# Supplementary material for: Deepening of In Silico Evaluation of SARS-CoV-2 Detection RT-qPCR Assays in the Context of New Variants
Source: Genes (Basel). 2021 Apr 13;12(4):565. doi: 10.3390/genes12040565 (PMC8069896; doi:10.3390/genes12040565)
Supplement: Supplementary file 1 [file genes-12-00565-s001.zip]

Archive with 9 entries (9 files):
- Supplementary file S1.csv
- Supplementary file S2.txt
- Supplementary file S3.txt
- Supplementary file S4.txt
- Supplementary file S5.xlsx
- Supplementary file S6.xlsx
- Supplementary file S7.xlsx
- Supplementary file S8.docx
- Supplementary file S9.zip
