# Supplementary material for: Deepening of In Silico Evaluation of SARS-CoV-2 Detection RT-qPCR Assays in the Context of New Variants
Source: Genes (Basel). 2021 Apr 13;12(4):565. doi: 10.3390/genes12040565 (PMC8069896; doi:10.3390/genes12040565)
Supplement: Supplementary file 1 [file genes-12-00565-s001.zip › Supplementary file S1.csv]

taxon	lineage	probability	pangoLEARN_version	status	note
NC_045512.2	B	1.0	2021-02-01	passed_qc
MW446194.1	B.1.2	1.0	2021-02-01	passed_qc
MW446195.1	B.1.2	1.0	2021-02-01	passed_qc
MW446196.1	B.1.2	1.0	2021-02-01	passed_qc
MW446197.1	B.1.2	1.0	2021-02-01	passed_qc
MW446198.1	B.1.2	1.0	2021-02-01	passed_qc
MW446199.1	B.1.369	1.0	2021-02-01	passed_qc
MW446200.1	B.1.2	1.0	2021-02-01	passed_qc
MW446201.1	B.1.2	1.0	2021-02-01	passed_qc
MW446202.1	B.1.2	1.0	2021-02-01	passed_qc
MW446203.1	B.1.2	1.0	2021-02-01	passed_qc
MW446204.1	B.1.369	1.0	2021-02-01	passed_qc
MW446205.1	B.1.369	1.0	2021-02-01	passed_qc
MW446206.1	B.1.2	1.0	2021-02-01	passed_qc
MW446207.1	B.1.2	1.0	2021-02-01	passed_qc
MW446208.1	B.1.369	1.0	2021-02-01	passed_qc
MW446209.1	B.1	1.0	2021-02-01	passed_qc
MW446210.1	B.1	1.0	2021-02-01	passed_qc
MW446211.1	B.1.139	1.0	2021-02-01	passed_qc
MW446212.1	B.1.2	1.0	2021-02-01	passed_qc
MW446213.1	B.1	1.0	2021-02-01	passed_qc
MW446214.1	B.1.2	1.0	2021-02-01	passed_qc
MW446215.1	B.1.2	1.0	2021-02-01	passed_qc
MW446216.1	B.1.2	1.0	2021-02-01	passed_qc
MW446217.1	B.1.311	1.0	2021-02-01	passed_qc
MW446218.1	B.1.2	1.0	2021-02-01	passed_qc
MW446219.1	B.1.369	1.0	2021-02-01	passed_qc
MW446220.1	B.1.2	1.0	2021-02-01	passed_qc
MW446221.1	B.1.234	1.0	2021-02-01	passed_qc
MW446222.1	B.1.2	1.0	2021-02-01	passed_qc
MW446223.1	B.1.2	1.0	2021-02-01	passed_qc
MW446224.1	B.1.243	1.0	2021-02-01	passed_qc
MW446225.1	B.1.243	1.0	2021-02-01	passed_qc
MW446226.1	B.1	1.0	2021-02-01	passed_qc
MW446227.1	B.1.2	1.0	2021-02-01	passed_qc
MW446228.1	B.1.243	1.0	2021-02-01	passed_qc
MW446229.1	B.1.2	1.0	2021-02-01	passed_qc
MW446230.1	B.1.2	1.0	2021-02-01	passed_qc
MW446231.1	B.1.2	1.0	2021-02-01	passed_qc
MW446232.1	B.1.369	1.0	2021-02-01	passed_qc
MW446233.1	B.1.369	1.0	2021-02-01	passed_qc
MW446234.1	B.1.2	1.0	2021-02-01	passed_qc
MW446235.1	B.1.2	1.0	2021-02-01	passed_qc
MW446821.1	B.1.110.3	1.0	2021-02-01	passed_qc
MW446822.1	B.1.240	1.0	2021-02-01	passed_qc
MW446823.1	B.1.2	1.0	2021-02-01	passed_qc
MW446824.1	B.1.110.3	1.0	2021-02-01	passed_qc
MW446825.1	B.1.110.3	1.0	2021-02-01	passed_qc
MW446826.1	B.1.110.3	1.0	2021-02-01	passed_qc
MW446827.1	B.1.110.3	1.0	2021-02-01	passed_qc
MW446828.1	B.1.1.247	1.0	2021-02-01	passed_qc
MW446829.1	B.1.350	1.0	2021-02-01	passed_qc
MW446830.1	B.1.350	1.0	2021-02-01	passed_qc
MW446831.1	B.1.2	1.0	2021-02-01	passed_qc
MW446832.1	B.1.243	1.0	2021-02-01	passed_qc
MW446833.1	B.1.2	1.0	2021-02-01	passed_qc
MW446834.1	B.1.509	1.0	2021-02-01	passed_qc
MW446835.1	B.1.509	1.0	2021-02-01	passed_qc
MW446836.1	B.1.509	1.0	2021-02-01	passed_qc
MW446837.1	B.1.243	1.0	2021-02-01	passed_qc
MW446838.1	B.1.1.70	1.0	2021-02-01	passed_qc
MW446839.1	B.1.1.70	1.0	2021-02-01	passed_qc
MW446840.1	B.1.509	1.0	2021-02-01	passed_qc
MW446843.1	B.1.509	1.0	2021-02-01	passed_qc
MW446844.1	B.1.2	1.0	2021-02-01	passed_qc
MW446846.1	B.1.2	1.0	2021-02-01	passed_qc
MW446847.1	B.1.298	1.0	2021-02-01	passed_qc
MW446848.1	B.1.298	1.0	2021-02-01	passed_qc
MW446849.1	B.1.2	1.0	2021-02-01	passed_qc
MW446850.1	B.1.2	1.0	2021-02-01	passed_qc
MW446851.1	B.1.240	1.0	2021-02-01	passed_qc
MW446852.1	B.1.110.3	1.0	2021-02-01	passed_qc
MW446854.1	B.1.2	1.0	2021-02-01	passed_qc
MW446855.1	B.1.2	1.0	2021-02-01	passed_qc
MW446856.1	B.1.110.3	1.0	2021-02-01	passed_qc
MW446857.1	B.1.110.3	1.0	2021-02-01	passed_qc
MW446858.1	B.1.298	1.0	2021-02-01	passed_qc
MW446859.1	B.1.2	1.0	2021-02-01	passed_qc
MW446860.1	B.1.234	1.0	2021-02-01	passed_qc
MW446861.1	B.1.234	1.0	2021-02-01	passed_qc
MW446862.1	B.1.2	1.0	2021-02-01	passed_qc
MW446863.1	B.1.139	1.0	2021-02-01	passed_qc
MW446864.1	B.1.139	1.0	2021-02-01	passed_qc
MW446865.1	B.1.2	1.0	2021-02-01	passed_qc
MW446866.1	B.1.243	1.0	2021-02-01	passed_qc
MW446867.1	B.1.1.207	1.0	2021-02-01	passed_qc
MW446868.1	B.1.243	1.0	2021-02-01	passed_qc
MW446869.1	B.1.110.3	1.0	2021-02-01	passed_qc
MW446870.1	B.1.349	1.0	2021-02-01	passed_qc
MW446871.1	B.1.2	1.0	2021-02-01	passed_qc
MW446872.1	B.1.298	1.0	2021-02-01	passed_qc
MW446873.1	B.1.2	1.0	2021-02-01	passed_qc
MW446874.1	B.1.2	1.0	2021-02-01	passed_qc
MW446875.1	B.1.2	1.0	2021-02-01	passed_qc
MW446876.1	B.1.2	1.0	2021-02-01	passed_qc
MW446877.1	B.1.2	1.0	2021-02-01	passed_qc
MW447609.1	B.1	1.0	2021-02-01	passed_qc
MW447610.1	B.1	1.0	2021-02-01	passed_qc
MW447611.1	B.1	1.0	2021-02-01	passed_qc
MW447612.1	B.1.472	1.0	2021-02-01	passed_qc
MW447614.1	B.1.36	1.0	2021-02-01	passed_qc
MW447616.1	B.1.36	1.0	2021-02-01	passed_qc
MW447618.1	A	1.0	2021-02-01	passed_qc
MW447619.1	B.1.36	1.0	2021-02-01	passed_qc
MW447620.1	B.1.472	1.0	2021-02-01	passed_qc
MW447621.1	B.1	1.0	2021-02-01	passed_qc
MW447622.1	B.1	1.0	2021-02-01	passed_qc
MW447623.1	B.6	1.0	2021-02-01	passed_qc
MW447624.1	B.1.36	1.0	2021-02-01	passed_qc
MW447626.1	B.1	1.0	2021-02-01	passed_qc
MW447627.1	B.1.260	1.0	2021-02-01	passed_qc
MW447630.1	B.1.472	1.0	2021-02-01	passed_qc
MW447632.1	B.1.36	1.0	2021-02-01	passed_qc
MW447634.1	B.1	1.0	2021-02-01	passed_qc
MW447635.1	B.1	1.0	2021-02-01	passed_qc
MW447636.1	B.1	1.0	2021-02-01	passed_qc
MW447637.1	B.1.472	1.0	2021-02-01	passed_qc
MW447638.1	B.1.36	1.0	2021-02-01	passed_qc
MW447639.1	B.1	1.0	2021-02-01	passed_qc
MW447640.1	B.1.36	1.0	2021-02-01	passed_qc
MW447641.1	B.1	1.0	2021-02-01	passed_qc
MW447642.1	B.1	1.0	2021-02-01	passed_qc
MW447643.1	B.1	1.0	2021-02-01	passed_qc
MW447644.1	B.1.472	1.0	2021-02-01	passed_qc
MW447645.1	B.1.36	1.0	2021-02-01	passed_qc
MW449268.1	B.1.2	1.0	2021-02-01	passed_qc
MW449277.1	B.1.400	1.0	2021-02-01	passed_qc
MW449278.1	B.1.280	1.0	2021-02-01	passed_qc
MW449279.1	B.1.139	1.0	2021-02-01	passed_qc
MW449281.1	B.1.234	1.0	2021-02-01	passed_qc
MW449283.1	B.1.234	1.0	2021-02-01	passed_qc
MW449287.1	B.1.2	1.0	2021-02-01	passed_qc
MW449289.1	B.1.2	1.0	2021-02-01	passed_qc
MW449290.1	B.1.404	1.0	2021-02-01	passed_qc
MW449292.1	B.1.400	1.0	2021-02-01	passed_qc
MW449293.1	B.1.2	1.0	2021-02-01	passed_qc
MW449298.1	B.1.400	1.0	2021-02-01	passed_qc
MW449300.1	B.1.404	1.0	2021-02-01	passed_qc
MW449301.1	B.1.36	1.0	2021-02-01	passed_qc
MW449303.1	B.1.189	1.0	2021-02-01	passed_qc
MW449305.1	B.1.234	1.0	2021-02-01	passed_qc
MW449310.1	B.1.404	1.0	2021-02-01	passed_qc
MW449312.1	B.1.2	1.0	2021-02-01	passed_qc
MW449317.1	B.1.2	1.0	2021-02-01	passed_qc
MW449319.1	B.1.400	1.0	2021-02-01	passed_qc
MW449321.1	B.1.2	1.0	2021-02-01	passed_qc
MW449323.1	B.1.400	1.0	2021-02-01	passed_qc
MW449325.1	B.1.400	1.0	2021-02-01	passed_qc
MW449326.1	B.1.2	1.0	2021-02-01	passed_qc
MW449329.1	B.1.400	1.0	2021-02-01	passed_qc
MW449331.1	B.1.2	1.0	2021-02-01	passed_qc
MW449339.1	B.1.2	1.0	2021-02-01	passed_qc
MW449343.1	B.1.2	1.0	2021-02-01	passed_qc
MW449346.1	B.1.400	1.0	2021-02-01	passed_qc
MW449349.1	B.1.243	1.0	2021-02-01	passed_qc
MW449351.1	B.1.199	1.0	2021-02-01	passed_qc
MW449355.1	B.1	1.0	2021-02-01	passed_qc
MW449356.1	B.1.400	1.0	2021-02-01	passed_qc
MW449357.1	B.1.234	1.0	2021-02-01	passed_qc
MW449360.1	B.1.2	1.0	2021-02-01	passed_qc
MW449368.1	B.1.1.222	1.0	2021-02-01	passed_qc
MW449369.1	B.1.2	1.0	2021-02-01	passed_qc
MW449370.1	B.1.404	1.0	2021-02-01	passed_qc
MW449372.1	B.1.2	1.0	2021-02-01	passed_qc
MW449373.1	B.1.2	1.0	2021-02-01	passed_qc
MW449374.1	B.1.2	1.0	2021-02-01	passed_qc
MW449376.1	B.1.2	1.0	2021-02-01	passed_qc
MW449377.1	B.1.2	1.0	2021-02-01	passed_qc
MW449383.1	B.1.429	1.0	2021-02-01	passed_qc
MW449386.1	B.1.2	1.0	2021-02-01	passed_qc
MW449387.1	B.1.2	1.0	2021-02-01	passed_qc
MW449389.1	B.1.2	1.0	2021-02-01	passed_qc
MW449392.1	B.1.234	1.0	2021-02-01	passed_qc
MW449399.1	B.1.400	1.0	2021-02-01	passed_qc
MW449403.1	B.1	1.0	2021-02-01	passed_qc
MW449406.1	B.1.400	1.0	2021-02-01	passed_qc
MW449407.1	B.1.234	1.0	2021-02-01	passed_qc
MW449408.1	B.1.2	1.0	2021-02-01	passed_qc
MW449412.1	B.1.400	1.0	2021-02-01	passed_qc
MW449414.1	B.1.2	1.0	2021-02-01	passed_qc
MW449416.1	B.1.2	1.0	2021-02-01	passed_qc
MW449419.1	B.1.2	1.0	2021-02-01	passed_qc
MW449421.1	B.1.139	1.0	2021-02-01	passed_qc
MW449422.1	B.1.2	1.0	2021-02-01	passed_qc
MW449428.1	B.1.400	1.0	2021-02-01	passed_qc
MW449429.1	B.1.400	1.0	2021-02-01	passed_qc
MW449431.1	B.1.234	1.0	2021-02-01	passed_qc
MW449432.1	B.1.2	1.0	2021-02-01	passed_qc
MW449434.1	B.1.400	1.0	2021-02-01	passed_qc
MW449438.1	B.1.2	1.0	2021-02-01	passed_qc
MW449440.1	B.1.234	1.0	2021-02-01	passed_qc
MW449448.1	B.1.400	1.0	2021-02-01	passed_qc
MW449449.1	B.1.139	1.0	2021-02-01	passed_qc
MW449452.1	B.1.2	1.0	2021-02-01	passed_qc
MW449453.1	B.1.400	1.0	2021-02-01	passed_qc
MW449454.1	B.1.139	1.0	2021-02-01	passed_qc
MW449455.1	B.1.234	1.0	2021-02-01	passed_qc
MW449457.1	B.1.400	1.0	2021-02-01	passed_qc
MW449459.1	B.1.400	1.0	2021-02-01	passed_qc
MW449466.1	B.1.2	1.0	2021-02-01	passed_qc
MW449467.1	B.1.404	1.0	2021-02-01	passed_qc
MW449468.1	B.1.139	1.0	2021-02-01	passed_qc
MW449470.1	B.1.2	1.0	2021-02-01	passed_qc
MW449477.1	B.1.375	1.0	2021-02-01	passed_qc
MW449478.1	B.1.375	1.0	2021-02-01	passed_qc
MW449482.1	B.1.2	1.0	2021-02-01	passed_qc
MW449494.1	B.1.234	1.0	2021-02-01	passed_qc
MW449499.1	B.1.400	1.0	2021-02-01	passed_qc
MW449514.1	B.1.361	1.0	2021-02-01	passed_qc
MW322968.1	B.1	1.0	2021-02-01	passed_qc
MW441903.1	B.1.2	1.0	2021-02-01	passed_qc
MW441904.1	B.1.2	1.0	2021-02-01	passed_qc
MW441905.1	B.1.2	1.0	2021-02-01	passed_qc
MW441907.1	B.1.2	1.0	2021-02-01	passed_qc
MW441908.1	B.1	1.0	2021-02-01	passed_qc
MW441909.1	B.1.2	1.0	2021-02-01	passed_qc
MW441910.1	B.1.2	1.0	2021-02-01	passed_qc
MW441911.1	B.1	1.0	2021-02-01	passed_qc
MW441912.1	B.1.2	1.0	2021-02-01	passed_qc
MW441913.1	B.1.2	1.0	2021-02-01	passed_qc
MW441914.1	B.1.2	1.0	2021-02-01	passed_qc
MW441915.1	B.1.521	1.0	2021-02-01	passed_qc
MW441916.1	B.1	1.0	2021-02-01	passed_qc
MW441917.1	B.1	1.0	2021-02-01	passed_qc
MW441918.1	B.1	1.0	2021-02-01	passed_qc
MW441919.1	B.1	1.0	2021-02-01	passed_qc
MW441920.1	B.1.521	1.0	2021-02-01	passed_qc
MW433744.1	B.1.1.212	1.0	2021-02-01	passed_qc
MW433746.1	B.1.429	1.0	2021-02-01	passed_qc
MW433749.1	B.1.1.222	1.0	2021-02-01	passed_qc
MW433750.1	B.1.349	1.0	2021-02-01	passed_qc
MW433752.1	B.1.1.70	1.0	2021-02-01	passed_qc
MW433757.1	B.1.2	1.0	2021-02-01	passed_qc
MW433758.1	B.1.429	1.0	2021-02-01	passed_qc
MW433759.1	B.1.2	1.0	2021-02-01	passed_qc
MW433762.1	B.1.234	1.0	2021-02-01	passed_qc
MW433763.1	B.1.429	1.0	2021-02-01	passed_qc
MW433764.1	B.1	1.0	2021-02-01	passed_qc
MW433767.1	B.1	1.0	2021-02-01	passed_qc
MW433769.1	B.1.429	1.0	2021-02-01	passed_qc
MW433771.1	B.1.2	1.0	2021-02-01	passed_qc
MW433772.1	B.1.429	1.0	2021-02-01	passed_qc
MW435626.1	B.1.240	1.0	2021-02-01	passed_qc
MW435630.1	B.1.2	1.0	2021-02-01	passed_qc
MW435638.1	B.1.2	1.0	2021-02-01	passed_qc
MW435642.1	B.1.207	1.0	2021-02-01	passed_qc
MW435649.1	B.1.240	1.0	2021-02-01	passed_qc
MW435658.1	B.1.240	1.0	2021-02-01	passed_qc
MW435661.1	B.1	1.0	2021-02-01	passed_qc
MW435666.1	B.1.1.70	1.0	2021-02-01	passed_qc
MW439257.1	B.1.517	1.0	2021-02-01	passed_qc
MW440397.1	B.1	1.0	2021-02-01	passed_qc
MW440410.1	B.1	1.0	2021-02-01	passed_qc
MW440433.1	B.1.1.7	1.0	2021-02-01	passed_qc	17/17 B.1.1.7 SNPs
MW426406.1	B.1.177	1.0	2021-02-01	passed_qc
MW428253.1	B.1.1.70	1.0	2021-02-01	passed_qc
MW430964.1	B.1.375	1.0	2021-02-01	passed_qc
MW430965.1	B.1.375	1.0	2021-02-01	passed_qc
MW430966.1	B.1.1.7	1.0	2021-02-01	passed_qc	16/17 B.1.1.7 SNPs
MW430970.1	B.1.375	1.0	2021-02-01	passed_qc
MW430971.1	B.1.375	1.0	2021-02-01	passed_qc
MW430972.1	B.1.375	1.0	2021-02-01	passed_qc
MW430973.1	B.1.375	1.0	2021-02-01	passed_qc
MW430974.1	B.1.1.7	1.0	2021-02-01	passed_qc	16/17 B.1.1.7 SNPs
MW430975.1	B.1.375	1.0	2021-02-01	passed_qc
MW430976.1	B.1.375	1.0	2021-02-01	passed_qc
MW430977.1	B.1.375	1.0	2021-02-01	passed_qc
MW430981.1	B.1.258	1.0	2021-02-01	passed_qc
MW430983.1	B.1.2	1.0	2021-02-01	passed_qc
MW430984.1	B.1.375	1.0	2021-02-01	passed_qc
MW430985.1	B.1.375	1.0	2021-02-01	passed_qc
MW430988.1	B.1.375	1.0	2021-02-01	passed_qc
MW430989.1	B.1.2	1.0	2021-02-01	passed_qc
MW430990.1	B.1	1.0	2021-02-01	passed_qc
MW430991.1	B.1.375	1.0	2021-02-01	passed_qc
MT628701.1	B.1	1.0	2021-02-01	passed_qc
MW305250.1	B.1.1.70	1.0	2021-02-01	passed_qc
MW305251.1	B.1	1.0	2021-02-01	passed_qc
MW425563.1	B.1.1.205	1.0	2021-02-01	passed_qc
MW425708.1	B.1.396	1.0	2021-02-01	passed_qc
MW425715.1	B.1.305	1.0	2021-02-01	passed_qc
MW425716.1	B.1.361	1.0	2021-02-01	passed_qc
MW425719.1	B.1.305	1.0	2021-02-01	passed_qc
MW425720.1	B.1.325	1.0	2021-02-01	passed_qc
MW425722.1	B.1.207	1.0	2021-02-01	passed_qc
MW425727.1	B.1.1.304	1.0	2021-02-01	passed_qc
MW425735.1	B.1.1.70	1.0	2021-02-01	passed_qc
MW425741.1	B.1.325	1.0	2021-02-01	passed_qc
MW425743.1	B.1.2	1.0	2021-02-01	passed_qc
MW425747.1	B.1.2	1.0	2021-02-01	passed_qc
MW425749.1	B.1.305	1.0	2021-02-01	passed_qc
MW425750.1	B.1.1.70	1.0	2021-02-01	passed_qc
MW425751.1	B.1.363	1.0	2021-02-01	passed_qc
MW425837.1	B.1.1.306	1.0	2021-02-01	passed_qc
MW425851.1	B.1	1.0	2021-02-01	passed_qc
MW425852.1	B.1	1.0	2021-02-01	passed_qc
MW425853.1	B.1	1.0	2021-02-01	passed_qc
MW425854.1	B.1	1.0	2021-02-01	passed_qc
MW425855.1	B.1	1.0	2021-02-01	passed_qc
MW425856.1	B.1.1.70	1.0	2021-02-01	passed_qc
MW422884.1	B.6	1.0	2021-02-01	passed_qc
MW423684.1	B.1.258	1.0	2021-02-01	passed_qc
MW423685.1	B.1.258	1.0	2021-02-01	passed_qc
MW423686.1	B.1.1.7	1.0	2021-02-01	passed_qc	14/17 B.1.1.7 SNPs
MW424824.1	B.1.2	1.0	2021-02-01	passed_qc
MW424827.1	B.1.1.258	1.0	2021-02-01	passed_qc
MW424832.1	B.1.369	1.0	2021-02-01	passed_qc
MW424835.1	B.1.206	1.0	2021-02-01	passed_qc
MW424836.1	B.1.366	1.0	2021-02-01	passed_qc
MW424837.1	B.1.335	1.0	2021-02-01	passed_qc
MW424842.1	B.1.363	1.0	2021-02-01	passed_qc
MW424854.1	B.1.206	1.0	2021-02-01	passed_qc
MW424857.1	B.1.2	1.0	2021-02-01	passed_qc
MW424860.1	B.1.177	1.0	2021-02-01	passed_qc
MW424861.1	B.1.243	1.0	2021-02-01	passed_qc
MW424862.1	B.1.1.239	1.0	2021-02-01	passed_qc
MW424863.1	B.1.1.222	1.0	2021-02-01	passed_qc
MW424864.1	B.1.427	1.0	2021-02-01	passed_qc
MW424865.1	B.1.2	1.0	2021-02-01	passed_qc
MW424867.1	B.1.429	1.0	2021-02-01	passed_qc
MW424868.1	B.1.429	1.0	2021-02-01	passed_qc
MW424869.1	B.1.2	1.0	2021-02-01	passed_qc
MW424871.1	B.1.1.70	1.0	2021-02-01	passed_qc
MW424872.1	B.1.232	1.0	2021-02-01	passed_qc
MW424873.1	B.1	1.0	2021-02-01	passed_qc
MW424874.1	B.1.2	1.0	2021-02-01	passed_qc
MW424875.1	B.1.2	1.0	2021-02-01	passed_qc
MW424876.1	B.1.429	1.0	2021-02-01	passed_qc
MW424877.1	B.1.429	1.0	2021-02-01	passed_qc
MW424878.1	B.1.429	1.0	2021-02-01	passed_qc
MW424879.1	B.1.429	1.0	2021-02-01	passed_qc
MW424882.1	B.1.429	1.0	2021-02-01	passed_qc
MW424883.1	B.1.2	1.0	2021-02-01	passed_qc
MW424884.1	B.1.2	1.0	2021-02-01	passed_qc
MW424886.1	B.1.426	1.0	2021-02-01	passed_qc
MW424892.1	B.1.2	1.0	2021-02-01	passed_qc
MW424895.1	B.1.400	1.0	2021-02-01	passed_qc
MW424897.1	B.1.2	1.0	2021-02-01	passed_qc
MW424898.1	B.1.2	1.0	2021-02-01	passed_qc
MW424900.1	B.1.2	1.0	2021-02-01	passed_qc
MW424901.1	B.1.2	1.0	2021-02-01	passed_qc
MW424903.1	B.1.2	1.0	2021-02-01	passed_qc
MW424907.1	B.1	1.0	2021-02-01	passed_qc
MW424908.1	B.1.243	1.0	2021-02-01	passed_qc
MW424909.1	B.1.2	1.0	2021-02-01	passed_qc
MW424912.1	B.1.426	1.0	2021-02-01	passed_qc
MW424915.1	B.1.400	1.0	2021-02-01	passed_qc
MW424916.1	B.1.425	1.0	2021-02-01	passed_qc
MW424917.1	B.1.426	1.0	2021-02-01	passed_qc
MW424923.1	B.1	1.0	2021-02-01	passed_qc
MW424924.1	B.1.426	1.0	2021-02-01	passed_qc
MW424926.1	B.1.2	1.0	2021-02-01	passed_qc
MW424929.1	B.1.2	1.0	2021-02-01	passed_qc
MW424936.1	B.1.400	1.0	2021-02-01	passed_qc
MW424937.1	B.1.426	1.0	2021-02-01	passed_qc
MW424939.1	B.1	1.0	2021-02-01	passed_qc
MW424940.1	B.1.2	1.0	2021-02-01	passed_qc
MW424941.1	B.1.426	1.0	2021-02-01	passed_qc
MW424945.1	B.1.2	1.0	2021-02-01	passed_qc
MW424946.1	B.1.2	1.0	2021-02-01	passed_qc
MW424947.1	B.1.234	1.0	2021-02-01	passed_qc
MW424948.1	B.1.425	1.0	2021-02-01	passed_qc
MW424949.1	B.1.371	1.0	2021-02-01	passed_qc
MW424951.1	B.1.2	1.0	2021-02-01	passed_qc
MW424953.1	B.1.426	1.0	2021-02-01	passed_qc
MW424954.1	B.1.2	1.0	2021-02-01	passed_qc
MW424955.1	B.1.400	1.0	2021-02-01	passed_qc
MW424957.1	B.1.2	1.0	2021-02-01	passed_qc
MW424958.1	B.1.400	1.0	2021-02-01	passed_qc
MW424959.1	B.1.425	1.0	2021-02-01	passed_qc
MW424963.1	B.1.2	1.0	2021-02-01	passed_qc
MW424967.1	B.1.139	1.0	2021-02-01	passed_qc
MW424968.1	B.1.425	1.0	2021-02-01	passed_qc
MW424969.1	B.1.400	1.0	2021-02-01	passed_qc
MW424971.1	B.1.426	1.0	2021-02-01	passed_qc
MW424973.1	B.1.2	1.0	2021-02-01	passed_qc
MW424977.1	B.1.426	1.0	2021-02-01	passed_qc
MW424978.1	B.1.426	1.0	2021-02-01	passed_qc
MW424980.1	B.1.426	1.0	2021-02-01	passed_qc
MW424981.1	B.1.426	1.0	2021-02-01	passed_qc
MW424983.1	B.1.2	1.0	2021-02-01	passed_qc
MW424984.1	B.1	1.0	2021-02-01	passed_qc
MW419981.1	B.1.375	1.0	2021-02-01	passed_qc
MW419982.1	B.1.2	1.0	2021-02-01	passed_qc
MW419983.1	B.1.375	1.0	2021-02-01	passed_qc
MW419984.1	B.1.375	1.0	2021-02-01	passed_qc
MW419985.1	B.1.375	1.0	2021-02-01	passed_qc
MW419986.1	B.1.375	1.0	2021-02-01	passed_qc
MW419987.1	B.1.375	1.0	2021-02-01	passed_qc
MW419988.1	B.1.375	1.0	2021-02-01	passed_qc
MW419997.1	B.1.1.50	1.0	2021-02-01	passed_qc
MW419999.1	B.1.305	1.0	2021-02-01	passed_qc
MW420006.1	B.1	1.0	2021-02-01	passed_qc
MW420012.1	B.1.1.226	1.0	2021-02-01	passed_qc
MW420023.1	B.1.1.70	1.0	2021-02-01	passed_qc
MW420026.1	B.1	1.0	2021-02-01	passed_qc
MW420028.1	B.1.2	1.0	2021-02-01	passed_qc
MW420032.1	B.1.305	1.0	2021-02-01	passed_qc
MW420033.1	B.1.305	1.0	2021-02-01	passed_qc
MW420035.1	B.1.207	1.0	2021-02-01	passed_qc
MW420038.1	B.1	1.0	2021-02-01	passed_qc
MW420039.1	B.1	1.0	2021-02-01	passed_qc
MW420041.1	B.1.2	1.0	2021-02-01	passed_qc
MW420043.1	B.1.305	1.0	2021-02-01	passed_qc
MW420047.1	B.1.234	1.0	2021-02-01	passed_qc
MW420048.1	B.1.232	1.0	2021-02-01	passed_qc
MW420049.1	B.1.340	1.0	2021-02-01	passed_qc
MW420050.1	B.1.2	1.0	2021-02-01	passed_qc
MW420051.1	B.1.2	1.0	2021-02-01	passed_qc
MW420054.1	B.1.2	1.0	2021-02-01	passed_qc
MW420055.1	B.1.199	1.0	2021-02-01	passed_qc
MW420060.1	B.1.1.228	1.0	2021-02-01	passed_qc
MW420061.1	B.1.240	1.0	2021-02-01	passed_qc
MW420065.1	B.1.2	1.0	2021-02-01	passed_qc
MW420066.1	B.1.1.70	1.0	2021-02-01	passed_qc
MW420068.1	B.1.199	1.0	2021-02-01	passed_qc
MW420069.1	B.1.232	1.0	2021-02-01	passed_qc
MW420071.1	B.1	1.0	2021-02-01	passed_qc
MW420072.1	B.1.426	1.0	2021-02-01	passed_qc
MW420073.1	B.1.425	1.0	2021-02-01	passed_qc
MW420074.1	B.1.1.228	1.0	2021-02-01	passed_qc
MW420076.1	B.1.382	1.0	2021-02-01	passed_qc
MW420077.1	B.1.1.228	1.0	2021-02-01	passed_qc
MW420079.1	B.1.1.70	1.0	2021-02-01	passed_qc
MW420080.1	B.1.1.70	1.0	2021-02-01	passed_qc
MW420081.1	B.1.199	1.0	2021-02-01	passed_qc
MW420082.1	B.1.1.61	1.0	2021-02-01	passed_qc
MW420084.1	B.1.2	1.0	2021-02-01	passed_qc
MW420085.1	B.1.2	1.0	2021-02-01	passed_qc
MW420086.1	B.1.400	1.0	2021-02-01	passed_qc
MW420088.1	B.1.369	1.0	2021-02-01	passed_qc
MW420091.1	B.1.400	1.0	2021-02-01	passed_qc
MW420092.1	B.1.2	1.0	2021-02-01	passed_qc
MW420095.1	B.1.425	1.0	2021-02-01	passed_qc
MW420096.1	B.1.2	1.0	2021-02-01	passed_qc
MW420097.1	B.1.425	1.0	2021-02-01	passed_qc
MW420098.1	B.1.240	1.0	2021-02-01	passed_qc
MW420099.1	B.1	1.0	2021-02-01	passed_qc
MW420100.1	B.1.426	1.0	2021-02-01	passed_qc
MW420103.1	B.1.1.228	1.0	2021-02-01	passed_qc
MW420104.1	B.1.400	1.0	2021-02-01	passed_qc
MW420105.1	B.1.425	1.0	2021-02-01	passed_qc
MW420109.1	B.1.240	1.0	2021-02-01	passed_qc
MW420110.1	B.1.2	1.0	2021-02-01	passed_qc
MW420111.1	B.1	1.0	2021-02-01	passed_qc
MW420115.1	B.1.370	1.0	2021-02-01	passed_qc
MW420121.1	B.1.400	1.0	2021-02-01	passed_qc
MW420122.1	B.1.238	1.0	2021-02-01	passed_qc
MW420123.1	B.1.426	1.0	2021-02-01	passed_qc
MW420127.1	B.1.2	1.0	2021-02-01	passed_qc
MW420128.1	B.1.426	1.0	2021-02-01	passed_qc
MW420130.1	B.1.426	1.0	2021-02-01	passed_qc
MW420131.1	B.1.400	1.0	2021-02-01	passed_qc
MW420137.1	B.1	1.0	2021-02-01	passed_qc
MW420138.1	B.1.1.158	1.0	2021-02-01	passed_qc
MW420140.1	B.1.2	1.0	2021-02-01	passed_qc
MW420141.1	B.1	1.0	2021-02-01	passed_qc
MW420143.1	B.1.1.291	1.0	2021-02-01	passed_qc
MW420145.1	B.1.2	1.0	2021-02-01	passed_qc
MW420146.1	B.1.1.228	1.0	2021-02-01	passed_qc
MW420147.1	B.1.112	1.0	2021-02-01	passed_qc
MW420148.1	B.1	1.0	2021-02-01	passed_qc
MW420149.1	B.1.2	1.0	2021-02-01	passed_qc
MW420150.1	B.1.425	1.0	2021-02-01	passed_qc
MW420151.1	B.1	1.0	2021-02-01	passed_qc
MW420154.1	B.1.240	1.0	2021-02-01	passed_qc
MW420155.1	B.1.425	1.0	2021-02-01	passed_qc
MW420156.1	B.1.453	1.0	2021-02-01	passed_qc
MW420157.1	B.1.400	1.0	2021-02-01	passed_qc
MW420158.1	B.1.199	1.0	2021-02-01	passed_qc
MW420160.1	B.1.426	1.0	2021-02-01	passed_qc
MW420161.1	B.1.2	1.0	2021-02-01	passed_qc
MW420163.1	B.1	1.0	2021-02-01	passed_qc
MW420164.1	B.1.400	1.0	2021-02-01	passed_qc
MW420165.1	B.1.1.139	1.0	2021-02-01	passed_qc
MW420167.1	B.1.2	1.0	2021-02-01	passed_qc
MW420168.1	B.1.240	1.0	2021-02-01	passed_qc
MW420172.1	B.1.2	1.0	2021-02-01	passed_qc
MW420175.1	B.1.453	1.0	2021-02-01	passed_qc
MW420179.1	B.1.399	1.0	2021-02-01	passed_qc
MW420180.1	B.1.2	1.0	2021-02-01	passed_qc
MW420181.1	B.1.448	1.0	2021-02-01	passed_qc
MW420182.1	B.1.2	1.0	2021-02-01	passed_qc
MW420184.1	B.1.2	1.0	2021-02-01	passed_qc
MW420187.1	B.1.425	1.0	2021-02-01	passed_qc
MW420189.1	B.1.110.3	1.0	2021-02-01	passed_qc
MW420190.1	B.1.2	1.0	2021-02-01	passed_qc
MW420192.1	B.1.444	1.0	2021-02-01	passed_qc
MW420194.1	B.1.425	1.0	2021-02-01	passed_qc
MW420195.1	B.1.1.167	1.0	2021-02-01	passed_qc
MW420196.1	B.1.1.228	1.0	2021-02-01	passed_qc
MW420198.1	B.1.425	1.0	2021-02-01	passed_qc
MW420200.1	B.1.426	1.0	2021-02-01	passed_qc
MW420201.1	B.1.425	1.0	2021-02-01	passed_qc
MW420202.1	B.1.2	1.0	2021-02-01	passed_qc
MW420204.1	B.1.2	1.0	2021-02-01	passed_qc
MW420211.1	B.1.2	1.0	2021-02-01	passed_qc
MW420214.1	B.1.400	1.0	2021-02-01	passed_qc
MW420215.1	B.1.382	1.0	2021-02-01	passed_qc
MW420217.1	B.1.425	1.0	2021-02-01	passed_qc
MW420218.1	B.1.243	1.0	2021-02-01	passed_qc
MW420219.1	B.1.2	1.0	2021-02-01	passed_qc
MW420220.1	B.1.1.228	1.0	2021-02-01	passed_qc
MW420221.1	B.1.2	1.0	2021-02-01	passed_qc
MW420223.1	B.1	1.0	2021-02-01	passed_qc
MW420226.1	B.1.453	1.0	2021-02-01	passed_qc
MW420227.1	B.1.1.70	1.0	2021-02-01	passed_qc
MW420228.1	B.1.243	1.0	2021-02-01	passed_qc
MW420229.1	B.1.425	1.0	2021-02-01	passed_qc
MW420231.1	B.1.139	1.0	2021-02-01	passed_qc
MW420232.1	B.1.401	1.0	2021-02-01	passed_qc
MW420234.1	B.1.2	1.0	2021-02-01	passed_qc
MW420235.1	B.1	1.0	2021-02-01	passed_qc
MW420237.1	B.1.425	1.0	2021-02-01	passed_qc
MW420238.1	B.1.2	1.0	2021-02-01	passed_qc
MW420240.1	B.1.2	1.0	2021-02-01	passed_qc
MW420241.1	B.1.425	1.0	2021-02-01	passed_qc
MW420242.1	B.1.1.228	1.0	2021-02-01	passed_qc
MW420243.1	B.1.425	1.0	2021-02-01	passed_qc
MW420244.1	B.1.2	1.0	2021-02-01	passed_qc
MW420245.1	B.1.243	1.0	2021-02-01	passed_qc
MW420246.1	B.1.1.228	1.0	2021-02-01	passed_qc
MW420247.1	B.1.2	1.0	2021-02-01	passed_qc
MW420248.1	B.1.2	1.0	2021-02-01	passed_qc
MW420249.1	B.1.1.228	1.0	2021-02-01	passed_qc
MW420251.1	B.1.448	1.0	2021-02-01	passed_qc
MW420252.1	B.1.1.228	1.0	2021-02-01	passed_qc
MW420254.1	B.1.2	1.0	2021-02-01	passed_qc
MW420256.1	B.1.240	1.0	2021-02-01	passed_qc
MW420257.1	B.1.453	1.0	2021-02-01	passed_qc
MW420258.1	B.1.2	1.0	2021-02-01	passed_qc
MW420261.1	B.1.369	1.0	2021-02-01	passed_qc
MW420262.1	B.1.2	1.0	2021-02-01	passed_qc
MW420264.1	B.1.426	1.0	2021-02-01	passed_qc
MW420266.1	B.1.1.228	1.0	2021-02-01	passed_qc
MW420267.1	B.1.2	1.0	2021-02-01	passed_qc
MW420270.1	B.1.240	1.0	2021-02-01	passed_qc
MW420271.1	B.1.2	1.0	2021-02-01	passed_qc
MW420272.1	B.1.1.228	1.0	2021-02-01	passed_qc
MW420273.1	B.1.413	1.0	2021-02-01	passed_qc
MW420274.1	B.1.243	1.0	2021-02-01	passed_qc
MW420275.1	B.1.400	1.0	2021-02-01	passed_qc
MW420276.1	B.1.382	1.0	2021-02-01	passed_qc
MW420278.1	B.1	1.0	2021-02-01	passed_qc
MW420279.1	B.1.426	1.0	2021-02-01	passed_qc
MW420280.1	B.1.232	1.0	2021-02-01	passed_qc
MW420282.1	B.1.2	1.0	2021-02-01	passed_qc
MW420283.1	B.1.1.207	1.0	2021-02-01	passed_qc
MW420284.1	B.1.2	1.0	2021-02-01	passed_qc
MW420285.1	B.1.425	1.0	2021-02-01	passed_qc
MW420286.1	B.1.240	1.0	2021-02-01	passed_qc
MW420288.1	B.1.2	1.0	2021-02-01	passed_qc
MW420291.1	B.1	1.0	2021-02-01	passed_qc
MW420294.1	B.1.1.291	1.0	2021-02-01	passed_qc
MW420295.1	B.1.2	1.0	2021-02-01	passed_qc
MW420296.1	B.1.400	1.0	2021-02-01	passed_qc
MW420297.1	B.1.2	1.0	2021-02-01	passed_qc
MW420298.1	B.1.2	1.0	2021-02-01	passed_qc
MW420300.1	B.1.425	1.0	2021-02-01	passed_qc
MW420304.1	B.1.2	1.0	2021-02-01	passed_qc
MW420309.1	B.1.1.228	1.0	2021-02-01	passed_qc
MW420310.1	B.1.199	1.0	2021-02-01	passed_qc
MW420312.1	B.1.2	1.0	2021-02-01	passed_qc
MW420314.1	B.1.2	1.0	2021-02-01	passed_qc
MW420316.1	B.1.2	1.0	2021-02-01	passed_qc
MW420319.1	B.1.448	1.0	2021-02-01	passed_qc
MW420325.1	B.1.444	1.0	2021-02-01	passed_qc
MW420327.1	B.1.110	1.0	2021-02-01	passed_qc
MW420328.1	B.1.400	1.0	2021-02-01	passed_qc
MW420329.1	B.1.425	1.0	2021-02-01	passed_qc
MW420330.1	B.1.448	1.0	2021-02-01	passed_qc
MW420334.1	B.1.2	1.0	2021-02-01	passed_qc
MW420336.1	B.1.2	1.0	2021-02-01	passed_qc
MW420337.1	B.1.2	1.0	2021-02-01	passed_qc
MW420339.1	B.1.400	1.0	2021-02-01	passed_qc
MW420342.1	B.1.2	1.0	2021-02-01	passed_qc
MW420343.1	B.1.2	1.0	2021-02-01	passed_qc
MW420346.1	B.1.400	1.0	2021-02-01	passed_qc
MW420347.1	B.1.429	1.0	2021-02-01	passed_qc
MW420349.1	B.1.2	1.0	2021-02-01	passed_qc
MW420350.1	B.1.2	1.0	2021-02-01	passed_qc
MW420355.1	B.1.2	1.0	2021-02-01	passed_qc
MW420356.1	B.1.369	1.0	2021-02-01	passed_qc
MW420357.1	B.1.2	1.0	2021-02-01	passed_qc
MW420361.1	B.1.400	1.0	2021-02-01	passed_qc
MW420362.1	B.1.2	1.0	2021-02-01	passed_qc
MW420366.1	B.1.2	1.0	2021-02-01	passed_qc
MW420367.1	B.1.2	1.0	2021-02-01	passed_qc
MW420368.1	B.1.2	1.0	2021-02-01	passed_qc
MW420370.1	B.1.2	1.0	2021-02-01	passed_qc
MW420371.1	B.1.2	1.0	2021-02-01	passed_qc
MW420372.1	B.1.1.228	1.0	2021-02-01	passed_qc
MW420373.1	B.1.1.228	1.0	2021-02-01	passed_qc
MW420374.1	B.1.1.228	1.0	2021-02-01	passed_qc
MW420375.1	B.1.324	1.0	2021-02-01	passed_qc
MW420377.1	B.1.2	1.0	2021-02-01	passed_qc
MW420378.1	B.1	1.0	2021-02-01	passed_qc
MW420379.1	B.1.400	1.0	2021-02-01	passed_qc
MW420381.1	B.1.2	1.0	2021-02-01	passed_qc
MW420382.1	B.1.243	1.0	2021-02-01	passed_qc
MW420383.1	B.1.2	1.0	2021-02-01	passed_qc
MW420385.1	B.1.425	1.0	2021-02-01	passed_qc
MW420386.1	B.1.2	1.0	2021-02-01	passed_qc
MW420387.1	B.1.234	1.0	2021-02-01	passed_qc
MW420388.1	B.1.400	1.0	2021-02-01	passed_qc
MW420390.1	B.1.2	1.0	2021-02-01	passed_qc
MW420392.1	B.1.425	1.0	2021-02-01	passed_qc
MW420393.1	B.1.2	1.0	2021-02-01	passed_qc
MW420395.1	B.1.425	1.0	2021-02-01	passed_qc
MW420396.1	B.1.2	1.0	2021-02-01	passed_qc
MW420398.1	B.1.426	1.0	2021-02-01	passed_qc
MW420399.1	B.1.2	1.0	2021-02-01	passed_qc
MW420401.1	B.1.243	1.0	2021-02-01	passed_qc
MW420402.1	B.1.2	1.0	2021-02-01	passed_qc
MW420403.1	B.1.2	1.0	2021-02-01	passed_qc
MW420404.1	B.1.336	1.0	2021-02-01	passed_qc
MW420405.1	B.1.425	1.0	2021-02-01	passed_qc
MW420406.1	B.1.2	1.0	2021-02-01	passed_qc
MW420407.1	B.1.2	1.0	2021-02-01	passed_qc
MW420408.1	B.1.2	1.0	2021-02-01	passed_qc
MW420409.1	B.1.2	1.0	2021-02-01	passed_qc
MW420410.1	B.1.426	1.0	2021-02-01	passed_qc
MW420411.1	B.1.425	1.0	2021-02-01	passed_qc
MW420414.1	B.1.324	1.0	2021-02-01	passed_qc
MW420415.1	B.1.232	1.0	2021-02-01	passed_qc
MW420416.1	B.1.243	1.0	2021-02-01	passed_qc
MW420417.1	B.1.243	1.0	2021-02-01	passed_qc
MW420418.1	B.1.2	1.0	2021-02-01	passed_qc
MW420419.1	B.1	1.0	2021-02-01	passed_qc
MW420422.1	B.1.425	1.0	2021-02-01	passed_qc
MW420425.1	B.1.426	1.0	2021-02-01	passed_qc
MW420427.1	B.1.425	1.0	2021-02-01	passed_qc
MW420428.1	B.1.2	1.0	2021-02-01	passed_qc
MW420429.1	B.1	1.0	2021-02-01	passed_qc
MW420431.1	B.1.2	1.0	2021-02-01	passed_qc
MW420433.1	B.1.232	1.0	2021-02-01	passed_qc
MW420434.1	B.1.382	1.0	2021-02-01	passed_qc
MW420435.1	B.1.1.228	1.0	2021-02-01	passed_qc
MW420441.1	B.1.2	1.0	2021-02-01	passed_qc
MW420442.1	B.1.240	1.0	2021-02-01	passed_qc
MW420443.1	B.1.2	1.0	2021-02-01	passed_qc
MW420444.1	B.1.1.228	1.0	2021-02-01	passed_qc
MW420445.1	B.1.400	1.0	2021-02-01	passed_qc
MW420447.1	B.1	1.0	2021-02-01	passed_qc
MW420449.1	B.1.401	1.0	2021-02-01	passed_qc
MW420451.1	B.1.426	1.0	2021-02-01	passed_qc
MW420452.1	B.1.199	1.0	2021-02-01	passed_qc
MW420457.1	B.1.1.70	1.0	2021-02-01	passed_qc
MW420458.1	B.1.340	1.0	2021-02-01	passed_qc
MW420459.1	B.1.400	1.0	2021-02-01	passed_qc
MW420460.1	B.1.444	1.0	2021-02-01	passed_qc
MW420462.1	B.1.400	1.0	2021-02-01	passed_qc
MW420463.1	B.1.2	1.0	2021-02-01	passed_qc
MW420464.1	B.1.2	1.0	2021-02-01	passed_qc
MW420465.1	B.1	1.0	2021-02-01	passed_qc
MW420467.1	B.1.1.228	1.0	2021-02-01	passed_qc
MW420468.1	B.1.1.228	1.0	2021-02-01	passed_qc
MW420470.1	B.1.2	1.0	2021-02-01	passed_qc
MW420471.1	B.1.1.207	1.0	2021-02-01	passed_qc
MW420473.1	B.1.2	1.0	2021-02-01	passed_qc
MW420477.1	B.1.382	1.0	2021-02-01	passed_qc
MW420479.1	B.1.400	1.0	2021-02-01	passed_qc
MW420480.1	B.1.425	1.0	2021-02-01	passed_qc
MW420481.1	B.1.425	1.0	2021-02-01	passed_qc
MW420482.1	B.1.400	1.0	2021-02-01	passed_qc
MW420483.1	B.1.2	1.0	2021-02-01	passed_qc
MW420487.1	B.1.240	1.0	2021-02-01	passed_qc
MW420488.1	B.1.199	1.0	2021-02-01	passed_qc
MW420491.1	B.1.2	1.0	2021-02-01	passed_qc
MW420492.1	B.1.370	1.0	2021-02-01	passed_qc
MW420494.1	B.1.425	1.0	2021-02-01	passed_qc
MW420495.1	B.1	1.0	2021-02-01	passed_qc
MW420497.1	B.1.426	1.0	2021-02-01	passed_qc
MW420498.1	B.1.106	1.0	2021-02-01	passed_qc
MW420501.1	B.1.189	1.0	2021-02-01	passed_qc
MW420503.1	B.1.425	1.0	2021-02-01	passed_qc
MW420505.1	B.1.2	1.0	2021-02-01	passed_qc
MW420506.1	B.1.199	1.0	2021-02-01	passed_qc
MW420507.1	B.1.1.28	1.0	2021-02-01	passed_qc
MW420512.1	B.1.240	1.0	2021-02-01	passed_qc
MW420513.1	B.1.240	1.0	2021-02-01	passed_qc
MW420514.1	B.1.453	1.0	2021-02-01	passed_qc
MW420517.1	B.1.1.228	1.0	2021-02-01	passed_qc
MW420521.1	B.1.400	1.0	2021-02-01	passed_qc
MW420526.1	B.1.400	1.0	2021-02-01	passed_qc
MW420530.1	B.1.1.135	1.0	2021-02-01	passed_qc
MW420531.1	B.1.401	1.0	2021-02-01	passed_qc
MW420532.1	B.1.370	1.0	2021-02-01	passed_qc
MW420533.1	B.1	1.0	2021-02-01	passed_qc
MW420535.1	B.1.453	1.0	2021-02-01	passed_qc
MW420537.1	B.1	1.0	2021-02-01	passed_qc
MW420539.1	B.1	1.0	2021-02-01	passed_qc
MW420540.1	B.1.369	1.0	2021-02-01	passed_qc
MW420541.1	B.1.2	1.0	2021-02-01	passed_qc
MW420542.1	B.1.400	1.0	2021-02-01	passed_qc
MW420544.1	B.1.369	1.0	2021-02-01	passed_qc
MW420546.1	B.1.324	1.0	2021-02-01	passed_qc
MW420547.1	B.1.448	1.0	2021-02-01	passed_qc
MW420548.1	B.1.425	1.0	2021-02-01	passed_qc
MW420549.1	B.1.425	1.0	2021-02-01	passed_qc
MW420550.1	B.1.232	1.0	2021-02-01	passed_qc
MW420553.1	B.1.2	1.0	2021-02-01	passed_qc
MW420554.1	B.1.2	1.0	2021-02-01	passed_qc
MW420557.1	B.1.400	1.0	2021-02-01	passed_qc
MW420559.1	B.1.243	1.0	2021-02-01	passed_qc
MW420560.1	B.1.400	1.0	2021-02-01	passed_qc
MW420562.1	B.1.206	1.0	2021-02-01	passed_qc
MW420565.1	B.1.425	1.0	2021-02-01	passed_qc
MW420568.1	B.1.240	1.0	2021-02-01	passed_qc
MW420570.1	B.1.199	1.0	2021-02-01	passed_qc
MW420571.1	B.1.324	1.0	2021-02-01	passed_qc
MW420572.1	B.1.2	1.0	2021-02-01	passed_qc
MW420573.1	B.1.199	1.0	2021-02-01	passed_qc
MW420574.1	B.1.1.228	1.0	2021-02-01	passed_qc
MW420575.1	B.1.2	1.0	2021-02-01	passed_qc
MW420576.1	B.1.324	1.0	2021-02-01	passed_qc
MW420579.1	B.1.206	1.0	2021-02-01	passed_qc
MW420582.1	B.1.112	1.0	2021-02-01	passed_qc
MW420588.1	B.1.243	1.0	2021-02-01	passed_qc
MW420593.1	B.1	1.0	2021-02-01	passed_qc
MW420594.1	B.1.448	1.0	2021-02-01	passed_qc
MW420595.1	B.1.400	1.0	2021-02-01	passed_qc
MW420599.1	B.1.2	1.0	2021-02-01	passed_qc
MW420601.1	B.1.243	1.0	2021-02-01	passed_qc
MW420607.1	B.1	1.0	2021-02-01	passed_qc
MW420609.1	B.1.232	1.0	2021-02-01	passed_qc
MW420612.1	B.1.401	1.0	2021-02-01	passed_qc
MW420617.1	B.1.1.228	1.0	2021-02-01	passed_qc
MW420621.1	B.1.425	1.0	2021-02-01	passed_qc
MW420624.1	B.1.1.304	1.0	2021-02-01	passed_qc
MW420626.1	B.1.112	1.0	2021-02-01	passed_qc
MW420628.1	B.1.1.70	1.0	2021-02-01	passed_qc
MW420631.1	B.1.400	1.0	2021-02-01	passed_qc
MW420634.1	B.1.2	1.0	2021-02-01	passed_qc
MW420638.1	B.1.426	1.0	2021-02-01	passed_qc
MW420640.1	B.1.426	1.0	2021-02-01	passed_qc
MW420644.1	B.1.382	1.0	2021-02-01	passed_qc
MW420645.1	B.1.2	1.0	2021-02-01	passed_qc
MW420646.1	B.1.199	1.0	2021-02-01	passed_qc
MW420651.1	B.1.400	1.0	2021-02-01	passed_qc
MW420653.1	B.1.243	1.0	2021-02-01	passed_qc
MW420654.1	B.1.2	1.0	2021-02-01	passed_qc
MW420655.1	B.1.400	1.0	2021-02-01	passed_qc
MW420656.1	B.1.426	1.0	2021-02-01	passed_qc
MW420659.1	B.1.369	1.0	2021-02-01	passed_qc
MW420663.1	B.1.425	1.0	2021-02-01	passed_qc
MW420664.1	B.1.425	1.0	2021-02-01	passed_qc
MW420666.1	B.1.1.228	1.0	2021-02-01	passed_qc
MW420669.1	B.1.340	1.0	2021-02-01	passed_qc
MW420671.1	B.1	1.0	2021-02-01	passed_qc
MW420673.1	B.1	1.0	2021-02-01	passed_qc
MW420675.1	B.1.426	1.0	2021-02-01	passed_qc
MW420679.1	B.1.425	1.0	2021-02-01	passed_qc
MW420681.1	B.1.2	1.0	2021-02-01	passed_qc
MW420683.1	B.1	1.0	2021-02-01	passed_qc
MW420684.1	B.1.453	1.0	2021-02-01	passed_qc
MW420685.1	B.1.1.28	1.0	2021-02-01	passed_qc
MW420686.1	B.1.1.230	1.0	2021-02-01	passed_qc
MW420687.1	B.1.2	1.0	2021-02-01	passed_qc
MW420689.1	B.1.2	1.0	2021-02-01	passed_qc
MW420690.1	B.1.2	1.0	2021-02-01	passed_qc
MW420691.1	B.1.448	1.0	2021-02-01	passed_qc
MW420693.1	B.1.106	1.0	2021-02-01	passed_qc
MW420694.1	B.1.425	1.0	2021-02-01	passed_qc
MW420695.1	B.1.1.70	1.0	2021-02-01	passed_qc
MW420696.1	B.1.2	1.0	2021-02-01	passed_qc
MW420698.1	B.1.370	1.0	2021-02-01	passed_qc
MW420701.1	B.1.382	1.0	2021-02-01	passed_qc
MW420702.1	B.1.425	1.0	2021-02-01	passed_qc
MW420704.1	B.1.2	1.0	2021-02-01	passed_qc
MW420705.1	B.1.243	1.0	2021-02-01	passed_qc
MW420707.1	B.1.453	1.0	2021-02-01	passed_qc
MW420708.1	B.1.400	1.0	2021-02-01	passed_qc
MW420709.1	B.1.400	1.0	2021-02-01	passed_qc
MW420710.1	B.1.425	1.0	2021-02-01	passed_qc
MW420712.1	B.1.426	1.0	2021-02-01	passed_qc
MW420716.1	B.1.2	1.0	2021-02-01	passed_qc
MW420719.1	B.1.2	1.0	2021-02-01	passed_qc
MW420721.1	B.1.370	1.0	2021-02-01	passed_qc
MW420722.1	B.1.1.228	1.0	2021-02-01	passed_qc
MW420723.1	B.1.234	1.0	2021-02-01	passed_qc
MW420727.1	B.1.426	1.0	2021-02-01	passed_qc
MW420728.1	B.1.426	1.0	2021-02-01	passed_qc
MW420729.1	B.1.382	1.0	2021-02-01	passed_qc
MW420730.1	B.1.2	1.0	2021-02-01	passed_qc
MW420731.1	B.1.2	1.0	2021-02-01	passed_qc
MW420732.1	B.1.400	1.0	2021-02-01	passed_qc
MW420734.1	B.1.2	1.0	2021-02-01	passed_qc
MW420735.1	B.1.2	1.0	2021-02-01	passed_qc
MW420737.1	B.1	1.0	2021-02-01	passed_qc
MW420740.1	B.1.444	1.0	2021-02-01	passed_qc
MW420741.1	B.1.243	1.0	2021-02-01	passed_qc
MW420742.1	B.1.1.228	1.0	2021-02-01	passed_qc
MW420746.1	B.1	1.0	2021-02-01	passed_qc
MW420747.1	B.1.2	1.0	2021-02-01	passed_qc
MW420748.1	B.1.2	1.0	2021-02-01	passed_qc
MW420749.1	B.1.1.228	1.0	2021-02-01	passed_qc
MW420751.1	B.1.2	1.0	2021-02-01	passed_qc
MW420756.1	B.1.370	1.0	2021-02-01	passed_qc
MW420759.1	B.1.2	1.0	2021-02-01	passed_qc
MW420761.1	B.1.238	1.0	2021-02-01	passed_qc
MW420762.1	B.1.2	1.0	2021-02-01	passed_qc
MW420765.1	B.1.2	1.0	2021-02-01	passed_qc
MW420766.1	B.1.400	1.0	2021-02-01	passed_qc
MW420769.1	B.1.425	1.0	2021-02-01	passed_qc
MW420772.1	B.1.2	1.0	2021-02-01	passed_qc
MW420774.1	B.1.1.207	1.0	2021-02-01	passed_qc
MW420776.1	B.1	1.0	2021-02-01	passed_qc
MW420777.1	B.1	1.0	2021-02-01	passed_qc
MW420778.1	B.1.2	1.0	2021-02-01	passed_qc
MW420780.1	B.1.2	1.0	2021-02-01	passed_qc
MW420781.1	B.1.453	1.0	2021-02-01	passed_qc
MW420782.1	B.1.370	1.0	2021-02-01	passed_qc
MW420783.1	B.1.2	1.0	2021-02-01	passed_qc
MW420787.1	B.1.1.228	1.0	2021-02-01	passed_qc
MW420789.1	B.1.243	1.0	2021-02-01	passed_qc
MW420791.1	B.1.2	1.0	2021-02-01	passed_qc
MW420794.1	B.1	1.0	2021-02-01	passed_qc
MW420795.1	B.1.2	1.0	2021-02-01	passed_qc
MW420796.1	B.1.382	1.0	2021-02-01	passed_qc
MW420797.1	B.1.382	1.0	2021-02-01	passed_qc
MW420798.1	B.1.2	1.0	2021-02-01	passed_qc
MW420801.1	B.1.426	1.0	2021-02-01	passed_qc
MW420802.1	B.1.2	1.0	2021-02-01	passed_qc
MW420804.1	B.1.425	1.0	2021-02-01	passed_qc
MW420805.1	B.1.448	1.0	2021-02-01	passed_qc
MW420809.1	B.1.500	1.0	2021-02-01	passed_qc
MW420814.1	B.1.2	1.0	2021-02-01	passed_qc
MW420816.1	B.1.426	1.0	2021-02-01	passed_qc
MW420818.1	B.1.2	1.0	2021-02-01	passed_qc
MW420819.1	B.1.2	1.0	2021-02-01	passed_qc
MW420826.1	B.1.2	1.0	2021-02-01	passed_qc
MW420827.1	B.1.243	1.0	2021-02-01	passed_qc
MW420828.1	B.1.2	1.0	2021-02-01	passed_qc
MW420829.1	B.1.2	1.0	2021-02-01	passed_qc
MW420831.1	B.1.448	1.0	2021-02-01	passed_qc
MW420832.1	B.1.1.228	1.0	2021-02-01	passed_qc
MW420833.1	B.1.425	1.0	2021-02-01	passed_qc
MW420835.1	B.1.199	1.0	2021-02-01	passed_qc
MW420836.1	B.1.2	1.0	2021-02-01	passed_qc
MW420838.1	B.1.2	1.0	2021-02-01	passed_qc
MW420839.1	B.1.425	1.0	2021-02-01	passed_qc
MW420842.1	B.1.325	1.0	2021-02-01	passed_qc
MW420844.1	B.1.426	1.0	2021-02-01	passed_qc
MW420846.1	B.1	1.0	2021-02-01	passed_qc
MW420849.1	B.1.400	1.0	2021-02-01	passed_qc
MW420851.1	B.1.369	1.0	2021-02-01	passed_qc
MW420852.1	B.1.106	1.0	2021-02-01	passed_qc
MW420854.1	B.1.400	1.0	2021-02-01	passed_qc
MW420856.1	B.1.2	1.0	2021-02-01	passed_qc
MW420857.1	B.1.425	1.0	2021-02-01	passed_qc
MW420858.1	B.1.2	1.0	2021-02-01	passed_qc
MW420859.1	B.1.2	1.0	2021-02-01	passed_qc
MW420860.1	B.1.199	1.0	2021-02-01	passed_qc
MW420861.1	B.1.400	1.0	2021-02-01	passed_qc
MW420862.1	B.1.382	1.0	2021-02-01	passed_qc
MW420864.1	B.1	1.0	2021-02-01	passed_qc
MW420865.1	B.1.2	1.0	2021-02-01	passed_qc
MW420866.1	B.1	1.0	2021-02-01	passed_qc
MW420867.1	B.1.1.128	1.0	2021-02-01	passed_qc
MW420868.1	B.1.1.228	1.0	2021-02-01	passed_qc
MW420869.1	B.1.2	1.0	2021-02-01	passed_qc
MW420870.1	B.1.2	1.0	2021-02-01	passed_qc
MW420871.1	B.1.382	1.0	2021-02-01	passed_qc
MW420874.1	B.1.311	1.0	2021-02-01	passed_qc
MW420875.1	B.1.2	1.0	2021-02-01	passed_qc
MW420876.1	B.1	1.0	2021-02-01	passed_qc
MW420877.1	B.1.2	1.0	2021-02-01	passed_qc
MW420878.1	B.1.206	1.0	2021-02-01	passed_qc
MW420880.1	B.1.2	1.0	2021-02-01	passed_qc
MW420881.1	B.1.2	1.0	2021-02-01	passed_qc
MW420882.1	B.1.206	1.0	2021-02-01	passed_qc
MW420884.1	B.1.243	1.0	2021-02-01	passed_qc
MW420885.1	B.1.243	1.0	2021-02-01	passed_qc
MW420886.1	B.1.2	1.0	2021-02-01	passed_qc
MW420888.1	B.1.2	1.0	2021-02-01	passed_qc
MW420889.1	B.1.206	1.0	2021-02-01	passed_qc
MW420890.1	B.1.2	1.0	2021-02-01	passed_qc
MW420891.1	B.1.346	1.0	2021-02-01	passed_qc
MW420892.1	B.1.346	1.0	2021-02-01	passed_qc
MW420893.1	B.1.509	1.0	2021-02-01	passed_qc
MW420894.1	B.1	1.0	2021-02-01	passed_qc
MW420895.1	B.1.189	1.0	2021-02-01	passed_qc
MW420896.1	B.1.243	1.0	2021-02-01	passed_qc
MW420897.1	B.1.2	1.0	2021-02-01	passed_qc
MW420898.1	B.1.2	1.0	2021-02-01	passed_qc
MW420899.1	B.1.243	1.0	2021-02-01	passed_qc
MW420900.1	B.1.2	1.0	2021-02-01	passed_qc
MW420901.1	B.1.2	1.0	2021-02-01	passed_qc
MW420902.1	B.1	1.0	2021-02-01	passed_qc
MW420903.1	B.1.2	1.0	2021-02-01	passed_qc
MW420904.1	B.1	1.0	2021-02-01	passed_qc
MW420905.1	B.1.2	1.0	2021-02-01	passed_qc
MW420906.1	B.1	1.0	2021-02-01	passed_qc
MW420907.1	B.1	1.0	2021-02-01	passed_qc
MW420909.1	B.1.2	1.0	2021-02-01	passed_qc
MW420910.1	B.1.2	1.0	2021-02-01	passed_qc
MW420912.1	B.1.2	1.0	2021-02-01	passed_qc
MW420913.1	B.1.2	1.0	2021-02-01	passed_qc
MW420914.1	B.1.2	1.0	2021-02-01	passed_qc
MW420916.1	B.1.1.222	1.0	2021-02-01	passed_qc
MW420917.1	B.1.311	1.0	2021-02-01	passed_qc
MW421921.1	B.1	1.0	2021-02-01	passed_qc
MW421927.1	B.1	1.0	2021-02-01	passed_qc
MW421928.1	B.1	1.0	2021-02-01	passed_qc
MW421930.1	B.1.425	1.0	2021-02-01	passed_qc
MW421939.1	B.1.426	1.0	2021-02-01	passed_qc
MW421942.1	B.1.400	1.0	2021-02-01	passed_qc
MW421949.1	B.1.426	1.0	2021-02-01	passed_qc
MW421952.1	B.1.436	1.0	2021-02-01	passed_qc
MW421954.1	B.1.436	1.0	2021-02-01	passed_qc
MW421957.1	B.1.436	1.0	2021-02-01	passed_qc
MW421959.1	B.1.436	1.0	2021-02-01	passed_qc
MW421962.1	B.1	1.0	2021-02-01	passed_qc
MW421966.1	B.1	1.0	2021-02-01	passed_qc
MW421973.1	B.1	1.0	2021-02-01	passed_qc
MW421975.1	B.1.443	1.0	2021-02-01	passed_qc
MW421976.1	B.1.436	1.0	2021-02-01	passed_qc
MW421977.1	B.1.448	1.0	2021-02-01	passed_qc
MW422255.1	B.1.1.7	1.0	2021-02-01	passed_qc	17/17 B.1.1.7 SNPs
MW422256.1	B.1.1.7	1.0	2021-02-01	passed_qc	17/17 B.1.1.7 SNPs
MW406485.1	B.1.1.70	1.0	2021-02-01	passed_qc
MW406487.1	B.1	1.0	2021-02-01	passed_qc
MW406488.1	B.1.409	1.0	2021-02-01	passed_qc
MW406490.1	B.1.243	1.0	2021-02-01	passed_qc
MW406491.1	B.1.1.231	1.0	2021-02-01	passed_qc
MW406492.1	B.1.1.222	1.0	2021-02-01	passed_qc
MW406493.1	B.1.240	1.0	2021-02-01	passed_qc
MW406494.1	B.1.2	1.0	2021-02-01	passed_qc
MW406495.1	B.1.243	1.0	2021-02-01	passed_qc
MW406496.1	B.1.366	1.0	2021-02-01	passed_qc
MW406497.1	B.1.2	1.0	2021-02-01	passed_qc
MW406498.1	B.1.366	1.0	2021-02-01	passed_qc
MW406499.1	B.1.366	1.0	2021-02-01	passed_qc
MW406500.1	B.1.366	1.0	2021-02-01	passed_qc
MW406501.1	B.1.2	1.0	2021-02-01	passed_qc
MW406502.1	B.1.243	1.0	2021-02-01	passed_qc
MW406503.1	B.1.2	1.0	2021-02-01	passed_qc
MW406504.1	B.1.1.207	1.0	2021-02-01	passed_qc
MW406505.1	B.1.280	1.0	2021-02-01	passed_qc
MW406507.1	B.1.426	1.0	2021-02-01	passed_qc
MW406509.1	B.1.2	1.0	2021-02-01	passed_qc
MW406511.1	B.1.361	1.0	2021-02-01	passed_qc
MW406512.1	B.1.2	1.0	2021-02-01	passed_qc
MW406513.1	B.1.2	1.0	2021-02-01	passed_qc
MW406514.1	B.1.311	1.0	2021-02-01	passed_qc
MW406515.1	B.1.2	1.0	2021-02-01	passed_qc
MW406516.1	B.1.265	1.0	2021-02-01	passed_qc
MW406517.1	B.1.2	1.0	2021-02-01	passed_qc
MW406518.1	B.1.2	1.0	2021-02-01	passed_qc
MW406519.1	B.1.240	1.0	2021-02-01	passed_qc
MW406520.1	B.1.2	1.0	2021-02-01	passed_qc
MW406521.1	B.1.2	1.0	2021-02-01	passed_qc
MW406522.1	B.1.2	1.0	2021-02-01	passed_qc
MW406523.1	B.1.2	1.0	2021-02-01	passed_qc
MW406524.1	B.1.240	1.0	2021-02-01	passed_qc
MW406525.1	B.1.234	1.0	2021-02-01	passed_qc
MW406526.1	B.1.2	1.0	2021-02-01	passed_qc
MW406527.1	B.1.2	1.0	2021-02-01	passed_qc
MW406528.1	B.1.2	1.0	2021-02-01	passed_qc
MW406529.1	B.1.2	1.0	2021-02-01	passed_qc
MW406531.1	B.1.2	1.0	2021-02-01	passed_qc
MW406532.1	B.1.2	1.0	2021-02-01	passed_qc
MW406533.1	B.1.2	1.0	2021-02-01	passed_qc
MW406534.1	B.1.2	1.0	2021-02-01	passed_qc
MW406535.1	B.1.2	1.0	2021-02-01	passed_qc
MW406536.1	B.1.2	1.0	2021-02-01	passed_qc
MW406537.1	B.1.2	1.0	2021-02-01	passed_qc
MW406538.1	B.1.2	1.0	2021-02-01	passed_qc
MW406539.1	B.1.1.135	1.0	2021-02-01	passed_qc
MW406540.1	B.1.2	1.0	2021-02-01	passed_qc
MW406542.1	B.1.240	1.0	2021-02-01	passed_qc
MW406543.1	B.1.1.186	1.0	2021-02-01	passed_qc
MW406544.1	B.1.2	1.0	2021-02-01	passed_qc
MW406545.1	B.1.2	1.0	2021-02-01	passed_qc
MW406546.1	B.1.2	1.0	2021-02-01	passed_qc
MW406547.1	B.1	1.0	2021-02-01	passed_qc
MW406548.1	B.1.243	1.0	2021-02-01	passed_qc
MW406549.1	B.1.2	1.0	2021-02-01	passed_qc
MW406550.1	B.1.234	1.0	2021-02-01	passed_qc
MW406551.1	B.1.361	1.0	2021-02-01	passed_qc
MW406552.1	B.1.265	1.0	2021-02-01	passed_qc
MW406553.1	B.1.361	1.0	2021-02-01	passed_qc
MW406554.1	B.1.340	1.0	2021-02-01	passed_qc
MW406555.1	B.1.2	1.0	2021-02-01	passed_qc
MW406556.1	B.1.2	1.0	2021-02-01	passed_qc
MW406557.1	B.1.2	1.0	2021-02-01	passed_qc
MW406558.1	B.1.2	1.0	2021-02-01	passed_qc
MW406559.1	B.1.1.304	1.0	2021-02-01	passed_qc
MW406560.1	B.1.1.304	1.0	2021-02-01	passed_qc
MW406564.1	B.1.2	1.0	2021-02-01	passed_qc
MW406565.1	B.1.361	1.0	2021-02-01	passed_qc
MW406566.1	B.1.2	1.0	2021-02-01	passed_qc
MW406568.1	B	1.0	2021-02-01	passed_qc
MW406569.1	B.1.2	1.0	2021-02-01	passed_qc
MW406570.1	B.1	1.0	2021-02-01	passed_qc
MW406571.1	B.1.2	1.0	2021-02-01	passed_qc
MW406572.1	B.1.2	1.0	2021-02-01	passed_qc
MW406573.1	B.1	1.0	2021-02-01	passed_qc
MW406574.1	B.1.2	1.0	2021-02-01	passed_qc
MW406577.1	B.1.2	1.0	2021-02-01	passed_qc
MW406580.1	B.1.2	1.0	2021-02-01	passed_qc
MW406581.1	B.1.2	1.0	2021-02-01	passed_qc
MW406584.1	B.1.2	1.0	2021-02-01	passed_qc
MW406586.1	B.1.517	1.0	2021-02-01	passed_qc
MW406587.1	B.1.2	1.0	2021-02-01	passed_qc
MW406588.1	B.1.2	1.0	2021-02-01	passed_qc
MW406590.1	B.1.2	1.0	2021-02-01	passed_qc
MW406591.1	B.1.2	1.0	2021-02-01	passed_qc
MW406594.1	B.1.2	1.0	2021-02-01	passed_qc
MW406595.1	B.1.2	1.0	2021-02-01	passed_qc
MW406597.1	B.1.2	1.0	2021-02-01	passed_qc
MW406604.1	B.1.3	1.0	2021-02-01	passed_qc
MW406608.1	B.1.234	1.0	2021-02-01	passed_qc
MW406610.1	B.1.243	1.0	2021-02-01	passed_qc
MW406613.1	B.1.2	1.0	2021-02-01	passed_qc
MW406618.1	B.1.400	1.0	2021-02-01	passed_qc
MW406619.1	B.1.2	1.0	2021-02-01	passed_qc
MW406620.1	B.1.139	1.0	2021-02-01	passed_qc
MW406627.1	B.1.2	1.0	2021-02-01	passed_qc
MW406628.1	B.1.1.231	1.0	2021-02-01	passed_qc
MW406629.1	B.1.2	1.0	2021-02-01	passed_qc
MW406631.1	B.1.2	1.0	2021-02-01	passed_qc
MW406633.1	B.1.1.134	1.0	2021-02-01	passed_qc
MW406639.1	B.1.2	1.0	2021-02-01	passed_qc
MW406642.1	B.1	1.0	2021-02-01	passed_qc
MW406643.1	B.1.2	1.0	2021-02-01	passed_qc
MW406644.1	B.1	1.0	2021-02-01	passed_qc
MW411627.1	B.1.1.207	1.0	2021-02-01	passed_qc
MW411628.1	B.1.503	1.0	2021-02-01	passed_qc
MW411629.1	B.1.2	1.0	2021-02-01	passed_qc
MW411630.1	B.1.503	1.0	2021-02-01	passed_qc
MW411631.1	B.1.503	1.0	2021-02-01	passed_qc
MW411632.1	B.1.369	1.0	2021-02-01	passed_qc
MW411633.1	B.1.369	1.0	2021-02-01	passed_qc
MW411634.1	B.1.2	1.0	2021-02-01	passed_qc
MW411635.1	B.1.240	1.0	2021-02-01	passed_qc
MW411636.1	B.1.2	1.0	2021-02-01	passed_qc
MW411637.1	B.1.240	1.0	2021-02-01	passed_qc
MW411638.1	B.1.2	1.0	2021-02-01	passed_qc
MW411639.1	B.1.369	1.0	2021-02-01	passed_qc
MW411640.1	B.1.240	1.0	2021-02-01	passed_qc
MW411641.1	B.1.2	1.0	2021-02-01	passed_qc
MW411642.1	B.1.240	1.0	2021-02-01	passed_qc
MW411643.1	B.1.240	1.0	2021-02-01	passed_qc
MW411644.1	B.1.240	1.0	2021-02-01	passed_qc
MW411645.1	B.1.240	1.0	2021-02-01	passed_qc
MW411646.1	B.1.1.207	1.0	2021-02-01	passed_qc
MW411647.1	B.1.2	1.0	2021-02-01	passed_qc
MW411648.1	B.1.240	1.0	2021-02-01	passed_qc
MW411649.1	B.1.385	1.0	2021-02-01	passed_qc
MW411650.1	B.1.1.212	1.0	2021-02-01	passed_qc
MW411651.1	B.1.1.212	1.0	2021-02-01	passed_qc
MW411652.1	B.1.1.212	1.0	2021-02-01	passed_qc
MW411653.1	B.1.1.212	1.0	2021-02-01	passed_qc
MW411654.1	B.1.1.212	1.0	2021-02-01	passed_qc
MW411655.1	B.1.1.212	1.0	2021-02-01	passed_qc
MW411656.1	B.1.1.212	1.0	2021-02-01	passed_qc
MW411871.1	P.2	1.0	2021-02-01	passed_qc	5/5 P.2 (B.1.1.28.2) SNPs
MW411872.1	B.1	1.0	2021-02-01	passed_qc
MW411873.1	B.1	1.0	2021-02-01	passed_qc
MW411874.1	B.1.2	1.0	2021-02-01	passed_qc
MW411875.1	B.1	1.0	2021-02-01	passed_qc
MW411876.1	B.1.36	1.0	2021-02-01	passed_qc
MW411877.1	B.1.36	1.0	2021-02-01	passed_qc
MW411878.1	B.1	1.0	2021-02-01	passed_qc
MW411879.1	B.1.2	1.0	2021-02-01	passed_qc
MW411880.1	B.1.2	1.0	2021-02-01	passed_qc
MW411881.1	B.1	1.0	2021-02-01	passed_qc
MW411882.1	B.1.36	1.0	2021-02-01	passed_qc
MW411883.1	B.1.2	1.0	2021-02-01	passed_qc
MW411884.1	B.1.240	1.0	2021-02-01	passed_qc
MW411885.1	B.1.189	1.0	2021-02-01	passed_qc
MW411886.1	B.1.2	1.0	2021-02-01	passed_qc
MW411887.1	B.1.1.304	1.0	2021-02-01	passed_qc
MW411888.1	B.1.1.304	1.0	2021-02-01	passed_qc
MW411889.1	B.1.369	1.0	2021-02-01	passed_qc
MW411890.1	B.1	1.0	2021-02-01	passed_qc
MW411891.1	B.1.243	1.0	2021-02-01	passed_qc
MW411892.1	B.1	1.0	2021-02-01	passed_qc
MW411893.1	B.1.1.70	1.0	2021-02-01	passed_qc
MW411894.1	B.1.240	1.0	2021-02-01	passed_qc
MW411895.1	B.1.369	1.0	2021-02-01	passed_qc
MW411896.1	B.1.2	1.0	2021-02-01	passed_qc
MW411897.1	B.1.240	1.0	2021-02-01	passed_qc
MW411898.1	B.1.369	1.0	2021-02-01	passed_qc
MW411899.1	B.1.1.1	1.0	2021-02-01	passed_qc
MW411900.1	B.1.240	1.0	2021-02-01	passed_qc
MW411901.1	B.1.2	1.0	2021-02-01	passed_qc
MW411903.1	B.1.2	1.0	2021-02-01	passed_qc
MW411904.1	B.1.2	1.0	2021-02-01	passed_qc
MW411905.1	B.1.2	1.0	2021-02-01	passed_qc
MW411906.1	B.1.2	1.0	2021-02-01	passed_qc
MW411907.1	B.1.2	1.0	2021-02-01	passed_qc
MW411908.1	B.1.2	1.0	2021-02-01	passed_qc
MW411909.1	B.1.2	1.0	2021-02-01	passed_qc
MW411910.1	B.1.2	1.0	2021-02-01	passed_qc
MW411911.1	B.1.2	1.0	2021-02-01	passed_qc
MW411912.1	B.1.240	1.0	2021-02-01	passed_qc
MW411913.1	B.1.240	1.0	2021-02-01	passed_qc
MW411914.1	B.1.240	1.0	2021-02-01	passed_qc
MW411915.1	B.1.240	1.0	2021-02-01	passed_qc
MW411916.1	B.1.240	1.0	2021-02-01	passed_qc
MW411917.1	B.1.240	1.0	2021-02-01	passed_qc
MW411918.1	B.1.240	1.0	2021-02-01	passed_qc
MW411919.1	B.1.2	1.0	2021-02-01	passed_qc
MW411920.1	B.1.2	1.0	2021-02-01	passed_qc
MW411921.1	B.1.1.70	1.0	2021-02-01	passed_qc
MW411922.1	B.1.2	1.0	2021-02-01	passed_qc
MW411923.1	B.1.429	1.0	2021-02-01	passed_qc
MW411924.1	B.1.404	1.0	2021-02-01	passed_qc
MW411926.1	B.1.429	1.0	2021-02-01	passed_qc
MW411928.1	B.1.404	1.0	2021-02-01	passed_qc
MW411929.1	B.1.404	1.0	2021-02-01	passed_qc
MW411931.1	B.1.2	1.0	2021-02-01	passed_qc
MW411932.1	B.1.369	1.0	2021-02-01	passed_qc
MW411933.1	B.1.429	1.0	2021-02-01	passed_qc
MW411934.1	B.1.429	1.0	2021-02-01	passed_qc
MW411937.1	B.1.361	1.0	2021-02-01	passed_qc
MW411938.1	B.1.2	1.0	2021-02-01	passed_qc
MW411939.1	B.1.2	1.0	2021-02-01	passed_qc
MW411940.1	B.1.2	1.0	2021-02-01	passed_qc
MW411941.1	B.1.1.222	1.0	2021-02-01	passed_qc
MW411943.1	B.1.1.222	1.0	2021-02-01	passed_qc
MW411944.1	B.1.2	1.0	2021-02-01	passed_qc
MW411945.1	B.1.2	1.0	2021-02-01	passed_qc
MW411947.1	B.1.1.50	1.0	2021-02-01	passed_qc
MW411948.1	B.1.1.50	1.0	2021-02-01	passed_qc
MW411949.1	B.1.1.50	1.0	2021-02-01	passed_qc
MT232662.1	A	1.0	2021-02-01	passed_qc
MT232664.1	B	1.0	2021-02-01	passed_qc
MT232667.1	B.42	1.0	2021-02-01	passed_qc
MT232671.1	B	1.0	2021-02-01	passed_qc
MT232672.1	B.43	1.0	2021-02-01	passed_qc
MT232673.1	B.43	1.0	2021-02-01	passed_qc
MT232675.1	B.43	1.0	2021-02-01	passed_qc
MT232677.1	B.42	1.0	2021-02-01	passed_qc
MT232679.1	B.43	1.0	2021-02-01	passed_qc
MT232681.1	B.43	1.0	2021-02-01	passed_qc
MT232682.1	B.43	1.0	2021-02-01	passed_qc
MT232683.1	B.43	1.0	2021-02-01	passed_qc
MT232684.1	B	1.0	2021-02-01	passed_qc
MT232686.1	B.43	1.0	2021-02-01	passed_qc
MT232687.1	B.43	1.0	2021-02-01	passed_qc
MT232688.1	B	1.0	2021-02-01	passed_qc
MT232690.1	B	1.0	2021-02-01	passed_qc
MT232692.1	B	1.0	2021-02-01	passed_qc
MT232693.1	B	1.0	2021-02-01	passed_qc
MT232694.1	B	1.0	2021-02-01	passed_qc
MT232696.1	B	1.0	2021-02-01	passed_qc
MT232697.1	B.43	1.0	2021-02-01	passed_qc
MT232702.1	B.43	1.0	2021-02-01	passed_qc
MT232704.1	B.43	1.0	2021-02-01	passed_qc
MT232707.1	B.43	1.0	2021-02-01	passed_qc
MT232709.1	B.43	1.0	2021-02-01	passed_qc
MW406646.1	B.1.2	1.0	2021-02-01	passed_qc
MW406647.1	B.1.2	1.0	2021-02-01	passed_qc
MW406648.1	B.1.2	1.0	2021-02-01	passed_qc
MW406649.1	B.1.2	1.0	2021-02-01	passed_qc
MW406650.1	B.1.2	1.0	2021-02-01	passed_qc
MW406651.1	B.1.2	1.0	2021-02-01	passed_qc
MW406652.1	B.1.2	1.0	2021-02-01	passed_qc
MW406653.1	B.1.2	1.0	2021-02-01	passed_qc
MW406654.1	B.1.2	1.0	2021-02-01	passed_qc
MW406655.1	B.1.2	1.0	2021-02-01	passed_qc
MW406656.1	B.1.2	1.0	2021-02-01	passed_qc
MW406657.1	B.1.2	1.0	2021-02-01	passed_qc
MW406658.1	B.1.2	1.0	2021-02-01	passed_qc
MW406659.1	B.1.2	1.0	2021-02-01	passed_qc
MW406660.1	B.1.2	1.0	2021-02-01	passed_qc
MW406661.1	B.1.2	1.0	2021-02-01	passed_qc
MW406662.1	B.1.2	1.0	2021-02-01	passed_qc
MW406663.1	B.1.2	1.0	2021-02-01	passed_qc
MW406664.1	B.1.2	1.0	2021-02-01	passed_qc
MW406665.1	B.1.2	1.0	2021-02-01	passed_qc
MW406666.1	B.1.2	1.0	2021-02-01	passed_qc
MW406667.1	B.1.2	1.0	2021-02-01	passed_qc
MW406668.1	B.1.2	1.0	2021-02-01	passed_qc
MW406669.1	B.1.2	1.0	2021-02-01	passed_qc
MW406670.1	B.1.2	1.0	2021-02-01	passed_qc
MW406671.1	B.1.2	1.0	2021-02-01	passed_qc
MW406672.1	B.1.2	1.0	2021-02-01	passed_qc
MW406673.1	B.1.2	1.0	2021-02-01	passed_qc
MW406674.1	B.1.2	1.0	2021-02-01	passed_qc
MW406675.1	B.1.369	1.0	2021-02-01	passed_qc
MW406676.1	B.1.369	1.0	2021-02-01	passed_qc
MW406677.1	B.1.369	1.0	2021-02-01	passed_qc
MW406678.1	B.1.369	1.0	2021-02-01	passed_qc
MW406679.1	B.1.369	1.0	2021-02-01	passed_qc
MW406680.1	B.1.369	1.0	2021-02-01	passed_qc
MW406681.1	B.1.369	1.0	2021-02-01	passed_qc
MW406682.1	B.1.369	1.0	2021-02-01	passed_qc
MW406731.1	B.1.2	1.0	2021-02-01	passed_qc
MW406732.1	B.1.2	1.0	2021-02-01	passed_qc
MW406733.1	B.1.2	1.0	2021-02-01	passed_qc
MW406735.1	B.1.1.228	1.0	2021-02-01	passed_qc
MW406736.1	B.1.2	1.0	2021-02-01	passed_qc
MW406737.1	B.1	1.0	2021-02-01	passed_qc
MW406738.1	B.1.369	1.0	2021-02-01	passed_qc
MW406739.1	B.1.2	1.0	2021-02-01	passed_qc
MW406740.1	B.1.369	1.0	2021-02-01	passed_qc
MW406781.1	B.1	1.0	2021-02-01	passed_qc
MW406794.1	B.1.375	1.0	2021-02-01	passed_qc
MW404672.1	B.1.177	1.0	2021-02-01	passed_qc
MW404673.1	B.1.177	1.0	2021-02-01	passed_qc
MW405462.1	B.1.1.304	1.0	2021-02-01	passed_qc
MW405463.1	B.1.1.70	1.0	2021-02-01	passed_qc
MW405464.1	B.1.1.207	1.0	2021-02-01	passed_qc
MW405465.1	B.1.2	1.0	2021-02-01	passed_qc
MW405466.1	B.1.2	1.0	2021-02-01	passed_qc
MW405467.1	B.1.2	1.0	2021-02-01	passed_qc
MW405468.1	B.1.2	1.0	2021-02-01	passed_qc
MW405469.1	B.1.243	1.0	2021-02-01	passed_qc
MW405470.1	B.1.2	1.0	2021-02-01	passed_qc
MW405471.1	B.1.2	1.0	2021-02-01	passed_qc
MW405472.1	B.1.2	1.0	2021-02-01	passed_qc
MW405473.1	B.1.234	1.0	2021-02-01	passed_qc
MW405474.1	B.1.2	1.0	2021-02-01	passed_qc
MW405475.1	B.1.2	1.0	2021-02-01	passed_qc
MW405476.1	B.1.2	1.0	2021-02-01	passed_qc
MW405477.1	B.1	1.0	2021-02-01	passed_qc
MW405478.1	B.1.2	1.0	2021-02-01	passed_qc
MW405479.1	B.1.2	1.0	2021-02-01	passed_qc
MW405480.1	B.1.2	1.0	2021-02-01	passed_qc
MW405481.1	B.1.1.212	1.0	2021-02-01	passed_qc
MW405482.1	B.1.385	1.0	2021-02-01	passed_qc
MW405483.1	B.1.385	1.0	2021-02-01	passed_qc
MW405484.1	B.1.1.212	1.0	2021-02-01	passed_qc
MW405485.1	B.1.2	1.0	2021-02-01	passed_qc
MW405486.1	B.1.1.212	1.0	2021-02-01	passed_qc
MW403520.1	B.1.2	1.0	2021-02-01	passed_qc
MW403523.1	B.1.2	1.0	2021-02-01	passed_qc
MW403524.1	B.1.2	1.0	2021-02-01	passed_qc
MW403525.1	B.1.2	1.0	2021-02-01	passed_qc
MW403526.1	B.1.2	1.0	2021-02-01	passed_qc
MW403527.1	B.1.2	1.0	2021-02-01	passed_qc
MW403529.1	B.1.2	1.0	2021-02-01	passed_qc
MW403530.1	B.1.2	1.0	2021-02-01	passed_qc
MW403532.1	B.1.139	1.0	2021-02-01	passed_qc
MW403533.1	B.1.2	1.0	2021-02-01	passed_qc
MW403534.1	B.1.2	1.0	2021-02-01	passed_qc
MW403535.1	B.1.2	1.0	2021-02-01	passed_qc
MW403538.1	B.1.139	1.0	2021-02-01	passed_qc
MW403540.1	B.1.2	1.0	2021-02-01	passed_qc
MW403541.1	B.1.2	1.0	2021-02-01	passed_qc
MW403542.1	B.1.2	1.0	2021-02-01	passed_qc
MW403544.1	B.1.2	1.0	2021-02-01	passed_qc
MW403545.1	B.1.2	1.0	2021-02-01	passed_qc
MW403546.1	B.1.2	1.0	2021-02-01	passed_qc
MW403548.1	B.1.2	1.0	2021-02-01	passed_qc
MW403549.1	B.1.2	1.0	2021-02-01	passed_qc
MW403550.1	B.1.2	1.0	2021-02-01	passed_qc
MW403551.1	B.1.2	1.0	2021-02-01	passed_qc
MW403552.1	B.1.2	1.0	2021-02-01	passed_qc
MW403553.1	B.1.2	1.0	2021-02-01	passed_qc
MW403557.1	B.1.2	1.0	2021-02-01	passed_qc
MW403559.1	B.1.2	1.0	2021-02-01	passed_qc
MW403562.1	B.1.2	1.0	2021-02-01	passed_qc
MW403564.1	B.1.2	1.0	2021-02-01	passed_qc
MW403573.1	B.1.2	1.0	2021-02-01	passed_qc
MW403589.1	B.1.2	1.0	2021-02-01	passed_qc
MW403598.1	B.1.2	1.0	2021-02-01	passed_qc
MW403600.1	B.1.243	1.0	2021-02-01	passed_qc
MW403604.1	B.1.2	1.0	2021-02-01	passed_qc
MW403605.1	B.1.139	1.0	2021-02-01	passed_qc
MW403606.1	B.1.2	1.0	2021-02-01	passed_qc
MW403607.1	B.1.2	1.0	2021-02-01	passed_qc
MW403608.1	B.1.2	1.0	2021-02-01	passed_qc
MW403609.1	B.1.1.167	1.0	2021-02-01	passed_qc
MW403610.1	B.1.2	1.0	2021-02-01	passed_qc
MW403611.1	B.1.396	1.0	2021-02-01	passed_qc
MW403612.1	B.1.2	1.0	2021-02-01	passed_qc
MW403613.1	B.1.2	1.0	2021-02-01	passed_qc
MW403615.1	B.1.2	1.0	2021-02-01	passed_qc
MW403616.1	B.1.2	1.0	2021-02-01	passed_qc
MW403617.1	B.1.2	1.0	2021-02-01	passed_qc
MW403618.1	B.1.243	1.0	2021-02-01	passed_qc
MW403625.1	B.1.509	1.0	2021-02-01	passed_qc
MW403627.1	B.1.2	1.0	2021-02-01	passed_qc
MW403628.1	B.1.2	1.0	2021-02-01	passed_qc
MW403629.1	B.1.2	1.0	2021-02-01	passed_qc
MW403631.1	B.1.2	1.0	2021-02-01	passed_qc
MW403632.1	B.1.2	1.0	2021-02-01	passed_qc
MW403636.1	B.1.2	1.0	2021-02-01	passed_qc
MW403641.1	B.1.234	1.0	2021-02-01	passed_qc
MW403642.1	B.1.2	1.0	2021-02-01	passed_qc
MW403644.1	B.1.2	1.0	2021-02-01	passed_qc
MW403646.1	B.1.2	1.0	2021-02-01	passed_qc
MW403648.1	B.1.2	1.0	2021-02-01	passed_qc
MW403649.1	B.1.2	1.0	2021-02-01	passed_qc
MW403651.1	B.1.2	1.0	2021-02-01	passed_qc
MW403652.1	B.1.2	1.0	2021-02-01	passed_qc
MW403653.1	B.1.1.167	1.0	2021-02-01	passed_qc
MW403655.1	B.1.2	1.0	2021-02-01	passed_qc
MW403656.1	B.1.2	1.0	2021-02-01	passed_qc
MW403661.1	B.1.2	1.0	2021-02-01	passed_qc
MW403662.1	B.1.2	1.0	2021-02-01	passed_qc
MW403663.1	B.1.2	1.0	2021-02-01	passed_qc
MW403664.1	B.1.2	1.0	2021-02-01	passed_qc
MW403665.1	B.1.2	1.0	2021-02-01	passed_qc
MW403668.1	B.1.2	1.0	2021-02-01	passed_qc
MW403670.1	B.1.2	1.0	2021-02-01	passed_qc
MW403671.1	B.1.2	1.0	2021-02-01	passed_qc
MW403672.1	B.1.2	1.0	2021-02-01	passed_qc
MW403673.1	B.1.2	1.0	2021-02-01	passed_qc
MW403674.1	B.1.2	1.0	2021-02-01	passed_qc
MW403675.1	B.1.2	1.0	2021-02-01	passed_qc
MW403676.1	B.1.2	1.0	2021-02-01	passed_qc
MW403677.1	B.1.2	1.0	2021-02-01	passed_qc
MW403678.1	B.1.2	1.0	2021-02-01	passed_qc
MW403679.1	B.1.2	1.0	2021-02-01	passed_qc
MW403681.1	B.1.2	1.0	2021-02-01	passed_qc
MW403682.1	B.1.2	1.0	2021-02-01	passed_qc
MW403683.1	B.1.2	1.0	2021-02-01	passed_qc
MW403684.1	B.1.2	1.0	2021-02-01	passed_qc
MW403685.1	B.1.2	1.0	2021-02-01	passed_qc
MW403686.1	B.1.2	1.0	2021-02-01	passed_qc
MW403687.1	B.1.2	1.0	2021-02-01	passed_qc
MW403688.1	B.1.2	1.0	2021-02-01	passed_qc
MW403689.1	B.1.2	1.0	2021-02-01	passed_qc
MW403690.1	B.1.2	1.0	2021-02-01	passed_qc
MW403691.1	B.1.2	1.0	2021-02-01	passed_qc
MW403692.1	B.1.1.70	1.0	2021-02-01	passed_qc
MW403693.1	B.1	1.0	2021-02-01	passed_qc
MW403694.1	B.1.1.70	1.0	2021-02-01	passed_qc
MW403695.1	B.1.1.70	1.0	2021-02-01	passed_qc
MW403696.1	B.1.1.70	1.0	2021-02-01	passed_qc
MW403697.1	B.1.1.70	1.0	2021-02-01	passed_qc
MW403698.1	B.1.1	1.0	2021-02-01	passed_qc
MW403699.1	B.1	1.0	2021-02-01	passed_qc
MW403700.1	B.1.1	1.0	2021-02-01	passed_qc
MW403701.1	B.1	1.0	2021-02-01	passed_qc
MW403702.1	B.1.1.70	1.0	2021-02-01	passed_qc
MW403703.1	B.1	1.0	2021-02-01	passed_qc
MW403763.1	B.1.337	1.0	2021-02-01	passed_qc
MW403764.1	B.1.337	1.0	2021-02-01	passed_qc
MW403765.1	B.1.337	1.0	2021-02-01	passed_qc
MW403766.1	B.1.337	1.0	2021-02-01	passed_qc
MW403767.1	B.1.337	1.0	2021-02-01	passed_qc
MW403768.1	B.1.337	1.0	2021-02-01	passed_qc
MW403769.1	B.1.337	1.0	2021-02-01	passed_qc
MW389566.1	B.1.370	1.0	2021-02-01	passed_qc
MW389567.1	B.1.2	1.0	2021-02-01	passed_qc
MW389569.1	B.1.2	1.0	2021-02-01	passed_qc
MW389570.1	B.1.2	1.0	2021-02-01	passed_qc
MW389571.1	B.1.1.167	1.0	2021-02-01	passed_qc
MW389572.1	B.1.2	1.0	2021-02-01	passed_qc
MW389573.1	B.1.1.70	1.0	2021-02-01	passed_qc
MW389574.1	B.1.2	1.0	2021-02-01	passed_qc
MW389575.1	B.1.2	1.0	2021-02-01	passed_qc
MW389576.1	B.1.320	1.0	2021-02-01	passed_qc
MW389579.1	B.1.320	1.0	2021-02-01	passed_qc
MW389583.1	B.1.2	1.0	2021-02-01	passed_qc
MW389598.1	B.1.1.228	1.0	2021-02-01	passed_qc
MW389599.1	B.1	1.0	2021-02-01	passed_qc
MW389600.1	B.1	1.0	2021-02-01	passed_qc
MW389602.1	B.1.369	1.0	2021-02-01	passed_qc
MW389603.1	B.1.320	1.0	2021-02-01	passed_qc
MW389604.1	B.1.1.128	1.0	2021-02-01	passed_qc
MW389605.1	B.1.1.228	1.0	2021-02-01	passed_qc
MW389606.1	B.1.1.162	1.0	2021-02-01	passed_qc
MW389607.1	B.1	1.0	2021-02-01	passed_qc
MW389608.1	B.1.2	1.0	2021-02-01	passed_qc
MW389609.1	B.1.1.228	1.0	2021-02-01	passed_qc
MW389611.1	B.1.336	1.0	2021-02-01	passed_qc
MW389612.1	B.1	1.0	2021-02-01	passed_qc
MW389613.1	B.1	1.0	2021-02-01	passed_qc
MW389614.1	B.1.243	1.0	2021-02-01	passed_qc
MW389615.1	B.1.243	1.0	2021-02-01	passed_qc
MW389616.1	B.1.336	1.0	2021-02-01	passed_qc
MW389618.1	B.1.1.70	1.0	2021-02-01	passed_qc
MW389619.1	B.1	1.0	2021-02-01	passed_qc
MW389621.1	B.1.243	1.0	2021-02-01	passed_qc
MW389622.1	B.1.134	1.0	2021-02-01	passed_qc
MW389623.1	B.1.426	1.0	2021-02-01	passed_qc
MW389624.1	B.1	1.0	2021-02-01	passed_qc
MW389625.1	B.1.1.70	1.0	2021-02-01	passed_qc
MW389626.1	B.1.2	1.0	2021-02-01	passed_qc
MW389627.1	B.1	1.0	2021-02-01	passed_qc
MW389628.1	B.1.2	1.0	2021-02-01	passed_qc
MW389630.1	B.1.2	1.0	2021-02-01	passed_qc
MW389631.1	B.1.1.287	1.0	2021-02-01	passed_qc
MW389635.1	B.1.399	1.0	2021-02-01	passed_qc
MW389636.1	B.1.1.70	1.0	2021-02-01	passed_qc
MW389638.1	B.1.189	1.0	2021-02-01	passed_qc
MW389639.1	B.1.369	1.0	2021-02-01	passed_qc
MW389640.1	B.1.1.127	1.0	2021-02-01	passed_qc
MW389641.1	B.1.243	1.0	2021-02-01	passed_qc
MW389644.1	B.1.369	1.0	2021-02-01	passed_qc
MW389646.1	B.1.399	1.0	2021-02-01	passed_qc
MW389649.1	B.1.243	1.0	2021-02-01	passed_qc
MW390832.1	B.1.2	1.0	2021-02-01	passed_qc
MW390833.1	B.1.2	1.0	2021-02-01	passed_qc
MW390834.1	B.1.2	1.0	2021-02-01	passed_qc
MW390835.1	B.1.2	1.0	2021-02-01	passed_qc
MW390836.1	B.1.2	1.0	2021-02-01	passed_qc
MW390837.1	B.1.2	1.0	2021-02-01	passed_qc
MW390838.1	B.1.2	1.0	2021-02-01	passed_qc
MW390839.1	B.1.2	1.0	2021-02-01	passed_qc
MW390840.1	B.1.369	1.0	2021-02-01	passed_qc
MW390841.1	B.1.139	1.0	2021-02-01	passed_qc
MW390842.1	B.1.311	1.0	2021-02-01	passed_qc
MW390843.1	B.1.2	1.0	2021-02-01	passed_qc
MW390844.1	B.1.2	1.0	2021-02-01	passed_qc
MW390845.1	B.1.311	1.0	2021-02-01	passed_qc
MW390846.1	B.1.369	1.0	2021-02-01	passed_qc
MW390847.1	B.1.369	1.0	2021-02-01	passed_qc
MW390848.1	B.1.1.135	1.0	2021-02-01	passed_qc
MW390849.1	B.1.369	1.0	2021-02-01	passed_qc
MW390850.1	B.1.1.135	1.0	2021-02-01	passed_qc
MW390851.1	B.1.1.135	1.0	2021-02-01	passed_qc
MW390852.1	B.1.1.135	1.0	2021-02-01	passed_qc
MW390853.1	B.1.1.135	1.0	2021-02-01	passed_qc
MW390854.1	B.1.1.135	1.0	2021-02-01	passed_qc
MW390855.1	B.1.369	1.0	2021-02-01	passed_qc
MW390856.1	B.1.369	1.0	2021-02-01	passed_qc
MW390857.1	B.1.369	1.0	2021-02-01	passed_qc
MW390858.1	B.1.1.135	1.0	2021-02-01	passed_qc
MW390859.1	B.1.1.135	1.0	2021-02-01	passed_qc
MW390860.1	B.1.1.135	1.0	2021-02-01	passed_qc
MW390861.1	B.1.1.135	1.0	2021-02-01	passed_qc
MW390862.1	B.1.1.135	1.0	2021-02-01	passed_qc
MW390863.1	B.1.1.135	1.0	2021-02-01	passed_qc
MW390864.1	B.1.1.135	1.0	2021-02-01	passed_qc
MW390865.1	B.1.1.135	1.0	2021-02-01	passed_qc
MW390866.1	B.1.1.135	1.0	2021-02-01	passed_qc
MW390867.1	B.1.369	1.0	2021-02-01	passed_qc
MW390868.1	B.1.2	1.0	2021-02-01	passed_qc
MW384414.1	B.1	1.0	2021-02-01	passed_qc
MW384415.1	B.1.2	1.0	2021-02-01	passed_qc
MW384417.1	B.1.110.3	1.0	2021-02-01	passed_qc
MW384418.1	B.1.2	1.0	2021-02-01	passed_qc
MW384419.1	B.1.110.3	1.0	2021-02-01	passed_qc
MW384420.1	B.1.2	1.0	2021-02-01	passed_qc
MW384421.1	B.1.509	1.0	2021-02-01	passed_qc
MW384422.1	B.1.509	1.0	2021-02-01	passed_qc
MW384423.1	B.1.2	1.0	2021-02-01	passed_qc
MW384424.1	B.1.110.3	1.0	2021-02-01	passed_qc
MW384425.1	B.1.2	1.0	2021-02-01	passed_qc
MW384426.1	B.1.2	1.0	2021-02-01	passed_qc
MW384427.1	B.1	1.0	2021-02-01	passed_qc
MW386175.1	B.1.320	1.0	2021-02-01	passed_qc
MW386176.1	B.1.1.228	1.0	2021-02-01	passed_qc
MW386177.1	B.1.320	1.0	2021-02-01	passed_qc
MW375726.1	A.2	1.0	2021-02-01	passed_qc
MW375727.1	A.5	1.0	2021-02-01	passed_qc
MW375728.1	B.31	1.0	2021-02-01	passed_qc
MW375729.1	B.1.1.313	1.0	2021-02-01	passed_qc
MW375730.1	B.1	1.0	2021-02-01	passed_qc
MW375731.1	B.1	1.0	2021-02-01	passed_qc
MW375993.1	B.1.1.59	1.0	2021-02-01	passed_qc
MW375994.1	B.1	1.0	2021-02-01	passed_qc
MW368700.1	B.1.36	1.0	2021-02-01	passed_qc
MW374904.1	B.1.330	1.0	2021-02-01	passed_qc
MW374905.1	B.1.2	1.0	2021-02-01	passed_qc
MW374906.1	B.1.2	1.0	2021-02-01	passed_qc
MW374907.1	B.1.243	1.0	2021-02-01	passed_qc
MW374908.1	B.1	1.0	2021-02-01	passed_qc
MW374909.1	B.1.2	1.0	2021-02-01	passed_qc
MW374910.1	B.1.369	1.0	2021-02-01	passed_qc
MW374911.1	B.1.369	1.0	2021-02-01	passed_qc
MW374912.1	B.1.369	1.0	2021-02-01	passed_qc
MW374913.1	B.1.2	1.0	2021-02-01	passed_qc
MW374914.1	B.1.2	1.0	2021-02-01	passed_qc
MW374915.1	B.1.2	1.0	2021-02-01	passed_qc
MW374916.1	B.1.2	1.0	2021-02-01	passed_qc
MW374917.1	B.1.216	1.0	2021-02-01	passed_qc
MW374918.1	B.1.2	1.0	2021-02-01	passed_qc
MW374919.1	B.1.2	1.0	2021-02-01	passed_qc
MW374920.1	B.1.2	1.0	2021-02-01	passed_qc
MW374921.1	B.1	1.0	2021-02-01	passed_qc
MW374922.1	B.1.2	1.0	2021-02-01	passed_qc
MW374923.1	B.1.2	1.0	2021-02-01	passed_qc
MW374924.1	B.1	1.0	2021-02-01	passed_qc
MW374925.1	B.1.324	1.0	2021-02-01	passed_qc
MW374926.1	B.1	1.0	2021-02-01	passed_qc
MW374927.1	B.1.369	1.0	2021-02-01	passed_qc
MW374928.1	B.1	1.0	2021-02-01	passed_qc
MW374929.1	B.1.2	1.0	2021-02-01	passed_qc
MW374930.1	B.1.1.135	1.0	2021-02-01	passed_qc
MW374931.1	B.1.1.135	1.0	2021-02-01	passed_qc
MW374932.1	B.1.2	1.0	2021-02-01	passed_qc
MW374933.1	B.1.1.135	1.0	2021-02-01	passed_qc
MW374934.1	B.1.2	1.0	2021-02-01	passed_qc
MW374935.1	B.1.1.135	1.0	2021-02-01	passed_qc
MW374936.1	B.1.1.135	1.0	2021-02-01	passed_qc
MW374937.1	B.1.1.135	1.0	2021-02-01	passed_qc
MW374938.1	B.1.1.135	1.0	2021-02-01	passed_qc
MW374939.1	B.1.1.135	1.0	2021-02-01	passed_qc
MW374940.1	B.1.2	1.0	2021-02-01	passed_qc
MW374941.1	B.1.369	1.0	2021-02-01	passed_qc
MW374942.1	B.1.1.135	1.0	2021-02-01	passed_qc
MW374943.1	B.1.1.135	1.0	2021-02-01	passed_qc
MW374944.1	B.1.1.135	1.0	2021-02-01	passed_qc
MW374945.1	B.1.2	1.0	2021-02-01	passed_qc
MW374946.1	B.1.234	1.0	2021-02-01	passed_qc
MW374947.1	B.1.2	1.0	2021-02-01	passed_qc
MW374948.1	B.1.1.135	1.0	2021-02-01	passed_qc
MW365356.1	B.1.160	1.0	2021-02-01	passed_qc
MW365357.1	B.1.1.189	1.0	2021-02-01	passed_qc
MW365358.1	B.1	1.0	2021-02-01	passed_qc
MW365359.1	B.1.9	1.0	2021-02-01	passed_qc
MW366724.1	B.1	1.0	2021-02-01	passed_qc
MW366750.1	B.1.1.189	1.0	2021-02-01	passed_qc
MW368439.1	A	1.0	2021-02-01	passed_qc
MW368440.1	B.1	1.0	2021-02-01	passed_qc
MW362553.1	B.1	1.0	2021-02-01	passed_qc
MW362554.1	B.1.367	1.0	2021-02-01	passed_qc
MW356670.1	B.1	1.0	2021-02-01	passed_qc
MW356671.1	B.6	1.0	2021-02-01	passed_qc
MW356672.1	B.1.36.16	1.0	2021-02-01	passed_qc
MW356784.1	B.1.1.135	1.0	2021-02-01	passed_qc
MW356785.1	B.1.177	1.0	2021-02-01	passed_qc
MW356786.1	B.1.2	1.0	2021-02-01	passed_qc
MW345922.1	B.1.1.8	1.0	2021-02-01	passed_qc
MW345923.1	B.1.1.212	1.0	2021-02-01	passed_qc
MW345924.1	B.1.36	1.0	2021-02-01	passed_qc
MW345925.1	B.1.1.1	1.0	2021-02-01	passed_qc
MW345926.1	B.1.281	1.0	2021-02-01	passed_qc
MW345927.1	B.1.281	1.0	2021-02-01	passed_qc
MW345928.1	B.1.1.281	1.0	2021-02-01	passed_qc
MW345929.1	B.1.1.281	1.0	2021-02-01	passed_qc
MW345930.1	B.1.1.281	1.0	2021-02-01	passed_qc
MW346179.1	B.1.177	1.0	2021-02-01	passed_qc
MW346315.1	B.1	1.0	2021-02-01	passed_qc
MW346329.1	B.1.384	1.0	2021-02-01	passed_qc
MW346331.1	B.1.370	1.0	2021-02-01	passed_qc
MW346340.1	B.1.199	1.0	2021-02-01	passed_qc
MW346345.1	B.1	1.0	2021-02-01	passed_qc
MW346348.1	B.1.1.70	1.0	2021-02-01	passed_qc
MW346358.1	B.1	1.0	2021-02-01	passed_qc
MW346365.1	B.1	1.0	2021-02-01	passed_qc
MW346366.1	B.1	1.0	2021-02-01	passed_qc
MW346369.1	B.1	1.0	2021-02-01	passed_qc
MW346370.1	B.1	1.0	2021-02-01	passed_qc
MW346371.1	B.1	1.0	2021-02-01	passed_qc
MW349032.1	B.1.2	1.0	2021-02-01	passed_qc
MW349033.1	B.1.2	1.0	2021-02-01	passed_qc
MW349034.1	B.1.2	1.0	2021-02-01	passed_qc
MW349035.1	B.1.2	1.0	2021-02-01	passed_qc
MW349036.1	B.1.2	1.0	2021-02-01	passed_qc
MW349037.1	B.1.2	1.0	2021-02-01	passed_qc
MW349038.1	B.1.2	1.0	2021-02-01	passed_qc
MW349039.1	B.1.2	1.0	2021-02-01	passed_qc
MW349040.1	B.1.2	1.0	2021-02-01	passed_qc
MW349041.1	B.1.2	1.0	2021-02-01	passed_qc
MW349042.1	B.1.2	1.0	2021-02-01	passed_qc
MW349043.1	B.1.2	1.0	2021-02-01	passed_qc
MW349044.1	B.1.2	1.0	2021-02-01	passed_qc
MW349045.1	B.1.2	1.0	2021-02-01	passed_qc
MW349046.1	B.1.2	1.0	2021-02-01	passed_qc
MW349047.1	B.1.2	1.0	2021-02-01	passed_qc
MW349048.1	B.1.2	1.0	2021-02-01	passed_qc
MW349049.1	B.1.2	1.0	2021-02-01	passed_qc
MW349050.1	B.1.369	1.0	2021-02-01	passed_qc
MW349051.1	B.1.2	1.0	2021-02-01	passed_qc
MW349052.1	B.1.2	1.0	2021-02-01	passed_qc
MW349053.1	B.1.2	1.0	2021-02-01	passed_qc
MW349054.1	B.1.2	1.0	2021-02-01	passed_qc
MW349055.1	B.1.2	1.0	2021-02-01	passed_qc
MW349056.1	B.1.369	1.0	2021-02-01	passed_qc
MW349057.1	B.1.369	1.0	2021-02-01	passed_qc
MW349058.1	B.1.139	1.0	2021-02-01	passed_qc
MW349059.1	B.1.369	1.0	2021-02-01	passed_qc
MW349060.1	B.1.369	1.0	2021-02-01	passed_qc
MW349061.1	B.1.369	1.0	2021-02-01	passed_qc
MW349062.1	B.1	1.0	2021-02-01	passed_qc
MW349063.1	B.1.369	1.0	2021-02-01	passed_qc
MW349064.1	B.1.2	1.0	2021-02-01	passed_qc
MW349065.1	B.1.369	1.0	2021-02-01	passed_qc
MW349066.1	B.1.1.222	1.0	2021-02-01	passed_qc
MW349067.1	B.1.2	1.0	2021-02-01	passed_qc
MW349068.1	B.1.2	1.0	2021-02-01	passed_qc
MW349069.1	B.1	1.0	2021-02-01	passed_qc
MW349070.1	B.1	1.0	2021-02-01	passed_qc
MW349071.1	B.1	1.0	2021-02-01	passed_qc
MW349072.1	B.1	1.0	2021-02-01	passed_qc
MW349073.1	B.1.243	1.0	2021-02-01	passed_qc
MW349074.1	B.1.243	1.0	2021-02-01	passed_qc
MW349075.1	B.1	1.0	2021-02-01	passed_qc
MW349076.1	B.1	1.0	2021-02-01	passed_qc
MW349077.1	B.1	1.0	2021-02-01	passed_qc
MW349078.1	B.1	1.0	2021-02-01	passed_qc
MW349079.1	B.1	1.0	2021-02-01	passed_qc
MW349080.1	B.1	1.0	2021-02-01	passed_qc
MW349081.1	B.1.2	1.0	2021-02-01	passed_qc
MW349082.1	B.1	1.0	2021-02-01	passed_qc
MW349083.1	B.1	1.0	2021-02-01	passed_qc
MW349084.1	B.1	1.0	2021-02-01	passed_qc
MW349085.1	B.1.2	1.0	2021-02-01	passed_qc
MW349086.1	B.1	1.0	2021-02-01	passed_qc
MW349087.1	B.1.369	1.0	2021-02-01	passed_qc
MW349088.1	B.1	1.0	2021-02-01	passed_qc
MW349089.1	B.1	1.0	2021-02-01	passed_qc
MW349090.1	B.1	1.0	2021-02-01	passed_qc
MW349091.1	B.1	1.0	2021-02-01	passed_qc
MW349092.1	B.1.2	1.0	2021-02-01	passed_qc
MW349093.1	B.1.243	1.0	2021-02-01	passed_qc
MW349094.1	B.1	1.0	2021-02-01	passed_qc
MW349095.1	B.1	1.0	2021-02-01	passed_qc
MW349096.1	B.1	1.0	2021-02-01	passed_qc
MW349097.1	B.1.350	1.0	2021-02-01	passed_qc
MW349098.1	A.1	1.0	2021-02-01	passed_qc
MW349099.1	B.1	1.0	2021-02-01	passed_qc
MW349100.1	B.1.116	1.0	2021-02-01	passed_qc
MW349101.1	B.1.1.70	1.0	2021-02-01	passed_qc
MW349102.1	B.1	1.0	2021-02-01	passed_qc
MW349103.1	B.1	1.0	2021-02-01	passed_qc
MW349104.1	B.1.1.70	1.0	2021-02-01	passed_qc
MW341443.1	A.6	1.0	2021-02-01	passed_qc
MW341462.1	B.1.1.281	1.0	2021-02-01	passed_qc
MW341463.1	B.1.281	1.0	2021-02-01	passed_qc
MW341464.1	B.1.1.281	1.0	2021-02-01	passed_qc
MW341465.1	B.1.281	1.0	2021-02-01	passed_qc
MW341466.1	B.1.281	1.0	2021-02-01	passed_qc
MW341468.1	B.1.1.281	1.0	2021-02-01	passed_qc
MW341469.1	B.1.1.212	1.0	2021-02-01	passed_qc
MW341470.1	B.1.1.281	1.0	2021-02-01	passed_qc
MW341471.1	B.1.1.281	1.0	2021-02-01	passed_qc
MW341472.1	B.1.281	1.0	2021-02-01	passed_qc
MW341473.1	B.1.281	1.0	2021-02-01	passed_qc
MW341474.1	B.1.1.281	1.0	2021-02-01	passed_qc
MW341475.1	B.1.1.281	1.0	2021-02-01	passed_qc
MW341476.1	B.1.1.212	1.0	2021-02-01	passed_qc
MW341477.1	B.1.1.212	1.0	2021-02-01	passed_qc
MW341478.1	B.1.1.212	1.0	2021-02-01	passed_qc
MW341781.1	B.1.377	1.0	2021-02-01	passed_qc
MW341793.1	B.1.377	1.0	2021-02-01	passed_qc
MW341795.1	B.1.2	1.0	2021-02-01	passed_qc
MW341796.1	B.1.2	1.0	2021-02-01	passed_qc
MW341798.1	B.1.2	1.0	2021-02-01	passed_qc
MW341799.1	B.1.2	1.0	2021-02-01	passed_qc
MW341801.1	B.1.139	1.0	2021-02-01	passed_qc
MW341802.1	B.1.2	1.0	2021-02-01	passed_qc
MW341803.1	B.1.2	1.0	2021-02-01	passed_qc
MW341804.1	B.1	1.0	2021-02-01	passed_qc
MW341805.1	B.1.2	1.0	2021-02-01	passed_qc
MW341807.1	B.1.1.167	1.0	2021-02-01	passed_qc
MW341808.1	B.1.2	1.0	2021-02-01	passed_qc
MW341809.1	B.1.2	1.0	2021-02-01	passed_qc
MW341810.1	B.1.2	1.0	2021-02-01	passed_qc
MW341811.1	B.1.2	1.0	2021-02-01	passed_qc
MW341812.1	B.1.240	1.0	2021-02-01	passed_qc
MW341813.1	B.1.2	1.0	2021-02-01	passed_qc
MW341814.1	B.1.2	1.0	2021-02-01	passed_qc
MW341815.1	B.1.1.222	1.0	2021-02-01	passed_qc
MW341818.1	B.1.2	1.0	2021-02-01	passed_qc
MW341820.1	B.1.2	1.0	2021-02-01	passed_qc
MW341822.1	B.1.2	1.0	2021-02-01	passed_qc
MW341823.1	B.1.2	1.0	2021-02-01	passed_qc
MW341825.1	B.1.2	1.0	2021-02-01	passed_qc
MW341826.1	B.1.1.167	1.0	2021-02-01	passed_qc
MW341827.1	B.1.396	1.0	2021-02-01	passed_qc
MW341830.1	B.1.2	1.0	2021-02-01	passed_qc
MW341831.1	B.1.2	1.0	2021-02-01	passed_qc
MW341832.1	B.1.216	1.0	2021-02-01	passed_qc
MW341834.1	B.1.2	1.0	2021-02-01	passed_qc
MW341835.1	B.1.2	1.0	2021-02-01	passed_qc
MW341836.1	B.1.216	1.0	2021-02-01	passed_qc
MW341852.1	B.1.2	1.0	2021-02-01	passed_qc
MW341860.1	B.1.139	1.0	2021-02-01	passed_qc
MW341861.1	B.1.2	1.0	2021-02-01	passed_qc
MW341862.1	B.1.2	1.0	2021-02-01	passed_qc
MW341863.1	B.1.2	1.0	2021-02-01	passed_qc
MW341864.1	B.1.2	1.0	2021-02-01	passed_qc
MW341865.1	B.1.2	1.0	2021-02-01	passed_qc
MW341866.1	B.1.2	1.0	2021-02-01	passed_qc
MW341867.1	B.1.337	1.0	2021-02-01	passed_qc
MW341868.1	B.1.2	1.0	2021-02-01	passed_qc
MW341869.1	B.1	1.0	2021-02-01	passed_qc
MW341870.1	B.1.2	1.0	2021-02-01	passed_qc
MW341871.1	B.1.2	1.0	2021-02-01	passed_qc
MW341872.1	B.1.1.220	1.0	2021-02-01	passed_qc
MW341873.1	B.1.2	1.0	2021-02-01	passed_qc
MW341874.1	B.1.1.135	1.0	2021-02-01	passed_qc
MW341875.1	B.1.1.244	1.0	2021-02-01	passed_qc
MW341876.1	B.1.240	1.0	2021-02-01	passed_qc
MW341877.1	B.1.189	1.0	2021-02-01	passed_qc
MW341878.1	B.1.2	1.0	2021-02-01	passed_qc
MW341879.1	B.1.2	1.0	2021-02-01	passed_qc
MW341880.1	B.1.2	1.0	2021-02-01	passed_qc
MW341881.1	B.1.2	1.0	2021-02-01	passed_qc
MW341882.1	B.1.2	1.0	2021-02-01	passed_qc
MW341900.1	B.1.2	1.0	2021-02-01	passed_qc
MW341915.1	B.1.2	1.0	2021-02-01	passed_qc
MW341916.1	B.1.2	1.0	2021-02-01	passed_qc
MW341918.1	B.1.2	1.0	2021-02-01	passed_qc
MW341919.1	B.1.2	1.0	2021-02-01	passed_qc
MW341920.1	B.1.2	1.0	2021-02-01	passed_qc
MW341921.1	B.1.1.167	1.0	2021-02-01	passed_qc
MW341923.1	B.1.2	1.0	2021-02-01	passed_qc
MW341927.1	B.1.139	1.0	2021-02-01	passed_qc
MW341928.1	B.1.2	1.0	2021-02-01	passed_qc
MW341929.1	B.1.2	1.0	2021-02-01	passed_qc
MW341930.1	B.1.2	1.0	2021-02-01	passed_qc
MW341931.1	B.1.2	1.0	2021-02-01	passed_qc
MW341932.1	B.1.2	1.0	2021-02-01	passed_qc
MW341933.1	B.1.2	1.0	2021-02-01	passed_qc
MW341935.1	B.1	1.0	2021-02-01	passed_qc
MW341937.1	B.1.2	1.0	2021-02-01	passed_qc
MW341938.1	B.1.2	1.0	2021-02-01	passed_qc
MW341939.1	B.1.2	1.0	2021-02-01	passed_qc
MW341940.1	B.1.2	1.0	2021-02-01	passed_qc
MW341943.1	B.1.2	1.0	2021-02-01	passed_qc
MW341947.1	B.1.1.135	1.0	2021-02-01	passed_qc
MW341948.1	B.1.2	1.0	2021-02-01	passed_qc
MW341951.1	B.1.139	1.0	2021-02-01	passed_qc
MW341952.1	B.1.2	1.0	2021-02-01	passed_qc
MW341953.1	B.1.443	1.0	2021-02-01	passed_qc
MW341954.1	B.1.2	1.0	2021-02-01	passed_qc
MW341955.1	B.1	1.0	2021-02-01	passed_qc
MW341958.1	B.1.377	1.0	2021-02-01	passed_qc
MW341959.1	B.1.377	1.0	2021-02-01	passed_qc
MW341960.1	B.1.377	1.0	2021-02-01	passed_qc
MW341966.1	B.1.377	1.0	2021-02-01	passed_qc
MW341968.1	B.1.377	1.0	2021-02-01	passed_qc
MW341982.1	B.1	1.0	2021-02-01	passed_qc
MW341987.1	B.1.2	1.0	2021-02-01	passed_qc
MW341995.1	B.1.2	1.0	2021-02-01	passed_qc
MW342000.1	B.1.2	1.0	2021-02-01	passed_qc
MW342006.1	B.1.2	1.0	2021-02-01	passed_qc
MW342047.1	B.1.2	1.0	2021-02-01	passed_qc
MW342051.1	B.1.377	1.0	2021-02-01	passed_qc
MW342052.1	B.1.139	1.0	2021-02-01	passed_qc
MW342053.1	B.1.2	1.0	2021-02-01	passed_qc
MW342054.1	B.1.2	1.0	2021-02-01	passed_qc
MW342056.1	B.1.2	1.0	2021-02-01	passed_qc
MW342057.1	B.1.2	1.0	2021-02-01	passed_qc
MW342058.1	B.1.2	1.0	2021-02-01	passed_qc
MW342061.1	B.1.139	1.0	2021-02-01	passed_qc
MW342062.1	B.1.2	1.0	2021-02-01	passed_qc
MW342063.1	B.1.2	1.0	2021-02-01	passed_qc
MW342064.1	B.1.35	1.0	2021-02-01	passed_qc
MW342065.1	B.1.139	1.0	2021-02-01	passed_qc
MW342066.1	B.1.2	1.0	2021-02-01	passed_qc
MW342068.1	B.1.139	1.0	2021-02-01	passed_qc
MW342069.1	B.1.2	1.0	2021-02-01	passed_qc
MW342070.1	B.1	1.0	2021-02-01	passed_qc
MW342071.1	B.1.2	1.0	2021-02-01	passed_qc
MW342072.1	B.1.2	1.0	2021-02-01	passed_qc
MW342073.1	B.1.2	1.0	2021-02-01	passed_qc
MW342075.1	B.1.2	1.0	2021-02-01	passed_qc
MW342076.1	B.1	1.0	2021-02-01	passed_qc
MW342077.1	B.1.2	1.0	2021-02-01	passed_qc
MW342078.1	B.1	1.0	2021-02-01	passed_qc
MW342079.1	B.1.2	1.0	2021-02-01	passed_qc
MW342083.1	B.1.2	1.0	2021-02-01	passed_qc
MW342085.1	B.1	1.0	2021-02-01	passed_qc
MW342086.1	B.1.2	1.0	2021-02-01	passed_qc
MW342087.1	B.1.2	1.0	2021-02-01	passed_qc
MW342089.1	B.1.2	1.0	2021-02-01	passed_qc
MW342090.1	B.1.1.281	1.0	2021-02-01	passed_qc
MW342091.1	B.1.1.281	1.0	2021-02-01	passed_qc
MW342092.1	B.1.1.281	1.0	2021-02-01	passed_qc
MW342093.1	B.1.1.212	1.0	2021-02-01	passed_qc
MW342095.1	B.1.281	1.0	2021-02-01	passed_qc
MW342096.1	B.1.1.281	1.0	2021-02-01	passed_qc
MW342097.1	B.1.1.127	1.0	2021-02-01	passed_qc
MW342706.1	B.1	1.0	2021-02-01	passed_qc
MW342708.1	B.1.1.231	1.0	2021-02-01	passed_qc
MW343734.1	B.1.1.186	1.0	2021-02-01	passed_qc
MW343735.1	B.1.1.186	1.0	2021-02-01	passed_qc
MW343736.1	B.1.1.186	1.0	2021-02-01	passed_qc
MW343737.1	B.1.1.186	1.0	2021-02-01	passed_qc
MW343738.1	B.1.1.186	1.0	2021-02-01	passed_qc
MW343739.1	B.1.1.186	1.0	2021-02-01	passed_qc
MW343740.1	B.1.1.186	1.0	2021-02-01	passed_qc
MW343741.1	B.1.1.186	1.0	2021-02-01	passed_qc
MW343742.1	B.1.1.186	1.0	2021-02-01	passed_qc
MW343743.1	B.1.1.186	1.0	2021-02-01	passed_qc
MW343744.1	B.1.1.186	1.0	2021-02-01	passed_qc
MW343745.1	B.1.1.186	1.0	2021-02-01	passed_qc
MW343746.1	B.1.1.186	1.0	2021-02-01	passed_qc
MW343747.1	B.1.1.186	1.0	2021-02-01	passed_qc
MW343748.1	B.1.1.186	1.0	2021-02-01	passed_qc
MW343749.1	B.1.1.186	1.0	2021-02-01	passed_qc
MW343750.1	B.1.1.186	1.0	2021-02-01	passed_qc
MW343751.1	B.1.1.186	1.0	2021-02-01	passed_qc
MW343752.1	B.1.1.186	1.0	2021-02-01	passed_qc
MW343753.1	B.1.1.186	1.0	2021-02-01	passed_qc
MW343754.1	B.1.1.186	1.0	2021-02-01	passed_qc
MW343755.1	B.1.1.186	1.0	2021-02-01	passed_qc
MW343756.1	B.1.1.186	1.0	2021-02-01	passed_qc
MW343757.1	B.1.1.186	1.0	2021-02-01	passed_qc
MW343758.1	B.1.1.186	1.0	2021-02-01	passed_qc
MW343759.1	B.1.1.186	1.0	2021-02-01	passed_qc
MW343760.1	B.1.1.186	1.0	2021-02-01	passed_qc
MW343761.1	B.1.1.186	1.0	2021-02-01	passed_qc
MW343762.1	B.1.1.186	1.0	2021-02-01	passed_qc
MW343763.1	B.1.1.186	1.0	2021-02-01	passed_qc
MW343764.1	B.1.1.186	1.0	2021-02-01	passed_qc
MW343765.1	B.1.1.186	1.0	2021-02-01	passed_qc
MW343766.1	B.1.1.186	1.0	2021-02-01	passed_qc
MW343767.1	B.1.1.186	1.0	2021-02-01	passed_qc
MW343768.1	B.1.1.186	1.0	2021-02-01	passed_qc
MW343769.1	B.1.1.186	1.0	2021-02-01	passed_qc
MW343770.1	B.1.1.186	1.0	2021-02-01	passed_qc
MW343771.1	B.1.1.186	1.0	2021-02-01	passed_qc
MW343772.1	B.1.1.186	1.0	2021-02-01	passed_qc
MW343773.1	B.1.1.186	1.0	2021-02-01	passed_qc
MW343774.1	B.1.1.186	1.0	2021-02-01	passed_qc
MW343775.1	B.1.1.186	1.0	2021-02-01	passed_qc
MW343776.1	B.1.1.186	1.0	2021-02-01	passed_qc
MW343777.1	B.1.1.186	1.0	2021-02-01	passed_qc
MW343778.1	B.1.1.186	1.0	2021-02-01	passed_qc
MW343779.1	B.1.1.186	1.0	2021-02-01	passed_qc
MW343780.1	B.1.1.186	1.0	2021-02-01	passed_qc
MW343781.1	B.1.1.186	1.0	2021-02-01	passed_qc
MW343782.1	B.1.1.186	1.0	2021-02-01	passed_qc
MW343783.1	B.1.1.186	1.0	2021-02-01	passed_qc
MW343784.1	B.1.1.186	1.0	2021-02-01	passed_qc
MW343785.1	B.1.1.186	1.0	2021-02-01	passed_qc
MW343786.1	B.1.1.186	1.0	2021-02-01	passed_qc
MW345264.1	B.1.243	1.0	2021-02-01	passed_qc
MW345265.1	B.1.2	1.0	2021-02-01	passed_qc
MW345266.1	B.1.1.70	1.0	2021-02-01	passed_qc
MW345267.1	B.1.509	1.0	2021-02-01	passed_qc
MW345268.1	B.1.240	1.0	2021-02-01	passed_qc
MW345269.1	B.1	1.0	2021-02-01	passed_qc
MW345270.1	B.1	1.0	2021-02-01	passed_qc
MW345271.1	B.1.1.44	1.0	2021-02-01	passed_qc
MW345272.1	B.1.1.44	1.0	2021-02-01	passed_qc
MW345273.1	B.1	1.0	2021-02-01	passed_qc
MW345274.1	B.1.509	1.0	2021-02-01	passed_qc
MW345275.1	B.1.509	1.0	2021-02-01	passed_qc
MW345276.1	B.1.2	1.0	2021-02-01	passed_qc
MW345277.1	B.1.298	1.0	2021-02-01	passed_qc
MW345278.1	B.1.2	1.0	2021-02-01	passed_qc
MW345279.1	B.1.2	1.0	2021-02-01	passed_qc
MW345280.1	B.1.2	1.0	2021-02-01	passed_qc
MW345281.1	B.1.2	1.0	2021-02-01	passed_qc
MW345283.1	B.1.509	1.0	2021-02-01	passed_qc
MW345284.1	B.1.2	1.0	2021-02-01	passed_qc
MW345285.1	B.1.2	1.0	2021-02-01	passed_qc
MW345824.1	B.1.497	1.0	2021-02-01	passed_qc
MW345825.1	B.1.497	1.0	2021-02-01	passed_qc
MW332531.1	B.1.1.281	1.0	2021-02-01	passed_qc
MW332532.1	B.1.1.281	1.0	2021-02-01	passed_qc
MW332533.1	B.1.1.281	1.0	2021-02-01	passed_qc
MW332534.1	B.1.1.281	1.0	2021-02-01	passed_qc
MW332535.1	B.1.1.212	1.0	2021-02-01	passed_qc
MW332536.1	B.1.1.281	1.0	2021-02-01	passed_qc
MW332537.1	B.1.1.281	1.0	2021-02-01	passed_qc
MW332538.1	B.1.1.281	1.0	2021-02-01	passed_qc
MW332539.1	B.1.1.281	1.0	2021-02-01	passed_qc
MW332540.1	B.1.281	1.0	2021-02-01	passed_qc
MW332551.1	B.1.1.8	1.0	2021-02-01	passed_qc
MW332552.1	B.1.1.281	1.0	2021-02-01	passed_qc
MW332553.1	B.1.1.281	1.0	2021-02-01	passed_qc
MW332554.1	B.1.1.281	1.0	2021-02-01	passed_qc
MW332555.1	B.1.1.281	1.0	2021-02-01	passed_qc
MW332558.1	B.1.1.212	1.0	2021-02-01	passed_qc
MW332559.1	B.1.1.216	1.0	2021-02-01	passed_qc
MW332560.1	B.1.281	1.0	2021-02-01	passed_qc
MW332561.1	B.1.1.281	1.0	2021-02-01	passed_qc
MW332562.1	B.1.1.281	1.0	2021-02-01	passed_qc
MW332563.1	B.1.1.27	1.0	2021-02-01	passed_qc
MW332564.1	B.1.146	1.0	2021-02-01	passed_qc
MW332652.1	B.1.1.222	1.0	2021-02-01	passed_qc
MW332653.1	B.1.2	1.0	2021-02-01	passed_qc
MW332655.1	B.1.1.251	1.0	2021-02-01	passed_qc
MW332656.1	B.1.2	1.0	2021-02-01	passed_qc
MW332657.1	B.1.2	1.0	2021-02-01	passed_qc
MW332658.1	B.1.2	1.0	2021-02-01	passed_qc
MW332659.1	B.1.2	1.0	2021-02-01	passed_qc
MW332662.1	B.1.2	1.0	2021-02-01	passed_qc
MW332664.1	B.1.1.251	1.0	2021-02-01	passed_qc
MW332665.1	B.1.2	1.0	2021-02-01	passed_qc
MW332666.1	B.1.2	1.0	2021-02-01	passed_qc
MW332667.1	B.1.1.251	1.0	2021-02-01	passed_qc
MW332668.1	B.1.139	1.0	2021-02-01	passed_qc
MW332669.1	B.1.2	1.0	2021-02-01	passed_qc
MW332670.1	B.1.2	1.0	2021-02-01	passed_qc
MW332671.1	B.1.2	1.0	2021-02-01	passed_qc
MW332672.1	B.1.2	1.0	2021-02-01	passed_qc
MW332673.1	B.1.2	1.0	2021-02-01	passed_qc
MW332674.1	B.1.139	1.0	2021-02-01	passed_qc
MW332675.1	B.1.2	1.0	2021-02-01	passed_qc
MW332679.1	B.1.2	1.0	2021-02-01	passed_qc
MW332686.1	B.1.1.222	1.0	2021-02-01	passed_qc
MW332688.1	B.1.1.222	1.0	2021-02-01	passed_qc
MW332691.1	B.1.2	1.0	2021-02-01	passed_qc
MW332694.1	B.1.280	1.0	2021-02-01	passed_qc
MW332712.1	B.1.2	1.0	2021-02-01	passed_qc
MW332713.1	B.1.1.167	1.0	2021-02-01	passed_qc
MW332714.1	B.1.2	1.0	2021-02-01	passed_qc
MW332715.1	B.1.2	1.0	2021-02-01	passed_qc
MW332720.1	B.1.1.222	1.0	2021-02-01	passed_qc
MW332721.1	B.1.2	1.0	2021-02-01	passed_qc
MW332722.1	B.1.2	1.0	2021-02-01	passed_qc
MW332723.1	B.1.2	1.0	2021-02-01	passed_qc
MW332725.1	B.1.2	1.0	2021-02-01	passed_qc
MW332726.1	B.1.139	1.0	2021-02-01	passed_qc
MW332728.1	B.1.2	1.0	2021-02-01	passed_qc
MW332729.1	B.1.2	1.0	2021-02-01	passed_qc
MW332731.1	B.1.2	1.0	2021-02-01	passed_qc
MW332732.1	B.1.2	1.0	2021-02-01	passed_qc
MW332733.1	B.1.2	1.0	2021-02-01	passed_qc
MW332735.1	B.1.2	1.0	2021-02-01	passed_qc
MW332736.1	B.1.2	1.0	2021-02-01	passed_qc
MW332738.1	B.1.2	1.0	2021-02-01	passed_qc
MW332739.1	B.1.2	1.0	2021-02-01	passed_qc
MW332740.1	B.1.1.251	1.0	2021-02-01	passed_qc
MW332741.1	B.1.2	1.0	2021-02-01	passed_qc
MW332742.1	B.1.2	1.0	2021-02-01	passed_qc
MW332744.1	B.1.2	1.0	2021-02-01	passed_qc
MW332748.1	B.1.243	1.0	2021-02-01	passed_qc
MW332750.1	B.1.369	1.0	2021-02-01	passed_qc
MW332751.1	B.1.139	1.0	2021-02-01	passed_qc
MW332752.1	B.1.369	1.0	2021-02-01	passed_qc
MW332753.1	B.1.369	1.0	2021-02-01	passed_qc
MW332754.1	B.1.369	1.0	2021-02-01	passed_qc
MW332755.1	B.1.369	1.0	2021-02-01	passed_qc
MW332757.1	B.1.369	1.0	2021-02-01	passed_qc
MW332758.1	B.1.369	1.0	2021-02-01	passed_qc
MW332759.1	B.1.2	1.0	2021-02-01	passed_qc
MW332761.1	B.1.369	1.0	2021-02-01	passed_qc
MW332764.1	B.1.369	1.0	2021-02-01	passed_qc
MW332766.1	B.1.2	1.0	2021-02-01	passed_qc
MW332767.1	B.1.369	1.0	2021-02-01	passed_qc
MW332768.1	B.1.369	1.0	2021-02-01	passed_qc
MW332769.1	B.1.369	1.0	2021-02-01	passed_qc
MW332770.1	B.1.369	1.0	2021-02-01	passed_qc
MW332771.1	B.1.369	1.0	2021-02-01	passed_qc
MW332772.1	B.1.369	1.0	2021-02-01	passed_qc
MW332773.1	B.1.369	1.0	2021-02-01	passed_qc
MW332775.1	B.1.369	1.0	2021-02-01	passed_qc
MW332776.1	B.1.369	1.0	2021-02-01	passed_qc
MW332777.1	B.1.369	1.0	2021-02-01	passed_qc
MW332778.1	B.1.369	1.0	2021-02-01	passed_qc
MW332779.1	B.1.369	1.0	2021-02-01	passed_qc
MW332782.1	B.1.369	1.0	2021-02-01	passed_qc
MW332784.1	B.1.369	1.0	2021-02-01	passed_qc
MW332785.1	B.1.369	1.0	2021-02-01	passed_qc
MW332786.1	B.1.139	1.0	2021-02-01	passed_qc
MW332788.1	B.1.369	1.0	2021-02-01	passed_qc
MW332790.1	B.1.139	1.0	2021-02-01	passed_qc
MW332791.1	B.1.139	1.0	2021-02-01	passed_qc
MW332793.1	B.1.369	1.0	2021-02-01	passed_qc
MW332794.1	B.1.369	1.0	2021-02-01	passed_qc
MW332796.1	B.1.369	1.0	2021-02-01	passed_qc
MW332797.1	B.1.369	1.0	2021-02-01	passed_qc
MW332803.1	B.1.369	1.0	2021-02-01	passed_qc
MW332806.1	B.1.369	1.0	2021-02-01	passed_qc
MW332808.1	B.1.361	1.0	2021-02-01	passed_qc
MW332811.1	B.1.369	1.0	2021-02-01	passed_qc
MW332812.1	B.1.369	1.0	2021-02-01	passed_qc
MW332814.1	B.1.139	1.0	2021-02-01	passed_qc
MW332817.1	B.1.369	1.0	2021-02-01	passed_qc
MW332820.1	B.1.369	1.0	2021-02-01	passed_qc
MW332822.1	B.1.139	1.0	2021-02-01	passed_qc
MW332823.1	B.1.139	1.0	2021-02-01	passed_qc
MW332825.1	B.1.369	1.0	2021-02-01	passed_qc
MW332827.1	B.1.369	1.0	2021-02-01	passed_qc
MW332828.1	B.1.369	1.0	2021-02-01	passed_qc
MW332829.1	B.1.369	1.0	2021-02-01	passed_qc
MW332832.1	B.1.369	1.0	2021-02-01	passed_qc
MW332833.1	B.1.369	1.0	2021-02-01	passed_qc
MW332842.1	B.1.369	1.0	2021-02-01	passed_qc
MW332857.1	B.1.369	1.0	2021-02-01	passed_qc
MW332858.1	B.1.369	1.0	2021-02-01	passed_qc
MW332859.1	B.1.361	1.0	2021-02-01	passed_qc
MW332860.1	B.1.2	1.0	2021-02-01	passed_qc
MW332861.1	B.1.369	1.0	2021-02-01	passed_qc
MW332862.1	B.1.361	1.0	2021-02-01	passed_qc
MW332864.1	B.1.139	1.0	2021-02-01	passed_qc
MW332865.1	B.1.139	1.0	2021-02-01	passed_qc
MW332866.1	B.1.139	1.0	2021-02-01	passed_qc
MW332868.1	B.1.369	1.0	2021-02-01	passed_qc
MW332869.1	B.1.369	1.0	2021-02-01	passed_qc
MW332870.1	B.1.349	1.0	2021-02-01	passed_qc
MW332871.1	B.1.369	1.0	2021-02-01	passed_qc
MW332872.1	B.1.369	1.0	2021-02-01	passed_qc
MW332873.1	B.1.369	1.0	2021-02-01	passed_qc
MW332874.1	B.1.369	1.0	2021-02-01	passed_qc
MW332875.1	B.1.361	1.0	2021-02-01	passed_qc
MW332876.1	B.1.369	1.0	2021-02-01	passed_qc
MW332877.1	B.1.369	1.0	2021-02-01	passed_qc
MW332878.1	B.1.369	1.0	2021-02-01	passed_qc
MW332879.1	B.1.2	1.0	2021-02-01	passed_qc
MW332880.1	B.1.369	1.0	2021-02-01	passed_qc
MW332881.1	B.1.369	1.0	2021-02-01	passed_qc
MW332882.1	B.1.369	1.0	2021-02-01	passed_qc
MW332885.1	B.1.369	1.0	2021-02-01	passed_qc
MW332886.1	B.1.361	1.0	2021-02-01	passed_qc
MW332887.1	B.1.369	1.0	2021-02-01	passed_qc
MW332890.1	B.1.2	1.0	2021-02-01	passed_qc
MW332891.1	B.1.369	1.0	2021-02-01	passed_qc
MW332892.1	B.1.369	1.0	2021-02-01	passed_qc
MW332893.1	B.1.1.167	1.0	2021-02-01	passed_qc
MW332895.1	B.1.369	1.0	2021-02-01	passed_qc
MW332896.1	B.1.369	1.0	2021-02-01	passed_qc
MW332897.1	B.1.369	1.0	2021-02-01	passed_qc
MW332898.1	B.1.369	1.0	2021-02-01	passed_qc
MW332899.1	B.1.369	1.0	2021-02-01	passed_qc
MW332920.1	B.1.369	1.0	2021-02-01	passed_qc
MW332921.1	B.1.369	1.0	2021-02-01	passed_qc
MW332925.1	B.1.369	1.0	2021-02-01	passed_qc
MW332934.1	B.1.369	1.0	2021-02-01	passed_qc
[truncated: 29,245 more rows]
