# Supplementary material for: Deepening of In Silico Evaluation of SARS-CoV-2 Detection RT-qPCR Assays in the Context of New Variants
Source: Genes (Basel). 2021 Apr 13;12(4):565. doi: 10.3390/genes12040565 (PMC8069896; doi:10.3390/genes12040565)
Supplement: Supplementary file 1 [file genes-12-00565-s001.zip › Supplementary file S2.txt]

Accession.id	Virus.name	Type	Collection.date	Location	Additional.location.information	Host	Patient.age	Gender	Clade	Pango.lineage
EPI_ISL_461962	hCoV-19/England/NOTT-111B28/2020	betacoronavirus	01/06/2020	Europe / United Kingdom / England		Human	unknown	unknown	GR	B.1.1.55
EPI_ISL_461963	hCoV-19/England/NOTT-111B37/2020	betacoronavirus	01/06/2020	Europe / United Kingdom / England		Human	unknown	unknown	GR	B.1.1.149
EPI_ISL_461964	hCoV-19/England/NOTT-111B46/2020	betacoronavirus	01/06/2020	Europe / United Kingdom / England		Human	unknown	unknown	GR	B.1.1.55
EPI_ISL_461965	hCoV-19/England/NOTT-111B64/2020	betacoronavirus	02/06/2020	Europe / United Kingdom / England		Human	unknown	unknown	G	B.1
EPI_ISL_461966	hCoV-19/England/NOTT-111B73/2020	betacoronavirus	02/06/2020	Europe / United Kingdom / England		Human	unknown	unknown	GR	B.1.1.29
EPI_ISL_461967	hCoV-19/England/NOTT-111B82/2020	betacoronavirus	02/06/2020	Europe / United Kingdom / England		Human	unknown	unknown	GR	B.1.1.55
EPI_ISL_461968	hCoV-19/England/NOTT-111BA0/2020	betacoronavirus	02/06/2020	Europe / United Kingdom / England		Human	unknown	unknown	V	B.40
EPI_ISL_461969	hCoV-19/England/NOTT-111BBF/2020	betacoronavirus	02/06/2020	Europe / United Kingdom / England		Human	unknown	unknown	GR	B.1.1.149
EPI_ISL_464160	hCoV-19/Bangladesh/BCSIR-NILMRC-084/2020	betacoronavirus	01/06/2020	Asia / Bangladesh / Dhaka	NITOR	Human	38	Female	GR	B.1.1.29
EPI_ISL_464161	hCoV-19/Bangladesh/BCSIR-NILMRC-083/2020	betacoronavirus	01/06/2020	Asia / Bangladesh / Dhaka	NITOR	Human	34	Male	GR	B.1.1
EPI_ISL_464162	hCoV-19/Bangladesh/BCSIR-NILMRC-080/2020	betacoronavirus	01/06/2020	Asia / Bangladesh / Dhaka / Dhaka / Mohammadpur		Human	38	Male	GR	B.1.1.29
EPI_ISL_466627	hCoV-19/Bangladesh/BCSIR-NILMRC-052/2020	betacoronavirus	01/06/2020	Asia / Bangladesh / Dhaka / Narayanganj	300 Bed Hospital	Human	65	Female	GR	B.1.1
EPI_ISL_466628	hCoV-19/Bangladesh/BCSIR-NILMRC-054/2020	betacoronavirus	01/06/2020	Asia / Bangladesh / Dhaka / Narayanganj	300 Bed Hospital	Human	35	Male	GR	B.1.1.25
EPI_ISL_466644	hCoV-19/Bangladesh/BCSIR-NILMRC-076/2020	betacoronavirus	01/06/2020	Asia / Bangladesh / Dhaka / Dhaka / Uttara		Human	38	Female	GR	B.1.1.25
EPI_ISL_466645	hCoV-19/Bangladesh/BCSIR-NILMRC-077/2020	betacoronavirus	01/06/2020	Asia / Bangladesh / Dhaka / Dhaka / Mirpur		Human	33	Female	GR	B.1.1.25
EPI_ISL_466649	hCoV-19/Bangladesh/BCSIR-NILMRC-082/2020	betacoronavirus	01/06/2020	Asia / Bangladesh / Dhaka / Dhaka / Agargaon		Human	27	Female	GR	B.1.1.25
EPI_ISL_466650	hCoV-19/Bangladesh/BCSIR-NILMRC-085/2020	betacoronavirus	01/06/2020	Asia / Bangladesh / Dhaka	NICVD	Human	32	Female	GR	B.1.1.25
EPI_ISL_466688	hCoV-19/Bangladesh/BCSIR-NILMRC-086/2020	betacoronavirus	01/06/2020	Asia / Bangladesh / Dhaka	NICVD	Human	66	Male	GR	B.1.1.175
EPI_ISL_466689	hCoV-19/Bangladesh/BCSIR-NILMRC-073/2020	betacoronavirus	01/06/2020	Asia / Bangladesh / Dhaka / Dhaka / Uttara		Human	45	Female	GR	B.1.1.25
EPI_ISL_466690	hCoV-19/Bangladesh/BCSIR-NILMRC-074/2020	betacoronavirus	01/06/2020	Asia / Bangladesh / Dhaka / Dhaka / Gulshan		Human	9	Male	GR	B.1.1.25
EPI_ISL_466691	hCoV-19/Bangladesh/BCSIR-NILMRC-075/2020	betacoronavirus	01/06/2020	Asia / Bangladesh / Dhaka / Dhaka / Uttara		Human	31	Male	GR	B.1.1.25
EPI_ISL_466693	hCoV-19/Bangladesh/BCSIR-NILMRC-078/2020	betacoronavirus	01/06/2020	Asia / Bangladesh / Dhaka	NILMRC	Human	45	Female	GR	B.1.1
EPI_ISL_466694	hCoV-19/Bangladesh/BCSIR-NILMRC-081/2020	betacoronavirus	01/06/2020	Asia / Bangladesh / Dhaka / Dhaka / Mirpur		Human	46	Male	GR	B.1.1.25
EPI_ISL_467029	hCoV-19/India/GJ-GBRC169a/2020	betacoronavirus	05/06/2020	Asia / India / Gujarat / Gandhinagar		Human	72	Male	G	B.1.210
EPI_ISL_467030	hCoV-19/India/GJ-GBRC169b/2020	betacoronavirus	05/06/2020	Asia / India / Gujarat / Gandhinagar		Human	72	Male	G	B.1.210
EPI_ISL_467031	hCoV-19/India/GJ-GBRC170a/2020	betacoronavirus	05/06/2020	Asia / India / Gujarat / Kadi		Human	70	Male	G	B.1.210
EPI_ISL_467032	hCoV-19/India/GJ-GBRC170b/2020	betacoronavirus	05/06/2020	Asia / India / Gujarat / Kadi		Human	70	Male	G	B.1.210
EPI_ISL_467033	hCoV-19/India/GJ-GBRC171/2020	betacoronavirus	05/06/2020	Asia / India / Gujarat / Gandhinagar		Human	45	Male	GH	B.1
EPI_ISL_467034	hCoV-19/India/GJ-GBRC172/2020	betacoronavirus	05/06/2020	Asia / India / Gujarat / Kalol		Human	62	Male	GH	B.1.36
EPI_ISL_467035	hCoV-19/India/GJ-GBRC173a/2020	betacoronavirus	05/06/2020	Asia / India / Gujarat / Kalol		Human	55	Female	G	B.1.210
EPI_ISL_467036	hCoV-19/India/GJ-GBRC173b/2020	betacoronavirus	05/06/2020	Asia / India / Gujarat / Kalol		Human	55	Female	G	B.1.210
EPI_ISL_467037	hCoV-19/India/GJ-GBRC174a/2020	betacoronavirus	05/06/2020	Asia / India / Gujarat / Gandhinagar		Human	42	Male	G	B.1.210
EPI_ISL_467038	hCoV-19/India/GJ-GBRC174b/2020	betacoronavirus	05/06/2020	Asia / India / Gujarat / Gandhinagar		Human	42	Male	G	B.1.210
EPI_ISL_467039	hCoV-19/India/GJ-GBRC175/2020	betacoronavirus	05/06/2020	Asia / India / Gujarat / Vadodara		Human	44	Female	G	B.1.210
EPI_ISL_467040	hCoV-19/India/GJ-GBRC176/2020	betacoronavirus	05/06/2020	Asia / India / Gujarat / Vadodara		Human	77	Male	G	B.1.143
EPI_ISL_467041	hCoV-19/India/GJ-GBRC177a/2020	betacoronavirus	03/06/2020	Asia / India / Gujarat / Ahmedabad		Human	57	Female	GH	B.1.36
EPI_ISL_467042	hCoV-19/India/GJ-GBRC177b/2020	betacoronavirus	03/06/2020	Asia / India / Gujarat / Ahmedabad		Human	57	Female	G	B.1.210
EPI_ISL_467043	hCoV-19/India/GJ-GBRC178a/2020	betacoronavirus	03/06/2020	Asia / India / Gujarat / Ahmedabad		Human	62	Female	G	B.1.210
EPI_ISL_467044	hCoV-19/India/GJ-GBRC178b/2020	betacoronavirus	03/06/2020	Asia / India / Gujarat / Ahmedabad		Human	62	Female	G	B.1.210
EPI_ISL_467045	hCoV-19/India/GJ-GBRC179a/2020	betacoronavirus	03/06/2020	Asia / India / Gujarat / Ahmedabad		Human	70	Male	GH	B.1.36
EPI_ISL_467046	hCoV-19/India/GJ-GBRC179b/2020	betacoronavirus	03/06/2020	Asia / India / Gujarat / Ahmedabad		Human	70	Male	G	B.1.210
EPI_ISL_467047	hCoV-19/India/GJ-GBRC180a/2020	betacoronavirus	03/06/2020	Asia / India / Gujarat / Ahmedabad		Human	60	Female	G	B.1.210
EPI_ISL_467048	hCoV-19/India/GJ-GBRC180b/2020	betacoronavirus	03/06/2020	Asia / India / Gujarat / Ahmedabad		Human	60	Female	G	B.1.210
EPI_ISL_467049	hCoV-19/India/GJ-GBRC181a/2020	betacoronavirus	03/06/2020	Asia / India / Gujarat / Ahmedabad		Human	61	Male	GH	B.1.36
EPI_ISL_467050	hCoV-19/India/GJ-GBRC181b/2020	betacoronavirus	03/06/2020	Asia / India / Gujarat / Ahmedabad		Human	61	Male	GH	B.1.36
EPI_ISL_467051	hCoV-19/India/GJ-GBRC182a/2020	betacoronavirus	03/06/2020	Asia / India / Gujarat / Ahmedabad		Human	49	Male	GH	B.1.36
EPI_ISL_467052	hCoV-19/India/GJ-GBRC182b/2020	betacoronavirus	03/06/2020	Asia / India / Gujarat / Ahmedabad		Human	49	Male	G	B.1
EPI_ISL_467053	hCoV-19/India/GJ-GBRC183a/2020	betacoronavirus	03/06/2020	Asia / India / Gujarat / Ahmedabad		Human	60	Female	GH	B.1.36
EPI_ISL_467054	hCoV-19/India/GJ-GBRC183b/2020	betacoronavirus	03/06/2020	Asia / India / Gujarat / Ahmedabad		Human	60	Female	G	B.1.210
EPI_ISL_467301	hCoV-19/USA/MO-WUSTL033/2020	betacoronavirus	08/06/2020	North America / USA / Missouri / St. Louis		Human	unknown	unknown	GH	B.1
EPI_ISL_467302	hCoV-19/USA/MO-WUSTL035/2020	betacoronavirus	08/06/2020	North America / USA / Missouri / St. Louis		Human	unknown	unknown	G	B.1
EPI_ISL_467304	hCoV-19/USA/MO-WUSTL055/2020	betacoronavirus	08/06/2020	North America / USA / Missouri / St. Louis		Human	unknown	unknown	GH	B.1.319
EPI_ISL_467501	hCoV-19/South Africa/KRISP-0151/2020	betacoronavirus	01/06/2020	Africa / South Africa / KwaZulu-Natal		Human	36	unknown	GR	B.1.1.75
EPI_ISL_467502	hCoV-19/South Africa/KRISP-0152/2020	betacoronavirus	01/06/2020	Africa / South Africa / KwaZulu-Natal		Human	9	unknown	GR	B.1.1.117
EPI_ISL_467503	hCoV-19/South Africa/KRISP-0153/2020	betacoronavirus	01/06/2020	Africa / South Africa / KwaZulu-Natal		Human	20	unknown	GR	B.1.1.197
EPI_ISL_467504	hCoV-19/South Africa/KRISP-0154/2020	betacoronavirus	01/06/2020	Africa / South Africa / KwaZulu-Natal		Human	34	unknown	GR	B.1.1.29
EPI_ISL_467505	hCoV-19/South Africa/KRISP-0155/2020	betacoronavirus	01/06/2020	Africa / South Africa / KwaZulu-Natal		Human	48	unknown	G	B.1.106
EPI_ISL_467506	hCoV-19/South Africa/KRISP-0156/2020	betacoronavirus	01/06/2020	Africa / South Africa / KwaZulu-Natal		Human	37	unknown	GR	B.1.1.117
EPI_ISL_467509	hCoV-19/South Africa/KRISP-0159/2020	betacoronavirus	01/06/2020	Africa / South Africa / KwaZulu-Natal / Umbilo		Human	59	Female	G	B.1
EPI_ISL_467510	hCoV-19/South Africa/KRISP-0160/2020	betacoronavirus	01/06/2020	Africa / South Africa / KwaZulu-Natal / Umbilo		Human	52	Female	G	B.1
EPI_ISL_467511	hCoV-19/South Africa/KRISP-0161/2020	betacoronavirus	01/06/2020	Africa / South Africa / KwaZulu-Natal / Umbilo		Human	38	Female	G	B.1.106
EPI_ISL_467512	hCoV-19/South Africa/KRISP-0162/2020	betacoronavirus	01/06/2020	Africa / South Africa / KwaZulu-Natal / Umbilo		Human	41	Female	G	B.1.106
EPI_ISL_467513	hCoV-19/South Africa/KRISP-0163/2020	betacoronavirus	01/06/2020	Africa / South Africa / KwaZulu-Natal / Umbilo		Human	46	Female	G	B.1.106
EPI_ISL_467514	hCoV-19/South Africa/KRISP-0164/2020	betacoronavirus	01/06/2020	Africa / South Africa / KwaZulu-Natal / Umbilo		Human	60	Female	G	B.1.106
EPI_ISL_467517	hCoV-19/South Africa/KRISP-0167/2020	betacoronavirus	02/06/2020	Africa / South Africa / KwaZulu-Natal / Umbilo		Human	51	Female	G	B.1.106
EPI_ISL_467521	hCoV-19/South Africa/KRISP-0171/2020	betacoronavirus	02/06/2020	Africa / South Africa / KwaZulu-Natal / Umbilo		Human	35	Male	G	B.1.106
EPI_ISL_467522	hCoV-19/South Africa/KRISP-0172/2020	betacoronavirus	02/06/2020	Africa / South Africa / KwaZulu-Natal / Umbilo		Human	29	Female	G	B.1.106
EPI_ISL_467523	hCoV-19/South Africa/KRISP-0173/2020	betacoronavirus	02/06/2020	Africa / South Africa / KwaZulu-Natal / Umbilo		Human	56	Female	G	B.1.106
EPI_ISL_467524	hCoV-19/South Africa/KRISP-0174/2020	betacoronavirus	04/06/2020	Africa / South Africa / KwaZulu-Natal / Umbilo		Human	61	Male	G	B.1.106
EPI_ISL_468159	hCoV-19/Pakistan/NIH-44905/2020	betacoronavirus	02/06/2020	Asia / Pakistan / Islamabad		Human	87	Male	S	A
EPI_ISL_468160	hCoV-19/Pakistan/NIH-45143/2020	betacoronavirus	02/06/2020	Asia / Pakistan / Rawalpindi		Human	55	Female	GH	B.1
EPI_ISL_468161	hCoV-19/Pakistan/NIH-45090/2020	betacoronavirus	02/06/2020	Asia / Pakistan / Islamabad		Human	49	Female	GH	B.1
EPI_ISL_468162	hCoV-19/Pakistan/NIH-45579/2020	betacoronavirus	02/06/2020	Asia / Pakistan / Islamabad		Human	46	Female	GH	B.1
EPI_ISL_468163	hCoV-19/Pakistan/NIH-HAS001/2020	betacoronavirus	02/06/2020	Asia / Pakistan / Islamabad		Human	23	Male	S	A
EPI_ISL_469025	hCoV-19/India/GJ-GBRC185a/2020	betacoronavirus	03/06/2020	Asia / India / Gujarat / Ahmedabad		Human	31	Male	G	B.1.210
EPI_ISL_469026	hCoV-19/India/GJ-GBRC185b/2020	betacoronavirus	03/06/2020	Asia / India / Gujarat / Ahmedabad		Human	31	Male	G	B.1.210
EPI_ISL_469027	hCoV-19/India/GJ-GBRC186a/2020	betacoronavirus	03/06/2020	Asia / India / Gujarat / Ahmedabad		Human	65	Male	G	B.1.210
EPI_ISL_469028	hCoV-19/India/GJ-GBRC186b/2020	betacoronavirus	03/06/2020	Asia / India / Gujarat / Ahmedabad		Human	65	Male	GH	B.1
EPI_ISL_469029	hCoV-19/India/GJ-GBRC187a/2020	betacoronavirus	05/06/2020	Asia / India / Gujarat / Vadodara		Human	60	Female	G	B.1
EPI_ISL_469030	hCoV-19/India/GJ-GBRC187b/2020	betacoronavirus	05/06/2020	Asia / India / Gujarat / Vadodara		Human	60	Female	GH	B.1
EPI_ISL_469031	hCoV-19/India/GJ-GBRC188/2020	betacoronavirus	05/06/2020	Asia / India / Gujarat / Vadodara		Human	58	Male	G	B.1.210
EPI_ISL_469032	hCoV-19/India/GJ-GBRC189/2020	betacoronavirus	02/06/2020	Asia / India / Gujarat / Vadodara		Human	62	Male	GH	B.1
EPI_ISL_469033	hCoV-19/India/GJ-GBRC190/2020	betacoronavirus	05/06/2020	Asia / India / Gujarat / Vadodara		Human	70	Male	GH	B.1
EPI_ISL_469034	hCoV-19/India/GJ-GBRC191a/2020	betacoronavirus	05/06/2020	Asia / India / Gujarat / Vadodara		Human	67	Male	G	B.1.143
EPI_ISL_469035	hCoV-19/India/GJ-GBRC191b/2020	betacoronavirus	05/06/2020	Asia / India / Gujarat / Vadodara		Human	67	Male	G	B.1.210
EPI_ISL_469036	hCoV-19/India/GJ-GBRC192/2020	betacoronavirus	05/06/2020	Asia / India / Gujarat / Vadodara		Human	66	Female	GH	B.1
EPI_ISL_469037	hCoV-19/India/GJ-GBRC193a/2020	betacoronavirus	03/06/2020	Asia / India / Gujarat / Vadodara		Human	61	Male	G	B.1.143
EPI_ISL_469038	hCoV-19/India/GJ-GBRC193b/2020	betacoronavirus	03/06/2020	Asia / India / Gujarat / Vadodara		Human	61	Male	GH	B.1.113
EPI_ISL_469039	hCoV-19/India/GJ-GBRC195a/2020	betacoronavirus	08/06/2020	Asia / India / Gujarat / Vadodara		Human	48	Male	G	B.1.143
EPI_ISL_469040	hCoV-19/India/GJ-GBRC195b/2020	betacoronavirus	08/06/2020	Asia / India / Gujarat / Vadodara		Human	48	Male	G	B.1.113
EPI_ISL_469041	hCoV-19/India/GJ-GBRC196/2020	betacoronavirus	08/06/2020	Asia / India / Gujarat / Vadodara		Human	42	Male	GH	B.1
EPI_ISL_469042	hCoV-19/India/GJ-GBRC197/2020	betacoronavirus	08/06/2020	Asia / India / Gujarat / Vadodara		Human	63	Male	G	B.1.143
EPI_ISL_469043	hCoV-19/India/GJ-GBRC198/2020	betacoronavirus	08/06/2020	Asia / India / Gujarat / Nadiad		Human	65	Male	S	A
EPI_ISL_469044	hCoV-19/India/GJ-GBRC199/2020	betacoronavirus	08/06/2020	Asia / India / Gujarat / Nadiad		Human	50	Male	GH	B.1.36
EPI_ISL_469045	hCoV-19/India/GJ-GBRC200/2020	betacoronavirus	08/06/2020	Asia / India / Gujarat / Kapadvanj		Human	58	Female	GH	B.1.36
EPI_ISL_469046	hCoV-19/India/GJ-GBRC201a/2020	betacoronavirus	08/06/2020	Asia / India / Gujarat / Mahemdavad		Human	54	Female	GH	B.1.36
EPI_ISL_469047	hCoV-19/India/GJ-GBRC201b/2020	betacoronavirus	08/06/2020	Asia / India / Gujarat / Mahemdavad		Human	54	Female	GH	B.1.113
EPI_ISL_469048	hCoV-19/India/GJ-GBRC202/2020	betacoronavirus	05/06/2020	Asia / India / Gujarat / Dhanera		Human	37	Male	G	B.1.210
EPI_ISL_469072	hCoV-19/Sweden/20-51891/2020	betacoronavirus	03/06/2020	Europe / Sweden / Uppsala		Human	50	Female	GR	B.1.1.29
EPI_ISL_469139	hCoV-19/Singapore/390/2020	betacoronavirus	06/06/2020	Asia / Singapore		Human	37	Male	O	B.6.6
EPI_ISL_469146	hCoV-19/Singapore/397/2020	betacoronavirus	06/06/2020	Asia / Singapore		Human	34	Male	O	B.6.6
EPI_ISL_469254	hCoV-19/Beijing/IVDC-01-06/2020	betacoronavirus	11/06/2020	Asia / China / Beijing	Xinfadi Wholesale Market	Human	53	Male	GR	B.1.1.29
EPI_ISL_469255	hCoV-19/Beijing/IVDC-02-06/2020	betacoronavirus	11/06/2020	Asia / China / Beijing	Xinfadi Wholesale Market	Human	25	Male	GR	B.1.1.29
EPI_ISL_469285	hCoV-19/Bangladesh/BCSIR-NILMRC-090/2020	betacoronavirus	02/06/2020	Asia / Bangladesh / Rangpur		Human	40	Male	GR	B.1.1.25
EPI_ISL_469300	hCoV-19/Bangladesh/BCSIR-NILMRC-091/2020	betacoronavirus	02/06/2020	Asia / Bangladesh / Rangpur		Human	31	Female	GR	B.1.1.25
EPI_ISL_470750	hCoV-19/USA/MN-MDH-1070/2020	betacoronavirus	03/06/2020	North America / USA / Minnesota		Human	unknown	unknown	GH	B.1.595.4
EPI_ISL_470751	hCoV-19/USA/MN-MDH-1071/2020	betacoronavirus	03/06/2020	North America / USA / Minnesota		Human	unknown	unknown	GH	B.1.595.4
EPI_ISL_470752	hCoV-19/USA/MN-MDH-1072/2020	betacoronavirus	03/06/2020	North America / USA / Minnesota		Human	unknown	unknown	GH	B.1.595.4
EPI_ISL_470753	hCoV-19/USA/MN-MDH-1073/2020	betacoronavirus	03/06/2020	North America / USA / Minnesota		Human	unknown	unknown	GH	B.1.595.4
EPI_ISL_470754	hCoV-19/USA/MN-MDH-1074/2020	betacoronavirus	03/06/2020	North America / USA / Minnesota		Human	unknown	unknown	GH	B.1.595.4
EPI_ISL_470755	hCoV-19/USA/MN-MDH-1075/2020	betacoronavirus	03/06/2020	North America / USA / Minnesota		Human	unknown	unknown	GH	B.1.595.4
EPI_ISL_470756	hCoV-19/USA/MN-MDH-1076/2020	betacoronavirus	03/06/2020	North America / USA / Minnesota		Human	unknown	unknown	GH	B.1.595.4
EPI_ISL_470757	hCoV-19/USA/MN-MDH-1077/2020	betacoronavirus	03/06/2020	North America / USA / Minnesota		Human	unknown	unknown	GH	B.1.595.4
EPI_ISL_470758	hCoV-19/USA/MN-MDH-1078/2020	betacoronavirus	03/06/2020	North America / USA / Minnesota		Human	unknown	unknown	GH	B.1.595.4
EPI_ISL_470759	hCoV-19/USA/MN-MDH-1079/2020	betacoronavirus	03/06/2020	North America / USA / Minnesota		Human	unknown	unknown	GH	B.1.595.4
EPI_ISL_470760	hCoV-19/USA/MN-MDH-1080/2020	betacoronavirus	03/06/2020	North America / USA / Minnesota		Human	unknown	unknown	GH	B.1.595.4
EPI_ISL_470761	hCoV-19/USA/MN-MDH-1081/2020	betacoronavirus	03/06/2020	North America / USA / Minnesota		Human	unknown	unknown	GH	B.1.595.4
EPI_ISL_470762	hCoV-19/USA/MN-MDH-1082/2020	betacoronavirus	03/06/2020	North America / USA / Minnesota		Human	unknown	unknown	GH	B.1.595.4
EPI_ISL_470763	hCoV-19/USA/MN-MDH-1083/2020	betacoronavirus	03/06/2020	North America / USA / Minnesota		Human	unknown	unknown	GH	B.1.595.4
EPI_ISL_470764	hCoV-19/USA/MN-MDH-1084/2020	betacoronavirus	03/06/2020	North America / USA / Minnesota		Human	unknown	unknown	GH	B.1.595.4
EPI_ISL_470765	hCoV-19/USA/MN-MDH-1085/2020	betacoronavirus	03/06/2020	North America / USA / Minnesota		Human	unknown	unknown	GH	B.1.595.4
EPI_ISL_470766	hCoV-19/USA/MN-MDH-1086/2020	betacoronavirus	03/06/2020	North America / USA / Minnesota		Human	unknown	unknown	GH	B.1.595.4
EPI_ISL_470767	hCoV-19/USA/MN-MDH-1087/2020	betacoronavirus	03/06/2020	North America / USA / Minnesota		Human	unknown	unknown	GH	B.1.595.4
EPI_ISL_470768	hCoV-19/USA/MN-MDH-1088/2020	betacoronavirus	03/06/2020	North America / USA / Minnesota		Human	unknown	unknown	GH	B.1.595.4
EPI_ISL_470769	hCoV-19/USA/MN-MDH-1089/2020	betacoronavirus	03/06/2020	North America / USA / Minnesota		Human	unknown	unknown	GH	B.1.595.4
EPI_ISL_470770	hCoV-19/USA/MN-MDH-1090/2020	betacoronavirus	03/06/2020	North America / USA / Minnesota		Human	unknown	unknown	GH	B.1.595.4
EPI_ISL_470771	hCoV-19/USA/MN-MDH-1091/2020	betacoronavirus	03/06/2020	North America / USA / Minnesota		Human	unknown	unknown	GH	B.1.595.4
EPI_ISL_470772	hCoV-19/USA/MN-MDH-1092/2020	betacoronavirus	03/06/2020	North America / USA / Minnesota		Human	unknown	unknown	GH	B.1.595.4
EPI_ISL_470773	hCoV-19/USA/MN-MDH-1093/2020	betacoronavirus	03/06/2020	North America / USA / Minnesota		Human	unknown	unknown	GH	B.1.595.4
EPI_ISL_470774	hCoV-19/USA/MN-MDH-1094/2020	betacoronavirus	03/06/2020	North America / USA / Minnesota		Human	unknown	unknown	GH	B.1.595.4
EPI_ISL_470775	hCoV-19/USA/MN-MDH-1095/2020	betacoronavirus	03/06/2020	North America / USA / Minnesota		Human	unknown	unknown	GH	B.1.595.4
EPI_ISL_470776	hCoV-19/USA/MN-MDH-1096/2020	betacoronavirus	03/06/2020	North America / USA / Minnesota		Human	unknown	unknown	GH	B.1.595.4
EPI_ISL_470777	hCoV-19/USA/MN-MDH-1097/2020	betacoronavirus	03/06/2020	North America / USA / Minnesota		Human	unknown	unknown	GH	B.1.595.4
EPI_ISL_470778	hCoV-19/USA/MN-MDH-1098/2020	betacoronavirus	03/06/2020	North America / USA / Minnesota		Human	unknown	unknown	GH	B.1.595.4
EPI_ISL_470779	hCoV-19/USA/MN-MDH-1099/2020	betacoronavirus	03/06/2020	North America / USA / Minnesota		Human	unknown	unknown	GH	B.1.595.4
EPI_ISL_470780	hCoV-19/USA/MN-MDH-1100/2020	betacoronavirus	03/06/2020	North America / USA / Minnesota		Human	unknown	unknown	GH	B.1.595.4
EPI_ISL_470781	hCoV-19/USA/MN-MDH-1101/2020	betacoronavirus	03/06/2020	North America / USA / Minnesota		Human	unknown	unknown	GH	B.1.595.4
EPI_ISL_470782	hCoV-19/USA/MN-MDH-1102/2020	betacoronavirus	03/06/2020	North America / USA / Minnesota		Human	unknown	unknown	GH	B.1.595.4
EPI_ISL_470783	hCoV-19/USA/MN-MDH-1103/2020	betacoronavirus	03/06/2020	North America / USA / Minnesota		Human	unknown	unknown	GH	B.1.595.4
EPI_ISL_470784	hCoV-19/USA/MN-MDH-1104/2020	betacoronavirus	03/06/2020	North America / USA / Minnesota		Human	unknown	unknown	GH	B.1.595.4
EPI_ISL_470785	hCoV-19/USA/MN-MDH-1105/2020	betacoronavirus	03/06/2020	North America / USA / Minnesota		Human	unknown	unknown	GH	B.1.595.4
EPI_ISL_470786	hCoV-19/USA/MN-MDH-1106/2020	betacoronavirus	03/06/2020	North America / USA / Minnesota		Human	unknown	unknown	GH	B.1.595.4
EPI_ISL_470787	hCoV-19/USA/MN-MDH-1107/2020	betacoronavirus	03/06/2020	North America / USA / Minnesota		Human	unknown	unknown	GH	B.1.595.4
EPI_ISL_470788	hCoV-19/USA/MN-MDH-1108/2020	betacoronavirus	03/06/2020	North America / USA / Minnesota		Human	unknown	unknown	GH	B.1.595.4
EPI_ISL_470789	hCoV-19/USA/MN-MDH-1109/2020	betacoronavirus	03/06/2020	North America / USA / Minnesota		Human	unknown	unknown	GH	B.1.595.4
EPI_ISL_470801	hCoV-19/Bangladesh/icddrb-2083/2020	betacoronavirus	07/06/2020	Asia / Bangladesh		Human	unknown	unknown	GR	B.1.1.25
EPI_ISL_471144	hCoV-19/USA/MN-GMF-05101/2020	betacoronavirus	02/06/2020	North America / USA / Minnesota / Wabasha County		Human	unknown	unknown	G	B.1
EPI_ISL_471145	hCoV-19/USA/WI-GMF-05143/2020	betacoronavirus	03/06/2020	North America / USA / Wisconsin / La Crosse County		Human	unknown	unknown	GH	B.1.3
EPI_ISL_471146	hCoV-19/USA/WI-GMF-05510/2020	betacoronavirus	07/06/2020	North America / USA / Wisconsin / Adams County		Human	unknown	unknown	GH	B.1.320
EPI_ISL_471147	hCoV-19/USA/WI-GMF-05641/2020	betacoronavirus	08/06/2020	North America / USA / Wisconsin / La Crosse County		Human	unknown	unknown	GH	B.1.3
EPI_ISL_471148	hCoV-19/USA/WI-GMF-05642/2020	betacoronavirus	08/06/2020	North America / USA / Wisconsin / La Crosse County		Human	unknown	unknown	GH	B.1.3
EPI_ISL_471149	hCoV-19/USA/WI-GMF-05678/2020	betacoronavirus	08/06/2020	North America / USA / Wisconsin / Monroe County		Human	unknown	unknown	GH	B.1.3
EPI_ISL_471150	hCoV-19/USA/WI-GMF-05945/2020	betacoronavirus	11/06/2020	North America / USA / Wisconsin / La Crosse County		Human	unknown	unknown	GH	B.1.3
EPI_ISL_471151	hCoV-19/USA/WI-GMF-06001/2020	betacoronavirus	12/06/2020	North America / USA / Wisconsin / Grant County		Human	unknown	unknown	GH	B.1.308
EPI_ISL_471152	hCoV-19/USA/WI-GMF-06054/2020	betacoronavirus	12/06/2020	North America / USA / Wisconsin / La Crosse County		Human	unknown	unknown	GH	B.1.3
EPI_ISL_471153	hCoV-19/USA/WI-GMF-06127/2020	betacoronavirus	13/06/2020	North America / USA / Wisconsin / Trempealeau County		Human	unknown	unknown	GH	B.1.369
EPI_ISL_471154	hCoV-19/USA/WI-GMF-06190/2020	betacoronavirus	13/06/2020	North America / USA / Wisconsin / La Crosse County		Human	unknown	unknown	GH	B.1.3
EPI_ISL_471155	hCoV-19/USA/WI-GMF-06192/2020	betacoronavirus	13/06/2020	North America / USA / Wisconsin / La Crosse County		Human	unknown	unknown	GH	B.1.3
EPI_ISL_471156	hCoV-19/USA/WI-GMF-06288/2020	betacoronavirus	14/06/2020	North America / USA / Wisconsin / La Crosse County		Human	unknown	unknown	GH	B.1.3
EPI_ISL_471157	hCoV-19/USA/WI-GMF-M00007/2020	betacoronavirus	01/06/2020	North America / USA / Wisconsin / La Crosse County		Human	unknown	unknown	GH	B.1.3
EPI_ISL_471269	hCoV-19/Ecuador/USFQ-707/2020	betacoronavirus	04/06/2020	South America / Ecuador / Quito		Human	unknown	Female	GR	B.1.1
EPI_ISL_471416	hCoV-19/Romania/Buzau-291946/2020	betacoronavirus	01/06/2020	Europe / Romania / Buzau		Human	49	Male	GR	B.1.1.371
EPI_ISL_471417	hCoV-19/Romania/Buzau-292711/2020	betacoronavirus	03/06/2020	Europe / Romania / Buzau		Human	45	Female	GR	B.1.1.371
EPI_ISL_471419	hCoV-19/Romania/Buzau-293197/2020	betacoronavirus	03/06/2020	Europe / Romania / Buzau		Human	87	Female	GR	B.1.1.371
EPI_ISL_471420	hCoV-19/Romania/Bucuresti-293034/2020	betacoronavirus	04/06/2020	Europe / Romania / Bucuresti		Human	47	Female	GH	B.1.520
EPI_ISL_471421	hCoV-19/Romania/Iasi-296512/2020	betacoronavirus	10/06/2020	Europe / Romania / Suceava / Iasi		Human	41	Female	O	B
EPI_ISL_471422	hCoV-19/Romania/Bucuresti-294285/2020	betacoronavirus	07/06/2020	Europe / Romania / Bucuresti		Human	59	Male	G	B.1.408
EPI_ISL_471423	hCoV-19/Romania/Buzau-292638/2020	betacoronavirus	04/06/2020	Europe / Romania / Buzau		Human	68	Female	G	B.1
EPI_ISL_471424	hCoV-19/Romania/Valcea/2020	betacoronavirus	07/06/2020	Europe / Romania / Valcea		Human	72	Female	GR	B.1.1
EPI_ISL_471510	hCoV-19/England/20236092104/2020	betacoronavirus	03/06/2020	Europe / United Kingdom / England		Human	19	Female	GR	B.1.1
EPI_ISL_471512	hCoV-19/England/20238001204/2020	betacoronavirus	04/06/2020	Europe / United Kingdom / England		Human	68	Female	GR	B.1.1
EPI_ISL_471513	hCoV-19/England/20238034404/2020	betacoronavirus	03/06/2020	Europe / United Kingdom / England		Human	21	Female	S	B
EPI_ISL_471514	hCoV-19/England/20238072204/2020	betacoronavirus	04/06/2020	Europe / United Kingdom / England		Human	87	Female	G	B.1.223
EPI_ISL_471515	hCoV-19/England/20238073704/2020	betacoronavirus	04/06/2020	Europe / United Kingdom / England		Human	90	Female	G	B.1.223
EPI_ISL_471516	hCoV-19/England/20238073804/2020	betacoronavirus	04/06/2020	Europe / United Kingdom / England		Human	97	Female	G	B.1.223
EPI_ISL_471517	hCoV-19/England/20239016504/2020	betacoronavirus	03/06/2020	Europe / United Kingdom / England		Human	unknown	Female	GR	B.1.1
EPI_ISL_471518	hCoV-19/England/20240010804/2020	betacoronavirus	05/06/2020	Europe / United Kingdom / England		Human	83	Male	G	B.1.223
EPI_ISL_471519	hCoV-19/England/20240010904/2020	betacoronavirus	05/06/2020	Europe / United Kingdom / England		Human	73	Female	G	B.1.223
EPI_ISL_471520	hCoV-19/England/20242082604/2020	betacoronavirus	06/06/2020	Europe / United Kingdom / England		Human	4	Female	G	B.1.223
EPI_ISL_471521	hCoV-19/England/20242090304/2020	betacoronavirus	06/06/2020	Europe / United Kingdom / England		Human	72	Female	G	B.1.223
EPI_ISL_471522	hCoV-19/England/20244083504/2020	betacoronavirus	06/06/2020	Europe / United Kingdom / England		Human	94	Male	G	B.1.223
EPI_ISL_471524	hCoV-19/England/20244086004/2020	betacoronavirus	06/06/2020	Europe / United Kingdom / England		Human	95	Female	G	B.1.223
EPI_ISL_471527	hCoV-19/England/20246148004/2020	betacoronavirus	10/06/2020	Europe / United Kingdom / England		Human	62	Male	GR	B.1.1
EPI_ISL_471529	hCoV-19/Georgia/Tb-27822/2020	betacoronavirus	11/06/2020	Asia / Georgia / Tbilisi		Human	unknown	Female	GH	B.1
EPI_ISL_471629	hCoV-19/India/TG-CCMB-L1738/2020	betacoronavirus	01/06/2020	Asia / India / Telangana / Hyderabad		Human	37	Male	GR	B.1.1.8
EPI_ISL_471630	hCoV-19/India/TG-CCMB-L1743/2020	betacoronavirus	01/06/2020	Asia / India / Telangana / Hyderabad		Human	35	Female	GR	B.1.1.306
EPI_ISL_471631	hCoV-19/India/TG-CCMB-L1746/2020	betacoronavirus	01/06/2020	Asia / India / Telangana / Hyderabad		Human	54	Male	GR	B.1.1.8
EPI_ISL_471632	hCoV-19/India/TG-CCMB-L1762/2020	betacoronavirus	01/06/2020	Asia / India / Telangana / Hyderabad		Human	24	Female	GR	B.1.1.306
EPI_ISL_471633	hCoV-19/India/TG-CCMB-L1781/2020	betacoronavirus	02/06/2020	Asia / India / Telangana / Hyderabad		Human	3	Male	GR	B.1.1.8
EPI_ISL_471634	hCoV-19/India/TG-CCMB-L1806/2020	betacoronavirus	02/06/2020	Asia / India / Telangana / Hyderabad		Human	34	Female	GR	B.1.1.8
EPI_ISL_471635	hCoV-19/India/TG-CCMB-L1809/2020	betacoronavirus	02/06/2020	Asia / India / Telangana / Hyderabad		Human	65	Female	GR	B.1.1.306
EPI_ISL_471636	hCoV-19/India/TG-CCMB-L1810/2020	betacoronavirus	02/06/2020	Asia / India / Telangana / Hyderabad		Human	27	Male	GR	B.1.1.29
EPI_ISL_471637	hCoV-19/India/TG-CCMB-L1811/2020	betacoronavirus	02/06/2020	Asia / India / Telangana / Hyderabad		Human	54	Male	GR	B.1.1.8
EPI_ISL_471638	hCoV-19/India/TG-CCMB-L1819/2020	betacoronavirus	02/06/2020	Asia / India / Telangana / Hyderabad		Human	30	Female	GR	B.1.1.306
EPI_ISL_471639	hCoV-19/India/TG-CCMB-L1822/2020	betacoronavirus	02/06/2020	Asia / India / Telangana / Hyderabad		Human	70	Female	GR	B.1.1.29
EPI_ISL_471640	hCoV-19/India/TG-CCMB-L1824/2020	betacoronavirus	02/06/2020	Asia / India / Telangana / Hyderabad		Human	47	Female	GR	B.1.1.8
EPI_ISL_471979	hCoV-19/England/EXET-1375F1/2020	betacoronavirus	03/06/2020	Europe / United Kingdom / England		Human	unknown	unknown	S	A.2
EPI_ISL_471980	hCoV-19/England/EXET-13760D/2020	betacoronavirus	01/06/2020	Europe / United Kingdom / England		Human	unknown	unknown	GH	B.1.12
EPI_ISL_472021	hCoV-19/England/LIVE-9F8A4/2020	betacoronavirus	01/06/2020	Europe / United Kingdom / England		Human	unknown	unknown	G	B.1
EPI_ISL_472027	hCoV-19/England/LIVE-9F965/2020	betacoronavirus	04/06/2020	Europe / United Kingdom / England		Human	unknown	unknown	G	B.1
EPI_ISL_472028	hCoV-19/England/LIVE-9F974/2020	betacoronavirus	07/06/2020	Europe / United Kingdom / England		Human	unknown	unknown	GR	B.1.1.95
EPI_ISL_472029	hCoV-19/England/LIVE-9F992/2020	betacoronavirus	07/06/2020	Europe / United Kingdom / England		Human	unknown	unknown	GR	B.1.1.29
EPI_ISL_472031	hCoV-19/England/LIVE-9F9CF/2020	betacoronavirus	04/06/2020	Europe / United Kingdom / England		Human	unknown	unknown	G	B.1
EPI_ISL_472032	hCoV-19/England/LIVE-9F9DE/2020	betacoronavirus	04/06/2020	Europe / United Kingdom / England		Human	unknown	unknown	GR	B.1.1.29
EPI_ISL_472033	hCoV-19/England/LIVE-9FA17/2020	betacoronavirus	06/06/2020	Europe / United Kingdom / England		Human	unknown	unknown	G	B.1
EPI_ISL_472034	hCoV-19/England/LIVE-9FA35/2020	betacoronavirus	03/06/2020	Europe / United Kingdom / England		Human	unknown	unknown	GR	B.1.1.1
EPI_ISL_472036	hCoV-19/England/LIVE-9FABD/2020	betacoronavirus	04/06/2020	Europe / United Kingdom / England		Human	unknown	unknown	GR	B.1.1.1
EPI_ISL_472038	hCoV-19/England/LIVE-9FADB/2020	betacoronavirus	06/06/2020	Europe / United Kingdom / England		Human	unknown	unknown	GR	B.1.1.1
EPI_ISL_472041	hCoV-19/England/LIVE-9FB23/2020	betacoronavirus	04/06/2020	Europe / United Kingdom / England		Human	unknown	unknown	GR	B.1.1.95
EPI_ISL_472043	hCoV-19/England/LIVE-9FB41/2020	betacoronavirus	05/06/2020	Europe / United Kingdom / England		Human	unknown	unknown	GR	B.1.1.1
EPI_ISL_472044	hCoV-19/England/LIVE-9FB6F/2020	betacoronavirus	04/06/2020	Europe / United Kingdom / England		Human	unknown	unknown	G	B.1
EPI_ISL_472047	hCoV-19/England/LIVE-9FBC9/2020	betacoronavirus	06/06/2020	Europe / United Kingdom / England		Human	unknown	unknown	GR	B.1.1.1
EPI_ISL_472051	hCoV-19/England/LIVE-9FC5D/2020	betacoronavirus	01/06/2020	Europe / United Kingdom / England		Human	unknown	unknown	G	B.1.98
EPI_ISL_472053	hCoV-19/England/LIVE-9FCA8/2020	betacoronavirus	02/06/2020	Europe / United Kingdom / England		Human	unknown	unknown	GR	B.1.1.208
EPI_ISL_472054	hCoV-19/England/LIVE-9FCB7/2020	betacoronavirus	01/06/2020	Europe / United Kingdom / England		Human	unknown	unknown	GR	B.1.1.1
EPI_ISL_472055	hCoV-19/England/LIVE-9FCC6/2020	betacoronavirus	01/06/2020	Europe / United Kingdom / England		Human	unknown	unknown	G	B.1
EPI_ISL_472057	hCoV-19/England/LIVE-9FCE4/2020	betacoronavirus	01/06/2020	Europe / United Kingdom / England		Human	unknown	unknown	G	B.1
EPI_ISL_472058	hCoV-19/England/LIVE-9FCF3/2020	betacoronavirus	02/06/2020	Europe / United Kingdom / England		Human	unknown	unknown	GR	B.1.1.159
EPI_ISL_472060	hCoV-19/England/LIVE-9FD4B/2020	betacoronavirus	01/06/2020	Europe / United Kingdom / England		Human	unknown	unknown	G	B.1
EPI_ISL_472065	hCoV-19/England/LIVE-9FE0C/2020	betacoronavirus	03/06/2020	Europe / United Kingdom / England		Human	unknown	unknown	GR	B.1.1.208
EPI_ISL_472066	hCoV-19/England/LIVE-9FE1B/2020	betacoronavirus	02/06/2020	Europe / United Kingdom / England		Human	unknown	unknown	G	B.1
EPI_ISL_472069	hCoV-19/England/LIVE-9FEDF/2020	betacoronavirus	02/06/2020	Europe / United Kingdom / England		Human	unknown	unknown	GR	B.1.1.95
EPI_ISL_472070	hCoV-19/England/LIVE-9FEEE/2020	betacoronavirus	02/06/2020	Europe / United Kingdom / England		Human	unknown	unknown	G	B.1
EPI_ISL_472072	hCoV-19/England/LIVE-9FF27/2020	betacoronavirus	01/06/2020	Europe / United Kingdom / England		Human	unknown	unknown	GR	B.1.1.1
EPI_ISL_472075	hCoV-19/England/LIVE-9FF54/2020	betacoronavirus	03/06/2020	Europe / United Kingdom / England		Human	unknown	unknown	GR	B.1.1.1
EPI_ISL_472076	hCoV-19/England/LIVE-9FF63/2020	betacoronavirus	07/06/2020	Europe / United Kingdom / England		Human	unknown	unknown	GR	B.1.1.8
EPI_ISL_472077	hCoV-19/England/LIVE-9FF81/2020	betacoronavirus	08/06/2020	Europe / United Kingdom / England		Human	unknown	unknown	GR	B.1.1.1
EPI_ISL_472078	hCoV-19/England/LIVE-9FF90/2020	betacoronavirus	08/06/2020	Europe / United Kingdom / England		Human	unknown	unknown	G	B.1
EPI_ISL_472080	hCoV-19/England/LIVE-9FFCD/2020	betacoronavirus	01/06/2020	Europe / United Kingdom / England		Human	unknown	unknown	GR	B.1.1.208
EPI_ISL_472081	hCoV-19/England/LIVE-9FFDC/2020	betacoronavirus	01/06/2020	Europe / United Kingdom / England		Human	unknown	unknown	G	B.1
EPI_ISL_472082	hCoV-19/England/LIVE-9FFEB/2020	betacoronavirus	01/06/2020	Europe / United Kingdom / England		Human	unknown	unknown	GR	B.1.1.1
EPI_ISL_472084	hCoV-19/England/LIVE-A0020/2020	betacoronavirus	08/06/2020	Europe / United Kingdom / England		Human	unknown	unknown	GR	B.1.1.1
EPI_ISL_472085	hCoV-19/England/LIVE-A005D/2020	betacoronavirus	07/06/2020	Europe / United Kingdom / England		Human	unknown	unknown	G	B.1
EPI_ISL_472087	hCoV-19/England/LIVE-A007B/2020	betacoronavirus	01/06/2020	Europe / United Kingdom / England		Human	unknown	unknown	GR	B.1.1.208
EPI_ISL_472090	hCoV-19/England/LIVE-A00F3/2020	betacoronavirus	05/06/2020	Europe / United Kingdom / England		Human	unknown	unknown	G	B.1.238
EPI_ISL_472091	hCoV-19/England/LIVE-A015A/2020	betacoronavirus	04/06/2020	Europe / United Kingdom / England		Human	unknown	unknown	GR	B.1.1.29
EPI_ISL_472092	hCoV-19/England/LIVE-A01A5/2020	betacoronavirus	02/06/2020	Europe / United Kingdom / England		Human	unknown	unknown	GR	B.1.1.1
EPI_ISL_472093	hCoV-19/England/LIVE-A01B4/2020	betacoronavirus	03/06/2020	Europe / United Kingdom / England		Human	unknown	unknown	G	B.1.238
EPI_ISL_472094	hCoV-19/England/LIVE-A01C3/2020	betacoronavirus	03/06/2020	Europe / United Kingdom / England		Human	unknown	unknown	G	B.1.238
EPI_ISL_472095	hCoV-19/England/LIVE-A01D2/2020	betacoronavirus	03/06/2020	Europe / United Kingdom / England		Human	unknown	unknown	G	B.1.238
EPI_ISL_472096	hCoV-19/England/LIVE-A01E1/2020	betacoronavirus	03/06/2020	Europe / United Kingdom / England		Human	unknown	unknown	GR	B.1.1.29
EPI_ISL_472097	hCoV-19/England/LIVE-A0248/2020	betacoronavirus	03/06/2020	Europe / United Kingdom / England		Human	unknown	unknown	GR	B.1.1.1
EPI_ISL_472098	hCoV-19/England/LIVE-A0293/2020	betacoronavirus	02/06/2020	Europe / United Kingdom / England		Human	unknown	unknown	GR	B.1.1.29
EPI_ISL_472099	hCoV-19/England/LIVE-A02C0/2020	betacoronavirus	02/06/2020	Europe / United Kingdom / England		Human	unknown	unknown	GR	B.1.1.29
EPI_ISL_472100	hCoV-19/England/LIVE-A02DF/2020	betacoronavirus	02/06/2020	Europe / United Kingdom / England		Human	unknown	unknown	GR	B.1.1.29
EPI_ISL_472101	hCoV-19/England/LIVE-A02FD/2020	betacoronavirus	03/06/2020	Europe / United Kingdom / England		Human	unknown	unknown	GR	B.1.1.29
EPI_ISL_472130	hCoV-19/England/LIVE-A073A/2020	betacoronavirus	03/06/2020	Europe / United Kingdom / England		Human	unknown	unknown	G	B.1
EPI_ISL_472131	hCoV-19/England/LIVE-A0749/2020	betacoronavirus	03/06/2020	Europe / United Kingdom / England		Human	unknown	unknown	G	B.1
EPI_ISL_472132	hCoV-19/England/LIVE-A0758/2020	betacoronavirus	03/06/2020	Europe / United Kingdom / England		Human	unknown	unknown	GR	B.1.1.1
EPI_ISL_472133	hCoV-19/England/LIVE-A0767/2020	betacoronavirus	02/06/2020	Europe / United Kingdom / England		Human	unknown	unknown	GR	B.1.1.95
EPI_ISL_472134	hCoV-19/England/LIVE-A0776/2020	betacoronavirus	02/06/2020	Europe / United Kingdom / England		Human	unknown	unknown	GR	B.1.1.1
EPI_ISL_472135	hCoV-19/England/LIVE-A0785/2020	betacoronavirus	02/06/2020	Europe / United Kingdom / England		Human	unknown	unknown	GR	B.1.1.1
EPI_ISL_472331	hCoV-19/England/NORW-ECA66/2020	betacoronavirus	04/06/2020	Europe / United Kingdom / England		Human	unknown	unknown	GH	B.1
EPI_ISL_472333	hCoV-19/England/NORW-ECAFD/2020	betacoronavirus	01/06/2020	Europe / United Kingdom / England		Human	unknown	unknown	G	B.1.225
EPI_ISL_472334	hCoV-19/England/NORW-ECB18/2020	betacoronavirus	04/06/2020	Europe / United Kingdom / England		Human	unknown	unknown	G	B.1
EPI_ISL_472335	hCoV-19/England/NORW-ECB27/2020	betacoronavirus	04/06/2020	Europe / United Kingdom / England		Human	unknown	unknown	GH	B.1
EPI_ISL_472339	hCoV-19/England/NORW-ECBEB/2020	betacoronavirus	03/06/2020	Europe / United Kingdom / England		Human	unknown	unknown	GR	B.1.1.127
EPI_ISL_472344	hCoV-19/England/NORW-ECD30/2020	betacoronavirus	02/06/2020	Europe / United Kingdom / England		Human	unknown	unknown	G	B.1
EPI_ISL_472347	hCoV-19/England/NORW-ECE2E/2020	betacoronavirus	01/06/2020	Europe / United Kingdom / England		Human	unknown	unknown	G	B.1.225
EPI_ISL_472348	hCoV-19/England/NORW-ECEB5/2020	betacoronavirus	01/06/2020	Europe / United Kingdom / England		Human	unknown	unknown	G	B.1.392
EPI_ISL_472350	hCoV-19/England/NORW-ECF67/2020	betacoronavirus	01/06/2020	Europe / United Kingdom / England		Human	unknown	unknown	G	B.1.225
EPI_ISL_472353	hCoV-19/England/NORW-ECFA3/2020	betacoronavirus	01/06/2020	Europe / United Kingdom / England		Human	unknown	unknown	GH	B.1
EPI_ISL_472354	hCoV-19/England/NORW-ED18E/2020	betacoronavirus	01/06/2020	Europe / United Kingdom / England		Human	unknown	unknown	GH	B.1
EPI_ISL_472356	hCoV-19/England/NORW-ED24F/2020	betacoronavirus	02/06/2020	Europe / United Kingdom / England		Human	unknown	unknown	G	B.1.225
EPI_ISL_472358	hCoV-19/England/NORW-ED29A/2020	betacoronavirus	03/06/2020	Europe / United Kingdom / England		Human	unknown	unknown	GR	B.1.1.3
EPI_ISL_472360	hCoV-19/England/NORW-ED31F/2020	betacoronavirus	02/06/2020	Europe / United Kingdom / England		Human	unknown	unknown	G	B.1.225
EPI_ISL_472362	hCoV-19/England/NORW-ED3E2/2020	betacoronavirus	01/06/2020	Europe / United Kingdom / England		Human	unknown	unknown	GH	B.1
EPI_ISL_472367	hCoV-19/England/NORW-ED458/2020	betacoronavirus	01/06/2020	Europe / United Kingdom / England		Human	unknown	unknown	GR	B.1.1.29
EPI_ISL_472375	hCoV-19/England/NORW-ED5A0/2020	betacoronavirus	07/06/2020	Europe / United Kingdom / England		Human	unknown	unknown	GH	B.1
EPI_ISL_472377	hCoV-19/England/NORW-ED69E/2020	betacoronavirus	05/06/2020	Europe / United Kingdom / England		Human	unknown	unknown	GR	B.1.1.1
EPI_ISL_472380	hCoV-19/England/NORW-ED704/2020	betacoronavirus	05/06/2020	Europe / United Kingdom / England		Human	unknown	unknown	GR	B.1.1.1
EPI_ISL_472385	hCoV-19/England/NOTT-111C16/2020	betacoronavirus	03/06/2020	Europe / United Kingdom / England		Human	unknown	unknown	G	B.1.391
EPI_ISL_472386	hCoV-19/England/NOTT-111C25/2020	betacoronavirus	03/06/2020	Europe / United Kingdom / England		Human	unknown	unknown	GR	B.1.1.55
EPI_ISL_472387	hCoV-19/England/NOTT-111C34/2020	betacoronavirus	02/06/2020	Europe / United Kingdom / England		Human	unknown	unknown	GR	B.1.1.55
EPI_ISL_472388	hCoV-19/England/NOTT-111C43/2020	betacoronavirus	03/06/2020	Europe / United Kingdom / England		Human	unknown	unknown	GR	B.1.1.55
EPI_ISL_472389	hCoV-19/England/NOTT-111C52/2020	betacoronavirus	03/06/2020	Europe / United Kingdom / England		Human	unknown	unknown	GR	B.1.1.1
EPI_ISL_472390	hCoV-19/England/NOTT-111C61/2020	betacoronavirus	03/06/2020	Europe / United Kingdom / England		Human	unknown	unknown	GR	B.1.1.149
EPI_ISL_472392	hCoV-19/England/NOTT-111C8F/2020	betacoronavirus	04/06/2020	Europe / United Kingdom / England		Human	unknown	unknown	GR	B.1.1.55
EPI_ISL_472393	hCoV-19/England/NOTT-111CAD/2020	betacoronavirus	05/06/2020	Europe / United Kingdom / England		Human	unknown	unknown	GR	B.1.1.55
EPI_ISL_472394	hCoV-19/England/NOTT-111CBC/2020	betacoronavirus	05/06/2020	Europe / United Kingdom / England		Human	unknown	unknown	GR	B.1.1.41
EPI_ISL_472395	hCoV-19/England/NOTT-111CDA/2020	betacoronavirus	06/06/2020	Europe / United Kingdom / England		Human	unknown	unknown	GR	B.1.1.125
EPI_ISL_472396	hCoV-19/England/NOTT-111CE9/2020	betacoronavirus	04/06/2020	Europe / United Kingdom / England		Human	unknown	unknown	GR	B.1.1.55
EPI_ISL_472397	hCoV-19/England/NOTT-111CF8/2020	betacoronavirus	04/06/2020	Europe / United Kingdom / England		Human	unknown	unknown	GR	B.1.1.1
EPI_ISL_472398	hCoV-19/England/NOTT-111D04/2020	betacoronavirus	05/06/2020	Europe / United Kingdom / England		Human	unknown	unknown	GR	B.1.1.55
EPI_ISL_472399	hCoV-19/England/NOTT-111D13/2020	betacoronavirus	05/06/2020	Europe / United Kingdom / England		Human	unknown	unknown	GR	B.1.1.125
EPI_ISL_472400	hCoV-19/England/NOTT-111D22/2020	betacoronavirus	06/06/2020	Europe / United Kingdom / England		Human	unknown	unknown	GR	B.1.1.86
EPI_ISL_472401	hCoV-19/England/NOTT-111D31/2020	betacoronavirus	08/06/2020	Europe / United Kingdom / England		Human	unknown	unknown	GR	B.1.1.149
EPI_ISL_472402	hCoV-19/England/NOTT-111D40/2020	betacoronavirus	08/06/2020	Europe / United Kingdom / England		Human	unknown	unknown	GR	B.1.1.29
EPI_ISL_472403	hCoV-19/England/NOTT-111D5F/2020	betacoronavirus	06/06/2020	Europe / United Kingdom / England		Human	unknown	unknown	GR	B.1.1.29
EPI_ISL_472404	hCoV-19/England/NOTT-111D6E/2020	betacoronavirus	07/06/2020	Europe / United Kingdom / England		Human	unknown	unknown	G	B.1.391
EPI_ISL_472405	hCoV-19/England/NOTT-111DB9/2020	betacoronavirus	08/06/2020	Europe / United Kingdom / England		Human	unknown	unknown	GV	B.1
EPI_ISL_472406	hCoV-19/England/NOTT-111DC8/2020	betacoronavirus	09/06/2020	Europe / United Kingdom / England		Human	unknown	unknown	GR	B.1.1.55
EPI_ISL_472412	hCoV-19/England/NOTT-111E2F/2020	betacoronavirus	10/06/2020	Europe / United Kingdom / England		Human	unknown	unknown	GR	B.1.1.1
EPI_ISL_472413	hCoV-19/England/NOTT-111E3E/2020	betacoronavirus	10/06/2020	Europe / United Kingdom / England		Human	unknown	unknown	GR	B.1.1.55
EPI_ISL_472414	hCoV-19/England/NOTT-111E4D/2020	betacoronavirus	10/06/2020	Europe / United Kingdom / England		Human	unknown	unknown	GR	B.1.1.55
EPI_ISL_472415	hCoV-19/England/NOTT-111E5C/2020	betacoronavirus	14/06/2020	Europe / United Kingdom / England		Human	unknown	unknown	GR	B.1.1.256
EPI_ISL_472416	hCoV-19/England/NOTT-111E7A/2020	betacoronavirus	11/06/2020	Europe / United Kingdom / England		Human	unknown	unknown	GR	B.1.1.149
EPI_ISL_473074	hCoV-19/Wales/PHWC-16244B/2020	betacoronavirus	02/06/2020	Europe / United Kingdom / Wales		Human	unknown	unknown	GH	B.1.44
EPI_ISL_473079	hCoV-19/Wales/PHWC-1624D2/2020	betacoronavirus	01/06/2020	Europe / United Kingdom / Wales		Human	unknown	unknown	G	B.1.142
EPI_ISL_473082	hCoV-19/Wales/PHWC-16250C/2020	betacoronavirus	06/06/2020	Europe / United Kingdom / Wales		Human	unknown	unknown	G	B.1.142
EPI_ISL_473088	hCoV-19/Wales/PHWC-162566/2020	betacoronavirus	04/06/2020	Europe / United Kingdom / Wales		Human	unknown	unknown	G	B.1.142
EPI_ISL_473090	hCoV-19/Wales/PHWC-162584/2020	betacoronavirus	04/06/2020	Europe / United Kingdom / Wales		Human	unknown	unknown	GR	B.1.1.264
EPI_ISL_473095	hCoV-19/Wales/PHWC-1625DF/2020	betacoronavirus	03/06/2020	Europe / United Kingdom / Wales		Human	unknown	unknown	GR	B.1.1.289
EPI_ISL_473103	hCoV-19/Wales/PHWC-162681/2020	betacoronavirus	04/06/2020	Europe / United Kingdom / Wales		Human	unknown	unknown	GR	B.1.1.237
EPI_ISL_473105	hCoV-19/Wales/PHWC-1626BE/2020	betacoronavirus	04/06/2020	Europe / United Kingdom / Wales		Human	unknown	unknown	GR	B.1.1.38
EPI_ISL_473106	hCoV-19/Wales/PHWC-1626CD/2020	betacoronavirus	01/06/2020	Europe / United Kingdom / Wales		Human	unknown	unknown	G	B.1.98
EPI_ISL_473111	hCoV-19/Wales/PHWC-162715/2020	betacoronavirus	03/06/2020	Europe / United Kingdom / Wales		Human	unknown	unknown	GR	B.1.1.29
EPI_ISL_473117	hCoV-19/Wales/PHWC-16277F/2020	betacoronavirus	01/06/2020	Europe / United Kingdom / Wales		Human	unknown	unknown	GR	B.1.1.289
EPI_ISL_473119	hCoV-19/Wales/PHWC-1627AC/2020	betacoronavirus	04/06/2020	Europe / United Kingdom / Wales		Human	unknown	unknown	GR	B.1.1.38
EPI_ISL_473123	hCoV-19/Wales/PHWC-1627E8/2020	betacoronavirus	01/06/2020	Europe / United Kingdom / Wales		Human	unknown	unknown	GR	B.1.1.289
EPI_ISL_473139	hCoV-19/Wales/PHWC-1628F4/2020	betacoronavirus	04/06/2020	Europe / United Kingdom / Wales		Human	unknown	unknown	GR	B.1.1.237
EPI_ISL_473171	hCoV-19/Wales/PHWC-162B82/2020	betacoronavirus	03/06/2020	Europe / United Kingdom / Wales		Human	unknown	unknown	G	B.1.142
EPI_ISL_473214	hCoV-19/Wales/PHWC-162EA7/2020	betacoronavirus	01/06/2020	Europe / United Kingdom / Wales		Human	unknown	unknown	GR	B.1.1.289
EPI_ISL_473223	hCoV-19/Wales/PHWC-162F59/2020	betacoronavirus	03/06/2020	Europe / United Kingdom / Wales		Human	unknown	unknown	GH	B.1
EPI_ISL_473239	hCoV-19/Wales/PHWC-163064/2020	betacoronavirus	01/06/2020	Europe / United Kingdom / Wales		Human	unknown	unknown	G	B.1.142
EPI_ISL_473247	hCoV-19/Wales/PHWC-1630EC/2020	betacoronavirus	03/06/2020	Europe / United Kingdom / Wales		Human	unknown	unknown	G	B.1.142
EPI_ISL_473268	hCoV-19/Wales/PHWC-16325F/2020	betacoronavirus	05/06/2020	Europe / United Kingdom / Wales		Human	unknown	unknown	G	B.1.142
EPI_ISL_473278	hCoV-19/Wales/PHWC-163310/2020	betacoronavirus	03/06/2020	Europe / United Kingdom / Wales		Human	unknown	unknown	GR	B.1.1.289
EPI_ISL_473434	hCoV-19/England/BIRM-61164/2020	betacoronavirus	02/06/2020	Europe / United Kingdom / England		Human	unknown	unknown	GR	B.1.1.29
EPI_ISL_473435	hCoV-19/England/BIRM-61173/2020	betacoronavirus	02/06/2020	Europe / United Kingdom / England		Human	unknown	unknown	GR	B.1.1.1
EPI_ISL_473436	hCoV-19/England/BIRM-61182/2020	betacoronavirus	03/06/2020	Europe / United Kingdom / England		Human	unknown	unknown	GR	B.1.1.29
EPI_ISL_473437	hCoV-19/England/BIRM-61191/2020	betacoronavirus	03/06/2020	Europe / United Kingdom / England		Human	unknown	unknown	GR	B.1.1.1
EPI_ISL_473438	hCoV-19/England/BIRM-611BF/2020	betacoronavirus	03/06/2020	Europe / United Kingdom / England		Human	unknown	unknown	GR	B.1.1.1
EPI_ISL_473439	hCoV-19/England/BIRM-611CE/2020	betacoronavirus	02/06/2020	Europe / United Kingdom / England		Human	unknown	unknown	L	B
EPI_ISL_473440	hCoV-19/England/BIRM-611DD/2020	betacoronavirus	07/06/2020	Europe / United Kingdom / England		Human	unknown	unknown	GR	B.1.1.256
EPI_ISL_473441	hCoV-19/England/BIRM-611EC/2020	betacoronavirus	07/06/2020	Europe / United Kingdom / England		Human	unknown	unknown	GR	B.1.1.256
EPI_ISL_473442	hCoV-19/England/BIRM-611FB/2020	betacoronavirus	06/06/2020	Europe / United Kingdom / England		Human	unknown	unknown	GR	B.1.1.262
EPI_ISL_473443	hCoV-19/England/BIRM-61207/2020	betacoronavirus	05/06/2020	Europe / United Kingdom / England		Human	unknown	unknown	GR	B.1.1.262
EPI_ISL_473444	hCoV-19/England/BIRM-61216/2020	betacoronavirus	05/06/2020	Europe / United Kingdom / England		Human	unknown	unknown	GR	B.1.1.1
EPI_ISL_473445	hCoV-19/England/BIRM-61225/2020	betacoronavirus	05/06/2020	Europe / United Kingdom / England		Human	unknown	unknown	GR	B.1.1.262
EPI_ISL_473446	hCoV-19/England/BIRM-61243/2020	betacoronavirus	06/06/2020	Europe / United Kingdom / England		Human	unknown	unknown	GR	B.1.1.29
EPI_ISL_473447	hCoV-19/England/BIRM-61252/2020	betacoronavirus	02/06/2020	Europe / United Kingdom / England		Human	unknown	unknown	GR	B.1.1.262
EPI_ISL_473448	hCoV-19/England/BIRM-6128F/2020	betacoronavirus	08/06/2020	Europe / United Kingdom / England		Human	unknown	unknown	GR	B.1.1.255
EPI_ISL_473449	hCoV-19/England/BIRM-6129E/2020	betacoronavirus	08/06/2020	Europe / United Kingdom / England		Human	unknown	unknown	GR	B.1.1.243
EPI_ISL_473450	hCoV-19/England/BIRM-612AD/2020	betacoronavirus	08/06/2020	Europe / United Kingdom / England		Human	unknown	unknown	GR	B.1.1.1
EPI_ISL_473451	hCoV-19/England/CAMB-1B3EB6/2020	betacoronavirus	09/06/2020	Europe / United Kingdom / England		Human	unknown	unknown	GR	B.1.1.89
EPI_ISL_473452	hCoV-19/England/CAMB-1B3EC5/2020	betacoronavirus	12/06/2020	Europe / United Kingdom / England		Human	unknown	unknown	GR	B.1.1.29
EPI_ISL_473453	hCoV-19/England/CAMB-1B3ED4/2020	betacoronavirus	08/06/2020	Europe / United Kingdom / England		Human	unknown	unknown	GR	B.1.1.1
EPI_ISL_473454	hCoV-19/England/CAMB-1B3EF2/2020	betacoronavirus	08/06/2020	Europe / United Kingdom / England		Human	unknown	unknown	GR	B.1.1.1
EPI_ISL_473455	hCoV-19/England/CAMB-1B3F1D/2020	betacoronavirus	07/06/2020	Europe / United Kingdom / England		Human	unknown	unknown	GH	B.1.466
EPI_ISL_473457	hCoV-19/England/CAMB-1B4055/2020	betacoronavirus	12/06/2020	Europe / United Kingdom / England		Human	unknown	unknown	GR	B.1.1.208
EPI_ISL_473458	hCoV-19/England/CAMB-1B4116/2020	betacoronavirus	01/06/2020	Europe / United Kingdom / England		Human	unknown	unknown	GR	B.1.1.29
EPI_ISL_473459	hCoV-19/England/CAMB-1B4125/2020	betacoronavirus	01/06/2020	Europe / United Kingdom / England		Human	unknown	unknown	GR	B.1.1.208
EPI_ISL_473465	hCoV-19/England/CAMB-1B428C/2020	betacoronavirus	01/06/2020	Europe / United Kingdom / England		Human	unknown	unknown	GR	B.1.1.208
EPI_ISL_473466	hCoV-19/England/CAMB-1B42C8/2020	betacoronavirus	01/06/2020	Europe / United Kingdom / England		Human	unknown	unknown	GR	B.1.1.208
EPI_ISL_473467	hCoV-19/England/CAMB-1B42E6/2020	betacoronavirus	01/06/2020	Europe / United Kingdom / England		Human	unknown	unknown	GR	B.1.1.208
EPI_ISL_473468	hCoV-19/England/CAMB-1B432F/2020	betacoronavirus	01/06/2020	Europe / United Kingdom / England		Human	unknown	unknown	GR	B.1.1.29
EPI_ISL_473469	hCoV-19/England/CAMB-1B43A7/2020	betacoronavirus	01/06/2020	Europe / United Kingdom / England		Human	unknown	unknown	GR	B.1.1.1
EPI_ISL_473471	hCoV-19/England/CAMB-1B43E3/2020	betacoronavirus	02/06/2020	Europe / United Kingdom / England		Human	unknown	unknown	GR	B.1.1.208
EPI_ISL_473472	hCoV-19/England/CAMB-1B442C/2020	betacoronavirus	02/06/2020	Europe / United Kingdom / England		Human	unknown	unknown	GR	B.1.1.208
EPI_ISL_473473	hCoV-19/England/CAMB-1B44B3/2020	betacoronavirus	02/06/2020	Europe / United Kingdom / England		Human	unknown	unknown	GR	B.1.1.1
EPI_ISL_473474	hCoV-19/England/CAMB-1B44E0/2020	betacoronavirus	03/06/2020	Europe / United Kingdom / England		Human	unknown	unknown	GR	B.1.1.1
EPI_ISL_473475	hCoV-19/England/CAMB-1B44OE/2020	betacoronavirus	02/06/2020	Europe / United Kingdom / England		Human	unknown	unknown	GR	B.1.1.208
EPI_ISL_473477	hCoV-19/England/CAMB-1B45A1/2020	betacoronavirus	02/06/2020	Europe / United Kingdom / England		Human	unknown	unknown	GR	B.1.1.208
EPI_ISL_473478	hCoV-19/England/CAMB-1B45B0/2020	betacoronavirus	02/06/2020	Europe / United Kingdom / England		Human	unknown	unknown	GR	B.1.1.208
EPI_ISL_473480	hCoV-19/England/CAMB-1B4705/2020	betacoronavirus	04/06/2020	Europe / United Kingdom / England		Human	unknown	unknown	G	B.1.76
EPI_ISL_473481	hCoV-19/England/CAMB-1B4732/2020	betacoronavirus	04/06/2020	Europe / United Kingdom / England		Human	unknown	unknown	GR	B.1.1.29
EPI_ISL_473482	hCoV-19/England/CAMB-1B477E/2020	betacoronavirus	03/06/2020	Europe / United Kingdom / England		Human	unknown	unknown	GR	B.1.1.29
EPI_ISL_473483	hCoV-19/England/CAMB-1B479C/2020	betacoronavirus	03/06/2020	Europe / United Kingdom / England		Human	unknown	unknown	GR	B.1.1.1
EPI_ISL_473484	hCoV-19/England/CAMB-1B48A8/2020	betacoronavirus	07/06/2020	Europe / United Kingdom / England		Human	unknown	unknown	GR	B.1.1.1
EPI_ISL_473486	hCoV-19/England/CAMB-1B492D/2020	betacoronavirus	05/06/2020	Europe / United Kingdom / England		Human	unknown	unknown	GH	B.1
EPI_ISL_473487	hCoV-19/England/CAMB-1B493C/2020	betacoronavirus	04/06/2020	Europe / United Kingdom / England		Human	unknown	unknown	GR	B.1.1.29
EPI_ISL_473488	hCoV-19/England/CAMB-1B494B/2020	betacoronavirus	04/06/2020	Europe / United Kingdom / England		Human	unknown	unknown	GR	B.1.1.1
EPI_ISL_473489	hCoV-19/England/CAMB-1B495A/2020	betacoronavirus	04/06/2020	Europe / United Kingdom / England		Human	unknown	unknown	G	B.1.76
EPI_ISL_473490	hCoV-19/England/CAMB-1B4969/2020	betacoronavirus	04/06/2020	Europe / United Kingdom / England		Human	unknown	unknown	G	B.1.76
EPI_ISL_473491	hCoV-19/England/CAMB-1B4A57/2020	betacoronavirus	08/06/2020	Europe / United Kingdom / England		Human	unknown	unknown	GR	B.1.1.208
EPI_ISL_473492	hCoV-19/England/CAMB-1B4A66/2020	betacoronavirus	07/06/2020	Europe / United Kingdom / England		Human	unknown	unknown	GR	B.1.1.1
EPI_ISL_473493	hCoV-19/England/CAMB-1B4ADF/2020	betacoronavirus	10/06/2020	Europe / United Kingdom / England		Human	unknown	unknown	GR	B.1.1.1
EPI_ISL_473495	hCoV-19/England/CAMB-1B4AFD/2020	betacoronavirus	10/06/2020	Europe / United Kingdom / England		Human	unknown	unknown	GR	B.1.1.1
EPI_ISL_473496	hCoV-19/England/CAMB-1B4B09/2020	betacoronavirus	10/06/2020	Europe / United Kingdom / England		Human	unknown	unknown	GR	B.1.1.1
EPI_ISL_473498	hCoV-19/England/CAMB-1B4B36/2020	betacoronavirus	10/06/2020	Europe / United Kingdom / England		Human	unknown	unknown	GR	B.1.1.1
EPI_ISL_473499	hCoV-19/England/CAMB-1B4B45/2020	betacoronavirus	10/06/2020	Europe / United Kingdom / England		Human	unknown	unknown	GR	B.1.1.1
EPI_ISL_473500	hCoV-19/England/CAMB-1B4B63/2020	betacoronavirus	10/06/2020	Europe / United Kingdom / England		Human	unknown	unknown	GR	B.1.1.1
EPI_ISL_473501	hCoV-19/England/CAMB-1B4BBE/2020	betacoronavirus	09/06/2020	Europe / United Kingdom / England		Human	unknown	unknown	GR	B.1.1.1
EPI_ISL_473502	hCoV-19/England/CAMB-1B4BFA/2020	betacoronavirus	10/06/2020	Europe / United Kingdom / England		Human	unknown	unknown	GR	B.1.1.29
EPI_ISL_473503	hCoV-19/England/CAMB-1B4C15/2020	betacoronavirus	11/06/2020	Europe / United Kingdom / England		Human	unknown	unknown	GH	B.1.312
EPI_ISL_473504	hCoV-19/England/CAMB-1B4C42/2020	betacoronavirus	11/06/2020	Europe / United Kingdom / England		Human	unknown	unknown	GR	B.1.1.313
EPI_ISL_473505	hCoV-19/England/CAMB-1B4C8E/2020	betacoronavirus	14/06/2020	Europe / United Kingdom / England		Human	unknown	unknown	GR	B.1.1.208
EPI_ISL_473506	hCoV-19/England/CAMB-1B4C9D/2020	betacoronavirus	13/06/2020	Europe / United Kingdom / England		Human	unknown	unknown	GR	B.1.1.1
EPI_ISL_473507	hCoV-19/England/CAMB-1B4D03/2020	betacoronavirus	12/06/2020	Europe / United Kingdom / England		Human	unknown	unknown	GR	B.1.1.115
EPI_ISL_473852	hCoV-19/Scotland/EDB5745/2020	betacoronavirus	02/06/2020	Europe / United Kingdom / Scotland		Human	unknown	unknown	G	B.1.391
EPI_ISL_473853	hCoV-19/Scotland/EDB5746/2020	betacoronavirus	02/06/2020	Europe / United Kingdom / Scotland		Human	unknown	unknown	G	B.1
EPI_ISL_473854	hCoV-19/Scotland/EDB5747/2020	betacoronavirus	02/06/2020	Europe / United Kingdom / Scotland		Human	unknown	unknown	GR	B.1.1.14
EPI_ISL_473932	hCoV-19/Scotland/EDB6254/2020	betacoronavirus	04/06/2020	Europe / United Kingdom / Scotland		Human	unknown	unknown	G	B.1
EPI_ISL_473933	hCoV-19/Scotland/EDB6259/2020	betacoronavirus	03/06/2020	Europe / United Kingdom / Scotland		Human	unknown	unknown	G	B.1.418
EPI_ISL_473935	hCoV-19/Scotland/EDB6322/2020	betacoronavirus	02/06/2020	Europe / United Kingdom / Scotland		Human	unknown	unknown	GR	B.1.1.14
EPI_ISL_473936	hCoV-19/Scotland/EDB6324/2020	betacoronavirus	01/06/2020	Europe / United Kingdom / Scotland		Human	unknown	unknown	G	B.1.418
EPI_ISL_473937	hCoV-19/Scotland/EDB6327/2020	betacoronavirus	01/06/2020	Europe / United Kingdom / Scotland		Human	unknown	unknown	G	B.1.418
EPI_ISL_473938	hCoV-19/Scotland/EDB6328/2020	betacoronavirus	01/06/2020	Europe / United Kingdom / Scotland		Human	unknown	unknown	G	B.1.418
EPI_ISL_473939	hCoV-19/Scotland/EDB6329/2020	betacoronavirus	04/06/2020	Europe / United Kingdom / Scotland		Human	unknown	unknown	G	B.1
EPI_ISL_473940	hCoV-19/Scotland/EDB6333/2020	betacoronavirus	04/06/2020	Europe / United Kingdom / Scotland		Human	unknown	unknown	G	B.1.418
EPI_ISL_473941	hCoV-19/Scotland/EDB6334/2020	betacoronavirus	04/06/2020	Europe / United Kingdom / Scotland		Human	unknown	unknown	G	B.1.418
EPI_ISL_473942	hCoV-19/Scotland/EDB6336/2020	betacoronavirus	04/06/2020	Europe / United Kingdom / Scotland		Human	unknown	unknown	G	B.1
EPI_ISL_473943	hCoV-19/Scotland/EDB6341/2020	betacoronavirus	04/06/2020	Europe / United Kingdom / Scotland		Human	unknown	unknown	G	B.1.391
EPI_ISL_473944	hCoV-19/Scotland/EDB6346/2020	betacoronavirus	04/06/2020	Europe / United Kingdom / Scotland		Human	unknown	unknown	G	B.1
EPI_ISL_473946	hCoV-19/Scotland/EDB6356/2020	betacoronavirus	05/06/2020	Europe / United Kingdom / Scotland		Human	unknown	unknown	G	B.1.418
EPI_ISL_473947	hCoV-19/Scotland/EDB6361/2020	betacoronavirus	06/06/2020	Europe / United Kingdom / Scotland		Human	unknown	unknown	G	B.1.418
EPI_ISL_473948	hCoV-19/Scotland/EDB6369/2020	betacoronavirus	07/06/2020	Europe / United Kingdom / Scotland		Human	unknown	unknown	GR	B.1.1.29
EPI_ISL_473955	hCoV-19/Scotland/EDB6451/2020	betacoronavirus	08/06/2020	Europe / United Kingdom / Scotland		Human	unknown	unknown	G	B.1
EPI_ISL_475026	hCoV-19/India/GJ-GBRC203a/2020	betacoronavirus	07/06/2020	Asia / India / Gujarat / Palanpur		Human	57	Female	G	B.1.1.32
EPI_ISL_475027	hCoV-19/India/GJ-GBRC203b/2020	betacoronavirus	07/06/2020	Asia / India / Gujarat / Palanpur		Human	57	Female	G	B.1.36
EPI_ISL_475028	hCoV-19/India/GJ-GBRC204a/2020	betacoronavirus	07/06/2020	Asia / India / Gujarat / Palanpur		Human	54	Female	GH	B.1.36
EPI_ISL_475029	hCoV-19/India/GJ-GBRC204b/2020	betacoronavirus	07/06/2020	Asia / India / Gujarat / Palanpur		Human	54	Female	GH	B.1.36
EPI_ISL_475030	hCoV-19/India/GJ-GBRC205a/2020	betacoronavirus	11/06/2020	Asia / India / Gujarat / Surat		Human	70	Male	GH	B.1.113
EPI_ISL_475031	hCoV-19/India/GJ-GBRC205b/2020	betacoronavirus	11/06/2020	Asia / India / Gujarat / Surat		Human	70	Male	GH	B.1.113
EPI_ISL_475032	hCoV-19/India/GJ-GBRC206/2020	betacoronavirus	11/06/2020	Asia / India / Gujarat / Surat		Human	33	Male	G	B.1
EPI_ISL_475033	hCoV-19/India/GJ-GBRC207a/2020	betacoronavirus	11/06/2020	Asia / India / Gujarat / Surat		Human	55	Female	GH	B.1.113
EPI_ISL_475034	hCoV-19/India/GJ-GBRC207b/2020	betacoronavirus	11/06/2020	Asia / India / Gujarat / Surat		Human	55	Female	GH	B.1.113
EPI_ISL_475035	hCoV-19/India/GJ-GBRC208a/2020	betacoronavirus	11/06/2020	Asia / India / Gujarat / Surat		Human	45	Male	S	A
EPI_ISL_475036	hCoV-19/India/GJ-GBRC208b/2020	betacoronavirus	11/06/2020	Asia / India / Gujarat / Surat		Human	45	Male	O	B.1.36
EPI_ISL_475037	hCoV-19/India/GJ-GBRC209a/2020	betacoronavirus	11/06/2020	Asia / India / Gujarat / Surat		Human	55	Male	GH	B.1.113
EPI_ISL_475038	hCoV-19/India/GJ-GBRC209b/2020	betacoronavirus	11/06/2020	Asia / India / Gujarat / Surat		Human	55	Male	G	B.1.247
EPI_ISL_475039	hCoV-19/India/GJ-GBRC210a/2020	betacoronavirus	11/06/2020	Asia / India / Gujarat / Surat		Human	57	Male	GH	B.1.113
EPI_ISL_475040	hCoV-19/India/GJ-GBRC210b/2020	betacoronavirus	11/06/2020	Asia / India / Gujarat / Surat		Human	57	Male	G	B.1.247
EPI_ISL_475041	hCoV-19/India/GBRC211/2020	betacoronavirus	11/06/2020	Asia / India / Gujarat / Surat		Human	67	Male	G	B.1
EPI_ISL_475042	hCoV-19/India/GBRC212/2020	betacoronavirus	11/06/2020	Asia / India / Gujarat / Surat		Human	70	Male	G	B.1
EPI_ISL_475043	hCoV-19/India/GJ-GBRC213a/2020	betacoronavirus	11/06/2020	Asia / India / Gujarat / Surat		Human	40	Male	O	B.1
EPI_ISL_475044	hCoV-19/India/GJ-GBRC213b/2020	betacoronavirus	11/06/2020	Asia / India / Gujarat / Surat		Human	40	Male	G	B.1
EPI_ISL_475045	hCoV-19/India/GJ-GBRC214a/2020	betacoronavirus	11/06/2020	Asia / India / Gujarat / Surat		Human	32	Male	GH	B.1.113
EPI_ISL_475046	hCoV-19/India/GJ-GBRC214b/2020	betacoronavirus	11/06/2020	Asia / India / Gujarat / Surat		Human	32	Male	G	B.1.36
EPI_ISL_475047	hCoV-19/India/GJ-GBRC194a/2020	betacoronavirus	05/06/2020	Asia / India / Gujarat / Savli		Human	50	Female	GH	B.1.113
EPI_ISL_475048	hCoV-19/India/GJ-GBRC194b/2020	betacoronavirus	05/06/2020	Asia / India / Gujarat / Savli		Human	50	Female	GH	B.1.113
EPI_ISL_475049	hCoV-19/India/GJ-GBRC215/2020	betacoronavirus	05/06/2020	Asia / India / Gujarat / Bharuch		Human	35	Male	G	B.1.210
EPI_ISL_475050	hCoV-19/India/GJ-GBRC216a/2020	betacoronavirus	08/06/2020	Asia / India / Gujarat / Vadodara		Human	38	Male	GH	B.1.113
EPI_ISL_475051	hCoV-19/India/GJ-GBRC216b/2020	betacoronavirus	08/06/2020	Asia / India / Gujarat / Vadodara		Human	38	Male	GH	B.1.113
EPI_ISL_475052	hCoV-19/India/GJ-GBRC217a/2020	betacoronavirus	08/06/2020	Asia / India / Gujarat / Vadodara		Human	39	Male	GH	B.1.113
EPI_ISL_475053	hCoV-19/India/GJ-GBRC217b/2020	betacoronavirus	08/06/2020	Asia / India / Gujarat / Vadodara		Human	39	Male	GH	B.1.113
EPI_ISL_475054	hCoV-19/India/GJ-GBRC218a/2020	betacoronavirus	08/06/2020	Asia / India / Gujarat / Vadodara		Human	48	Male	GH	B.1.113
EPI_ISL_475055	hCoV-19/India/GJ-GBRC218b/2020	betacoronavirus	08/06/2020	Asia / India / Gujarat / Vadodara		Human	48	Male	GH	B.1.113
EPI_ISL_475056	hCoV-19/India/GJ-GBRC219a/2020	betacoronavirus	08/06/2020	Asia / India / Gujarat / Kheda		Human	58	Male	GH	B.1.113
EPI_ISL_475057	hCoV-19/India/GJ-GBRC219b/2020	betacoronavirus	08/06/2020	Asia / India / Gujarat / Kheda		Human	58	Male	GH	B.1.36
EPI_ISL_475058	hCoV-19/India/GJ-GBRC220/2020	betacoronavirus	05/06/2020	Asia / India / Gujarat / Mandvi		Human	77	Female	GR	B.1.1.212
EPI_ISL_475059	hCoV-19/India/GJ-GBRC221/2020	betacoronavirus	05/06/2020	Asia / India / Gujarat / Bhuj		Human	59	Male	G	B.1.145
EPI_ISL_475082	hCoV-19/Belgium/UGent-122/2020	betacoronavirus	01/06/2020	Europe / Belgium / Ghent		Human	unknown	unknown	G	B.1
EPI_ISL_475083	hCoV-19/Bangladesh/BCSIR-NILMRC-101/2020	betacoronavirus	07/06/2020	Asia / Bangladesh / Rangpur		Human	48	Male	GR	B.1.1.80
EPI_ISL_475084	hCoV-19/Bangladesh/BCSIR-NILMRC-103/2020	betacoronavirus	07/06/2020	Asia / Bangladesh / Rangpur		Human	72	Male	GR	B.1.1
EPI_ISL_475165	hCoV-19/Bangladesh/BCSIR-NILMRC-104/2020	betacoronavirus	07/06/2020	Asia / Bangladesh / Rangpur		Human	68	Male	GR	B.1.1.80
EPI_ISL_475166	hCoV-19/Bangladesh/BCSIR-NILMRC-107/2020	betacoronavirus	07/06/2020	Asia / Bangladesh / Rangpur		Human	52	Female	GR	B.1.1.25
EPI_ISL_475167	hCoV-19/Bangladesh/BCSIR-NILMRC-111/2020	betacoronavirus	07/06/2020	Asia / Bangladesh / Rangpur		Human	20	Male	GR	B.1.1.25
EPI_ISL_475168	hCoV-19/Bangladesh/BCSIR-NILMRC-117/2020	betacoronavirus	07/06/2020	Asia / Bangladesh / Rangpur		Human	55	Male	GR	B.1.1.25
EPI_ISL_475171	hCoV-19/Bangladesh/BCSIR-NILMRC-102/2020	betacoronavirus	07/06/2020	Asia / Bangladesh / Rangpur		Human	29	Male	GR	B.1.1.25
EPI_ISL_475172	hCoV-19/Bangladesh/BCSIR-NILMRC-109/2020	betacoronavirus	07/06/2020	Asia / Bangladesh / Rangpur		Human	29	Male	GR	B.1.1.25
EPI_ISL_475173	hCoV-19/Bangladesh/BCSIR-NILMRC-110/2020	betacoronavirus	07/06/2020	Asia / Bangladesh / Rangpur		Human	63	Male	GR	B.1.1.80
EPI_ISL_475238	hCoV-19/Bangladesh/BCSIR-NILMRC-114/2020	betacoronavirus	07/06/2020	Asia / Bangladesh / Rangpur		Human	24	Male	GR	B.1.1.25
EPI_ISL_475239	hCoV-19/England/PORT-2CF636/2020	betacoronavirus	02/06/2020	Europe / United Kingdom / England		Human	unknown	unknown	G	B.1
EPI_ISL_475259	hCoV-19/England/PORT-2D015F/2020	betacoronavirus	02/06/2020	Europe / United Kingdom / England		Human	unknown	unknown	GR	B.1.1.10
EPI_ISL_475260	hCoV-19/England/PORT-2D0AEB/2020	betacoronavirus	08/06/2020	Europe / United Kingdom / England		Human	unknown	unknown	GR	B.1.1.29
EPI_ISL_475340	hCoV-19/England/PORT-2D1288/2020	betacoronavirus	07/06/2020	Europe / United Kingdom / England		Human	unknown	unknown	GR	B.1.1.8
EPI_ISL_475358	hCoV-19/England/SHEF-C20FB/2020	betacoronavirus	01/06/2020	Europe / United Kingdom / England		Human	unknown	unknown	GR	B.1.1.1
EPI_ISL_475434	hCoV-19/England/SHEF-CB0D4/2020	betacoronavirus	01/06/2020	Europe / United Kingdom / England		Human	unknown	unknown	G	B.1.235
EPI_ISL_475530	hCoV-19/Sweden/20-51829/2020	betacoronavirus	03/06/2020	Europe / Sweden / Vastmanland		Human	44	Male	GH	B.1
EPI_ISL_475531	hCoV-19/Sweden/20-51830/2020	betacoronavirus	02/06/2020	Europe / Sweden / Vastmanland		Human	49	Female	GR	B.1.1.29
EPI_ISL_475532	hCoV-19/Sweden/20-51831/2020	betacoronavirus	02/06/2020	Europe / Sweden / Vastmanland		Human	18	Female	GR	B.1.1.29
EPI_ISL_475533	hCoV-19/Sweden/20-51900/2020	betacoronavirus	04/06/2020	Europe / Sweden / Vastra Gotaland		Human	35	Female	GH	B.1
EPI_ISL_475534	hCoV-19/Sweden/20-51902/2020	betacoronavirus	04/06/2020	Europe / Sweden / Vastra Gotaland		Human	36	Male	GH	B.1
EPI_ISL_475535	hCoV-19/Sweden/20-51955/2020	betacoronavirus	09/06/2020	Europe / Sweden / Vastra Gotaland		Human	33	Female	GR	B.1.1.29
EPI_ISL_475568	hCoV-19/Sweden/20-51816/2020	betacoronavirus	01/06/2020	Europe / Sweden / Vastmanland		Human	57	Female	GR	B.1.1.261
EPI_ISL_475569	hCoV-19/Sweden/20-51988/2020	betacoronavirus	11/06/2020	Europe / Sweden / Stockholm		Human	78	Female	GR	B.1.1.130
EPI_ISL_475571	hCoV-19/Bangladesh/JUST-GC40.38/2020	betacoronavirus	11/06/2020	Asia / Bangladesh / Khulna / Narail / Kalia Upazila		Human	49	Female	O	B.1
EPI_ISL_475573	hCoV-19/Bangladesh/JUST-GC40.86/2020	betacoronavirus	11/06/2020	Asia / Bangladesh / Khulna / Bagerhat		Human	31	Male	O	B.1
EPI_ISL_475723	hCoV-19/Egypt/CUNCI-HGC6I016/2020	betacoronavirus	02/06/2020	Africa / Egypt		Human	unknown	unknown	GH	B.1.36
EPI_ISL_475724	hCoV-19/Egypt/CUNCI-HGC6I031/2020	betacoronavirus	02/06/2020	Africa / Egypt		Human	unknown	unknown	GR	C.36
EPI_ISL_475755	hCoV-19/Bangladesh/BCSIR-NILMRC-113/2020	betacoronavirus	07/06/2020	Asia / Bangladesh / Rangpur		Human	68	Male	GR	B.1.1.25
EPI_ISL_475756	hCoV-19/Bangladesh/BCSIR-NILMRC-108/2020	betacoronavirus	07/06/2020	Asia / Bangladesh / Rangpur		Human	35	Male	GR	B.1.1.25
EPI_ISL_475757	hCoV-19/Bangladesh/BCSIR-NILMRC-105/2020	betacoronavirus	07/06/2020	Asia / Bangladesh / Rangpur		Human	20	Male	GR	B.1.1.25
EPI_ISL_475758	hCoV-19/Bangladesh/BCSIR-NILMRC-115/2020	betacoronavirus	07/06/2020	Asia / Bangladesh / Rangpur		Human	55	Male	GR	B.1.1.25
EPI_ISL_475759	hCoV-19/Bangladesh/BCSIR-NILMRC-116/2020	betacoronavirus	07/06/2020	Asia / Bangladesh / Rangpur		Human	26	Male	GR	B.1.1.25
EPI_ISL_475761	hCoV-19/Bangladesh/BCSIR-NILMRC-112/2020	betacoronavirus	07/06/2020	Asia / Bangladesh / Rangpur		Human	38	Male	GR	B.1.1.25
EPI_ISL_476018	hCoV-19/USA/MO-WUSTL070/2020	betacoronavirus	19/06/2020	North America / USA / Missouri / St. Louis		Human	unknown	unknown	GR	B.1.1.10
EPI_ISL_476019	hCoV-19/USA/MO-WUSTL066/2020	betacoronavirus	19/06/2020	North America / USA / Missouri / St. Louis		Human	unknown	unknown	G	B.1
EPI_ISL_476020	hCoV-19/USA/MO-WUSTL065/2020	betacoronavirus	19/06/2020	North America / USA / Missouri / St. Louis		Human	unknown	unknown	GH	B.1
EPI_ISL_476021	hCoV-19/USA/MO-WUSTL032/2020	betacoronavirus	19/06/2020	North America / USA / Missouri / St. Louis		Human	unknown	unknown	G	B.1
EPI_ISL_476148	hCoV-19/Senegal/57065/2020	betacoronavirus	09/06/2020	Africa / Senegal / Dakar		Human	40	Female	GR	B.1.1.44
EPI_ISL_476149	hCoV-19/Senegal/57476/2020	betacoronavirus	06/06/2020	Africa / Senegal / Dakar		Human	7	Female	G	B.1.416
EPI_ISL_476491	hCoV-19/Senegal/57540/2020	betacoronavirus	09/06/2020	Africa / Senegal / Dakar		Human	20	Male	G	B.1.416
EPI_ISL_476492	hCoV-19/Senegal/62365/2020	betacoronavirus	10/06/2020	Africa / Senegal / Dakar		Human	23	Female	G	B.1.416
EPI_ISL_476493	hCoV-19/Senegal/62368/2020	betacoronavirus	10/06/2020	Africa / Senegal / Dakar		Human	30	Male	GR	B.1.1.29
EPI_ISL_476494	hCoV-19/Senegal/62872/2020	betacoronavirus	11/06/2020	Africa / Senegal / Dakar		Human	42	Male	G	B.1.416
EPI_ISL_476495	hCoV-19/Senegal/62874/2020	betacoronavirus	11/06/2020	Africa / Senegal / Dakar		Human	40	Male	G	B.1.416
EPI_ISL_476497	hCoV-19/Senegal/63728/2020	betacoronavirus	12/06/2020	Africa / Senegal / Dakar		Human	82	Male	GH	B.1.356
EPI_ISL_476514	hCoV-19/Senegal/63742/2020	betacoronavirus	12/06/2020	Africa / Senegal / Dakar		Human	23	Female	G	B.1.416
EPI_ISL_476516	hCoV-19/Senegal/64101/2020	betacoronavirus	12/06/2020	Africa / Senegal / Dakar		Human	39	Male	G	B.1.416
EPI_ISL_476558	hCoV-19/Senegal/64166/2020	betacoronavirus	12/06/2020	Africa / Senegal / Dakar		Human	5	Female	G	B.1
EPI_ISL_476560	hCoV-19/Senegal/64709/2020	betacoronavirus	13/06/2020	Africa / Senegal / Dakar		Human	30	Male	G	B.1.416
EPI_ISL_476562	hCoV-19/Senegal/64763/2020	betacoronavirus	13/06/2020	Africa / Senegal / Dakar		Human	21	Male	GH	B.1
EPI_ISL_476564	hCoV-19/Senegal/64766/2020	betacoronavirus	13/06/2020	Africa / Senegal / Dakar		Human	23	Female	G	B.1.416
EPI_ISL_476566	hCoV-19/Senegal/64914/2020	betacoronavirus	13/06/2020	Africa / Senegal / Dakar		Human	32	Male	G	B.1
EPI_ISL_476569	hCoV-19/Senegal/64932/2020	betacoronavirus	13/06/2020	Africa / Senegal / Dakar		Human	68	Female	GR	B.1.1.44
EPI_ISL_476570	hCoV-19/Senegal/64969/2020	betacoronavirus	13/06/2020	Africa / Senegal / Dakar		Human	49	Female	G	B.1.416
EPI_ISL_476572	hCoV-19/Senegal/65030/2020	betacoronavirus	14/06/2020	Africa / Senegal / Dakar		Human	34	Female	G	B.1.416
EPI_ISL_476574	hCoV-19/Senegal/65052/2020	betacoronavirus	13/06/2020	Africa / Senegal / Dakar		Human	20	Female	G	B.1
EPI_ISL_476762	hCoV-19/USA/MN-MDH-1177/2020	betacoronavirus	01/06/2020	North America / USA / Minnesota		Human	unknown	unknown	GH	B.1.2
EPI_ISL_476763	hCoV-19/USA/MN-MDH-1178/2020	betacoronavirus	03/06/2020	North America / USA / Minnesota		Human	unknown	unknown	GH	B.1.2
EPI_ISL_476764	hCoV-19/USA/MN-MDH-1179/2020	betacoronavirus	03/06/2020	North America / USA / Minnesota		Human	unknown	unknown	GH	B.1.2
EPI_ISL_476765	hCoV-19/USA/MN-MDH-1180/2020	betacoronavirus	03/06/2020	North America / USA / Minnesota		Human	unknown	unknown	GH	B.1.2
EPI_ISL_476766	hCoV-19/USA/MN-MDH-1181/2020	betacoronavirus	03/06/2020	North America / USA / Minnesota		Human	unknown	unknown	GH	B.1.2
EPI_ISL_476855	hCoV-19/India/GJ-GBRC222a/2020	betacoronavirus	08/06/2020	Asia / India / Gujarat / Vadodara		Human	34	Male	GH	B.1.113
EPI_ISL_476856	hCoV-19/India/GJ-GBRC222b/2020	betacoronavirus	08/06/2020	Asia / India / Gujarat / Vadodara		Human	34	Male	GH	B.1.113
EPI_ISL_476857	hCoV-19/India/GJ-GBRC223a/2020	betacoronavirus	08/06/2020	Asia / India / Gujarat / Vadodara		Human	44	Male	GH	B.1.113
EPI_ISL_476858	hCoV-19/India/GJ-GBRC223b/2020	betacoronavirus	08/06/2020	Asia / India / Gujarat / Vadodara		Human	44	Male	GH	B.1.113
EPI_ISL_476859	hCoV-19/India/GJ-GBRC224a/2020	betacoronavirus	08/06/2020	Asia / India / Gujarat / Vadodara		Human	66	Male	GH	B.1.113
EPI_ISL_476860	hCoV-19/India/GJ-GBRC224b/2020	betacoronavirus	08/06/2020	Asia / India / Gujarat / Vadodara		Human	66	Male	GH	B.1.113
EPI_ISL_476861	hCoV-19/India/GJ-GBRC225a/2020	betacoronavirus	08/06/2020	Asia / India / Gujarat / Savali		Human	32	Male	GH	B.1.113
EPI_ISL_476862	hCoV-19/India/GJ-GBRC225b/2020	betacoronavirus	08/06/2020	Asia / India / Gujarat / Savali		Human	32	Male	GH	B.1.113
EPI_ISL_476863	hCoV-19/India/GJ-GBRC226/2020	betacoronavirus	11/06/2020	Asia / India / Gujarat / Dahegam		Human	40	Female	GH	B.1.36
EPI_ISL_476864	hCoV-19/India/GJ-GBRC227/2020	betacoronavirus	11/06/2020	Asia / India / Gujarat / Ahmedabad		Human	48	Male	GH	B.1.36
EPI_ISL_476865	hCoV-19/India/GJ-GBRC228a/2020	betacoronavirus	11/06/2020	Asia / India / Gujarat / Ahmedabad		Human	53	Male	GH	B.1.36
EPI_ISL_476866	hCoV-19/India/GJ-GBRC228b/2020	betacoronavirus	11/06/2020	Asia / India / Gujarat / Ahmedabad		Human	53	Male	GH	B.1.36
EPI_ISL_476867	hCoV-19/India/GJ-GBRC229a/2020	betacoronavirus	12/06/2020	Asia / India / Gujarat / Palanpur		Human	60	Female	GH	B.1.36
EPI_ISL_476868	hCoV-19/India/GJ-GBRC229b/2020	betacoronavirus	12/06/2020	Asia / India / Gujarat / Palanpur		Human	60	Female	GH	B.1.113
EPI_ISL_476869	hCoV-19/India/GJ-GBRC230/2020	betacoronavirus	11/06/2020	Asia / India / Gujarat / Surat		Human	45	Male	G	B.1
EPI_ISL_476870	hCoV-19/India/GJ-GBRC231a/2020	betacoronavirus	11/06/2020	Asia / India / Gujarat / Surat		Human	24	Male	GH	B.1.113
EPI_ISL_476871	hCoV-19/India/GJ-GBRC231b/2020	betacoronavirus	11/06/2020	Asia / India / Gujarat / Surat		Human	24	Male	GH	B.1.113
EPI_ISL_476872	hCoV-19/India/GJ-GBRC232a/2020	betacoronavirus	11/06/2020	Asia / India / Gujarat / Surat		Human	61	Male	GH	B.1.113
EPI_ISL_476873	hCoV-19/India/GJ-GBRC232b/2020	betacoronavirus	11/06/2020	Asia / India / Gujarat / Surat		Human	61	Male	GH	B.1.113
EPI_ISL_476874	hCoV-19/India/GJ-GBRC233a/2020	betacoronavirus	12/06/2020	Asia / India / Gujarat / Surat		Human	75	Male	G	B.1
EPI_ISL_476875	hCoV-19/India/GJ-GBRC233b/2020	betacoronavirus	12/06/2020	Asia / India / Gujarat / Surat		Human	75	Male	G	B.1
EPI_ISL_476876	hCoV-19/India/GJ-GBRC235a/2020	betacoronavirus	12/06/2020	Asia / India / Gujarat / Surat		Human	59	Female	GH	B.1.113
EPI_ISL_476877	hCoV-19/India/GJ-GBRC235b/2020	betacoronavirus	12/06/2020	Asia / India / Gujarat / Surat		Human	59	Female	G	B.1.247
EPI_ISL_476878	hCoV-19/India/GJ-GBRC236/2020	betacoronavirus	12/06/2020	Asia / India / Gujarat / Surat		Human	66	Male	G	B.1
EPI_ISL_476879	hCoV-19/India/GJ-GBRC237a/2020	betacoronavirus	12/06/2020	Asia / India / Gujarat / Bardoli		Human	65	Male	G	B.1
EPI_ISL_476880	hCoV-19/India/GJ-GBRC237b/2020	betacoronavirus	12/06/2020	Asia / India / Gujarat / Bardoli		Human	65	Male	G	B.1.113
EPI_ISL_476881	hCoV-19/India/GJ-GBRC238a/2020	betacoronavirus	12/06/2020	Asia / India / Gujarat / Choryasi		Human	57	Male	G	B.1
EPI_ISL_476882	hCoV-19/India/GJ-GBRC238b/2020	betacoronavirus	12/06/2020	Asia / India / Gujarat / Choryasi		Human	57	Male	G	B.1.113
EPI_ISL_477015	hCoV-19/Ecuador/USFQ-096/2020	betacoronavirus	17/06/2020	South America / Ecuador / Quito	Hospital Pablo Arturo Suarez	Human	61	Male	GH	B.1.371
EPI_ISL_477016	hCoV-19/Ecuador/USFQ-097/2020	betacoronavirus	17/06/2020	South America / Ecuador / Quito	Hospital Pablo Arturo Suarez	Human	75	Male	G	B.1
EPI_ISL_477132	hCoV-19/Bangladesh/CHRF-0022/2020	betacoronavirus	14/06/2020	Asia / Bangladesh		Human	unknown	Male	GR	B.1.1.25
EPI_ISL_477133	hCoV-19/Bangladesh/CHRF-0023/2020	betacoronavirus	12/06/2020	Asia / Bangladesh		Human	unknown	Female	GR	B.1.1
EPI_ISL_477134	hCoV-19/Bangladesh/CHRF-0024/2020	betacoronavirus	14/06/2020	Asia / Bangladesh		Human	unknown	Female	GH	B.1.36
EPI_ISL_477135	hCoV-19/Bangladesh/CHRF-0025/2020	betacoronavirus	14/06/2020	Asia / Bangladesh		Human	unknown	Male	GR	B.1.1
EPI_ISL_477136	hCoV-19/Bangladesh/CHRF-0027/2020	betacoronavirus	16/06/2020	Asia / Bangladesh		Human	unknown	Female	GR	B.1.1
EPI_ISL_477137	hCoV-19/Bangladesh/CHRF-0028/2020	betacoronavirus	18/06/2020	Asia / Bangladesh		Human	unknown	Female	GR	B.1.1.25
EPI_ISL_477138	hCoV-19/Bangladesh/CHRF-0029/2020	betacoronavirus	17/06/2020	Asia / Bangladesh		Human	unknown	Female	GR	B.1.1
EPI_ISL_477139	hCoV-19/Bangladesh/CHRF-0030/2020	betacoronavirus	11/06/2020	Asia / Bangladesh		Human	unknown	Male	GH	B.1.36.16
EPI_ISL_477140	hCoV-19/Bangladesh/CHRF-0031/2020	betacoronavirus	16/06/2020	Asia / Bangladesh		Human	unknown	Male	GR	B.1.1
EPI_ISL_477141	hCoV-19/Senegal/55738/2020	betacoronavirus	07/06/2020	Africa / Senegal / Dakar		Human	35	Male	G	B.1.416
EPI_ISL_477142	hCoV-19/Senegal/68525/2020	betacoronavirus	17/06/2020	Africa / Senegal / Dakar		Human	37	Male	GR	B.1.1.247
EPI_ISL_477143	hCoV-19/Senegal/68303/2020	betacoronavirus	17/06/2020	Africa / Senegal / Dakar		Human	32	Male	G	B.1.416
EPI_ISL_477144	hCoV-19/Senegal/70427/2020	betacoronavirus	20/06/2020	Africa / Senegal / Dakar		Human	70	Male	G	B.1.416
EPI_ISL_477145	hCoV-19/Senegal/70440/2020	betacoronavirus	19/06/2020	Africa / Senegal / Dakar		Human	31	Female	G	B.1.416
EPI_ISL_477146	hCoV-19/Senegal/70339/2020	betacoronavirus	20/06/2020	Africa / Senegal / Dakar		Human	58	Male	G	B.1.416
EPI_ISL_477148	hCoV-19/Senegal/55703/2020	betacoronavirus	07/06/2020	Africa / Senegal / Dakar		Human	24	Female	GH	B.1.356
EPI_ISL_477149	hCoV-19/Senegal/55752/2020	betacoronavirus	07/06/2020	Africa / Senegal / Dakar		Human	36	Female	G	B.1.416
EPI_ISL_477150	hCoV-19/Senegal/55728/2020	betacoronavirus	07/06/2020	Africa / Senegal / Dakar		Human	38	Male	G	B.1.416
EPI_ISL_477151	hCoV-19/Senegal/65481/2020	betacoronavirus	14/06/2020	Africa / Senegal / Dakar		Human	25	Female	GR	B.1.1.247
EPI_ISL_477153	hCoV-19/Senegal/65548/2020	betacoronavirus	14/06/2020	Africa / Senegal / Dakar		Human	20	Male	G	B.1.416
EPI_ISL_477154	hCoV-19/Senegal/64772/2020	betacoronavirus	13/06/2020	Africa / Senegal / Dakar		Human	28	Female	G	B.1.416
EPI_ISL_477155	hCoV-19/Senegal/64729/2020	betacoronavirus	11/06/2020	Africa / Senegal / Dakar		Human	10	Female	GR	B.1.1.44
EPI_ISL_477156	hCoV-19/Senegal/64916/2020	betacoronavirus	13/06/2020	Africa / Senegal / Dakar		Human	23	Male	G	B.1.416
EPI_ISL_477159	hCoV-19/Senegal/64163/2020	betacoronavirus	12/06/2020	Africa / Senegal / Dakar		Human	37	Female	G	B.1.416
EPI_ISL_477161	hCoV-19/Egypt/CUNCI-HGC6I029/2020	betacoronavirus	02/06/2020	Africa / Egypt		Human	unknown	unknown	O	B.1
EPI_ISL_477180	hCoV-19/Singapore/268nan/2020	betacoronavirus	22/06/2020	Asia / Singapore		Human	18	Female	G	B.1
EPI_ISL_477183	hCoV-19/India/GJ-GBRC234/2020	betacoronavirus	12/06/2020	Asia / India / Gujarat / Choryasi		Human	42	Male	G	B.1
EPI_ISL_477208	hCoV-19/India/KA-InStem-NCBS-0005/2020	betacoronavirus	01/06/2020	Asia / India / Karnataka		Human	unknown	unknown	O	B.6
EPI_ISL_477210	hCoV-19/India/KA-InStem-NCBS-0007/2020	betacoronavirus	02/06/2020	Asia / India / Karnataka		Human	unknown	unknown	GH	B.1.36
EPI_ISL_477211	hCoV-19/India/KA-InStem-NCBS-0008/2020	betacoronavirus	02/06/2020	Asia / India / Karnataka		Human	unknown	unknown	GH	B.1.36
EPI_ISL_477217	hCoV-19/India/KA-InStem-NCBS-0014/2020	betacoronavirus	12/06/2020	Asia / India / Karnataka		Human	unknown	unknown	GR	B.1.1.46
EPI_ISL_477227	hCoV-19/India/KA-InStem-NCBS-0025/2020	betacoronavirus	15/06/2020	Asia / India / Karnataka		Human	unknown	unknown	GR	B.1.1.46
EPI_ISL_477229	hCoV-19/India/KA-InStem-NCBS-0028/2020	betacoronavirus	15/06/2020	Asia / India / Karnataka		Human	unknown	unknown	GR	B.1.1.46
EPI_ISL_477230	hCoV-19/India/KA-InStem-NCBS-0029/2020	betacoronavirus	15/06/2020	Asia / India / Karnataka		Human	unknown	unknown	GR	B.1.1.46
EPI_ISL_477233	hCoV-19/India/KA-InStem-NCBS-0032/2020	betacoronavirus	16/06/2020	Asia / India / Karnataka		Human	unknown	unknown	GR	B.1.1.46
EPI_ISL_477235	hCoV-19/India/KA-InStem-NCBS-0034/2020	betacoronavirus	16/06/2020	Asia / India / Karnataka		Human	unknown	unknown	GR	B.1.1.46
EPI_ISL_477236	hCoV-19/India/KA-InStem-NCBS-0035/2020	betacoronavirus	16/06/2020	Asia / India / Karnataka		Human	unknown	unknown	GR	B.1.1.46
EPI_ISL_477237	hCoV-19/India/KA-InStem-NCBS-0036/2020	betacoronavirus	16/06/2020	Asia / India / Karnataka		Human	unknown	unknown	GH	B.1.36
EPI_ISL_477238	hCoV-19/India/KA-InStem-NCBS-0037/2020	betacoronavirus	16/06/2020	Asia / India / Karnataka		Human	unknown	unknown	GR	B.1.1.46
EPI_ISL_477239	hCoV-19/India/KA-InStem-NCBS-0038/2020	betacoronavirus	17/06/2020	Asia / India / Karnataka		Human	unknown	unknown	GH	B.1.36
EPI_ISL_477240	hCoV-19/India/KA-InStem-NCBS-0039/2020	betacoronavirus	17/06/2020	Asia / India / Karnataka		Human	unknown	unknown	GR	B.1.1.46
EPI_ISL_477241	hCoV-19/India/KA-InStem-NCBS-0040/2020	betacoronavirus	17/06/2020	Asia / India / Karnataka		Human	unknown	unknown	GR	B.1.1.46
EPI_ISL_477242	hCoV-19/India/KA-InStem-NCBS-0041/2020	betacoronavirus	17/06/2020	Asia / India / Karnataka		Human	unknown	unknown	GR	B.1.1.46
EPI_ISL_477243	hCoV-19/India/KA-InStem-NCBS-0042/2020	betacoronavirus	16/06/2020	Asia / India / Karnataka		Human	unknown	unknown	GR	B.1.1.306
EPI_ISL_477309	hCoV-19/USA/MN-MDH-1220/2020	betacoronavirus	01/06/2020	North America / USA / Minnesota		Human	unknown	unknown	GH	B.1.369
EPI_ISL_477310	hCoV-19/USA/MN-MDH-1221/2020	betacoronavirus	02/06/2020	North America / USA / Minnesota		Human	unknown	unknown	GH	B.1.369
EPI_ISL_477311	hCoV-19/USA/MN-MDH-1222/2020	betacoronavirus	03/06/2020	North America / USA / Minnesota		Human	unknown	unknown	GH	B.1.369
EPI_ISL_477312	hCoV-19/USA/MN-MDH-1223/2020	betacoronavirus	03/06/2020	North America / USA / Minnesota		Human	unknown	unknown	GH	B.1.369
EPI_ISL_477740	hCoV-19/England/BIRM-60684/2020	betacoronavirus	01/06/2020	Europe / United Kingdom / England		Human	unknown	unknown	GR	B.1.1.1
EPI_ISL_477741	hCoV-19/England/BIRM-60693/2020	betacoronavirus	02/06/2020	Europe / United Kingdom / England		Human	unknown	unknown	GR	B.1.1.262
EPI_ISL_477742	hCoV-19/England/BIRM-606A2/2020	betacoronavirus	01/06/2020	Europe / United Kingdom / England		Human	unknown	unknown	GR	B.1.1.262
EPI_ISL_477743	hCoV-19/England/BIRM-606B1/2020	betacoronavirus	01/06/2020	Europe / United Kingdom / England		Human	unknown	unknown	GR	B.1.1.37
EPI_ISL_477755	hCoV-19/England/BIRM-61234/2020	betacoronavirus	06/06/2020	Europe / United Kingdom / England		Human	unknown	unknown	GR	B.1.1.1
EPI_ISL_477756	hCoV-19/England/BIRM-612DA/2020	betacoronavirus	09/06/2020	Europe / United Kingdom / England		Human	unknown	unknown	GR	B.1.1.130
EPI_ISL_477757	hCoV-19/England/BIRM-612E9/2020	betacoronavirus	09/06/2020	Europe / United Kingdom / England		Human	unknown	unknown	GR	B.1.1.1
EPI_ISL_477758	hCoV-19/England/BIRM-612F8/2020	betacoronavirus	09/06/2020	Europe / United Kingdom / England		Human	unknown	unknown	GR	B.1.1.255
EPI_ISL_477759	hCoV-19/England/BIRM-61304/2020	betacoronavirus	09/06/2020	Europe / United Kingdom / England		Human	unknown	unknown	GR	B.1.1.255
EPI_ISL_477761	hCoV-19/England/BIRM-61322/2020	betacoronavirus	10/06/2020	Europe / United Kingdom / England		Human	unknown	unknown	GR	B.1.1.1
EPI_ISL_477762	hCoV-19/England/BIRM-61331/2020	betacoronavirus	13/06/2020	Europe / United Kingdom / England		Human	unknown	unknown	GR	B.1.1.1
EPI_ISL_477795	hCoV-19/England/CAMB-1B3FD1/2020	betacoronavirus	15/06/2020	Europe / United Kingdom / England		Human	unknown	unknown	GR	B.1.1.29
EPI_ISL_477796	hCoV-19/England/CAMB-1B4037/2020	betacoronavirus	16/06/2020	Europe / United Kingdom / England		Human	unknown	unknown	GR	B.1.1.1
EPI_ISL_477797	hCoV-19/England/CAMB-1B4C24/2020	betacoronavirus	10/06/2020	Europe / United Kingdom / England		Human	unknown	unknown	GR	B.1.1.1
EPI_ISL_477798	hCoV-19/England/CAMB-1B4EC4/2020	betacoronavirus	16/06/2020	Europe / United Kingdom / England		Human	unknown	unknown	GR	B.1.1.29
EPI_ISL_477799	hCoV-19/England/CAMB-1B4ED3/2020	betacoronavirus	12/06/2020	Europe / United Kingdom / England		Human	unknown	unknown	GH	B.1
EPI_ISL_477800	hCoV-19/England/CAMB-1B4F1C/2020	betacoronavirus	18/06/2020	Europe / United Kingdom / England		Human	unknown	unknown	GR	B.1.1.1
EPI_ISL_477802	hCoV-19/England/CAMB-1B4F49/2020	betacoronavirus	18/06/2020	Europe / United Kingdom / England		Human	unknown	unknown	GR	B.1.1.1
EPI_ISL_477804	hCoV-19/England/CAMB-1B4F76/2020	betacoronavirus	18/06/2020	Europe / United Kingdom / England		Human	unknown	unknown	GR	B.1.1.1
EPI_ISL_477805	hCoV-19/England/CAMB-1B4F94/2020	betacoronavirus	18/06/2020	Europe / United Kingdom / England		Human	unknown	unknown	GR	B.1.1.1
EPI_ISL_477806	hCoV-19/England/CAMB-1B4FA3/2020	betacoronavirus	18/06/2020	Europe / United Kingdom / England		Human	unknown	unknown	GR	B.1.1.1
EPI_ISL_477807	hCoV-19/England/CAMB-1B4FB2/2020	betacoronavirus	18/06/2020	Europe / United Kingdom / England		Human	unknown	unknown	GR	B.1.1.1
EPI_ISL_477808	hCoV-19/England/CAMB-1B4FC1/2020	betacoronavirus	18/06/2020	Europe / United Kingdom / England		Human	unknown	unknown	GR	B.1.1.1
EPI_ISL_477809	hCoV-19/England/CAMB-1B4FD0/2020	betacoronavirus	17/06/2020	Europe / United Kingdom / England		Human	unknown	unknown	GR	B.1.1.178
EPI_ISL_477810	hCoV-19/England/CAMB-1B4FFE/2020	betacoronavirus	17/06/2020	Europe / United Kingdom / England		Human	unknown	unknown	GR	B.1.1.1
EPI_ISL_477811	hCoV-19/England/CAMB-1B5018/2020	betacoronavirus	21/06/2020	Europe / United Kingdom / England		Human	unknown	unknown	GR	B.1.1.1
EPI_ISL_477812	hCoV-19/England/CAMB-1B5027/2020	betacoronavirus	21/06/2020	Europe / United Kingdom / England		Human	unknown	unknown	G	B.1
EPI_ISL_477813	hCoV-19/England/CAMB-1B5036/2020	betacoronavirus	21/06/2020	Europe / United Kingdom / England		Human	unknown	unknown	GR	B.1.1.1
EPI_ISL_477814	hCoV-19/England/CAMB-1B50BE/2020	betacoronavirus	19/06/2020	Europe / United Kingdom / England		Human	unknown	unknown	GR	B.1.1.217
EPI_ISL_477815	hCoV-19/England/CAMB-1B50EB/2020	betacoronavirus	19/06/2020	Europe / United Kingdom / England		Human	unknown	unknown	GR	B.1.1.208
EPI_ISL_478108	hCoV-19/Scotland/CVR3774/2020	betacoronavirus	01/06/2020	Europe / United Kingdom / Scotland		Human	unknown	unknown	G	B.1.256
EPI_ISL_478116	hCoV-19/Scotland/CVR3788/2020	betacoronavirus	03/06/2020	Europe / United Kingdom / Scotland		Human	unknown	unknown	G	B.1.93
EPI_ISL_478118	hCoV-19/Scotland/CVR3790/2020	betacoronavirus	02/06/2020	Europe / United Kingdom / Scotland		Human	unknown	unknown	G	B.1.93
EPI_ISL_478119	hCoV-19/Scotland/CVR3791/2020	betacoronavirus	02/06/2020	Europe / United Kingdom / Scotland		Human	unknown	unknown	G	B.1.222
EPI_ISL_478154	hCoV-19/Scotland/CVR3828/2020	betacoronavirus	01/06/2020	Europe / United Kingdom / Scotland		Human	unknown	unknown	G	B.1.93
EPI_ISL_478156	hCoV-19/Scotland/CVR3832/2020	betacoronavirus	02/06/2020	Europe / United Kingdom / Scotland		Human	unknown	unknown	G	B.1.209
EPI_ISL_478157	hCoV-19/Scotland/CVR3834/2020	betacoronavirus	04/06/2020	Europe / United Kingdom / Scotland		Human	unknown	unknown	G	B.1.209
EPI_ISL_478158	hCoV-19/Scotland/CVR3835/2020	betacoronavirus	06/06/2020	Europe / United Kingdom / Scotland		Human	unknown	unknown	G	B.1.209
EPI_ISL_478159	hCoV-19/Scotland/CVR3837/2020	betacoronavirus	09/06/2020	Europe / United Kingdom / Scotland		Human	unknown	unknown	G	B.1.209
EPI_ISL_478160	hCoV-19/Scotland/CVR3866/2020	betacoronavirus	11/06/2020	Europe / United Kingdom / Scotland		Human	unknown	unknown	G	B.1.209
EPI_ISL_478198	hCoV-19/Scotland/EDB5740/2020	betacoronavirus	02/06/2020	Europe / United Kingdom / Scotland		Human	unknown	unknown	G	B.1.391
EPI_ISL_478237	hCoV-19/Scotland/EDB6255/2020	betacoronavirus	02/06/2020	Europe / United Kingdom / Scotland		Human	unknown	unknown	G	B.1.391
EPI_ISL_478238	hCoV-19/Scotland/EDB6256/2020	betacoronavirus	02/06/2020	Europe / United Kingdom / Scotland		Human	unknown	unknown	G	B.1.391
EPI_ISL_478239	hCoV-19/Scotland/EDB6257/2020	betacoronavirus	02/06/2020	Europe / United Kingdom / Scotland		Human	unknown	unknown	G	B.1.391
EPI_ISL_478240	hCoV-19/Scotland/EDB6258/2020	betacoronavirus	02/06/2020	Europe / United Kingdom / Scotland		Human	unknown	unknown	G	B.1.391
EPI_ISL_478241	hCoV-19/Scotland/EDB6260/2020	betacoronavirus	02/06/2020	Europe / United Kingdom / Scotland		Human	unknown	unknown	G	B.1.391
EPI_ISL_478242	hCoV-19/Scotland/EDB6261/2020	betacoronavirus	02/06/2020	Europe / United Kingdom / Scotland		Human	unknown	unknown	G	B.1.391
EPI_ISL_478243	hCoV-19/Scotland/EDB6364/2020	betacoronavirus	06/06/2020	Europe / United Kingdom / Scotland		Human	unknown	unknown	G	B.1.391
EPI_ISL_478244	hCoV-19/Scotland/EDB6475/2020	betacoronavirus	11/06/2020	Europe / United Kingdom / Scotland		Human	unknown	unknown	G	B.1.418
EPI_ISL_478245	hCoV-19/Scotland/EDB6486/2020	betacoronavirus	11/06/2020	Europe / United Kingdom / Scotland		Human	unknown	unknown	GR	B.1.1.29
EPI_ISL_478246	hCoV-19/Scotland/EDB6492/2020	betacoronavirus	12/06/2020	Europe / United Kingdom / Scotland		Human	unknown	unknown	G	B.1
EPI_ISL_478247	hCoV-19/Scotland/EDB6495/2020	betacoronavirus	12/06/2020	Europe / United Kingdom / Scotland		Human	unknown	unknown	GR	B.1.1.29
EPI_ISL_478248	hCoV-19/Scotland/EDB6498/2020	betacoronavirus	13/06/2020	Europe / United Kingdom / Scotland		Human	unknown	unknown	GR	B.1.1.1
EPI_ISL_478249	hCoV-19/Scotland/EDB6515/2020	betacoronavirus	15/06/2020	Europe / United Kingdom / Scotland		Human	unknown	unknown	GR	B.1.1.28
EPI_ISL_478250	hCoV-19/Scotland/EDB6517/2020	betacoronavirus	15/06/2020	Europe / United Kingdom / Scotland		Human	unknown	unknown	GR	B.1.1.29
EPI_ISL_478252	hCoV-19/Scotland/EDB6535/2020	betacoronavirus	17/06/2020	Europe / United Kingdom / Scotland		Human	unknown	unknown	GR	B.1.1.29
EPI_ISL_478272	hCoV-19/Scotland/EDB6599/2020	betacoronavirus	03/06/2020	Europe / United Kingdom / Scotland		Human	unknown	unknown	G	B.1
EPI_ISL_478273	hCoV-19/Scotland/EDB6600/2020	betacoronavirus	22/06/2020	Europe / United Kingdom / Scotland		Human	unknown	unknown	G	B.1.418
EPI_ISL_478310	hCoV-19/England/LCST-24D68E3/2020	betacoronavirus	01/06/2020	Europe / United Kingdom / England		Human	unknown	unknown	GR	B.1.1.1
EPI_ISL_478311	hCoV-19/England/LCST-24D68F2/2020	betacoronavirus	01/06/2020	Europe / United Kingdom / England		Human	unknown	unknown	GR	B.1.1.41
EPI_ISL_478312	hCoV-19/England/LCST-24D692C/2020	betacoronavirus	01/06/2020	Europe / United Kingdom / England		Human	unknown	unknown	G	B.1.98
EPI_ISL_478313	hCoV-19/England/LCST-24D6959/2020	betacoronavirus	02/06/2020	Europe / United Kingdom / England		Human	unknown	unknown	GR	B.1.1.301
EPI_ISL_478314	hCoV-19/England/LCST-24D69A4/2020	betacoronavirus	02/06/2020	Europe / United Kingdom / England		Human	unknown	unknown	GR	B.1.1.41
EPI_ISL_478315	hCoV-19/England/LCST-24D69B3/2020	betacoronavirus	03/06/2020	Europe / United Kingdom / England		Human	unknown	unknown	GR	B.1.1.149
EPI_ISL_478316	hCoV-19/England/LCST-24D69C2/2020	betacoronavirus	03/06/2020	Europe / United Kingdom / England		Human	unknown	unknown	GR	B.1.1.1
EPI_ISL_478317	hCoV-19/England/LCST-24D69D1/2020	betacoronavirus	03/06/2020	Europe / United Kingdom / England		Human	unknown	unknown	GR	B.1.1.149
EPI_ISL_478318	hCoV-19/England/LCST-24D69E0/2020	betacoronavirus	02/06/2020	Europe / United Kingdom / England		Human	unknown	unknown	GR	C.3
EPI_ISL_478319	hCoV-19/England/LCST-24D6A0B/2020	betacoronavirus	03/06/2020	Europe / United Kingdom / England		Human	unknown	unknown	GR	B.1.1.29
EPI_ISL_478320	hCoV-19/England/LCST-24D6A29/2020	betacoronavirus	03/06/2020	Europe / United Kingdom / England		Human	unknown	unknown	GR	B.1.1.149
EPI_ISL_478321	hCoV-19/England/LCST-24D6A38/2020	betacoronavirus	04/06/2020	Europe / United Kingdom / England		Human	unknown	unknown	GR	B.1.1.149
EPI_ISL_478322	hCoV-19/England/LCST-24D6A47/2020	betacoronavirus	04/06/2020	Europe / United Kingdom / England		Human	unknown	unknown	O	B.6
EPI_ISL_478323	hCoV-19/England/LCST-24D6A56/2020	betacoronavirus	05/06/2020	Europe / United Kingdom / England		Human	unknown	unknown	GR	B.1.1.301
EPI_ISL_478324	hCoV-19/England/LCST-24D6A74/2020	betacoronavirus	05/06/2020	Europe / United Kingdom / England		Human	unknown	unknown	GR	B.1.1.149
EPI_ISL_478325	hCoV-19/England/LCST-24D6A83/2020	betacoronavirus	05/06/2020	Europe / United Kingdom / England		Human	unknown	unknown	GR	B.1.1.149
EPI_ISL_478326	hCoV-19/England/LCST-24D6A92/2020	betacoronavirus	05/06/2020	Europe / United Kingdom / England		Human	unknown	unknown	GR	B.1.1.301
EPI_ISL_478327	hCoV-19/England/LCST-24D6AA1/2020	betacoronavirus	05/06/2020	Europe / United Kingdom / England		Human	unknown	unknown	G	B.1.98
EPI_ISL_478328	hCoV-19/England/LCST-24D6AB0/2020	betacoronavirus	05/06/2020	Europe / United Kingdom / England		Human	unknown	unknown	GR	B.1.1.301
EPI_ISL_478329	hCoV-19/England/LCST-24D6ACF/2020	betacoronavirus	05/06/2020	Europe / United Kingdom / England		Human	unknown	unknown	G	B.1.98
EPI_ISL_478330	hCoV-19/England/LCST-24D6B26/2020	betacoronavirus	07/06/2020	Europe / United Kingdom / England		Human	unknown	unknown	GR	B.1.1.1
EPI_ISL_478331	hCoV-19/England/LCST-24D6B35/2020	betacoronavirus	07/06/2020	Europe / United Kingdom / England		Human	unknown	unknown	GR	B.1.1.104
EPI_ISL_478332	hCoV-19/England/LCST-24D6B44/2020	betacoronavirus	07/06/2020	Europe / United Kingdom / England		Human	unknown	unknown	GR	B.1.1.1
EPI_ISL_478333	hCoV-19/England/LCST-24D6B53/2020	betacoronavirus	08/06/2020	Europe / United Kingdom / England		Human	unknown	unknown	GR	B.1.1.301
EPI_ISL_478334	hCoV-19/England/LCST-24D6B62/2020	betacoronavirus	08/06/2020	Europe / United Kingdom / England		Human	unknown	unknown	GR	B.1.1.301
EPI_ISL_478335	hCoV-19/England/LCST-24D6B71/2020	betacoronavirus	08/06/2020	Europe / United Kingdom / England		Human	unknown	unknown	GR	B.1.1.149
EPI_ISL_478336	hCoV-19/England/LCST-24D6B80/2020	betacoronavirus	08/06/2020	Europe / United Kingdom / England		Human	unknown	unknown	GR	B.1.1.149
EPI_ISL_478337	hCoV-19/England/LCST-24D6C05/2020	betacoronavirus	09/06/2020	Europe / United Kingdom / England		Human	unknown	unknown	GR	B.1.1.41
EPI_ISL_478338	hCoV-19/England/LCST-24D6C8D/2020	betacoronavirus	09/06/2020	Europe / United Kingdom / England		Human	unknown	unknown	GR	B.1.1.29
EPI_ISL_478339	hCoV-19/England/LCST-24D6CF6/2020	betacoronavirus	10/06/2020	Europe / United Kingdom / England		Human	unknown	unknown	GR	B.1.1.301
EPI_ISL_478340	hCoV-19/England/LCST-24D6D7B/2020	betacoronavirus	10/06/2020	Europe / United Kingdom / England		Human	unknown	unknown	G	B.1.98
EPI_ISL_478341	hCoV-19/England/LCST-24D6D8A/2020	betacoronavirus	10/06/2020	Europe / United Kingdom / England		Human	unknown	unknown	GR	B.1.1.301
EPI_ISL_478342	hCoV-19/England/LCST-24D6E0F/2020	betacoronavirus	11/06/2020	Europe / United Kingdom / England		Human	unknown	unknown	GR	C.3
EPI_ISL_478343	hCoV-19/England/LCST-24D6E87/2020	betacoronavirus	11/06/2020	Europe / United Kingdom / England		Human	unknown	unknown	GR	B.1.1.45
EPI_ISL_478344	hCoV-19/England/LCST-24D6F66/2020	betacoronavirus	15/06/2020	Europe / United Kingdom / England		Human	unknown	unknown	GR	B.1.1.41
EPI_ISL_478345	hCoV-19/England/LCST-24D6F84/2020	betacoronavirus	15/06/2020	Europe / United Kingdom / England		Human	unknown	unknown	GR	B.1.1.29
EPI_ISL_478346	hCoV-19/England/LCST-24D6FA2/2020	betacoronavirus	15/06/2020	Europe / United Kingdom / England		Human	unknown	unknown	GR	C.3
EPI_ISL_478347	hCoV-19/England/LCST-24D6FB1/2020	betacoronavirus	15/06/2020	Europe / United Kingdom / England		Human	unknown	unknown	GR	B.1.1.29
EPI_ISL_478348	hCoV-19/England/LCST-24D6FC0/2020	betacoronavirus	16/06/2020	Europe / United Kingdom / England		Human	unknown	unknown	GR	B.1.1.41
EPI_ISL_478349	hCoV-19/England/LCST-24D6FDF/2020	betacoronavirus	16/06/2020	Europe / United Kingdom / England		Human	unknown	unknown	GR	C.3
EPI_ISL_478350	hCoV-19/England/LCST-24D6FEE/2020	betacoronavirus	16/06/2020	Europe / United Kingdom / England		Human	unknown	unknown	GR	B.1.1.29
EPI_ISL_478351	hCoV-19/England/LCST-24D6FFD/2020	betacoronavirus	16/06/2020	Europe / United Kingdom / England		Human	unknown	unknown	GR	B.1.1.301
EPI_ISL_478352	hCoV-19/England/LCST-24D7008/2020	betacoronavirus	17/06/2020	Europe / United Kingdom / England		Human	unknown	unknown	GR	C.3
EPI_ISL_478353	hCoV-19/England/LCST-24D7017/2020	betacoronavirus	17/06/2020	Europe / United Kingdom / England		Human	unknown	unknown	GR	B.1.1.149
EPI_ISL_478354	hCoV-19/England/LCST-24D7026/2020	betacoronavirus	17/06/2020	Europe / United Kingdom / England		Human	unknown	unknown	GR	B.1.1.200
EPI_ISL_478355	hCoV-19/England/LCST-24D7035/2020	betacoronavirus	17/06/2020	Europe / United Kingdom / England		Human	unknown	unknown	GR	B.1.1.29
EPI_ISL_478356	hCoV-19/England/LCST-24D7044/2020	betacoronavirus	05/06/2020	Europe / United Kingdom / England		Human	unknown	unknown	GR	B.1.1.149
EPI_ISL_478357	hCoV-19/England/LCST-24D7053/2020	betacoronavirus	05/06/2020	Europe / United Kingdom / England		Human	unknown	unknown	GR	B.1.1.1
EPI_ISL_478358	hCoV-19/England/LCST-24D7071/2020	betacoronavirus	06/06/2020	Europe / United Kingdom / England		Human	unknown	unknown	GR	B.1.1.29
EPI_ISL_478359	hCoV-19/England/LCST-24D7080/2020	betacoronavirus	06/06/2020	Europe / United Kingdom / England		Human	unknown	unknown	GR	B.1.1.29
EPI_ISL_478360	hCoV-19/England/LCST-24D709F/2020	betacoronavirus	06/06/2020	Europe / United Kingdom / England		Human	unknown	unknown	GR	B.1.1.104
EPI_ISL_478361	hCoV-19/England/LCST-24D70AE/2020	betacoronavirus	07/06/2020	Europe / United Kingdom / England		Human	unknown	unknown	GR	B.1.1.115
EPI_ISL_478362	hCoV-19/England/LCST-24D70BD/2020	betacoronavirus	07/06/2020	Europe / United Kingdom / England		Human	unknown	unknown	GR	B.1.1.41
EPI_ISL_478363	hCoV-19/England/LCST-24D70CC/2020	betacoronavirus	10/06/2020	Europe / United Kingdom / England		Human	unknown	unknown	GR	B.1.1.41
EPI_ISL_478364	hCoV-19/England/LCST-24D7105/2020	betacoronavirus	12/06/2020	Europe / United Kingdom / England		Human	unknown	unknown	GR	B.1.1.104
EPI_ISL_478365	hCoV-19/England/LCST-24D7114/2020	betacoronavirus	14/06/2020	Europe / United Kingdom / England		Human	unknown	unknown	GR	B.1.1.301
EPI_ISL_478366	hCoV-19/England/LCST-24D7132/2020	betacoronavirus	15/06/2020	Europe / United Kingdom / England		Human	unknown	unknown	G	B.1.391
EPI_ISL_478367	hCoV-19/England/LCST-24D7141/2020	betacoronavirus	15/06/2020	Europe / United Kingdom / England		Human	unknown	unknown	GR	C.3
EPI_ISL_478368	hCoV-19/England/LCST-24D716F/2020	betacoronavirus	16/06/2020	Europe / United Kingdom / England		Human	unknown	unknown	G	B.1.179
EPI_ISL_478369	hCoV-19/England/LCST-24D717E/2020	betacoronavirus	17/06/2020	Europe / United Kingdom / England		Human	unknown	unknown	GR	B.1.1.1
EPI_ISL_478370	hCoV-19/England/LCST-24D718D/2020	betacoronavirus	11/06/2020	Europe / United Kingdom / England		Human	unknown	unknown	GR	B.1.1.149
EPI_ISL_478371	hCoV-19/England/LCST-24D71AB/2020	betacoronavirus	06/06/2020	Europe / United Kingdom / England		Human	unknown	unknown	GR	B.1.1.149
EPI_ISL_478374	hCoV-19/England/LIVE-9FFAF/2020	betacoronavirus	08/06/2020	Europe / United Kingdom / England		Human	unknown	unknown	GR	B.1.1.29
EPI_ISL_478375	hCoV-19/England/LIVE-A00D5/2020	betacoronavirus	04/06/2020	Europe / United Kingdom / England		Human	unknown	unknown	GR	B.1.1.29
EPI_ISL_478376	hCoV-19/England/LIVE-A012D/2020	betacoronavirus	04/06/2020	Europe / United Kingdom / England		Human	unknown	unknown	GR	B.1.1.162
EPI_ISL_478377	hCoV-19/England/LIVE-A013C/2020	betacoronavirus	04/06/2020	Europe / United Kingdom / England		Human	unknown	unknown	GR	B.1.1.106
EPI_ISL_478378	hCoV-19/England/LIVE-A022A/2020	betacoronavirus	03/06/2020	Europe / United Kingdom / England		Human	unknown	unknown	GR	B.1.1.29
EPI_ISL_478379	hCoV-19/England/LIVE-A0284/2020	betacoronavirus	02/06/2020	Europe / United Kingdom / England		Human	unknown	unknown	GR	B.1.1.29
EPI_ISL_478380	hCoV-19/England/LIVE-A0309/2020	betacoronavirus	02/06/2020	Europe / United Kingdom / England		Human	unknown	unknown	GR	B.1.1.29
EPI_ISL_478391	hCoV-19/England/LIVE-A072B/2020	betacoronavirus	04/06/2020	Europe / United Kingdom / England		Human	unknown	unknown	GR	B.1.1.208
EPI_ISL_478392	hCoV-19/England/LIVE-A0C2C/2020	betacoronavirus	15/06/2020	Europe / United Kingdom / England		Human	unknown	unknown	GR	B.1.1.208
EPI_ISL_478393	hCoV-19/England/LIVE-A0C59/2020	betacoronavirus	15/06/2020	Europe / United Kingdom / England		Human	unknown	unknown	G	B.1
EPI_ISL_478394	hCoV-19/England/LIVE-A0C68/2020	betacoronavirus	10/06/2020	Europe / United Kingdom / England		Human	unknown	unknown	GR	B.1.1.264
EPI_ISL_478395	hCoV-19/England/LIVE-A0C95/2020	betacoronavirus	10/06/2020	Europe / United Kingdom / England		Human	unknown	unknown	GR	B.1.1.1
EPI_ISL_478396	hCoV-19/England/LIVE-A0D38/2020	betacoronavirus	12/06/2020	Europe / United Kingdom / England		Human	unknown	unknown	GR	B.1.1.29
EPI_ISL_478398	hCoV-19/England/LIVE-A0E26/2020	betacoronavirus	09/06/2020	Europe / United Kingdom / England		Human	unknown	unknown	GR	B.1.1.208
EPI_ISL_478399	hCoV-19/England/LIVE-A0E53/2020	betacoronavirus	09/06/2020	Europe / United Kingdom / England		Human	unknown	unknown	GR	B.1.1.95
EPI_ISL_478400	hCoV-19/England/LIVE-A0E71/2020	betacoronavirus	09/06/2020	Europe / United Kingdom / England		Human	unknown	unknown	L	B.18
EPI_ISL_478401	hCoV-19/England/LIVE-A0E9F/2020	betacoronavirus	10/06/2020	Europe / United Kingdom / England		Human	unknown	unknown	GR	B.1.1.208
EPI_ISL_478402	hCoV-19/England/LIVE-A0EDB/2020	betacoronavirus	13/06/2020	Europe / United Kingdom / England		Human	unknown	unknown	GR	B.1.1.95
EPI_ISL_478403	hCoV-19/England/LIVE-A0EEA/2020	betacoronavirus	08/06/2020	Europe / United Kingdom / England		Human	unknown	unknown	L	B.18
EPI_ISL_478672	hCoV-19/Egypt/CUNCI-HGC6I010/2020	betacoronavirus	02/06/2020	Africa / Egypt		Human	unknown	unknown	GH	B.1
EPI_ISL_478709	hCoV-19/Australia/NSW597/2020	betacoronavirus	08/06/2020	Oceania / Australia / New South Wales / Sydney		Human	unknown	unknown	O	B.4
EPI_ISL_478710	hCoV-19/Australia/NSW598/2020	betacoronavirus	08/06/2020	Oceania / Australia / New South Wales / Sydney		Human	unknown	unknown	GH	B.1.438
EPI_ISL_478711	hCoV-19/Australia/NSW599/2020	betacoronavirus	12/06/2020	Oceania / Australia / New South Wales / Sydney		Human	unknown	unknown	GH	B.1
EPI_ISL_478717	hCoV-19/Australia/NSW605/2020	betacoronavirus	19/06/2020	Oceania / Australia / New South Wales / Sydney		Human	unknown	unknown	GH	B.1
EPI_ISL_478718	hCoV-19/Australia/NSW606/2020	betacoronavirus	19/06/2020	Oceania / Australia / New South Wales / Sydney		Human	unknown	unknown	GR	B.1.1.33
EPI_ISL_478719	hCoV-19/England/NORW-EA52B/2020	betacoronavirus	17/06/2020	Europe / United Kingdom / England		Human	unknown	unknown	GR	B.1.1.29
EPI_ISL_478720	hCoV-19/England/NORW-ED1AC/2020	betacoronavirus	18/06/2020	Europe / United Kingdom / England		Human	unknown	unknown	GR	B.1.1.147
EPI_ISL_478721	hCoV-19/England/NOTT-112037/2020	betacoronavirus	16/06/2020	Europe / United Kingdom / England		Human	unknown	unknown	GR	B.1.1.256
EPI_ISL_478722	hCoV-19/England/NOTT-112046/2020	betacoronavirus	16/06/2020	Europe / United Kingdom / England		Human	unknown	unknown	GR	B.1.1.125
EPI_ISL_479196	hCoV-19/England/SHEF-C0F3C/2020	betacoronavirus	14/06/2020	Europe / United Kingdom / England		Human	unknown	unknown	GR	B.1.1.1
EPI_ISL_479197	hCoV-19/England/SHEF-C1399/2020	betacoronavirus	15/06/2020	Europe / United Kingdom / England		Human	unknown	unknown	GR	B.1.1.1
EPI_ISL_479199	hCoV-19/England/SHEF-C1FFF/2020	betacoronavirus	11/06/2020	Europe / United Kingdom / England		Human	unknown	unknown	GR	B.1.1.1
EPI_ISL_479202	hCoV-19/England/SHEF-C2468/2020	betacoronavirus	15/06/2020	Europe / United Kingdom / England		Human	unknown	unknown	GR	B.1.1.1
EPI_ISL_479203	hCoV-19/England/SHEF-C27E7/2020	betacoronavirus	12/06/2020	Europe / United Kingdom / England		Human	unknown	unknown	GR	B.1.1.1
EPI_ISL_479205	hCoV-19/England/SHEF-C2BBE/2020	betacoronavirus	16/06/2020	Europe / United Kingdom / England		Human	unknown	unknown	GR	B.1.1.37
EPI_ISL_479206	hCoV-19/England/SHEF-C317F/2020	betacoronavirus	14/06/2020	Europe / United Kingdom / England		Human	unknown	unknown	GR	B.1.1.37
EPI_ISL_479207	hCoV-19/England/SHEF-C31D9/2020	betacoronavirus	15/06/2020	Europe / United Kingdom / England		Human	unknown	unknown	GR	B.1.1.1
EPI_ISL_479208	hCoV-19/England/SHEF-C39FF/2020	betacoronavirus	08/06/2020	Europe / United Kingdom / England		Human	unknown	unknown	GR	B.1.1.37
EPI_ISL_479213	hCoV-19/England/SHEF-C566F/2020	betacoronavirus	15/06/2020	Europe / United Kingdom / England		Human	unknown	unknown	GH	B.1
EPI_ISL_479215	hCoV-19/England/SHEF-C57E4/2020	betacoronavirus	02/06/2020	Europe / United Kingdom / England		Human	unknown	unknown	GR	B.1.1.37
EPI_ISL_479216	hCoV-19/England/SHEF-C580F/2020	betacoronavirus	09/06/2020	Europe / United Kingdom / England		Human	unknown	unknown	GR	B.1.1.37
EPI_ISL_479217	hCoV-19/England/SHEF-C621F/2020	betacoronavirus	02/06/2020	Europe / United Kingdom / England		Human	unknown	unknown	GR	B.1.1.37
EPI_ISL_479220	hCoV-19/England/SHEF-C66F5/2020	betacoronavirus	15/06/2020	Europe / United Kingdom / England		Human	unknown	unknown	GR	B.1.1.37
EPI_ISL_479234	hCoV-19/England/SHEF-C8FCB/2020	betacoronavirus	07/06/2020	Europe / United Kingdom / England		Human	unknown	unknown	GR	B.1.1.1
EPI_ISL_479235	hCoV-19/England/SHEF-C95C8/2020	betacoronavirus	03/06/2020	Europe / United Kingdom / England		Human	unknown	unknown	GR	B.1.1.1
EPI_ISL_479238	hCoV-19/England/SHEF-C9BD5/2020	betacoronavirus	15/06/2020	Europe / United Kingdom / England		Human	unknown	unknown	GR	B.1.1.1
EPI_ISL_479241	hCoV-19/England/SHEF-CA4CA/2020	betacoronavirus	09/06/2020	Europe / United Kingdom / England		Human	unknown	unknown	GR	B.1.1.1
EPI_ISL_479242	hCoV-19/England/SHEF-CA71C/2020	betacoronavirus	03/06/2020	Europe / United Kingdom / England		Human	unknown	unknown	O	B.1.465
EPI_ISL_479245	hCoV-19/England/SHEF-CB05C/2020	betacoronavirus	03/06/2020	Europe / United Kingdom / England		Human	unknown	unknown	G	B.1.235
EPI_ISL_479246	hCoV-19/England/SHEF-CB168/2020	betacoronavirus	16/06/2020	Europe / United Kingdom / England		Human	unknown	unknown	GR	B.1.1.37
EPI_ISL_479251	hCoV-19/England/SHEF-CBCEF/2020	betacoronavirus	03/06/2020	Europe / United Kingdom / England		Human	unknown	unknown	GR	B.1.1.37
EPI_ISL_479252	hCoV-19/England/SHEF-CC079/2020	betacoronavirus	03/06/2020	Europe / United Kingdom / England		Human	unknown	unknown	O	B.1.465
EPI_ISL_479254	hCoV-19/England/SHEF-CCD18/2020	betacoronavirus	11/06/2020	Europe / United Kingdom / England		Human	unknown	unknown	GR	B.1.1.1
EPI_ISL_479255	hCoV-19/England/SHEF-CD166/2020	betacoronavirus	13/06/2020	Europe / United Kingdom / England		Human	unknown	unknown	GR	B.1.1.37
EPI_ISL_479260	hCoV-19/England/SHEF-CD9E6/2020	betacoronavirus	13/06/2020	Europe / United Kingdom / England		Human	unknown	unknown	GR	B.1.1.1
EPI_ISL_479262	hCoV-19/England/SHEF-CDEAB/2020	betacoronavirus	03/06/2020	Europe / United Kingdom / England		Human	unknown	unknown	G	B.1.235
EPI_ISL_479269	hCoV-19/England/SHEF-D02F4/2020	betacoronavirus	04/06/2020	Europe / United Kingdom / England		Human	unknown	unknown	GR	B.1.1.1
EPI_ISL_479271	hCoV-19/England/SHEF-D0537/2020	betacoronavirus	14/06/2020	Europe / United Kingdom / England		Human	unknown	unknown	GR	B.1.1.37
EPI_ISL_479272	hCoV-19/England/SHEF-D0CE7/2020	betacoronavirus	14/06/2020	Europe / United Kingdom / England		Human	unknown	unknown	GR	B.1.1.1
EPI_ISL_479273	hCoV-19/England/SHEF-D0DC6/2020	betacoronavirus	02/06/2020	Europe / United Kingdom / England		Human	unknown	unknown	GR	B.1.1.1
EPI_ISL_479276	hCoV-19/England/SHEF-D1509/2020	betacoronavirus	08/06/2020	Europe / United Kingdom / England		Human	unknown	unknown	GR	B.1.1.37
EPI_ISL_479277	hCoV-19/England/SHEF-D1563/2020	betacoronavirus	13/06/2020	Europe / United Kingdom / England		Human	unknown	unknown	GR	B.1.1.1
EPI_ISL_479305	hCoV-19/Wales/PHWC-16476E/2020	betacoronavirus	10/06/2020	Europe / United Kingdom / Wales		Human	unknown	unknown	GR	B.1.1.289
EPI_ISL_479315	hCoV-19/Wales/PHWC-164889/2020	betacoronavirus	05/06/2020	Europe / United Kingdom / Wales		Human	unknown	unknown	GH	B.1.120
EPI_ISL_479316	hCoV-19/Wales/PHWC-1648A7/2020	betacoronavirus	02/06/2020	Europe / United Kingdom / Wales		Human	unknown	unknown	G	B.1.252
EPI_ISL_479323	hCoV-19/Wales/PHWC-16491D/2020	betacoronavirus	09/06/2020	Europe / United Kingdom / Wales		Human	unknown	unknown	G	B.1.142
EPI_ISL_479325	hCoV-19/Wales/PHWC-16494A/2020	betacoronavirus	03/06/2020	Europe / United Kingdom / Wales		Human	unknown	unknown	GR	B.1.1.289
EPI_ISL_479327	hCoV-19/Wales/PHWC-164968/2020	betacoronavirus	04/06/2020	Europe / United Kingdom / Wales		Human	unknown	unknown	GR	B.1.1.289
EPI_ISL_479330	hCoV-19/Wales/PHWC-164995/2020	betacoronavirus	10/06/2020	Europe / United Kingdom / Wales		Human	unknown	unknown	GH	B.1.120
EPI_ISL_479333	hCoV-19/Wales/PHWC-1649E0/2020	betacoronavirus	11/06/2020	Europe / United Kingdom / Wales		Human	unknown	unknown	GR	B.1.1.29
EPI_ISL_479338	hCoV-19/Wales/PHWC-164A47/2020	betacoronavirus	08/06/2020	Europe / United Kingdom / Wales		Human	unknown	unknown	GR	B.1.1.289
EPI_ISL_479340	hCoV-19/Wales/PHWC-164A74/2020	betacoronavirus	02/06/2020	Europe / United Kingdom / Wales		Human	unknown	unknown	GR	B.1.1.29
EPI_ISL_479343	hCoV-19/Wales/PHWC-164AA1/2020	betacoronavirus	04/06/2020	Europe / United Kingdom / Wales		Human	unknown	unknown	GR	B.1.1.29
EPI_ISL_479346	hCoV-19/Wales/PHWC-164AED/2020	betacoronavirus	03/06/2020	Europe / United Kingdom / Wales		Human	unknown	unknown	GR	B.1.1.289
EPI_ISL_479349	hCoV-19/Wales/PHWC-164B26/2020	betacoronavirus	08/06/2020	Europe / United Kingdom / Wales		Human	unknown	unknown	G	B.1.142
EPI_ISL_479350	hCoV-19/Wales/PHWC-164B35/2020	betacoronavirus	02/06/2020	Europe / United Kingdom / Wales		Human	unknown	unknown	GR	B.1.1.264
EPI_ISL_479351	hCoV-19/Wales/PHWC-164B53/2020	betacoronavirus	02/06/2020	Europe / United Kingdom / Wales		Human	unknown	unknown	GR	B.1.1.264
EPI_ISL_479353	hCoV-19/Wales/PHWC-164B80/2020	betacoronavirus	04/06/2020	Europe / United Kingdom / Wales		Human	unknown	unknown	GR	B.1.1.29
EPI_ISL_479355	hCoV-19/Wales/PHWC-164BAE/2020	betacoronavirus	01/06/2020	Europe / United Kingdom / Wales		Human	unknown	unknown	GR	B.1.1.289
EPI_ISL_479362	hCoV-19/Wales/PHWC-164C41/2020	betacoronavirus	12/06/2020	Europe / United Kingdom / Wales		Human	unknown	unknown	GR	B.1.1.38
EPI_ISL_479365	hCoV-19/Wales/PHWC-164C7E/2020	betacoronavirus	11/06/2020	Europe / United Kingdom / Wales		Human	unknown	unknown	GR	B.1.1.29
EPI_ISL_479372	hCoV-19/Wales/PHWC-164CF6/2020	betacoronavirus	03/06/2020	Europe / United Kingdom / Wales		Human	unknown	unknown	GR	B.1.1.2
EPI_ISL_479375	hCoV-19/Wales/PHWC-164D3F/2020	betacoronavirus	02/06/2020	Europe / United Kingdom / Wales		Human	unknown	unknown	G	B.1.93
EPI_ISL_479385	hCoV-19/Wales/PHWC-164E0F/2020	betacoronavirus	01/06/2020	Europe / United Kingdom / Wales		Human	unknown	unknown	GR	B.1.1.59
EPI_ISL_479387	hCoV-19/Wales/PHWC-164E3C/2020	betacoronavirus	06/06/2020	Europe / United Kingdom / Wales		Human	unknown	unknown	G	B.1.35
EPI_ISL_479391	hCoV-19/Wales/PHWC-164E87/2020	betacoronavirus	10/06/2020	Europe / United Kingdom / Wales		Human	unknown	unknown	GR	B.1.1.289
EPI_ISL_479395	hCoV-19/Wales/PHWC-164EE1/2020	betacoronavirus	01/06/2020	Europe / United Kingdom / Wales		Human	unknown	unknown	GR	B.1.1.16
EPI_ISL_479396	hCoV-19/Wales/PHWC-164EF0/2020	betacoronavirus	09/06/2020	Europe / United Kingdom / Wales		Human	unknown	unknown	GR	B.1.1.38
EPI_ISL_479397	hCoV-19/Wales/PHWC-164F0C/2020	betacoronavirus	01/06/2020	Europe / United Kingdom / Wales		Human	unknown	unknown	GR	B.1.1.289
EPI_ISL_479400	hCoV-19/Wales/PHWC-164F39/2020	betacoronavirus	03/06/2020	Europe / United Kingdom / Wales		Human	unknown	unknown	G	B.1.142
EPI_ISL_479403	hCoV-19/Wales/PHWC-164F75/2020	betacoronavirus	12/06/2020	Europe / United Kingdom / Wales		Human	unknown	unknown	GR	B.1.1.289
EPI_ISL_479419	hCoV-19/Wales/PHWC-1650BD/2020	betacoronavirus	12/06/2020	Europe / United Kingdom / Wales		Human	unknown	unknown	GR	B.1.1.38
EPI_ISL_479420	hCoV-19/Wales/PHWC-1650CC/2020	betacoronavirus	09/06/2020	Europe / United Kingdom / Wales		Human	unknown	unknown	GR	B.1.1.237
EPI_ISL_479421	hCoV-19/Wales/PHWC-1650DB/2020	betacoronavirus	11/06/2020	Europe / United Kingdom / Wales		Human	unknown	unknown	GR	B.1.1.289
EPI_ISL_479422	hCoV-19/Wales/PHWC-1650EA/2020	betacoronavirus	10/06/2020	Europe / United Kingdom / Wales		Human	unknown	unknown	GR	B.1.1.38
EPI_ISL_479423	hCoV-19/Wales/PHWC-1650F9/2020	betacoronavirus	10/06/2020	Europe / United Kingdom / Wales		Human	unknown	unknown	GR	B.1.1.289
EPI_ISL_479424	hCoV-19/Wales/PHWC-165105/2020	betacoronavirus	09/06/2020	Europe / United Kingdom / Wales		Human	unknown	unknown	GR	B.1.1.38
EPI_ISL_479427	hCoV-19/Wales/PHWC-165141/2020	betacoronavirus	05/06/2020	Europe / United Kingdom / Wales		Human	unknown	unknown	GR	B.1.1.38
EPI_ISL_479433	hCoV-19/Wales/PHWC-1651E7/2020	betacoronavirus	09/06/2020	Europe / United Kingdom / Wales		Human	unknown	unknown	GR	B.1.1.264
EPI_ISL_479434	hCoV-19/Wales/PHWC-165202/2020	betacoronavirus	09/06/2020	Europe / United Kingdom / Wales		Human	unknown	unknown	G	B.1.142
EPI_ISL_479436	hCoV-19/Wales/PHWC-165220/2020	betacoronavirus	09/06/2020	Europe / United Kingdom / Wales		Human	unknown	unknown	GR	B.1.1.38
EPI_ISL_479437	hCoV-19/Wales/PHWC-16523F/2020	betacoronavirus	09/06/2020	Europe / United Kingdom / Wales		Human	unknown	unknown	G	B.1.142
EPI_ISL_479441	hCoV-19/Wales/PHWC-16527B/2020	betacoronavirus	03/06/2020	Europe / United Kingdom / Wales		Human	unknown	unknown	GR	B.1.1.289
EPI_ISL_479448	hCoV-19/Wales/PHWC-1652E4/2020	betacoronavirus	03/06/2020	Europe / United Kingdom / Wales		Human	unknown	unknown	GR	B.1.1.289
EPI_ISL_479450	hCoV-19/Wales/PHWC-16530F/2020	betacoronavirus	03/06/2020	Europe / United Kingdom / Wales		Human	unknown	unknown	G	B.1.252
EPI_ISL_479451	hCoV-19/Wales/PHWC-16531E/2020	betacoronavirus	07/06/2020	Europe / United Kingdom / Wales		Human	unknown	unknown	GR	B.1.1.289
EPI_ISL_479452	hCoV-19/Wales/PHWC-16533C/2020	betacoronavirus	11/06/2020	Europe / United Kingdom / Wales		Human	unknown	unknown	GH	B.1.120
EPI_ISL_479455	hCoV-19/Wales/PHWC-165378/2020	betacoronavirus	10/06/2020	Europe / United Kingdom / Wales		Human	unknown	unknown	GR	B.1.1.289
EPI_ISL_479461	hCoV-19/Wales/PHWC-1653E1/2020	betacoronavirus	03/06/2020	Europe / United Kingdom / Wales		Human	unknown	unknown	GR	B.1.1.237
EPI_ISL_479465	hCoV-19/Wales/PHWC-165448/2020	betacoronavirus	10/06/2020	Europe / United Kingdom / Wales		Human	unknown	unknown	GR	B.1.1.16
EPI_ISL_479466	hCoV-19/Wales/PHWC-165457/2020	betacoronavirus	10/06/2020	Europe / United Kingdom / Wales		Human	unknown	unknown	GR	B.1.1.289
EPI_ISL_479468	hCoV-19/Wales/PHWC-165475/2020	betacoronavirus	08/06/2020	Europe / United Kingdom / Wales		Human	unknown	unknown	GH	B.1.120
EPI_ISL_479470	hCoV-19/Wales/PHWC-1654A2/2020	betacoronavirus	01/06/2020	Europe / United Kingdom / Wales		Human	unknown	unknown	GR	B.1.1.264
EPI_ISL_479550	hCoV-19/India/MH-NIV-46317/2020	betacoronavirus	01/06/2020	Asia / India / Maharashtra		Human	67	Female	GR	B.1.1.306
EPI_ISL_479554	hCoV-19/India/MH-NIV-64463/2020	betacoronavirus	15/06/2020	Asia / India / Maharashtra		Human	26	Female	GR	B.1.1.306
EPI_ISL_479555	hCoV-19/India/MH-NIV-64478/2020	betacoronavirus	15/06/2020	Asia / India / Maharashtra		Human	15	Female	GR	B.1.1.281
EPI_ISL_479556	hCoV-19/India/MH-NIV-64850/2020	betacoronavirus	16/06/2020	Asia / India / Maharashtra		Human	32	Female	GR	B.1.1.281
EPI_ISL_479557	hCoV-19/India/MH-NIV-64877/2020	betacoronavirus	16/06/2020	Asia / India / Maharashtra		Human	14	Male	GR	B.1.1.306
EPI_ISL_479558	hCoV-19/India/MH-NIV-64904/2020	betacoronavirus	16/06/2020	Asia / India / Maharashtra		Human	40	Female	GR	B.1.1.281
EPI_ISL_479559	hCoV-19/India/MH-NIV-64905/2020	betacoronavirus	16/06/2020	Asia / India / Maharashtra		Human	4	Female	GR	B.1.1.281
EPI_ISL_479560	hCoV-19/India/MH-NIV-64908/2020	betacoronavirus	16/06/2020	Asia / India / Maharashtra		Human	52	Female	GR	B.1.1.281
EPI_ISL_479561	hCoV-19/India/MH-NIV-65281/2020	betacoronavirus	16/06/2020	Asia / India / Maharashtra		Human	48	Female	O	B.1.1.281
EPI_ISL_479562	hCoV-19/India/MH-NIV-65282/2020	betacoronavirus	16/06/2020	Asia / India / Maharashtra		Human	25	Male	GR	B.1.1.281
EPI_ISL_479563	hCoV-19/India/MH-NIV-65417/2020	betacoronavirus	16/06/2020	Asia / India / Maharashtra		Human	24	Male	GR	B.1.1.306
EPI_ISL_479564	hCoV-19/India/MH-NIV-65433/2020	betacoronavirus	16/06/2020	Asia / India / Maharashtra		Human	70	Female	GR	B.1.1.281
EPI_ISL_479565	hCoV-19/India/MH-NIV-65813/2020	betacoronavirus	16/06/2020	Asia / India / Maharashtra		Human	28	Male	GR	B.1.1.212
EPI_ISL_479566	hCoV-19/India/MH-NIV-65829/2020	betacoronavirus	16/06/2020	Asia / India / Maharashtra		Human	13	Male	GR	B.1.1.306
EPI_ISL_479567	hCoV-19/India/MH-NIV-65835/2020	betacoronavirus	16/06/2020	Asia / India / Maharashtra		Human	60	Male	GR	B.1.1.306
EPI_ISL_479568	hCoV-19/India/MH-NIV-65847/2020	betacoronavirus	16/06/2020	Asia / India / Maharashtra		Human	45	Female	GR	B.1.1.281
EPI_ISL_479569	hCoV-19/India/MH-NIV-65861/2020	betacoronavirus	16/06/2020	Asia / India / Maharashtra		Human	24	Female	GR	B.1.1.306
EPI_ISL_479570	hCoV-19/India/MH-NIV-65877/2020	betacoronavirus	16/06/2020	Asia / India / Maharashtra		Human	29	Male	GR	B.1.1.306
EPI_ISL_479571	hCoV-19/India/MH-NIV-65880/2020	betacoronavirus	16/06/2020	Asia / India / Maharashtra		Human	28	Male	GR	B.1.1.281
EPI_ISL_479583	hCoV-19/Singapore/505/2020	betacoronavirus	06/06/2020	Asia / Singapore		Human	24	Male	O	B.6.6
EPI_ISL_479661	hCoV-19/India/MH-NIV-65819/2020	betacoronavirus	16/06/2020	Asia / India / Maharashtra		Human	20	Female	O	B.1.1.281
EPI_ISL_479686	hCoV-19/Egypt/CUNCI-HGC3I02/2020	betacoronavirus	02/06/2020	Africa / Egypt		Human	unknown	unknown	O	B.1
EPI_ISL_479687	hCoV-19/Egypt/CUNCI-HGC3I03/2020	betacoronavirus	02/06/2020	Africa / Egypt		Human	unknown	unknown	GH	B.1
EPI_ISL_479688	hCoV-19/Egypt/CUNCI-HGC3I06/2020	betacoronavirus	02/06/2020	Africa / Egypt		Human	unknown	unknown	GH	B.1
EPI_ISL_479689	hCoV-19/Egypt/CUNCI-HGC3I07/2020	betacoronavirus	02/06/2020	Africa / Egypt		Human	unknown	unknown	GH	B.1
EPI_ISL_479690	hCoV-19/Egypt/CUNCI-HGC3I05/2020	betacoronavirus	02/06/2020	Africa / Egypt		Human	unknown	unknown	G	B.1
EPI_ISL_479691	hCoV-19/Egypt/CUNCI-HGC3I025/2020	betacoronavirus	02/06/2020	Africa / Egypt		Human	unknown	unknown	G	B.1
EPI_ISL_479692	hCoV-19/Egypt/CUNCI-HGC3I09/2020	betacoronavirus	02/06/2020	Africa / Egypt		Human	unknown	unknown	GH	B.1
EPI_ISL_479693	hCoV-19/Egypt/CUNCI-HGC3I012/2020	betacoronavirus	02/06/2020	Africa / Egypt		Human	unknown	unknown	GH	B.1
EPI_ISL_479694	hCoV-19/Egypt/CUNCI-HGC3I013/2020	betacoronavirus	02/06/2020	Africa / Egypt		Human	unknown	unknown	G	B.1.201
EPI_ISL_479695	hCoV-19/Egypt/CUNCI-HGC3I023/2020	betacoronavirus	02/06/2020	Africa / Egypt		Human	unknown	unknown	G	B.1
EPI_ISL_479696	hCoV-19/Egypt/CUNCI-HGC3I014/2020	betacoronavirus	02/06/2020	Africa / Egypt		Human	unknown	unknown	G	B.1
EPI_ISL_479697	hCoV-19/Egypt/CUNCI-HGC3I011/2020	betacoronavirus	02/06/2020	Africa / Egypt		Human	unknown	unknown	GH	B.1
EPI_ISL_479698	hCoV-19/Egypt/CUNCI-HGC3I08/2020	betacoronavirus	02/06/2020	Africa / Egypt		Human	unknown	unknown	GH	B.1
EPI_ISL_479699	hCoV-19/Egypt/CUNCI-HGC4I003/2020	betacoronavirus	02/06/2020	Africa / Egypt		Human	unknown	unknown	GR	B.1.1.247
EPI_ISL_479700	hCoV-19/Egypt/CUNCI-HGC4I004/2020	betacoronavirus	02/06/2020	Africa / Egypt		Human	unknown	unknown	GR	B.1.1.296
EPI_ISL_479701	hCoV-19/Egypt/CUNCI-HGC4I029/2020	betacoronavirus	02/06/2020	Africa / Egypt		Human	unknown	unknown	GR	B.1.1.1
EPI_ISL_479702	hCoV-19/Egypt/CUNCI-HGC4I026/2020	betacoronavirus	02/06/2020	Africa / Egypt		Human	unknown	unknown	O	B.1
EPI_ISL_479703	hCoV-19/Egypt/CUNCI-HGC4I030/2020	betacoronavirus	02/06/2020	Africa / Egypt		Human	unknown	unknown	GH	B.1
EPI_ISL_479704	hCoV-19/Egypt/CUNCI-HGC4I033/2020	betacoronavirus	02/06/2020	Africa / Egypt		Human	unknown	unknown	O	B.1
EPI_ISL_479705	hCoV-19/Egypt/CUNCI-HGC4I022/2020	betacoronavirus	02/06/2020	Africa / Egypt		Human	unknown	unknown	GR	B.1.1.162
EPI_ISL_479706	hCoV-19/Egypt/CUNCI-HGC4I025/2020	betacoronavirus	02/06/2020	Africa / Egypt		Human	unknown	unknown	GH	B.1
EPI_ISL_479707	hCoV-19/Egypt/CUNCI-HGC4I031/2020	betacoronavirus	02/06/2020	Africa / Egypt		Human	unknown	unknown	GR	B.1.1.1
EPI_ISL_479708	hCoV-19/Egypt/CUNCI-HGC4I034/2020	betacoronavirus	02/06/2020	Africa / Egypt		Human	unknown	unknown	GH	B.1
EPI_ISL_479709	hCoV-19/Egypt/CUNCI-HGC4I032/2020	betacoronavirus	02/06/2020	Africa / Egypt		Human	unknown	unknown	GR	B.1.1.247
EPI_ISL_479710	hCoV-19/Egypt/CUNCI-HGC5I001/2020	betacoronavirus	02/06/2020	Africa / Egypt		Human	unknown	unknown	GR	B.1.1.29
EPI_ISL_479711	hCoV-19/Egypt/CUNCI-HGC5I003/2020	betacoronavirus	02/06/2020	Africa / Egypt		Human	unknown	unknown	G	B.1
EPI_ISL_479712	hCoV-19/Egypt/CUNCI-HGC5I011/2020	betacoronavirus	02/06/2020	Africa / Egypt		Human	unknown	unknown	GR	B.1.1.29
EPI_ISL_479713	hCoV-19/Egypt/CUNCI-HGC5I012/2020	betacoronavirus	02/06/2020	Africa / Egypt		Human	unknown	unknown	GR	B.1.1.29
EPI_ISL_479714	hCoV-19/Egypt/CUNCI-HGC5I014/2020	betacoronavirus	02/06/2020	Africa / Egypt		Human	unknown	unknown	GH	B.1
EPI_ISL_479715	hCoV-19/Egypt/CUNCI-HGC5I022/2020	betacoronavirus	02/06/2020	Africa / Egypt		Human	unknown	unknown	GR	B.1.1.29
EPI_ISL_479716	hCoV-19/Egypt/CUNCI-HGC5I025/2020	betacoronavirus	02/06/2020	Africa / Egypt		Human	unknown	unknown	O	A
EPI_ISL_479717	hCoV-19/Egypt/CUNCI-HGC5I033/2020	betacoronavirus	02/06/2020	Africa / Egypt		Human	unknown	unknown	G	B.1
EPI_ISL_479718	hCoV-19/Egypt/CUNCI-HGC6I003/2020	betacoronavirus	02/06/2020	Africa / Egypt		Human	unknown	unknown	O	B.1
EPI_ISL_479719	hCoV-19/Egypt/CUNCI-HGC6I002/2020	betacoronavirus	02/06/2020	Africa / Egypt		Human	unknown	unknown	GR	B.1.1.1
EPI_ISL_479720	hCoV-19/Egypt/CUNCI-HGC5I034/2020	betacoronavirus	02/06/2020	Africa / Egypt		Human	unknown	unknown	O	B.1
EPI_ISL_479721	hCoV-19/Egypt/CUNCI-HGC5I030/2020	betacoronavirus	02/06/2020	Africa / Egypt		Human	unknown	unknown	O	B.1
EPI_ISL_479722	hCoV-19/Egypt/CUNCI-HGC6I007/2020	betacoronavirus	02/06/2020	Africa / Egypt		Human	unknown	unknown	G	B.1
EPI_ISL_479723	hCoV-19/Egypt/CUNCI-HGC6I033/2020	betacoronavirus	02/06/2020	Africa / Egypt		Human	unknown	unknown	O	B.1.1.1
EPI_ISL_479724	hCoV-19/Egypt/CUNCI-HGC6I026/2020	betacoronavirus	02/06/2020	Africa / Egypt		Human	unknown	unknown	GR	B.1.1.1
EPI_ISL_479725	hCoV-19/Egypt/CUNCI-HGC6I015/2020	betacoronavirus	02/06/2020	Africa / Egypt		Human	unknown	unknown	GR	B.1.1.162
EPI_ISL_479726	hCoV-19/Egypt/CUNCI-HGC6I009/2020	betacoronavirus	02/06/2020	Africa / Egypt		Human	unknown	unknown	GR	B.1.1.1
EPI_ISL_479727	hCoV-19/Egypt/CUNCI-HGC6I011/2020	betacoronavirus	02/06/2020	Africa / Egypt		Human	unknown	unknown	S	A
EPI_ISL_479728	hCoV-19/Egypt/CUNCI-HGC4I015/2020	betacoronavirus	02/06/2020	Africa / Egypt		Human	unknown	unknown	GR	B.1.1.247
EPI_ISL_479729	hCoV-19/Egypt/CUNCI-HGC4I023/2020	betacoronavirus	02/06/2020	Africa / Egypt		Human	unknown	unknown	GR	B.1.1.247
EPI_ISL_479730	hCoV-19/Egypt/CUNCI-HGC5I010/2020	betacoronavirus	02/06/2020	Africa / Egypt		Human	unknown	unknown	O	B.1.1.29
EPI_ISL_479731	hCoV-19/Egypt/CUNCI-HGC5I016/2020	betacoronavirus	02/06/2020	Africa / Egypt		Human	unknown	unknown	GH	B.1
EPI_ISL_479732	hCoV-19/Egypt/CUNCI-HGC6I024/2020	betacoronavirus	02/06/2020	Africa / Egypt		Human	unknown	unknown	GR	B.1.1.247
EPI_ISL_479733	hCoV-19/Egypt/CUNCI-HGC6I032/2020	betacoronavirus	02/06/2020	Africa / Egypt		Human	unknown	unknown	GR	B.1.1.1
EPI_ISL_479734	hCoV-19/Egypt/CUNCI-HGC5I029/2020	betacoronavirus	02/06/2020	Africa / Egypt		Human	unknown	unknown	GH	B.1
EPI_ISL_479735	hCoV-19/Egypt/CUNCI-HGC5I026/2020	betacoronavirus	02/06/2020	Africa / Egypt		Human	unknown	unknown	O	B.1
EPI_ISL_479743	hCoV-19/India/KA-InStem-NCBS-0072/2020	betacoronavirus	17/06/2020	Asia / India / Karnataka		Human	unknown	unknown	G	B.1
EPI_ISL_479744	hCoV-19/India/KA-InStem-NCBS-0073/2020	betacoronavirus	17/06/2020	Asia / India / Karnataka		Human	unknown	unknown	GR	B.1.1.46
EPI_ISL_479745	hCoV-19/India/KA-InStem-NCBS-0074/2020	betacoronavirus	17/06/2020	Asia / India / Karnataka		Human	unknown	unknown	GR	B.1.1.46
EPI_ISL_479753	hCoV-19/India/KA-InStem-NCBS-0082/2020	betacoronavirus	17/06/2020	Asia / India / Karnataka		Human	unknown	unknown	GR	B.1.1.46
EPI_ISL_479765	hCoV-19/USA/FL-06-UMTL-A388/2020	betacoronavirus	09/06/2020	North America / USA / Florida / Miami-Dade County / Miami	Jackson Memorial Hospital	Human	71	Female	GH	B.1
EPI_ISL_479776	hCoV-19/India/MH-NIV-65815/2020	betacoronavirus	16/06/2020	Asia / India / Maharashtra		Human	19	Female	O	B.1
EPI_ISL_480293	hCoV-19/India/KA-InStem-NCBS-0015/2020	betacoronavirus	11/06/2020	Asia / India / Karnataka		Human	unknown	unknown	G	B.1.210
EPI_ISL_480294	hCoV-19/India/KA-InStem-NCBS-0027/2020	betacoronavirus	15/06/2020	Asia / India / Karnataka		Human	unknown	unknown	GR	B.1.1.46
EPI_ISL_480414	hCoV-19/Bangladesh/BCSIR-NILMRC-130/2020	betacoronavirus	17/06/2020	Asia / Bangladesh / Dhaka / Dhaka / Kadamtali		Human	35	Male	GR	B.1.1.29
EPI_ISL_480415	hCoV-19/Bangladesh/BCSIR-NILMRC-131/2020	betacoronavirus	18/06/2020	Asia / Bangladesh / Dhaka / Dhaka / Tejgaon		Human	42	Male	GR	B.1.1.29
EPI_ISL_480416	hCoV-19/Bangladesh/BCSIR-NILMRC-132/2020	betacoronavirus	18/06/2020	Asia / Bangladesh / Dhaka / Dhaka / Mirpur		Human	48	Male	GR	B.1.1.25
EPI_ISL_480417	hCoV-19/Bangladesh/BCSIR-NILMRC-141/2020	betacoronavirus	18/06/2020	Asia / Bangladesh / Dhaka	Shishu Hospital	Human	29	Female	GR	B.1.1.80
EPI_ISL_480418	hCoV-19/Bangladesh/BCSIR-NILMRC-144/2020	betacoronavirus	18/06/2020	Asia / Bangladesh / Dhaka / Narayanganj		Human	60	Female	GR	B.1.1.80
EPI_ISL_480419	hCoV-19/Bangladesh/BCSIR-NILMRC-133/2020	betacoronavirus	18/06/2020	Asia / Bangladesh / Dhaka / Dhaka / Mohammadpur		Human	43	Male	GR	B.1.1.25
EPI_ISL_480420	hCoV-19/Bangladesh/BCSIR-NILMRC-135/2020	betacoronavirus	18/06/2020	Asia / Bangladesh / Dhaka / Dhaka / Mirpur		Human	25	Female	GR	B.1.1
EPI_ISL_480421	hCoV-19/Bangladesh/BCSIR-NILMRC-137/2020	betacoronavirus	18/06/2020	Asia / Bangladesh / Dhaka / Dhaka / Mirpur		Human	32	Male	GR	B.1.1.25
EPI_ISL_480424	hCoV-19/Bangladesh/BCSIR-NILMRC-138/2020	betacoronavirus	18/06/2020	Asia / Bangladesh / Dhaka		Human	34	Male	GR	B.1.1.25
EPI_ISL_480425	hCoV-19/Bangladesh/BCSIR-NILMRC-139/2020	betacoronavirus	18/06/2020	Asia / Bangladesh / Dhaka / Dhaka / Jatrabari		Human	37	Female	GR	B.1.1.80
EPI_ISL_480426	hCoV-19/Bangladesh/BCSIR-NILMRC-145/2020	betacoronavirus	18/06/2020	Asia / Bangladesh / Dhaka / Dhaka / Mirpur		Human	62	Male	GR	B.1.1.80
EPI_ISL_480427	hCoV-19/Bangladesh/BCSIR-NILMRC-146/2020	betacoronavirus	18/06/2020	Asia / Bangladesh / Dhaka / Dhaka / Tejgaon		Human	55	Male	GR	B.1.1.25
EPI_ISL_480439	hCoV-19/Bangladesh/BCSIR-NILMRC-150/2020	betacoronavirus	18/06/2020	Asia / Bangladesh / Dhaka / Dhaka / Jatrabari		Human	25	Male	GR	B.1.1.80
EPI_ISL_480440	hCoV-19/Bangladesh/BCSIR-NILMRC-151/2020	betacoronavirus	18/06/2020	Asia / Bangladesh / Dhaka / Dhaka / Jatrabari		Human	50	Male	GR	B.1.1
EPI_ISL_480441	hCoV-19/Bangladesh/BCSIR-NILMRC-152/2020	betacoronavirus	18/06/2020	Asia / Bangladesh / Dhaka / Dhaka / Jatrabari		Human	52	Female	GR	B.1.1.80
EPI_ISL_480442	hCoV-19/Bangladesh/BCSIR-NILMRC-153/2020	betacoronavirus	18/06/2020	Asia / Bangladesh / Rajshahi		Human	79	Female	GR	B.1.1.80
EPI_ISL_480443	hCoV-19/Bangladesh/BCSIR-NILMRC-125/2020	betacoronavirus	17/06/2020	Asia / Bangladesh / Rajshahi		Human	44	Male	GR	B.1.1.25
EPI_ISL_480444	hCoV-19/Bangladesh/BCSIR-NILMRC-126/2020	betacoronavirus	17/06/2020	Asia / Bangladesh / Rajshahi		Human	52	Male	GR	B.1.1.25
EPI_ISL_480445	hCoV-19/Bangladesh/BCSIR-NILMRC-154/2020	betacoronavirus	18/06/2020	Asia / Bangladesh / Rajshahi		Human	16	Female	GR	B.1.1.29
EPI_ISL_480446	hCoV-19/Bangladesh/BCSIR-NILMRC-156/2020	betacoronavirus	18/06/2020	Asia / Bangladesh / Rajshahi		Human	32	Male	GR	B.1.1
EPI_ISL_480447	hCoV-19/Bangladesh/BCSIR-NILMRC-158/2020	betacoronavirus	18/06/2020	Asia / Bangladesh / Rajshahi		Human	59	Male	GH	B.1.36
EPI_ISL_480448	hCoV-19/Bangladesh/BCSIR-NILMRC-168/2020	betacoronavirus	18/06/2020	Asia / Bangladesh / Rajshahi		Human	25	Male	GR	B.1.1.80
EPI_ISL_480449	hCoV-19/Bangladesh/BCSIR-NILMRC-172/2020	betacoronavirus	18/06/2020	Asia / Bangladesh / Rajshahi		Human	66	Female	GR	B.1.1.25
EPI_ISL_480450	hCoV-19/Bangladesh/BCSIR-NILMRC-173/2020	betacoronavirus	18/06/2020	Asia / Bangladesh / Rajshahi		Human	38	Male	GR	B.1.1.25
EPI_ISL_480645	hCoV-19/Australia/VIC1898/2020	betacoronavirus	01/06/2020	Oceania / Australia / Victoria		Human	22	Female	GR	D.2
EPI_ISL_480653	hCoV-19/Australia/VIC1899/2020	betacoronavirus	01/06/2020	Oceania / Australia / Victoria		Human	40	Male	GH	B.1
EPI_ISL_480654	hCoV-19/Australia/VIC2012/2020	betacoronavirus	01/06/2020	Oceania / Australia / Victoria		Human	33	Male	GR	B.1.1.1
EPI_ISL_480655	hCoV-19/Australia/VIC2013/2020	betacoronavirus	01/06/2020	Oceania / Australia / Victoria		Human	27	Female	GR	B.1.1.1
EPI_ISL_480656	hCoV-19/Australia/VIC2011/2020	betacoronavirus	01/06/2020	Oceania / Australia / Victoria		Human	23	Male	GH	B.1
EPI_ISL_480662	hCoV-19/Australia/VIC2020/2020	betacoronavirus	03/06/2020	Oceania / Australia / Victoria		Human	29	Male	GR	B.1.1.136
EPI_ISL_480663	hCoV-19/Australia/VIC2021/2020	betacoronavirus	03/06/2020	Oceania / Australia / Victoria		Human	58	Male	GH	B.1.36
EPI_ISL_480664	hCoV-19/Australia/VIC2023/2020	betacoronavirus	03/06/2020	Oceania / Australia / Victoria		Human	56	Female	GH	B.1.338
EPI_ISL_480665	hCoV-19/Australia/VIC2025/2020	betacoronavirus	05/06/2020	Oceania / Australia / Victoria		Human	29	Female	GR	B.1.1.1
EPI_ISL_480666	hCoV-19/Australia/VIC2034/2020	betacoronavirus	05/06/2020	Oceania / Australia / Victoria		Human	48	Male	GR	D.2
EPI_ISL_480667	hCoV-19/Australia/VIC2026/2020	betacoronavirus	06/06/2020	Oceania / Australia / Victoria		Human	34	Male	GH	B.1
EPI_ISL_480668	hCoV-19/Australia/VIC2027/2020	betacoronavirus	06/06/2020	Oceania / Australia / Victoria		Human	28	Male	GH	B.1.472
EPI_ISL_480669	hCoV-19/Australia/VIC1944/2020	betacoronavirus	07/06/2020	Oceania / Australia / Victoria		Human	29	Female	GR	B.1.1.1
EPI_ISL_480670	hCoV-19/Australia/VIC1945/2020	betacoronavirus	09/06/2020	Oceania / Australia / Victoria		Human	27	Female	GR	B.1.1.1
EPI_ISL_480672	hCoV-19/Australia/VIC1948/2020	betacoronavirus	09/06/2020	Oceania / Australia / Victoria		Human	28	Female	GR	B.1.1.29
EPI_ISL_480673	hCoV-19/Australia/VIC1949/2020	betacoronavirus	09/06/2020	Oceania / Australia / Victoria		Human	31	Female	GH	B.1
EPI_ISL_480674	hCoV-19/Australia/VIC1950/2020	betacoronavirus	09/06/2020	Oceania / Australia / Victoria		Human	35	Male	GH	B.1
EPI_ISL_480675	hCoV-19/Australia/VIC1951/2020	betacoronavirus	10/06/2020	Oceania / Australia / Victoria		Human	50	Female	GH	B.1
EPI_ISL_480676	hCoV-19/Australia/VIC1952/2020	betacoronavirus	09/06/2020	Oceania / Australia / Victoria		Human	23	Male	GR	D.2
EPI_ISL_480677	hCoV-19/Australia/VIC1953/2020	betacoronavirus	09/06/2020	Oceania / Australia / Victoria		Human	53	Male	GH	B.1
EPI_ISL_480678	hCoV-19/Australia/VIC1954/2020	betacoronavirus	10/06/2020	Oceania / Australia / Victoria		Human	unknown	unknown	GH	B.1.523
EPI_ISL_480679	hCoV-19/Australia/VIC1955/2020	betacoronavirus	11/06/2020	Oceania / Australia / Victoria		Human	30	Male	GR	B.1.1.1
EPI_ISL_480680	hCoV-19/Australia/VIC1956/2020	betacoronavirus	11/06/2020	Oceania / Australia / Victoria		Human	unknown	unknown	GR	B.1.1.1
EPI_ISL_480681	hCoV-19/Australia/VIC1957/2020	betacoronavirus	11/06/2020	Oceania / Australia / Victoria		Human	18	Male	GH	B.1.313
EPI_ISL_480682	hCoV-19/Australia/VIC1958/2020	betacoronavirus	11/06/2020	Oceania / Australia / Victoria		Human	unknown	unknown	GR	B.1.1.29
EPI_ISL_480683	hCoV-19/Australia/VIC1960/2020	betacoronavirus	10/06/2020	Oceania / Australia / Victoria		Human	49	Male	GH	B.1.338
EPI_ISL_480685	hCoV-19/Australia/VIC1983/2020	betacoronavirus	11/06/2020	Oceania / Australia / Victoria		Human	79	Female	GR	D.2
EPI_ISL_480686	hCoV-19/Australia/VIC2037/2020	betacoronavirus	11/06/2020	Oceania / Australia / Victoria		Human	84	Male	GR	D.2
EPI_ISL_480687	hCoV-19/Australia/VIC2040/2020	betacoronavirus	12/06/2020	Oceania / Australia / Victoria		Human	29	Female	GR	D.2
EPI_ISL_480688	hCoV-19/Australia/VIC1965/2020	betacoronavirus	12/06/2020	Oceania / Australia / Victoria		Human	29	Female	GR	B.1.1.1
EPI_ISL_480689	hCoV-19/Australia/VIC2038/2020	betacoronavirus	12/06/2020	Oceania / Australia / Victoria		Human	29	Female	O	B.6
EPI_ISL_480698	hCoV-19/Australia/VIC2086/2020	betacoronavirus	13/06/2020	Oceania / Australia / Victoria		Human	84	Male	GR	D.2
EPI_ISL_480699	hCoV-19/Australia/VIC2087/2020	betacoronavirus	12/06/2020	Oceania / Australia / Victoria		Human	41	Female	GR	D.2
EPI_ISL_480700	hCoV-19/Australia/VIC2088/2020	betacoronavirus	13/06/2020	Oceania / Australia / Victoria		Human	46	Female	GR	B.1.1.136
EPI_ISL_480701	hCoV-19/Australia/VIC2089/2020	betacoronavirus	12/06/2020	Oceania / Australia / Victoria		Human	unknown	unknown	GR	B.1.1.136
EPI_ISL_480702	hCoV-19/Australia/VIC2090/2020	betacoronavirus	14/06/2020	Oceania / Australia / Victoria		Human	29	Female	GR	B.1.1.136
EPI_ISL_480703	hCoV-19/Australia/VIC2091/2020	betacoronavirus	14/06/2020	Oceania / Australia / Victoria		Human	40	Male	GH	B.1
EPI_ISL_480704	hCoV-19/Australia/VIC2093/2020	betacoronavirus	15/06/2020	Oceania / Australia / Victoria		Human	30	Male	O	B.6
EPI_ISL_480705	hCoV-19/Australia/VIC2095/2020	betacoronavirus	15/06/2020	Oceania / Australia / Victoria		Human	19	Female	GR	B.1.1.1
EPI_ISL_480706	hCoV-19/Australia/VIC2097/2020	betacoronavirus	15/06/2020	Oceania / Australia / Victoria		Human	26	Male	GR	B.1.1.133
EPI_ISL_480707	hCoV-19/Australia/VIC2098/2020	betacoronavirus	15/06/2020	Oceania / Australia / Victoria		Human	50	Female	GH	B.1
EPI_ISL_480708	hCoV-19/Australia/VIC2099/2020	betacoronavirus	15/06/2020	Oceania / Australia / Victoria		Human	34	Male	GH	B.1
EPI_ISL_480709	hCoV-19/Australia/VIC2101/2020	betacoronavirus	15/06/2020	Oceania / Australia / Victoria		Human	48	Male	GR	D.2
EPI_ISL_480710	hCoV-19/Australia/VIC2102/2020	betacoronavirus	15/06/2020	Oceania / Australia / Victoria		Human	22	Male	GR	B.1.1.136
EPI_ISL_480711	hCoV-19/Australia/VIC2103/2020	betacoronavirus	15/06/2020	Oceania / Australia / Victoria		Human	84	Male	GR	D.2
EPI_ISL_480712	hCoV-19/Australia/VIC2104/2020	betacoronavirus	15/06/2020	Oceania / Australia / Victoria		Human	84	Male	GR	D.2
EPI_ISL_480713	hCoV-19/Australia/VIC2105/2020	betacoronavirus	15/06/2020	Oceania / Australia / Victoria		Human	84	Male	GR	D.2
EPI_ISL_480714	hCoV-19/Australia/VIC2106/2020	betacoronavirus	15/06/2020	Oceania / Australia / Victoria		Human	84	Male	GR	D.2
EPI_ISL_480715	hCoV-19/Australia/VIC2108/2020	betacoronavirus	16/06/2020	Oceania / Australia / Victoria		Human	29	Female	GR	B.1.1.1
EPI_ISL_480716	hCoV-19/Australia/VIC2110/2020	betacoronavirus	16/06/2020	Oceania / Australia / Victoria		Human	61	Female	G	B.1
EPI_ISL_480717	hCoV-19/Australia/VIC2111/2020	betacoronavirus	16/06/2020	Oceania / Australia / Victoria		Human	34	unknown	GH	B.1.523
EPI_ISL_480718	hCoV-19/Australia/VIC2112/2020	betacoronavirus	17/06/2020	Oceania / Australia / Victoria		Human	28	Male	GR	B.1.1.136
EPI_ISL_480719	hCoV-19/Australia/VIC2113/2020	betacoronavirus	17/06/2020	Oceania / Australia / Victoria		Human	32	Male	GR	D.3
EPI_ISL_480721	hCoV-19/Australia/VIC2116/2020	betacoronavirus	15/06/2020	Oceania / Australia / Victoria		Human	84	Male	GR	D.2
EPI_ISL_480722	hCoV-19/Australia/VIC2117/2020	betacoronavirus	17/06/2020	Oceania / Australia / Victoria		Human	unknown	unknown	GR	B.1.1.1
EPI_ISL_480723	hCoV-19/Australia/VIC2118/2020	betacoronavirus	17/06/2020	Oceania / Australia / Victoria		Human	27	unknown	GR	D.2
EPI_ISL_480725	hCoV-19/Australia/VIC2121/2020	betacoronavirus	18/06/2020	Oceania / Australia / Victoria		Human	44	Female	GR	D.2
EPI_ISL_480726	hCoV-19/Australia/VIC2123/2020	betacoronavirus	18/06/2020	Oceania / Australia / Victoria		Human	21	Male	GR	D.3
EPI_ISL_480727	hCoV-19/Australia/VIC2124/2020	betacoronavirus	18/06/2020	Oceania / Australia / Victoria		Human	32	Male	GR	B.1.1.25
EPI_ISL_480728	hCoV-19/Australia/VIC2129/2020	betacoronavirus	19/06/2020	Oceania / Australia / Victoria		Human	71	unknown	O	B.4
EPI_ISL_480729	hCoV-19/Australia/VIC2130/2020	betacoronavirus	19/06/2020	Oceania / Australia / Victoria		Human	24	Male	GR	B.1.1.136
EPI_ISL_480730	hCoV-19/Australia/VIC2132/2020	betacoronavirus	19/06/2020	Oceania / Australia / Victoria		Human	47	Female	GR	D.2
EPI_ISL_480731	hCoV-19/Australia/VIC2133/2020	betacoronavirus	19/06/2020	Oceania / Australia / Victoria		Human	20	Female	GR	D.2
EPI_ISL_480732	hCoV-19/Australia/VIC2134/2020	betacoronavirus	19/06/2020	Oceania / Australia / Victoria		Human	unknown	unknown	GR	D.2
EPI_ISL_480733	hCoV-19/Australia/VIC2135/2020	betacoronavirus	19/06/2020	Oceania / Australia / Victoria		Human	23	Female	GR	D.2
EPI_ISL_480734	hCoV-19/Australia/VIC2125/2020	betacoronavirus	19/06/2020	Oceania / Australia / Victoria		Human	71	Male	O	B.4
EPI_ISL_480735	hCoV-19/Australia/VIC2126/2020	betacoronavirus	18/06/2020	Oceania / Australia / Victoria		Human	33	Male	GR	B.1.1.136
EPI_ISL_480736	hCoV-19/Australia/VIC2127/2020	betacoronavirus	19/06/2020	Oceania / Australia / Victoria		Human	62	Female	GR	D.2
EPI_ISL_480737	hCoV-19/Australia/VIC2136/2020	betacoronavirus	20/06/2020	Oceania / Australia / Victoria		Human	38	Male	GR	D.2
EPI_ISL_480738	hCoV-19/Australia/VIC2137/2020	betacoronavirus	20/06/2020	Oceania / Australia / Victoria		Human	28	unknown	G	B.1
EPI_ISL_480739	hCoV-19/Australia/VIC2138/2020	betacoronavirus	20/06/2020	Oceania / Australia / Victoria		Human	unknown	unknown	GR	B.1.1.1
EPI_ISL_480740	hCoV-19/Australia/VIC2139/2020	betacoronavirus	20/06/2020	Oceania / Australia / Victoria		Human	30	Female	GR	B.1.1.1
EPI_ISL_480741	hCoV-19/Australia/VIC2140/2020	betacoronavirus	20/06/2020	Oceania / Australia / Victoria		Human	35	Female	GH	B.1.36
EPI_ISL_480742	hCoV-19/Australia/VIC2141/2020	betacoronavirus	20/06/2020	Oceania / Australia / Victoria		Human	29	Female	GH	B.1.36
EPI_ISL_480743	hCoV-19/Australia/VIC2142/2020	betacoronavirus	19/06/2020	Oceania / Australia / Victoria		Human	34	Female	GH	B.1.523
EPI_ISL_480744	hCoV-19/Australia/VIC2143/2020	betacoronavirus	20/06/2020	Oceania / Australia / Victoria		Human	26	Male	GR	B.1.1.133
EPI_ISL_480747	hCoV-19/Australia/VIC2043/2020	betacoronavirus	08/06/2020	Oceania / Australia / Victoria		Human	25	Male	GR	D.2
EPI_ISL_480748	hCoV-19/Australia/VIC2044/2020	betacoronavirus	09/06/2020	Oceania / Australia / Victoria		Human	27	Male	GR	D.2
EPI_ISL_480749	hCoV-19/Australia/VIC2053/2020	betacoronavirus	10/06/2020	Oceania / Australia / Victoria		Human	33	Female	GR	D.2
EPI_ISL_480750	hCoV-19/Australia/VIC2054/2020	betacoronavirus	12/06/2020	Oceania / Australia / Victoria		Human	63	Female	GR	D.2
EPI_ISL_480751	hCoV-19/Australia/VIC2055/2020	betacoronavirus	13/06/2020	Oceania / Australia / Victoria		Human	unknown	unknown	GR	D.2
EPI_ISL_480752	hCoV-19/Australia/VIC2048/2020	betacoronavirus	13/06/2020	Oceania / Australia / Victoria		Human	39	Male	GR	D.2
EPI_ISL_480753	hCoV-19/Australia/VIC2056/2020	betacoronavirus	13/06/2020	Oceania / Australia / Victoria		Human	unknown	unknown	GR	D.2
EPI_ISL_480754	hCoV-19/Australia/VIC2050/2020	betacoronavirus	13/06/2020	Oceania / Australia / Victoria		Human	unknown	unknown	GR	D.2
EPI_ISL_480755	hCoV-19/Australia/VIC2065/2020	betacoronavirus	15/06/2020	Oceania / Australia / Victoria		Human	32	Male	GR	B.1.1.136
EPI_ISL_480756	hCoV-19/Australia/VIC2066/2020	betacoronavirus	12/06/2020	Oceania / Australia / Victoria		Human	56	Female	GR	B.1.1.136
EPI_ISL_480757	hCoV-19/Australia/VIC2067/2020	betacoronavirus	12/06/2020	Oceania / Australia / Victoria		Human	31	Female	GR	B.1.1.136
EPI_ISL_480758	hCoV-19/Australia/VIC2069/2020	betacoronavirus	14/06/2020	Oceania / Australia / Victoria		Human	23	Female	GR	D.2
EPI_ISL_480759	hCoV-19/Australia/VIC2068/2020	betacoronavirus	13/06/2020	Oceania / Australia / Victoria		Human	18	unknown	GR	D.2
EPI_ISL_480760	hCoV-19/Australia/VIC2160/2020	betacoronavirus	16/06/2020	Oceania / Australia / Victoria		Human	28	Male	GR	B.1.1.136
EPI_ISL_480761	hCoV-19/Australia/VIC2158/2020	betacoronavirus	14/06/2020	Oceania / Australia / Victoria		Human	22	Male	GR	D.2
EPI_ISL_480762	hCoV-19/Australia/VIC2159/2020	betacoronavirus	15/06/2020	Oceania / Australia / Victoria		Human	22	Male	GR	D.2
EPI_ISL_480763	hCoV-19/Australia/VIC2154/2020	betacoronavirus	15/06/2020	Oceania / Australia / Victoria		Human	59	Male	GR	D.2
EPI_ISL_480764	hCoV-19/Australia/VIC2149/2020	betacoronavirus	17/06/2020	Oceania / Australia / Victoria		Human	56	Female	GR	B.1.1.136
EPI_ISL_480765	hCoV-19/Australia/VIC2151/2020	betacoronavirus	18/06/2020	Oceania / Australia / Victoria		Human	35	Male	GR	B.1.1.136
EPI_ISL_480766	hCoV-19/Australia/VIC2150/2020	betacoronavirus	17/06/2020	Oceania / Australia / Victoria		Human	59	Female	GR	B.1.1.136
EPI_ISL_480767	hCoV-19/Australia/VIC2155/2020	betacoronavirus	16/06/2020	Oceania / Australia / Victoria		Human	19	Male	GR	D.2
EPI_ISL_480768	hCoV-19/Australia/VIC2157/2020	betacoronavirus	15/06/2020	Oceania / Australia / Victoria		Human	35	Female	GR	D.2
EPI_ISL_480769	hCoV-19/Australia/VIC2156/2020	betacoronavirus	16/06/2020	Oceania / Australia / Victoria		Human	18	Male	GR	D.2
EPI_ISL_480770	hCoV-19/Australia/VIC2161/2020	betacoronavirus	17/06/2020	Oceania / Australia / Victoria		Human	18	Male	GR	D.2
EPI_ISL_480771	hCoV-19/Australia/VIC2164/2020	betacoronavirus	19/06/2020	Oceania / Australia / Victoria		Human	22	Female	GR	D.2
EPI_ISL_480773	hCoV-19/Australia/VIC2166/2020	betacoronavirus	19/06/2020	Oceania / Australia / Victoria		Human	24	Female	GR	D.2
EPI_ISL_480774	hCoV-19/Australia/VIC2167/2020	betacoronavirus	19/06/2020	Oceania / Australia / Victoria		Human	32	Male	GR	D.3
EPI_ISL_480776	hCoV-19/Australia/VIC2152/2020	betacoronavirus	17/06/2020	Oceania / Australia / Victoria		Human	27	Male	GR	D.3
EPI_ISL_480777	hCoV-19/Australia/VIC2162/2020	betacoronavirus	18/06/2020	Oceania / Australia / Victoria		Human	22	Female	GR	D.2
EPI_ISL_480951	hCoV-19/USA/FL-BPHL-0300/2020	betacoronavirus	01/06/2020	North America / USA / Florida		Human	unknown	unknown	GH	B.1
EPI_ISL_481061	hCoV-19/Spain/MD-IBV-004986/2020	betacoronavirus	09/06/2020	Europe / Spain / Madrid		Human	29	Male	G	B.1
EPI_ISL_481085	hCoV-19/Spain/MD-IBV-004988/2020	betacoronavirus	11/06/2020	Europe / Spain / Madrid		Human	32	Female	G	B.1
EPI_ISL_481091	hCoV-19/Spain/MD-IBV-004989/2020	betacoronavirus	11/06/2020	Europe / Spain / Madrid		Human	67	Male	G	B.1
EPI_ISL_481093	hCoV-19/Spain/MD-IBV-004985/2020	betacoronavirus	03/06/2020	Europe / Spain / Madrid		Human	35	Female	G	B.1
EPI_ISL_481100	hCoV-19/Spain/MD-IBV-004983/2020	betacoronavirus	01/06/2020	Europe / Spain / Madrid		Human	33	Female	G	B.1
EPI_ISL_481157	hCoV-19/India/OR-ILSCV32485/2020	betacoronavirus	02/06/2020	Asia / India / Odisha		Human	25	Male	G	B.1
EPI_ISL_481158	hCoV-19/India/OR-ILSCV32486/2020	betacoronavirus	02/06/2020	Asia / India / Odisha		Human	35	Male	G	B.1
EPI_ISL_481159	hCoV-19/India/OR-ILSCV32593/2020	betacoronavirus	03/06/2020	Asia / India / Odisha		Human	16	Male	O	B.1.1
EPI_ISL_481160	hCoV-19/India/OR-ILSCV32652/2020	betacoronavirus	03/06/2020	Asia / India / Odisha		Human	27	Male	G	B.1
EPI_ISL_481161	hCoV-19/India/OR-ILSCV32656/2020	betacoronavirus	03/06/2020	Asia / India / Odisha		Human	25	Male	O	B.1.1.340
EPI_ISL_481162	hCoV-19/India/OR-ILSCV32670/2020	betacoronavirus	03/06/2020	Asia / India / Odisha		Human	60	Male	O	B
EPI_ISL_481163	hCoV-19/India/OR-ILSCV32814/2020	betacoronavirus	04/06/2020	Asia / India / Odisha		Human	25	Male	GR	B.1.1.306
EPI_ISL_481164	hCoV-19/India/OR-ILSCV32815/2020	betacoronavirus	04/06/2020	Asia / India / Odisha		Human	53	Male	GR	B.1.1.306
EPI_ISL_481165	hCoV-19/India/OR-ILSCV32816/2020	betacoronavirus	04/06/2020	Asia / India / Odisha		Human	31	Male	GR	B.1.1.306
EPI_ISL_481166	hCoV-19/India/OR-ILSCV32817/2020	betacoronavirus	04/06/2020	Asia / India / Odisha		Human	27	Male	GR	B.1.1.306
EPI_ISL_481167	hCoV-19/India/OR-ILSCV32866/2020	betacoronavirus	04/06/2020	Asia / India / Odisha		Human	30	Male	G	B.1
EPI_ISL_481168	hCoV-19/India/OR-ILSCV32870/2020	betacoronavirus	04/06/2020	Asia / India / Odisha		Human	31	Male	GR	B.1.1
EPI_ISL_481169	hCoV-19/India/OR-ILSCV32872/2020	betacoronavirus	04/06/2020	Asia / India / Odisha		Human	30	Male	GR	B.1.1
EPI_ISL_481170	hCoV-19/India/OR-ILSCV32879/2020	betacoronavirus	05/06/2020	Asia / India / Odisha		Human	26	Male	G	B.1
EPI_ISL_481171	hCoV-19/India/OR-ILSCV32889/2020	betacoronavirus	05/06/2020	Asia / India / Odisha		Human	25	Male	GR	B.1.1
EPI_ISL_481172	hCoV-19/India/OR-ILSCV32892/2020	betacoronavirus	05/06/2020	Asia / India / Odisha		Human	20	Male	GR	B.1.1
EPI_ISL_481173	hCoV-19/India/OR-ILSCV32893/2020	betacoronavirus	05/06/2020	Asia / India / Odisha		Human	32	Male	GR	B.1.1
EPI_ISL_481174	hCoV-19/India/OR-ILSCV32895/2020	betacoronavirus	05/06/2020	Asia / India / Odisha		Human	19	Male	GR	B.1.1
EPI_ISL_481175	hCoV-19/India/OR-ILSCV32896/2020	betacoronavirus	05/06/2020	Asia / India / Odisha		Human	24	Male	GR	B.1.1
EPI_ISL_481176	hCoV-19/India/OR-ILSCV32898/2020	betacoronavirus	05/06/2020	Asia / India / Odisha		Human	21	Male	GR	B.1.1
EPI_ISL_481177	hCoV-19/India/OR-ILSCV32899/2020	betacoronavirus	05/06/2020	Asia / India / Odisha		Human	19	Male	GR	B.1.1
EPI_ISL_481178	hCoV-19/India/OR-ILSCV33971/2020	betacoronavirus	08/06/2020	Asia / India / Odisha		Human	30	Male	GR	B.1.1
EPI_ISL_481179	hCoV-19/India/OR-ILSCV33972/2020	betacoronavirus	08/06/2020	Asia / India / Odisha		Human	18	Male	GR	B.1.1
EPI_ISL_481180	hCoV-19/India/OR-ILSCV33982/2020	betacoronavirus	08/06/2020	Asia / India / Odisha		Human	37	Male	GR	B.1.1
EPI_ISL_481181	hCoV-19/India/OR-ILSCV33983/2020	betacoronavirus	08/06/2020	Asia / India / Odisha		Human	20	Male	GH	B.1.369
EPI_ISL_481182	hCoV-19/India/OR-ILSCV34478/2020	betacoronavirus	09/06/2020	Asia / India / Odisha		Human	21	Male	GR	B.1.1
EPI_ISL_481183	hCoV-19/India/OR-ILSCV34479/2020	betacoronavirus	09/06/2020	Asia / India / Odisha		Human	38	Male	GH	B.1.369
EPI_ISL_481184	hCoV-19/India/OR-ILSCV34480/2020	betacoronavirus	09/06/2020	Asia / India / Odisha		Human	18	Male	GR	B.1.1
EPI_ISL_481185	hCoV-19/India/OR-ILSCV34933/2020	betacoronavirus	10/06/2020	Asia / India / Odisha		Human	30	Male	G	B.1
EPI_ISL_481186	hCoV-19/India/OR-ILSCV34939/2020	betacoronavirus	10/06/2020	Asia / India / Odisha		Human	23	Male	GR	B.1.1
EPI_ISL_481187	hCoV-19/India/OR-ILSCV35141/2020	betacoronavirus	10/06/2020	Asia / India / Odisha		Human	28	Male	GR	B.1.1
EPI_ISL_481188	hCoV-19/India/OR-ILSCV35308/2020	betacoronavirus	10/06/2020	Asia / India / Odisha		Human	45	Male	G	B.1.1.340
EPI_ISL_481189	hCoV-19/India/OR-ILSCV35317/2020	betacoronavirus	10/06/2020	Asia / India / Odisha		Human	25	Male	GR	B.1.1
EPI_ISL_481190	hCoV-19/India/OR-ILSCV35333/2020	betacoronavirus	10/06/2020	Asia / India / Odisha		Human	38	Male	GR	B.1.1
EPI_ISL_481191	hCoV-19/India/OR-ILSCV35350/2020	betacoronavirus	10/06/2020	Asia / India / Odisha		Human	20	Male	GR	B.1.1
EPI_ISL_481192	hCoV-19/India/OR-ILSCV35351/2020	betacoronavirus	10/06/2020	Asia / India / Odisha		Human	22	Male	GR	B.1.1
EPI_ISL_481193	hCoV-19/India/OR-ILSCV35353/2020	betacoronavirus	10/06/2020	Asia / India / Odisha		Human	24	Male	GR	B.1.1
EPI_ISL_481194	hCoV-19/India/OR-ILSCV35366/2020	betacoronavirus	10/06/2020	Asia / India / Odisha		Human	25	Male	GR	B.1.1
EPI_ISL_481195	hCoV-19/India/OR-ILSCV35376/2020	betacoronavirus	10/06/2020	Asia / India / Odisha		Human	27	Male	GR	B.1.1
EPI_ISL_481196	hCoV-19/India/OR-ILSCV35456/2020	betacoronavirus	10/06/2020	Asia / India / Odisha		Human	19	Male	G	B.1
EPI_ISL_481197	hCoV-19/India/OR-ILSCV35457/2020	betacoronavirus	10/06/2020	Asia / India / Odisha		Human	23	Male	G	B.1
EPI_ISL_481198	hCoV-19/India/OR-ILSCV35461/2020	betacoronavirus	10/06/2020	Asia / India / Odisha		Human	35	Male	G	B.1
EPI_ISL_481199	hCoV-19/India/OR-ILSCV35475/2020	betacoronavirus	10/06/2020	Asia / India / Odisha		Human	21	Female	G	B.1
EPI_ISL_481200	hCoV-19/India/OR-ILSCV35476/2020	betacoronavirus	10/06/2020	Asia / India / Odisha		Human	19	Female	G	B.1
EPI_ISL_481201	hCoV-19/India/OR-ILSCV35482/2020	betacoronavirus	11/06/2020	Asia / India / Odisha		Human	19	Female	G	B.1
EPI_ISL_481202	hCoV-19/India/OR-ILSCV35574/2020	betacoronavirus	11/06/2020	Asia / India / Odisha		Human	26	Male	GR	B.1.1.306
EPI_ISL_481203	hCoV-19/India/OR-ILSCV35614/2020	betacoronavirus	12/06/2020	Asia / India / Odisha		Human	29	Male	GH	B.1.369
EPI_ISL_481204	hCoV-19/India/OR-ILSCV35615/2020	betacoronavirus	12/06/2020	Asia / India / Odisha		Human	33	Male	GH	B.1.369
EPI_ISL_481205	hCoV-19/India/OR-ILSCV35750/2020	betacoronavirus	12/06/2020	Asia / India / Odisha		Human	26	Male	GR	B.1.1.340
EPI_ISL_481223	hCoV-19/Belgium/UGent-126/2020	betacoronavirus	15/06/2020	Europe / Belgium / Ghent		Human	unknown	unknown	GR	B.1.1
EPI_ISL_481242	hCoV-19/USA/MN-MDH-1224/2020	betacoronavirus	06/06/2020	North America / USA / Minnesota		Human	unknown	unknown	GH	B.1.369
EPI_ISL_481768	hCoV-19/England/BRIS-12DB1A/2020	betacoronavirus	01/06/2020	Europe / United Kingdom / England		Human	unknown	unknown	GR	B.1.1.1
EPI_ISL_481813	hCoV-19/England/BRIS-12DB92/2020	betacoronavirus	01/06/2020	Europe / United Kingdom / England		Human	unknown	unknown	GH	B.1.165
EPI_ISL_481838	hCoV-19/England/BRIS-12DBA1/2020	betacoronavirus	01/06/2020	Europe / United Kingdom / England		Human	unknown	unknown	GH	B.1.165
EPI_ISL_481879	hCoV-19/England/BRIS-12DBB0/2020	betacoronavirus	01/06/2020	Europe / United Kingdom / England		Human	unknown	unknown	GR	B.1.1.1
EPI_ISL_481892	hCoV-19/England/BRIS-12DB74/2020	betacoronavirus	01/06/2020	Europe / United Kingdom / England		Human	unknown	unknown	GR	B.1.1.1
EPI_ISL_481967	hCoV-19/England/BRIS-12DB83/2020	betacoronavirus	01/06/2020	Europe / United Kingdom / England		Human	unknown	unknown	GH	B.1.165
EPI_ISL_481970	hCoV-19/England/BRIS-12DF2D/2020	betacoronavirus	05/06/2020	Europe / United Kingdom / England		Human	unknown	unknown	GH	B.1
EPI_ISL_481979	hCoV-19/England/BRIS-12DDE7/2020	betacoronavirus	01/06/2020	Europe / United Kingdom / England		Human	unknown	unknown	GR	B.1.1.1
EPI_ISL_481985	hCoV-19/England/BRIS-12DF1E/2020	betacoronavirus	04/06/2020	Europe / United Kingdom / England		Human	unknown	unknown	GH	B.1.167
EPI_ISL_481996	hCoV-19/England/BRIS-12DDD8/2020	betacoronavirus	01/06/2020	Europe / United Kingdom / England		Human	unknown	unknown	GR	B.1.1.1
EPI_ISL_481998	hCoV-19/England/BRIS-12DE20/2020	betacoronavirus	01/06/2020	Europe / United Kingdom / England		Human	unknown	unknown	G	B.1.249
EPI_ISL_482005	hCoV-19/England/BRIS-12DE8A/2020	betacoronavirus	02/06/2020	Europe / United Kingdom / England		Human	unknown	unknown	G	B.1.249
EPI_ISL_482026	hCoV-19/England/BRIS-12DDC9/2020	betacoronavirus	01/06/2020	Europe / United Kingdom / England		Human	unknown	unknown	GR	B.1.1.1
EPI_ISL_482031	hCoV-19/England/BRIS-12DEF3/2020	betacoronavirus	04/06/2020	Europe / United Kingdom / England		Human	unknown	unknown	GR	B.1.1.29
EPI_ISL_482485	hCoV-19/Bangladesh/BCSIR-NILMRC-155/2020	betacoronavirus	18/06/2020	Asia / Bangladesh / Rajshahi		Human	27	Female	GR	B.1.1.80
EPI_ISL_482486	hCoV-19/Bangladesh/BCSIR-NILMRC-160/2020	betacoronavirus	18/06/2020	Asia / Bangladesh / Rajshahi		Human	35	Female	GR	B.1.1.25
EPI_ISL_482487	hCoV-19/Bangladesh/BCSIR-NILMRC-118a/2020	betacoronavirus	18/06/2020	Asia / Bangladesh / Dhaka / Dhaka / Keraniganj Upazila		Human	50	Female	GR	B.1.1.29
EPI_ISL_482488	hCoV-19/Bangladesh/BCSIR-NILMRC-161/2020	betacoronavirus	18/06/2020	Asia / Bangladesh / Rajshahi		Human	38	Male	GR	B.1.1.25
EPI_ISL_482489	hCoV-19/Bangladesh/BCSIR-NILMRC-149/2020	betacoronavirus	18/06/2020	Asia / Bangladesh / Dhaka / Dhaka / Keraniganj Upazila		Human	36	Male	GR	B.1.1.25
EPI_ISL_482682	hCoV-19/Singapore/544/2020	betacoronavirus	02/06/2020	Asia / Singapore		Human	27	Male	O	B.6.6
EPI_ISL_482683	hCoV-19/Singapore/318/2020	betacoronavirus	02/06/2020	Asia / Singapore		Human	30	Male	L	B
EPI_ISL_482684	hCoV-19/Singapore/316/2020	betacoronavirus	02/06/2020	Asia / Singapore		Human	30	Male	L	B
EPI_ISL_482685	hCoV-19/Singapore/537/2020	betacoronavirus	02/06/2020	Asia / Singapore		Human	22	Male	O	B.6.6
EPI_ISL_482686	hCoV-19/Singapore/538/2020	betacoronavirus	02/06/2020	Asia / Singapore		Human	34	Male	L	B
EPI_ISL_482687	hCoV-19/Singapore/539/2020	betacoronavirus	02/06/2020	Asia / Singapore		Human	35	Male	O	B.6.6
EPI_ISL_482688	hCoV-19/Singapore/540/2020	betacoronavirus	02/06/2020	Asia / Singapore		Human	32	Male	O	B.6.6
EPI_ISL_482689	hCoV-19/Singapore/541/2020	betacoronavirus	02/06/2020	Asia / Singapore		Human	44	Male	O	B.6.6
EPI_ISL_482690	hCoV-19/Singapore/542/2020	betacoronavirus	02/06/2020	Asia / Singapore		Human	39	Male	O	B.6.6
EPI_ISL_482691	hCoV-19/Singapore/543/2020	betacoronavirus	02/06/2020	Asia / Singapore		Human	28	Male	O	B.6.6
EPI_ISL_482699	hCoV-19/Singapore/552/2020	betacoronavirus	06/06/2020	Asia / Singapore		Human	37	Male	O	B.6.6
EPI_ISL_482700	hCoV-19/Bangladesh/BCSIR-NILMRC-118/2020	betacoronavirus	18/06/2020	Asia / Bangladesh / Dhaka / Dhaka / Keraniganj Upazila		Human	50	Female	GR	B.1.1.29
EPI_ISL_482702	hCoV-19/South Africa/KRISP-0175/2020	betacoronavirus	05/06/2020	Africa / South Africa / KwaZulu-Natal		Human	37	Female	GR	B.1.1.273
EPI_ISL_482704	hCoV-19/South Africa/KRISP-0178/2020	betacoronavirus	05/06/2020	Africa / South Africa / KwaZulu-Natal		Human	27	Male	GR	B.1.1.281
EPI_ISL_482705	hCoV-19/South Africa/KRISP-0179/2020	betacoronavirus	06/06/2020	Africa / South Africa / KwaZulu-Natal		Human	49	Male	G	B.1.237
EPI_ISL_482708	hCoV-19/South Africa/KRISP-0185/2020	betacoronavirus	07/06/2020	Africa / South Africa / KwaZulu-Natal		Human	37	Male	GR	B.1.1.117
EPI_ISL_482709	hCoV-19/South Africa/KRISP-0190/2020	betacoronavirus	06/06/2020	Africa / South Africa / KwaZulu-Natal		Human	30	Male	GR	B.1.1.273
EPI_ISL_482710	hCoV-19/South Africa/KRISP-0191/2020	betacoronavirus	04/06/2020	Africa / South Africa / KwaZulu-Natal / eThekwini		Human	45	Female	G	B.1.106
EPI_ISL_482711	hCoV-19/South Africa/KRISP-0192/2020	betacoronavirus	04/06/2020	Africa / South Africa / KwaZulu-Natal / eThekwini		Human	34	Female	G	B.1.106
EPI_ISL_482712	hCoV-19/South Africa/KRISP-0196/2020	betacoronavirus	08/06/2020	Africa / South Africa / KwaZulu-Natal / eThekwini		Human	44	Female	G	B.1.106
EPI_ISL_482713	hCoV-19/South Africa/KRISP-0197/2020	betacoronavirus	08/06/2020	Africa / South Africa / KwaZulu-Natal / eThekwini		Human	47	Female	GR	B.1.1.54
EPI_ISL_482714	hCoV-19/South Africa/KRISP-0199/2020	betacoronavirus	11/06/2020	Africa / South Africa / KwaZulu-Natal		Human	40	unknown	O	B.1
EPI_ISL_482715	hCoV-19/South Africa/KRISP-0200/2020	betacoronavirus	11/06/2020	Africa / South Africa / KwaZulu-Natal		Human	38	unknown	G	B.1
EPI_ISL_482716	hCoV-19/South Africa/KRISP-0201/2020	betacoronavirus	11/06/2020	Africa / South Africa / KwaZulu-Natal		Human	37	unknown	GR	B.1.1.117
EPI_ISL_482717	hCoV-19/South Africa/KRISP-0202/2020	betacoronavirus	11/06/2020	Africa / South Africa / KwaZulu-Natal		Human	33	unknown	GR	B.1.1.117
EPI_ISL_482718	hCoV-19/South Africa/KRISP-0205/2020	betacoronavirus	11/06/2020	Africa / South Africa / KwaZulu-Natal		Human	62	unknown	GR	B.1.1.117
EPI_ISL_482719	hCoV-19/South Africa/KRISP-0206/2020	betacoronavirus	11/06/2020	Africa / South Africa / KwaZulu-Natal		Human	51	unknown	G	B.1
EPI_ISL_482720	hCoV-19/South Africa/KRISP-0211/2020	betacoronavirus	11/06/2020	Africa / South Africa / KwaZulu-Natal		Human	37	unknown	G	B.1
EPI_ISL_482721	hCoV-19/South Africa/KRISP-0212/2020	betacoronavirus	11/06/2020	Africa / South Africa / KwaZulu-Natal		Human	43	unknown	G	B.1
EPI_ISL_482722	hCoV-19/South Africa/KRISP-0213/2020	betacoronavirus	11/06/2020	Africa / South Africa / KwaZulu-Natal		Human	35	unknown	G	B.1
EPI_ISL_482723	hCoV-19/South Africa/KRISP-0214/2020	betacoronavirus	11/06/2020	Africa / South Africa / KwaZulu-Natal		Human	52	unknown	G	B.1
EPI_ISL_482724	hCoV-19/South Africa/KRISP-0224/2020	betacoronavirus	11/06/2020	Africa / South Africa / KwaZulu-Natal / uThukela		Human	38	Male	G	B.1.144
EPI_ISL_482725	hCoV-19/South Africa/KRISP-0243/2020	betacoronavirus	14/06/2020	Africa / South Africa / KwaZulu-Natal / uMgungundlovu		Human	23	Male	G	B.1
EPI_ISL_482726	hCoV-19/South Africa/KRISP-0245/2020	betacoronavirus	14/06/2020	Africa / South Africa / KwaZulu-Natal / uThukela		Human	36	Female	G	B.1.144
EPI_ISL_482728	hCoV-19/South Africa/KRISP-0255/2020	betacoronavirus	14/06/2020	Africa / South Africa / KwaZulu-Natal / uThukela		Human	37	Male	G	B.1.144
EPI_ISL_482729	hCoV-19/South Africa/KRISP-0259/2020	betacoronavirus	15/06/2020	Africa / South Africa / KwaZulu-Natal / eThekwini		Human	47	Female	G	B.1
EPI_ISL_482730	hCoV-19/South Africa/KRISP-0260/2020	betacoronavirus	15/06/2020	Africa / South Africa / KwaZulu-Natal / eThekwini		Human	19	Female	G	B.1.140
EPI_ISL_482731	hCoV-19/South Africa/KRISP-0261/2020	betacoronavirus	15/06/2020	Africa / South Africa / KwaZulu-Natal / eThekwini		Human	60	Male	G	B.1
EPI_ISL_482848	hCoV-19/South Africa/KRISP-0193/2020	betacoronavirus	03/06/2020	Africa / South Africa / KwaZulu-Natal / Umbilo		Human	56	Female	G	B.1.106
EPI_ISL_482849	hCoV-19/South Africa/KRISP-0194/2020	betacoronavirus	06/06/2020	Africa / South Africa / KwaZulu-Natal / Umbilo		Human	40	Female	G	B.1.106
EPI_ISL_482850	hCoV-19/South Africa/KRISP-0195/2020	betacoronavirus	07/06/2020	Africa / South Africa / KwaZulu-Natal / Umbilo		Human	27	Female	G	B.1.106
EPI_ISL_482851	hCoV-19/South Africa/KRISP-0198/2020	betacoronavirus	11/06/2020	Africa / South Africa / KwaZulu-Natal / eThekwini		Human	46	unknown	GR	B.1.1.117
EPI_ISL_482852	hCoV-19/South Africa/KRISP-0203/2020	betacoronavirus	11/06/2020	Africa / South Africa / KwaZulu-Natal / eThekwini		Human	35	unknown	GR	B.1.1.117
EPI_ISL_482853	hCoV-19/South Africa/KRISP-0266/2020	betacoronavirus	17/06/2020	Africa / South Africa / KwaZulu-Natal / eThekwini		Human	29	Male	GR	B.1.1.29
EPI_ISL_482854	hCoV-19/South Africa/KRISP-0267/2020	betacoronavirus	17/06/2020	Africa / South Africa / KwaZulu-Natal / eThekwini		Human	17	Female	S	A
EPI_ISL_482855	hCoV-19/South Africa/KRISP-0268/2020	betacoronavirus	17/06/2020	Africa / South Africa / KwaZulu-Natal / eThekwini		Human	24	Female	GR	B.1.1.117
EPI_ISL_482856	hCoV-19/South Africa/KRISP-0269/2020	betacoronavirus	17/06/2020	Africa / South Africa / KwaZulu-Natal / eThekwini		Human	25	Female	G	B.1
EPI_ISL_482857	hCoV-19/South Africa/KRISP-0270/2020	betacoronavirus	17/06/2020	Africa / South Africa / KwaZulu-Natal / eThekwini		Human	20	Female	GR	B.1.1.117
EPI_ISL_482858	hCoV-19/South Africa/KRISP-0271/2020	betacoronavirus	17/06/2020	Africa / South Africa / KwaZulu-Natal / eThekwini		Human	21	Female	GR	B.1.1.57
EPI_ISL_482859	hCoV-19/South Africa/KRISP-0272/2020	betacoronavirus	17/06/2020	Africa / South Africa / KwaZulu-Natal / eThekwini		Human	28	Female	GR	B.1.1.117
EPI_ISL_482860	hCoV-19/South Africa/KRISP-0273/2020	betacoronavirus	18/06/2020	Africa / South Africa / KwaZulu-Natal / eThekwini		Human	10	Female	GR	B.1.1.57
EPI_ISL_482861	hCoV-19/South Africa/KRISP-0274/2020	betacoronavirus	18/06/2020	Africa / South Africa / KwaZulu-Natal / eThekwini		Human	72	Female	GR	B.1.1.57
EPI_ISL_482862	hCoV-19/South Africa/KRISP-0275/2020	betacoronavirus	18/06/2020	Africa / South Africa / KwaZulu-Natal / eThekwini		Human	unknown	Female	GR	B.1.1.29
EPI_ISL_482863	hCoV-19/South Africa/KRISP-0276/2020	betacoronavirus	18/06/2020	Africa / South Africa / KwaZulu-Natal / eThekwini		Human	29	Female	GR	B.1.1.57
EPI_ISL_482864	hCoV-19/South Africa/KRISP-0277/2020	betacoronavirus	16/06/2020	Africa / South Africa / KwaZulu-Natal / eThekwini		Human	34	Female	GR	B.1.1.273
EPI_ISL_482865	hCoV-19/South Africa/KRISP-0278/2020	betacoronavirus	16/06/2020	Africa / South Africa / KwaZulu-Natal / eThekwini		Human	52	Female	GR	B.1.1.75
EPI_ISL_482866	hCoV-19/South Africa/KRISP-0279/2020	betacoronavirus	16/06/2020	Africa / South Africa / KwaZulu-Natal / eThekwini		Human	43	Female	GR	B.1.1.56
EPI_ISL_482867	hCoV-19/South Africa/KRISP-0280/2020	betacoronavirus	16/06/2020	Africa / South Africa / KwaZulu-Natal / eThekwini		Human	37	Female	GR	B.1.1.54
EPI_ISL_482868	hCoV-19/South Africa/KRISP-0281/2020	betacoronavirus	16/06/2020	Africa / South Africa / KwaZulu-Natal / eThekwini		Human	37	Female	GR	B.1.1.54
EPI_ISL_482869	hCoV-19/South Africa/KRISP-0282/2020	betacoronavirus	16/06/2020	Africa / South Africa / KwaZulu-Natal / eThekwini		Human	49	Female	GR	B.1.1.54
EPI_ISL_482870	hCoV-19/South Africa/KRISP-0283/2020	betacoronavirus	16/06/2020	Africa / South Africa / KwaZulu-Natal / eThekwini		Human	50	Female	GR	B.1.1.54
EPI_ISL_482871	hCoV-19/South Africa/KRISP-0284/2020	betacoronavirus	16/06/2020	Africa / South Africa / KwaZulu-Natal / eThekwini		Human	50	Male	O	B.1.1.54
EPI_ISL_482872	hCoV-19/South Africa/KRISP-0285/2020	betacoronavirus	16/06/2020	Africa / South Africa / KwaZulu-Natal / eThekwini		Human	40	Male	O	B.1.1.54
EPI_ISL_482874	hCoV-19/Senegal/64771/2020	betacoronavirus	13/06/2020	Africa / Senegal / Dakar / Mbao		Human	43	Male	GR	B.1.1.44
EPI_ISL_482875	hCoV-19/Senegal/68550/2020	betacoronavirus	16/06/2020	Africa / Senegal / Dakar		Human	55	Male	G	B.1.416
EPI_ISL_482876	hCoV-19/Senegal/68548/2020	betacoronavirus	17/06/2020	Africa / Senegal / Dakar		Human	45	Male	G	B.1.416
EPI_ISL_482877	hCoV-19/Senegal/68488/2020	betacoronavirus	17/06/2020	Africa / Senegal / Dakar		Human	65	Male	GH	B.1.356
EPI_ISL_482878	hCoV-19/Senegal/68458/2020	betacoronavirus	18/06/2020	Africa / Senegal / Dakar		Human	42	Female	GR	B.1.1.247
EPI_ISL_482879	hCoV-19/France/OCC-21/2020	betacoronavirus	08/06/2020	Europe / France / Occitanie		Human	unknown	unknown	GH	B.1.159
EPI_ISL_482880	hCoV-19/France/OCC-22/2020	betacoronavirus	08/06/2020	Europe / France / Occitanie		Human	unknown	unknown	GH	B.1.159
EPI_ISL_482881	hCoV-19/France/OCC-23/2020	betacoronavirus	09/06/2020	Europe / France / Occitanie		Human	unknown	unknown	GH	B.1.159
EPI_ISL_482882	hCoV-19/France/OCC-24/2020	betacoronavirus	10/06/2020	Europe / France / Occitanie		Human	unknown	unknown	GH	B.1.159
EPI_ISL_482883	hCoV-19/France/OCC-25/2020	betacoronavirus	10/06/2020	Europe / France / Occitanie		Human	unknown	unknown	GH	B.1.159
EPI_ISL_482884	hCoV-19/France/OCC-26/2020	betacoronavirus	10/06/2020	Europe / France / Occitanie		Human	unknown	unknown	GH	B.1.159
EPI_ISL_482885	hCoV-19/France/OCC-27/2020	betacoronavirus	15/06/2020	Europe / France / Occitanie		Human	unknown	unknown	GH	B.1.159
EPI_ISL_482886	hCoV-19/France/OCC-28/2020	betacoronavirus	12/06/2020	Europe / France / Occitanie		Human	unknown	unknown	GH	B.1.159
EPI_ISL_482887	hCoV-19/France/OCC-29/2020	betacoronavirus	18/06/2020	Europe / France / Occitanie		Human	unknown	unknown	GH	B.1.159
EPI_ISL_482888	hCoV-19/France/OCC-30/2020	betacoronavirus	10/06/2020	Europe / France / Occitanie		Human	unknown	unknown	GH	B.1.159
EPI_ISL_482889	hCoV-19/France/OCC-31/2020	betacoronavirus	12/06/2020	Europe / France / Occitanie		Human	unknown	unknown	GH	B.1.159
EPI_ISL_482966	hCoV-19/USA/MN-MDH-1245/2020	betacoronavirus	02/06/2020	North America / USA / Minnesota		Human	unknown	unknown	GH	B.1
EPI_ISL_482971	hCoV-19/USA/MN-MDH-1250/2020	betacoronavirus	02/06/2020	North America / USA / Minnesota		Human	unknown	unknown	GH	B.1.308
EPI_ISL_482972	hCoV-19/USA/MN-MDH-1251/2020	betacoronavirus	02/06/2020	North America / USA / Minnesota		Human	unknown	unknown	GH	B.1
EPI_ISL_482973	hCoV-19/USA/MN-MDH-1252/2020	betacoronavirus	09/06/2020	North America / USA / Minnesota		Human	unknown	unknown	GH	B.1.2
EPI_ISL_482974	hCoV-19/USA/MN-MDH-1253/2020	betacoronavirus	09/06/2020	North America / USA / Minnesota		Human	unknown	unknown	GH	B.1.2
EPI_ISL_482975	hCoV-19/USA/MN-MDH-1254/2020	betacoronavirus	09/06/2020	North America / USA / Minnesota		Human	unknown	unknown	GH	B.1.2
EPI_ISL_482976	hCoV-19/USA/MN-MDH-1255/2020	betacoronavirus	09/06/2020	North America / USA / Minnesota		Human	unknown	unknown	GH	B.1.2
EPI_ISL_482977	hCoV-19/USA/MN-MDH-1256/2020	betacoronavirus	09/06/2020	North America / USA / Minnesota		Human	unknown	unknown	GH	B.1.2
EPI_ISL_482978	hCoV-19/USA/MN-MDH-1257/2020	betacoronavirus	09/06/2020	North America / USA / Minnesota		Human	unknown	unknown	GH	B.1.2
EPI_ISL_482979	hCoV-19/USA/MN-MDH-1258/2020	betacoronavirus	09/06/2020	North America / USA / Minnesota		Human	unknown	unknown	GH	B.1.2
EPI_ISL_482980	hCoV-19/USA/MN-MDH-1259/2020	betacoronavirus	09/06/2020	North America / USA / Minnesota		Human	unknown	unknown	GH	B.1.2
EPI_ISL_482981	hCoV-19/USA/MN-MDH-1260/2020	betacoronavirus	09/06/2020	North America / USA / Minnesota		Human	unknown	unknown	GH	B.1.2
EPI_ISL_482982	hCoV-19/USA/MN-MDH-1261/2020	betacoronavirus	09/06/2020	North America / USA / Minnesota		Human	unknown	unknown	GH	B.1.2
EPI_ISL_482983	hCoV-19/USA/MN-MDH-1262/2020	betacoronavirus	09/06/2020	North America / USA / Minnesota		Human	unknown	unknown	GH	B.1.2
EPI_ISL_482984	hCoV-19/USA/MN-MDH-1263/2020	betacoronavirus	09/06/2020	North America / USA / Minnesota		Human	unknown	unknown	GH	B.1.2
EPI_ISL_482985	hCoV-19/USA/MN-MDH-1264/2020	betacoronavirus	09/06/2020	North America / USA / Minnesota		Human	unknown	unknown	GH	B.1.2
EPI_ISL_482986	hCoV-19/USA/MN-MDH-1265/2020	betacoronavirus	09/06/2020	North America / USA / Minnesota		Human	unknown	unknown	GH	B.1.2
EPI_ISL_482987	hCoV-19/USA/MN-MDH-1266/2020	betacoronavirus	09/06/2020	North America / USA / Minnesota		Human	unknown	unknown	GH	B.1.2
EPI_ISL_483476	hCoV-19/USA/CA-ALSR-1036-SAN/2020	betacoronavirus	21/06/2020	North America / USA / California / San Diego County		Human	unknown	unknown	G	B.1.243
EPI_ISL_483477	hCoV-19/USA/CA-ALSR-1038-SAN/2020	betacoronavirus	21/06/2020	North America / USA / California / San Diego County		Human	unknown	unknown	G	B.1.397
EPI_ISL_483478	hCoV-19/USA/CA-ALSR-1039-SAN/2020	betacoronavirus	21/06/2020	North America / USA / California / San Diego County		Human	unknown	unknown	GH	B.1.2
EPI_ISL_483479	hCoV-19/USA/CA-ALSR-1042-SAN/2020	betacoronavirus	21/06/2020	North America / USA / California / San Diego County		Human	unknown	unknown	G	B.1.243
EPI_ISL_483480	hCoV-19/USA/CA-ALSR-1044-SAN/2020	betacoronavirus	19/06/2020	North America / USA / California / San Diego County		Human	unknown	unknown	G	B.1.241
EPI_ISL_483481	hCoV-19/USA/CA-ALSR-1045-SAN/2020	betacoronavirus	21/06/2020	North America / USA / California / San Diego County		Human	unknown	unknown	G	B.1
EPI_ISL_483482	hCoV-19/USA/CA-ALSR-1049-SAN/2020	betacoronavirus	21/06/2020	North America / USA / California / San Diego County		Human	unknown	unknown	GR	B.1.1.29
EPI_ISL_483483	hCoV-19/USA/CA-ALSR-1050-SAN/2020	betacoronavirus	21/06/2020	North America / USA / California / San Diego County		Human	unknown	unknown	GR	B.1.1.287
EPI_ISL_483484	hCoV-19/USA/CA-ALSR-1052-SAN/2020	betacoronavirus	21/06/2020	North America / USA / California / San Diego County		Human	unknown	unknown	G	B.1
EPI_ISL_483485	hCoV-19/USA/CA-ALSR-1053-SAN/2020	betacoronavirus	21/06/2020	North America / USA / California / San Diego County		Human	unknown	unknown	G	B.1
EPI_ISL_483486	hCoV-19/USA/CA-ALSR-1055-SAN/2020	betacoronavirus	23/06/2020	North America / USA / California / San Diego County		Human	unknown	unknown	G	B.1
EPI_ISL_483487	hCoV-19/USA/CA-ALSR-1056-SAN/2020	betacoronavirus	20/06/2020	North America / USA / California / San Diego County		Human	unknown	unknown	G	B.1
EPI_ISL_483488	hCoV-19/USA/CA-ALSR-1057-SAN/2020	betacoronavirus	20/06/2020	North America / USA / California / San Diego County		Human	unknown	unknown	GH	B.1.2
EPI_ISL_483489	hCoV-19/USA/CA-ALSR-1058-SAN/2020	betacoronavirus	20/06/2020	North America / USA / California / San Diego County		Human	unknown	unknown	G	B.1.243
EPI_ISL_483490	hCoV-19/USA/CA-ALSR-1059-SAN/2020	betacoronavirus	20/06/2020	North America / USA / California / San Diego County		Human	unknown	unknown	GH	B.1
EPI_ISL_483491	hCoV-19/USA/CA-ALSR-1060-SAN/2020	betacoronavirus	20/06/2020	North America / USA / California / San Diego County		Human	unknown	unknown	G	B.1
EPI_ISL_483492	hCoV-19/USA/CA-ALSR-1061-SAN/2020	betacoronavirus	20/06/2020	North America / USA / California / San Diego County		Human	unknown	unknown	G	B.1
EPI_ISL_483493	hCoV-19/USA/CA-ALSR-1062-SAN/2020	betacoronavirus	20/06/2020	North America / USA / California / San Diego County		Human	unknown	unknown	G	B.1.243
EPI_ISL_483494	hCoV-19/USA/CA-ALSR-1063-SAN/2020	betacoronavirus	20/06/2020	North America / USA / California / San Diego County		Human	unknown	unknown	GH	B.1
EPI_ISL_483495	hCoV-19/USA/CA-ALSR-1065-SAN/2020	betacoronavirus	22/06/2020	North America / USA / California / San Diego County		Human	unknown	unknown	G	B.1.400
EPI_ISL_483496	hCoV-19/USA/CA-ALSR-1066-SAN/2020	betacoronavirus	22/06/2020	North America / USA / California / San Diego County		Human	unknown	unknown	G	B.1.241
EPI_ISL_483497	hCoV-19/USA/CA-ALSR-1067-SAN/2020	betacoronavirus	22/06/2020	North America / USA / California / San Diego County		Human	unknown	unknown	GH	B.1.2
EPI_ISL_483498	hCoV-19/USA/CA-ALSR-1068-SAN/2020	betacoronavirus	15/06/2020	North America / USA / California / San Diego County		Human	unknown	unknown	G	B.1
EPI_ISL_483499	hCoV-19/USA/CA-ALSR-1070-SAN/2020	betacoronavirus	22/06/2020	North America / USA / California / San Diego County		Human	unknown	unknown	GH	B.1.313
EPI_ISL_483500	hCoV-19/USA/CA-ALSR-1072-SAN/2020	betacoronavirus	22/06/2020	North America / USA / California / San Diego County		Human	unknown	unknown	G	B.1.239
EPI_ISL_483501	hCoV-19/USA/CA-ALSR-1074-SAN/2020	betacoronavirus	23/06/2020	North America / USA / California / San Diego County		Human	unknown	unknown	G	B.1
EPI_ISL_483502	hCoV-19/USA/CA-ALSR-1075-SAN/2020	betacoronavirus	23/06/2020	North America / USA / California / San Diego County		Human	unknown	unknown	GH	B.1
EPI_ISL_483503	hCoV-19/USA/CA-ALSR-1076-SAN/2020	betacoronavirus	22/06/2020	North America / USA / California / San Diego County		Human	unknown	unknown	G	B.1.241
EPI_ISL_483504	hCoV-19/USA/CA-ALSR-1077-SAN/2020	betacoronavirus	22/06/2020	North America / USA / California / San Diego County		Human	unknown	unknown	GH	B.1.369
EPI_ISL_483505	hCoV-19/USA/CA-ALSR-1078-SAN/2020	betacoronavirus	23/06/2020	North America / USA / California / San Diego County		Human	unknown	unknown	GH	B.1.369
EPI_ISL_483506	hCoV-19/USA/CA-ALSR-1079-SAN/2020	betacoronavirus	23/06/2020	North America / USA / California / San Diego County		Human	unknown	unknown	G	B.1.207
EPI_ISL_483507	hCoV-19/USA/CA-ALSR-1080-SAN/2020	betacoronavirus	23/06/2020	North America / USA / California / San Diego County		Human	unknown	unknown	GH	B.1.369
EPI_ISL_483508	hCoV-19/USA/CA-ALSR-1081-SAN/2020	betacoronavirus	23/06/2020	North America / USA / California / San Diego County		Human	unknown	unknown	G	B.1
EPI_ISL_483509	hCoV-19/USA/CA-ALSR-1082-SAN/2020	betacoronavirus	22/06/2020	North America / USA / California / San Diego County		Human	unknown	unknown	G	B.1.216
EPI_ISL_483510	hCoV-19/USA/CA-ALSR-1083-SAN/2020	betacoronavirus	23/06/2020	North America / USA / California / San Diego County		Human	unknown	unknown	G	B.1
EPI_ISL_483511	hCoV-19/USA/CA-ALSR-1084-SAN/2020	betacoronavirus	23/06/2020	North America / USA / California / San Diego County		Human	unknown	unknown	G	B.1.240
EPI_ISL_483512	hCoV-19/USA/CA-ALSR-1085-SAN/2020	betacoronavirus	23/06/2020	North America / USA / California / San Diego County		Human	unknown	unknown	G	B.1.241
EPI_ISL_483513	hCoV-19/USA/CA-ALSR-1086-SAN/2020	betacoronavirus	23/06/2020	North America / USA / California / San Diego County		Human	unknown	unknown	GH	B.1
EPI_ISL_483514	hCoV-19/USA/CA-ALSR-1087-SAN/2020	betacoronavirus	02/06/2020	North America / USA / California / San Diego County		Human	unknown	unknown	GV	B.1.189
EPI_ISL_483515	hCoV-19/USA/CA-ALSR-1088-SAN/2020	betacoronavirus	16/06/2020	North America / USA / California / San Diego County		Human	unknown	unknown	G	B.1.243
EPI_ISL_483516	hCoV-19/USA/CA-ALSR-1089-SAN/2020	betacoronavirus	15/06/2020	North America / USA / California / San Diego County		Human	unknown	unknown	GH	B.1
EPI_ISL_483517	hCoV-19/USA/CA-ALSR-1090-SAN/2020	betacoronavirus	15/06/2020	North America / USA / California / San Diego County		Human	unknown	unknown	G	B.1.241
EPI_ISL_483518	hCoV-19/USA/CA-ALSR-1091-SAN/2020	betacoronavirus	13/06/2020	North America / USA / California / San Diego County		Human	unknown	unknown	G	B.1
EPI_ISL_483519	hCoV-19/USA/CA-ALSR-1092-SAN/2020	betacoronavirus	13/06/2020	North America / USA / California / San Diego County		Human	unknown	unknown	G	B.1
EPI_ISL_483520	hCoV-19/USA/CA-ALSR-1093-SAN/2020	betacoronavirus	18/06/2020	North America / USA / California / San Diego County		Human	unknown	unknown	G	B.1.241
EPI_ISL_483521	hCoV-19/USA/CA-ALSR-1094-SAN/2020	betacoronavirus	19/06/2020	North America / USA / California / San Diego County		Human	unknown	unknown	G	B.1.405
EPI_ISL_483522	hCoV-19/USA/CA-ALSR-1095-SAN/2020	betacoronavirus	18/06/2020	North America / USA / California / San Diego County		Human	unknown	unknown	GR	B.1.1.287
EPI_ISL_483523	hCoV-19/USA/CA-ALSR-1096-SAN/2020	betacoronavirus	18/06/2020	North America / USA / California / San Diego County		Human	unknown	unknown	GR	B.1.1.128
EPI_ISL_483524	hCoV-19/USA/CA-ALSR-1097-SAN/2020	betacoronavirus	18/06/2020	North America / USA / California / San Diego County		Human	unknown	unknown	G	B.1.241
EPI_ISL_483525	hCoV-19/USA/CA-ALSR-1098-SAN/2020	betacoronavirus	17/06/2020	North America / USA / California / San Diego County		Human	unknown	unknown	GR	B.1.1.93
EPI_ISL_483526	hCoV-19/USA/CA-ALSR-1100-SAN/2020	betacoronavirus	17/06/2020	North America / USA / California / San Diego County		Human	unknown	unknown	GR	B.1.1.287
EPI_ISL_483527	hCoV-19/USA/CA-ALSR-1101-SAN/2020	betacoronavirus	17/06/2020	North America / USA / California / San Diego County		Human	unknown	unknown	G	B.1.243
EPI_ISL_483528	hCoV-19/USA/CA-ALSR-1102-SAN/2020	betacoronavirus	18/06/2020	North America / USA / California / San Diego County		Human	unknown	unknown	G	B.1.400
EPI_ISL_483529	hCoV-19/USA/CA-ALSR-1104-SAN/2020	betacoronavirus	18/06/2020	North America / USA / California / San Diego County		Human	unknown	unknown	G	B.1.241
EPI_ISL_483530	hCoV-19/USA/CA-ALSR-1106-SAN/2020	betacoronavirus	14/06/2020	North America / USA / California / San Diego County		Human	unknown	unknown	GR	B.1.1.29
EPI_ISL_483531	hCoV-19/USA/CA-ALSR-1107-SAN/2020	betacoronavirus	25/06/2020	North America / USA / California / San Diego County		Human	unknown	unknown	G	B.1.241
EPI_ISL_483532	hCoV-19/USA/CA-ALSR-1108-SAN/2020	betacoronavirus	25/06/2020	North America / USA / California / San Diego County		Human	unknown	unknown	G	B.1.241
EPI_ISL_483533	hCoV-19/USA/CA-ALSR-1110-SAN/2020	betacoronavirus	18/06/2020	North America / USA / California / San Diego County		Human	unknown	unknown	G	B.1.241
EPI_ISL_483534	hCoV-19/USA/CA-ALSR-1111-SAN/2020	betacoronavirus	21/06/2020	North America / USA / California / San Diego County		Human	unknown	unknown	G	B.1.241
EPI_ISL_483535	hCoV-19/USA/CA-ALSR-1112-SAN/2020	betacoronavirus	22/06/2020	North America / USA / California / San Diego County		Human	unknown	unknown	G	B.1.241
EPI_ISL_483536	hCoV-19/USA/CA-ALSR-1113-SAN/2020	betacoronavirus	23/06/2020	North America / USA / California / San Diego County		Human	unknown	unknown	G	B.1.241
EPI_ISL_483537	hCoV-19/USA/CA-ALSR-1114-SAN/2020	betacoronavirus	25/06/2020	North America / USA / California / San Diego County		Human	unknown	unknown	G	B.1.241
EPI_ISL_483538	hCoV-19/USA/CA-ALSR-1115-SAN/2020	betacoronavirus	23/06/2020	North America / USA / California / San Diego County		Human	unknown	unknown	G	B.1.241
EPI_ISL_483539	hCoV-19/USA/CA-ALSR-1116-SAN/2020	betacoronavirus	18/06/2020	North America / USA / California / San Diego County		Human	unknown	unknown	G	B.1.240
EPI_ISL_483540	hCoV-19/USA/CA-ALSR-1117-SAN/2020	betacoronavirus	23/06/2020	North America / USA / California / San Diego County		Human	unknown	unknown	G	B.1.241
EPI_ISL_483541	hCoV-19/USA/CA-ALSR-1118-SAN/2020	betacoronavirus	21/06/2020	North America / USA / California / San Diego County		Human	unknown	unknown	G	B.1.241
EPI_ISL_483566	hCoV-19/Spain/PV-HUB-56597693/2020	betacoronavirus	07/06/2020	Europe / Spain / Basque Country / Bizkaia / Bilbao		Human	91	Male	G	B.1
EPI_ISL_483570	hCoV-19/Spain/PV-HUB-50399463/2020	betacoronavirus	08/06/2020	Europe / Spain / Basque Country / Bizkaia		Human	39	Female	G	B.1
EPI_ISL_483571	hCoV-19/Spain/PV-HUB-51235493/2020	betacoronavirus	08/06/2020	Europe / Spain / Basque Country / Bizkaia		Human	68	Male	G	B.1
EPI_ISL_483572	hCoV-19/Spain/PV-HUB-56574605/2020	betacoronavirus	08/06/2020	Europe / Spain / Basque Country / Bizkaia		Human	62	Female	G	B.1
EPI_ISL_483573	hCoV-19/Spain/PV-HUB-52580776/2020	betacoronavirus	10/06/2020	Europe / Spain / Basque Country / Bizkaia		Human	56	Female	G	B.1
EPI_ISL_483577	hCoV-19/Singapore/554/2020	betacoronavirus	01/06/2020	Asia / Singapore		Human	39	Male	O	B.6.6
EPI_ISL_483582	hCoV-19/Singapore/559/2020	betacoronavirus	19/06/2020	Asia / Singapore		Human	30	Male	O	B.6.6
EPI_ISL_483590	hCoV-19/Singapore/567/2020	betacoronavirus	24/06/2020	Asia / Singapore		Human	31	Male	O	B.6.6
EPI_ISL_483593	hCoV-19/Singapore/570/2020	betacoronavirus	05/06/2020	Asia / Singapore		Human	78	Male	O	B.6.6
EPI_ISL_483608	hCoV-19/Singapore/585/2020	betacoronavirus	26/06/2020	Asia / Singapore		Human	33	Male	O	B.6.6
EPI_ISL_483611	hCoV-19/Singapore/588/2020	betacoronavirus	27/06/2020	Asia / Singapore		Human	37	Female	O	B.6.6
EPI_ISL_483614	hCoV-19/Singapore/591/2020	betacoronavirus	26/06/2020	Asia / Singapore		Human	62	Female	O	B.6.6
EPI_ISL_483615	hCoV-19/Singapore/592/2020	betacoronavirus	26/06/2020	Asia / Singapore		Human	55	Male	G	B.1.210
EPI_ISL_483618	hCoV-19/Singapore/595/2020	betacoronavirus	26/06/2020	Asia / Singapore		Human	23	Male	O	B.6.6
EPI_ISL_483619	hCoV-19/Singapore/596/2020	betacoronavirus	22/06/2020	Asia / Singapore		Human	22	Male	O	B.6.6
EPI_ISL_483620	hCoV-19/Singapore/597/2020	betacoronavirus	24/06/2020	Asia / Singapore		Human	66	Male	O	B.6.6
EPI_ISL_483622	hCoV-19/Bangladesh/BCSIR-NILMRC-175/2020	betacoronavirus	12/06/2020	Asia / Bangladesh / Rajshahi / Pabna		Human	55	Male	GR	B.1.1
EPI_ISL_483623	hCoV-19/Bangladesh/BCSIR-NILMRC-176/2020	betacoronavirus	12/06/2020	Asia / Bangladesh / Rajshahi / Pabna		Human	53	Male	GR	B.1.1.25
EPI_ISL_483624	hCoV-19/Bangladesh/BCSIR-NILMRC-177/2020	betacoronavirus	12/06/2020	Asia / Bangladesh / Rajshahi / Pabna		Human	21	Male	GR	B.1.1.25
EPI_ISL_483626	hCoV-19/Bangladesh/BCSIR-NILMRC-178/2020	betacoronavirus	15/06/2020	Asia / Bangladesh / Rajshahi / Pabna		Human	65	Male	GR	B.1.1.80
EPI_ISL_483627	hCoV-19/Bangladesh/BCSIR-NILMRC-174/2020	betacoronavirus	12/06/2020	Asia / Bangladesh / Rajshahi / Pabna		Human	43	Male	GR	B.1.1.25
EPI_ISL_483628	hCoV-19/Bangladesh/BCSIR-NILMRC-179/2020	betacoronavirus	15/06/2020	Asia / Bangladesh / Rajshahi / Pabna		Human	34	Male	GR	B.1.1.25
EPI_ISL_483629	hCoV-19/Bangladesh/BCSIR-NILMRC-181/2020	betacoronavirus	20/06/2020	Asia / Bangladesh / Rajshahi / Pabna		Human	51	Female	GR	B.1.1.296
EPI_ISL_483630	hCoV-19/Bangladesh/BCSIR-NILMRC-182/2020	betacoronavirus	20/06/2020	Asia / Bangladesh / Rajshahi / Pabna		Human	62	Female	GR	B.1.1.29
EPI_ISL_483631	hCoV-19/Bangladesh/BCSIR-NILMRC-184/2020	betacoronavirus	20/06/2020	Asia / Bangladesh / Rajshahi / Pabna		Human	28	Female	GR	B.1.1
EPI_ISL_483632	hCoV-19/Bangladesh/BCSIR-NILMRC-187/2020	betacoronavirus	16/06/2020	Asia / Bangladesh / Chittagong / Brahmanbaria		Human	40	Male	GR	B.1.1.25
EPI_ISL_483633	hCoV-19/Bangladesh/BCSIR-NILMRC-188/2020	betacoronavirus	16/06/2020	Asia / Bangladesh / Chittagong / Brahmanbaria		Human	40	Male	GR	B.1.1.80
EPI_ISL_483634	hCoV-19/Bangladesh/BCSIR-NILMRC-192/2020	betacoronavirus	17/06/2020	Asia / Bangladesh / Chittagong / Brahmanbaria		Human	37	Male	GR	B.1.1.25
EPI_ISL_483635	hCoV-19/Bangladesh/BCSIR-NILMRC-193/2020	betacoronavirus	17/06/2020	Asia / Bangladesh / Chittagong / Brahmanbaria		Human	28	Male	GR	B.1.1.25
EPI_ISL_483636	hCoV-19/Bangladesh/BCSIR-NILMRC-196/2020	betacoronavirus	20/06/2020	Asia / Bangladesh / Chittagong / Chandpur		Human	82	Male	GR	B.1.1
EPI_ISL_483641	hCoV-19/Bangladesh/BCSIR-NILMRC-195/2020	betacoronavirus	20/06/2020	Asia / Bangladesh / Chittagong / Chandpur		Human	50	Male	GR	B.1.1.25
EPI_ISL_483642	hCoV-19/Bangladesh/BCSIR-NILMRC-198/2020	betacoronavirus	20/06/2020	Asia / Bangladesh / Chittagong / Chandpur		Human	50	Male	GR	B.1.1.29
EPI_ISL_483643	hCoV-19/Bangladesh/BCSIR-NILMRC-199/2020	betacoronavirus	20/06/2020	Asia / Bangladesh / Chittagong / Chandpur		Human	65	Male	GR	B.1.1.80
EPI_ISL_483644	hCoV-19/Bangladesh/BCSIR-NILMRC-201/2020	betacoronavirus	20/06/2020	Asia / Bangladesh / Chittagong		Human	30	Male	GR	B.1.1
EPI_ISL_483645	hCoV-19/Bangladesh/BCSIR-NILMRC-211/2020	betacoronavirus	14/06/2020	Asia / Bangladesh / Sylhet / Habiganj		Human	25	Male	GR	B.1.1.103
EPI_ISL_483646	hCoV-19/Bangladesh/BCSIR-NILMRC-212/2020	betacoronavirus	14/06/2020	Asia / Bangladesh / Sylhet / Habiganj		Human	45	Female	GR	B.1.1.25
EPI_ISL_483647	hCoV-19/Bangladesh/BCSIR-NILMRC-213/2020	betacoronavirus	14/06/2020	Asia / Bangladesh / Sylhet / Habiganj		Human	17	Male	GR	B.1.1.80
EPI_ISL_483648	hCoV-19/Switzerland/ZH-ETHZ-150000/2020	betacoronavirus	13/06/2020	Europe / Switzerland / Zurich		Human	unknown	unknown	GR	B.1.1.127
EPI_ISL_483649	hCoV-19/Switzerland/ZH-ETHZ-150001/2020	betacoronavirus	12/06/2020	Europe / Switzerland / Zurich		Human	unknown	unknown	GR	B.1.1.127
EPI_ISL_483651	hCoV-19/Switzerland/BE-ETHZ-150006/2020	betacoronavirus	11/06/2020	Europe / Switzerland / Bern		Human	unknown	unknown	GR	B.1.1.29
EPI_ISL_483652	hCoV-19/Switzerland/BE-ETHZ-150012/2020	betacoronavirus	10/06/2020	Europe / Switzerland / Bern		Human	unknown	unknown	GH	B.1
EPI_ISL_483653	hCoV-19/Switzerland/BL-ETHZ-150014/2020	betacoronavirus	10/06/2020	Europe / Switzerland / Basel-Landschaft		Human	unknown	unknown	GR	B.1.1.39
EPI_ISL_483654	hCoV-19/Switzerland/BE-ETHZ-150015/2020	betacoronavirus	08/06/2020	Europe / Switzerland / Bern		Human	unknown	unknown	GR	B.1.1.39
EPI_ISL_483656	hCoV-19/Switzerland/VD-ETHZ-150017/2020	betacoronavirus	08/06/2020	Europe / Switzerland / Vaud		Human	unknown	unknown	GR	B.1.1.31
EPI_ISL_483657	hCoV-19/Switzerland/ZG-ETHZ-150018/2020	betacoronavirus	08/06/2020	Europe / Switzerland / Zug		Human	unknown	unknown	G	B.1
EPI_ISL_483660	hCoV-19/Switzerland/BE-ETHZ-150027/2020	betacoronavirus	04/06/2020	Europe / Switzerland / Bern		Human	unknown	unknown	GH	B.1
EPI_ISL_483661	hCoV-19/Switzerland/ZH-ETHZ-150029/2020	betacoronavirus	04/06/2020	Europe / Switzerland / Zurich		Human	unknown	unknown	GR	B.1.1.29
EPI_ISL_483662	hCoV-19/Switzerland/ZH-ETHZ-150034/2020	betacoronavirus	03/06/2020	Europe / Switzerland / Zurich		Human	unknown	unknown	GR	B.1.1.29
EPI_ISL_483663	hCoV-19/Switzerland/GE-ETHZ-150035/2020	betacoronavirus	03/06/2020	Europe / Switzerland / Geneva		Human	unknown	unknown	G	B.1
EPI_ISL_483664	hCoV-19/Switzerland/VD-ETHZ-150036/2020	betacoronavirus	03/06/2020	Europe / Switzerland / Vaud		Human	unknown	unknown	GR	B.1.1.29
EPI_ISL_483665	hCoV-19/Switzerland/ZH-ETHZ-150040/2020	betacoronavirus	02/06/2020	Europe / Switzerland / Zurich		Human	unknown	unknown	GR	B.1.1.29
EPI_ISL_483666	hCoV-19/Switzerland/ZH-ETHZ-150041/2020	betacoronavirus	02/06/2020	Europe / Switzerland / Zurich		Human	unknown	unknown	GR	B.1.1.29
EPI_ISL_483686	hCoV-19/Bangladesh/BCSIR-NILMRC-204/2020	betacoronavirus	26/06/2020	Asia / Bangladesh / Chittagong / Chandpur		Human	22	Male	GH	B.1.36.16
EPI_ISL_483687	hCoV-19/Bangladesh/BCSIR-NILMRC-205/2020	betacoronavirus	26/06/2020	Asia / Bangladesh / Chittagong / Chandpur		Human	22	Male	GR	B.1.1.25
EPI_ISL_483688	hCoV-19/Bangladesh/BCSIR-NILMRC-206/2020	betacoronavirus	27/06/2020	Asia / Bangladesh / Chittagong / Chandpur		Human	55	Male	GR	B.1.1.25
EPI_ISL_483689	hCoV-19/Bangladesh/BCSIR-NILMRC-207/2020	betacoronavirus	27/06/2020	Asia / Bangladesh / Chittagong / Chandpur		Human	95	Male	GR	B.1.1.25
EPI_ISL_483690	hCoV-19/Bangladesh/BCSIR-NILMRC-208/2020	betacoronavirus	27/06/2020	Asia / Bangladesh / Chittagong / Chandpur		Human	26	Female	GR	B.1.1.80
EPI_ISL_483691	hCoV-19/Bangladesh/BCSIR-NILMRC-210/2020	betacoronavirus	14/06/2020	Asia / Bangladesh / Sylhet / Habiganj		Human	22	Female	GR	B.1.1.29
EPI_ISL_483692	hCoV-19/Bangladesh/BCSIR-NILMRC-217/2020	betacoronavirus	24/06/2020	Asia / Bangladesh / Sylhet / Moulvibazar		Human	43	Male	GR	B.1.1.25
EPI_ISL_483693	hCoV-19/Bangladesh/BCSIR-NILMRC-180/2020	betacoronavirus	20/06/2020	Asia / Bangladesh / Rajshahi / Pabna		Human	43	Male	GR	B.1.1.25
EPI_ISL_483694	hCoV-19/Bangladesh/BCSIR-NILMRC-186/2020	betacoronavirus	16/06/2020	Asia / Bangladesh / Chittagong / Brahmanbaria		Human	47	Female	GH	B.1.36
EPI_ISL_483695	hCoV-19/Bangladesh/BCSIR-NILMRC-190/2020	betacoronavirus	17/06/2020	Asia / Bangladesh / Chittagong / Brahmanbaria		Human	61	Male	GR	B.1.1.59
EPI_ISL_483699	hCoV-19/Bangladesh/BCSIR-NILMRC-194/2020	betacoronavirus	20/06/2020	Asia / Bangladesh / Chittagong / Chandpur		Human	52	Female	GR	B.1.1.175
EPI_ISL_483700	hCoV-19/Bangladesh/BCSIR-NILMRC-203/2020	betacoronavirus	20/06/2020	Asia / Bangladesh / Chittagong / Chandpur		Human	60	Male	GR	B.1.1.25
EPI_ISL_483703	hCoV-19/Bangladesh/BCSIR-NILMRC-216/2020	betacoronavirus	24/06/2020	Asia / Bangladesh / Sylhet / Moulvibazar		Human	33	Male	GH	B.1.36
EPI_ISL_483705	hCoV-19/Bangladesh/BCSIR-NILMRC-218/2020	betacoronavirus	24/06/2020	Asia / Bangladesh / Sylhet / Habiganj		Human	67	Male	GR	B.1.1
EPI_ISL_483707	hCoV-19/Bangladesh/BCSIR-NILMRC-219/2020	betacoronavirus	24/06/2020	Asia / Bangladesh / Sylhet / Habiganj		Human	44	Female	GR	B.1.1
EPI_ISL_483710	hCoV-19/Bangladesh/BCSIR-NILMRC-220/2020	betacoronavirus	24/06/2020	Asia / Bangladesh / Sylhet / Habiganj		Human	35	Male	GH	B.1.36.16
EPI_ISL_483820	hCoV-19/India/GJ-GBRC239/2020	betacoronavirus	11/06/2020	Asia / India / Gujarat / Gandhinagar		Human	52	Male	GH	B.1
EPI_ISL_483821	hCoV-19/India/GJ-GBRC240/2020	betacoronavirus	05/06/2020	Asia / India / Gujarat / Vadodara		Human	70	Male	GH	B.1
EPI_ISL_483822	hCoV-19/India/GJ-GBRC241/2020	betacoronavirus	08/06/2020	Asia / India / Gujarat / Vadodara		Human	44	Male	G	B.1
EPI_ISL_483823	hCoV-19/India/GJ-GBRC242/2020	betacoronavirus	14/06/2020	Asia / India / Gujarat / Himatnagar		Human	46	Male	GH	B.1.36
EPI_ISL_483824	hCoV-19/India/GJ-GBRC243/2020	betacoronavirus	14/06/2020	Asia / India / Gujarat / Himatnagar		Human	70	Female	GH	B.1.454
EPI_ISL_483825	hCoV-19/India/GJ-GBRC244/2020	betacoronavirus	14/06/2020	Asia / India / Gujarat / Ahmedabad		Human	63	Female	GH	B.1.36
EPI_ISL_483826	hCoV-19/India/GJ-GBRC245/2020	betacoronavirus	14/06/2020	Asia / India / Gujarat / Modasa		Human	29	Female	GH	B.1.247
EPI_ISL_483827	hCoV-19/India/GJ-GBRC246/2020	betacoronavirus	19/06/2020	Asia / India / Gujarat / Prantij		Human	50	Male	G	B.1
EPI_ISL_483828	hCoV-19/India/GJ-GBRC247/2020	betacoronavirus	19/06/2020	Asia / India / Gujarat / Talod		Human	58	Male	GH	B.1.36
EPI_ISL_483829	hCoV-19/India/GJ-GBRC248a/2020	betacoronavirus	12/06/2020	Asia / India / Gujarat / Rajkot		Human	41	Male	GH	B.1.454
EPI_ISL_483830	hCoV-19/India/GJ-GBRC248b/2020	betacoronavirus	12/06/2020	Asia / India / Gujarat / Rajkot		Human	41	Male	GH	B.1.454
EPI_ISL_483831	hCoV-19/India/GJ-GBRC249a/2020	betacoronavirus	12/06/2020	Asia / India / Gujarat / Rajkot		Human	55	Male	GH	B.1.36
EPI_ISL_483832	hCoV-19/India/GJ-GBRC249b/2020	betacoronavirus	12/06/2020	Asia / India / Gujarat / Rajkot		Human	55	Male	GH	B.1.113
EPI_ISL_483833	hCoV-19/India/GJ-GBRC250a/2020	betacoronavirus	12/06/2020	Asia / India / Gujarat / Chuda		Human	42	Male	GH	B.1.36
EPI_ISL_483834	hCoV-19/India/GJ-GBRC250b/2020	betacoronavirus	12/06/2020	Asia / India / Gujarat / Chuda		Human	42	Male	GH	B.1.113
EPI_ISL_483835	hCoV-19/India/GJ-GBRC251a/2020	betacoronavirus	12/06/2020	Asia / India / Gujarat / Junagadh		Human	48	Male	G	B.1
EPI_ISL_483836	hCoV-19/India/GJ-GBRC251b/2020	betacoronavirus	12/06/2020	Asia / India / Gujarat / Junagadh		Human	48	Male	G	B.1.113
EPI_ISL_483837	hCoV-19/India/GJ-GBRC252/2020	betacoronavirus	12/06/2020	Asia / India / Gujarat / Rajkot		Human	55	Male	GH	B.1.36
EPI_ISL_483838	hCoV-19/India/GJ-GBRC253a/2020	betacoronavirus	12/06/2020	Asia / India / Gujarat / Rajkot		Human	51	Female	GH	B.1.113
EPI_ISL_483839	hCoV-19/India/GJ-GBRC253b/2020	betacoronavirus	12/06/2020	Asia / India / Gujarat / Rajkot		Human	51	Female	GH	B.1.36
EPI_ISL_483840	hCoV-19/India/GJ-GBRC254a/2020	betacoronavirus	12/06/2020	Asia / India / Gujarat / Rajkot		Human	15	Male	GH	B.1.36
EPI_ISL_483841	hCoV-19/India/GJ-GBRC254b/2020	betacoronavirus	12/06/2020	Asia / India / Gujarat / Rajkot		Human	15	Male	GH	B.1.113
EPI_ISL_483842	hCoV-19/India/GJ-GBRC255a/2020	betacoronavirus	12/06/2020	Asia / India / Gujarat / Rajkot		Human	37	Female	GH	B.1.36
EPI_ISL_483843	hCoV-19/India/GJ-GBRC255b/2020	betacoronavirus	12/06/2020	Asia / India / Gujarat / Rajkot		Human	37	Female	GH	B.1.36
EPI_ISL_483844	hCoV-19/India/GJ-GBRC256a/2020	betacoronavirus	12/06/2020	Asia / India / Gujarat / Jetpur		Human	50	Male	G	B.1.145
EPI_ISL_483845	hCoV-19/India/GJ-GBRC256b/2020	betacoronavirus	12/06/2020	Asia / India / Gujarat / Jetpur		Human	50	Male	GH	B.1.36
EPI_ISL_483846	hCoV-19/India/GJ-GBRC257a/2020	betacoronavirus	12/06/2020	Asia / India / Gujarat / Rajkot		Human	29	Female	GH	B.1.113
EPI_ISL_483847	hCoV-19/India/GJ-GBRC257b/2020	betacoronavirus	12/06/2020	Asia / India / Gujarat / Rajkot		Human	29	Female	GH	B.1.36
EPI_ISL_483848	hCoV-19/India/GJ-GBRC258a/2020	betacoronavirus	12/06/2020	Asia / India / Gujarat / Gondal		Human	62	Male	GH	B.1.113
EPI_ISL_483849	hCoV-19/India/GJ-GBRC258b/2020	betacoronavirus	12/06/2020	Asia / India / Gujarat / Gondal		Human	62	Male	G	B.1.247
EPI_ISL_483850	hCoV-19/India/GJ-GBRC259/2020	betacoronavirus	11/06/2020	Asia / India / Gujarat / Surat		Human	58	Female	S	A
EPI_ISL_483851	hCoV-19/India/GJ-GBRC260a/2020	betacoronavirus	11/06/2020	Asia / India / Gujarat / Surat		Human	44	Male	GH	B.1.113
EPI_ISL_483852	hCoV-19/India/GJ-GBRC260b/2020	betacoronavirus	11/06/2020	Asia / India / Gujarat / Surat		Human	44	Male	GH	B.1.247
EPI_ISL_483853	hCoV-19/India/GJ-GBRC261a/2020	betacoronavirus	11/06/2020	Asia / India / Gujarat / Surat		Human	56	Male	G	B.1
EPI_ISL_483854	hCoV-19/India/GJ-GBRC261b/2020	betacoronavirus	11/06/2020	Asia / India / Gujarat / Surat		Human	56	Male	GH	B.1.113
EPI_ISL_483855	hCoV-19/India/GJ-GBRC262/2020	betacoronavirus	11/06/2020	Asia / India / Gujarat / Surat		Human	38	Male	G	B.1.210
EPI_ISL_483856	hCoV-19/India/GJ-GBRC263a/2020	betacoronavirus	12/06/2020	Asia / India / Gujarat / Surat		Human	39	Male	GH	B.1.113
EPI_ISL_483857	hCoV-19/India/GJ-GBRC263b/2020	betacoronavirus	12/06/2020	Asia / India / Gujarat / Surat		Human	39	Male	S	B.1.113
EPI_ISL_483858	hCoV-19/India/GJ-GBRC264a/2020	betacoronavirus	13/06/2020	Asia / India / Gujarat / Choryasi		Human	44	Male	G	B.1.113
EPI_ISL_483859	hCoV-19/India/GJ-GBRC264b/2020	betacoronavirus	13/06/2020	Asia / India / Gujarat / Choryasi		Human	44	Male	GH	B.1.247
EPI_ISL_483860	hCoV-19/India/GJ-GBRC265/2020	betacoronavirus	13/06/2020	Asia / India / Gujarat / Surat		Human	38	Male	G	B.1
EPI_ISL_483861	hCoV-19/India/GJ-GBRC266/2020	betacoronavirus	13/06/2020	Asia / India / Gujarat / Surat		Human	48	Male	G	B.1
EPI_ISL_483862	hCoV-19/India/GJ-GBRC267a/2020	betacoronavirus	13/06/2020	Asia / India / Gujarat / Choryasi		Human	28	Male	G	B.1.113
EPI_ISL_483863	hCoV-19/India/GJ-GBRC267b/2020	betacoronavirus	13/06/2020	Asia / India / Gujarat / Choryasi		Human	28	Male	GH	B.1.36
EPI_ISL_483864	hCoV-19/India/GJ-GBRC268a/2020	betacoronavirus	13/06/2020	Asia / India / Gujarat / Surat		Human	53	Female	G	B.1.113
EPI_ISL_483865	hCoV-19/India/GJ-GBRC268b/2020	betacoronavirus	13/06/2020	Asia / India / Gujarat / Surat		Human	53	Female	GH	B.1.36
EPI_ISL_483866	hCoV-19/India/GJ-GBRC269/2020	betacoronavirus	13/06/2020	Asia / India / Gujarat / Choryasi		Human	55	Female	G	B.1
EPI_ISL_483867	hCoV-19/India/GJ-GBRC270/2020	betacoronavirus	13/06/2020	Asia / India / Gujarat / Surat		Human	63	Male	GR	B.1.1.281
EPI_ISL_483868	hCoV-19/India/GJ-GBRC271a/2020	betacoronavirus	13/06/2020	Asia / India / Gujarat / Surat		Human	54	Female	O	B.1.113
EPI_ISL_483869	hCoV-19/India/GJ-GBRC271b/2020	betacoronavirus	13/06/2020	Asia / India / Gujarat / Surat		Human	54	Female	O	B.1.247
EPI_ISL_483870	hCoV-19/India/GJ-GBRC272a/2020	betacoronavirus	13/06/2020	Asia / India / Gujarat / Surat		Human	49	Female	S	A
EPI_ISL_483871	hCoV-19/India/GJ-GBRC272b/2020	betacoronavirus	13/06/2020	Asia / India / Gujarat / Surat		Human	49	Female	O	B.1.36
EPI_ISL_483872	hCoV-19/India/GJ-GBRC273a/2020	betacoronavirus	13/06/2020	Asia / India / Gujarat / Choryasi		Human	60	Male	S	A
EPI_ISL_483873	hCoV-19/India/GJ-GBRC273b/2020	betacoronavirus	13/06/2020	Asia / India / Gujarat / Choryasi		Human	60	Male	S	A
EPI_ISL_483874	hCoV-19/India/GJ-GBRC274/2020	betacoronavirus	13/06/2020	Asia / India / Gujarat / Surat		Human	85	Male	G	B.1
EPI_ISL_483875	hCoV-19/India/GJ-GBRC275a/2020	betacoronavirus	13/06/2020	Asia / India / Gujarat / Surat		Human	49	Male	G	B.1
EPI_ISL_483876	hCoV-19/India/GJ-GBRC275b/2020	betacoronavirus	13/06/2020	Asia / India / Gujarat / Surat		Human	49	Male	GH	B.1
EPI_ISL_483877	hCoV-19/India/GJ-GBRC276/2020	betacoronavirus	13/06/2020	Asia / India / Gujarat / Surat		Human	32	Male	G	B.1
EPI_ISL_483878	hCoV-19/India/GJ-GBRC277a/2020	betacoronavirus	13/06/2020	Asia / India / Gujarat / Olpad		Human	41	Male	G	B.1
EPI_ISL_483879	hCoV-19/India/GJ-GBRC277b/2020	betacoronavirus	13/06/2020	Asia / India / Gujarat / Olpad		Human	41	Male	GH	B.1.113
EPI_ISL_483880	hCoV-19/England/BIRM-606DF/2020	betacoronavirus	02/06/2020	Europe / United Kingdom / England		Human	unknown	unknown	GR	B.1.1.29
EPI_ISL_483881	hCoV-19/England/BIRM-606EE/2020	betacoronavirus	02/06/2020	Europe / United Kingdom / England		Human	unknown	unknown	GR	B.1.1.155
EPI_ISL_483882	hCoV-19/England/BIRM-60718/2020	betacoronavirus	02/06/2020	Europe / United Kingdom / England		Human	unknown	unknown	GR	B.1.1.1
EPI_ISL_483883	hCoV-19/England/BIRM-60745/2020	betacoronavirus	04/06/2020	Europe / United Kingdom / England		Human	unknown	unknown	GR	B.1.1.1
EPI_ISL_483884	hCoV-19/England/BIRM-60754/2020	betacoronavirus	05/06/2020	Europe / United Kingdom / England		Human	unknown	unknown	GR	B.1.1.262
EPI_ISL_483885	hCoV-19/England/BIRM-60763/2020	betacoronavirus	04/06/2020	Europe / United Kingdom / England		Human	unknown	unknown	GR	B.1.1.1
EPI_ISL_483886	hCoV-19/England/BIRM-60772/2020	betacoronavirus	04/06/2020	Europe / United Kingdom / England		Human	unknown	unknown	GR	B.1.1.1
EPI_ISL_483887	hCoV-19/England/BIRM-60781/2020	betacoronavirus	05/06/2020	Europe / United Kingdom / England		Human	unknown	unknown	GR	B.1.1.29
EPI_ISL_483888	hCoV-19/England/BIRM-60790/2020	betacoronavirus	07/06/2020	Europe / United Kingdom / England		Human	unknown	unknown	GR	B.1.1.262
EPI_ISL_483889	hCoV-19/England/BIRM-607DC/2020	betacoronavirus	06/06/2020	Europe / United Kingdom / England		Human	unknown	unknown	GR	B.1.1.1
EPI_ISL_483890	hCoV-19/England/BIRM-607FA/2020	betacoronavirus	05/06/2020	Europe / United Kingdom / England		Human	unknown	unknown	GR	B.1.1.1
EPI_ISL_483891	hCoV-19/England/BIRM-60806/2020	betacoronavirus	18/06/2020	Europe / United Kingdom / England		Human	unknown	unknown	GR	B.1.1.217
EPI_ISL_483892	hCoV-19/England/BIRM-60824/2020	betacoronavirus	15/06/2020	Europe / United Kingdom / England		Human	unknown	unknown	GR	B.1.1.29
EPI_ISL_483893	hCoV-19/England/BIRM-60833/2020	betacoronavirus	19/06/2020	Europe / United Kingdom / England		Human	unknown	unknown	GR	B.1.1.1
EPI_ISL_483894	hCoV-19/England/BIRM-60842/2020	betacoronavirus	13/06/2020	Europe / United Kingdom / England		Human	unknown	unknown	GR	B.1.1.1
EPI_ISL_483895	hCoV-19/England/BIRM-6087F/2020	betacoronavirus	12/06/2020	Europe / United Kingdom / England		Human	unknown	unknown	GH	B.1.372
EPI_ISL_483896	hCoV-19/England/BIRM-6088E/2020	betacoronavirus	12/06/2020	Europe / United Kingdom / England		Human	unknown	unknown	GR	B.1.1.1
EPI_ISL_483897	hCoV-19/England/BIRM-6089D/2020	betacoronavirus	11/06/2020	Europe / United Kingdom / England		Human	unknown	unknown	GR	B.1.1.262
EPI_ISL_483898	hCoV-19/England/BIRM-608AC/2020	betacoronavirus	09/06/2020	Europe / United Kingdom / England		Human	unknown	unknown	GR	B.1.1.1
EPI_ISL_483899	hCoV-19/England/BIRM-608BB/2020	betacoronavirus	09/06/2020	Europe / United Kingdom / England		Human	unknown	unknown	GR	B.1.1.1
EPI_ISL_483900	hCoV-19/England/BIRM-608CA/2020	betacoronavirus	10/06/2020	Europe / United Kingdom / England		Human	unknown	unknown	GR	B.1.1.1
EPI_ISL_483901	hCoV-19/England/BIRM-608D9/2020	betacoronavirus	07/06/2020	Europe / United Kingdom / England		Human	unknown	unknown	GR	B.1.1.262
EPI_ISL_483902	hCoV-19/England/BIRM-608F7/2020	betacoronavirus	09/06/2020	Europe / United Kingdom / England		Human	unknown	unknown	GR	B.1.1.1
EPI_ISL_483904	hCoV-19/England/BIRM-60912/2020	betacoronavirus	06/06/2020	Europe / United Kingdom / England		Human	unknown	unknown	GR	B.1.1.1
EPI_ISL_483905	hCoV-19/England/BIRM-60921/2020	betacoronavirus	08/06/2020	Europe / United Kingdom / England		Human	unknown	unknown	GR	B.1.1.262
EPI_ISL_483906	hCoV-19/England/BIRM-60930/2020	betacoronavirus	08/06/2020	Europe / United Kingdom / England		Human	unknown	unknown	GR	B.1.1.262
EPI_ISL_483907	hCoV-19/England/BIRM-6094F/2020	betacoronavirus	08/06/2020	Europe / United Kingdom / England		Human	unknown	unknown	GR	B.1.1.1
EPI_ISL_483908	hCoV-19/England/BIRM-6095E/2020	betacoronavirus	07/06/2020	Europe / United Kingdom / England		Human	unknown	unknown	GR	B.1.1.1
EPI_ISL_483909	hCoV-19/England/BIRM-6096D/2020	betacoronavirus	05/06/2020	Europe / United Kingdom / England		Human	unknown	unknown	GR	B.1.1.1
EPI_ISL_483910	hCoV-19/England/BIRM-6097C/2020	betacoronavirus	11/06/2020	Europe / United Kingdom / England		Human	unknown	unknown	GR	B.1.1.1
EPI_ISL_483911	hCoV-19/England/BIRM-6098B/2020	betacoronavirus	16/06/2020	Europe / United Kingdom / England		Human	unknown	unknown	GR	B.1.1.1
EPI_ISL_483912	hCoV-19/England/BIRM-609B8/2020	betacoronavirus	10/06/2020	Europe / United Kingdom / England		Human	unknown	unknown	GR	B.1.1.41
EPI_ISL_483913	hCoV-19/England/CAMB-1B5124/2020	betacoronavirus	22/06/2020	Europe / United Kingdom / England		Human	unknown	unknown	GR	B.1.1.1
EPI_ISL_483914	hCoV-19/England/CAMB-1B51D9/2020	betacoronavirus	23/06/2020	Europe / United Kingdom / England		Human	unknown	unknown	GR	B.1.1.115
EPI_ISL_483915	hCoV-19/England/CAMB-1B51F7/2020	betacoronavirus	23/06/2020	Europe / United Kingdom / England		Human	unknown	unknown	GR	B.1.1.1
EPI_ISL_484219	hCoV-19/England/HECH-259A46E/2020	betacoronavirus	15/06/2020	Europe / United Kingdom / England		Human	unknown	unknown	GH	B.1
EPI_ISL_484220	hCoV-19/England/HECH-259A48C/2020	betacoronavirus	25/06/2020	Europe / United Kingdom / England		Human	unknown	unknown	GR	B.1.1.1
EPI_ISL_484221	hCoV-19/England/LCST-24D6B9F/2020	betacoronavirus	08/06/2020	Europe / United Kingdom / England		Human	unknown	unknown	GR	B.1.1.301
EPI_ISL_484222	hCoV-19/England/LCST-24D6BAE/2020	betacoronavirus	08/06/2020	Europe / United Kingdom / England		Human	unknown	unknown	GR	B.1.1.104
EPI_ISL_484223	hCoV-19/England/LCST-24D6BBD/2020	betacoronavirus	08/06/2020	Europe / United Kingdom / England		Human	unknown	unknown	GR	B.1.1.104
EPI_ISL_484224	hCoV-19/England/LCST-24D6BCC/2020	betacoronavirus	09/06/2020	Europe / United Kingdom / England		Human	unknown	unknown	GR	B.1.1.301
EPI_ISL_484225	hCoV-19/England/LCST-24D6C9C/2020	betacoronavirus	09/06/2020	Europe / United Kingdom / England		Human	unknown	unknown	GR	B.1.1.149
EPI_ISL_484226	hCoV-19/England/LCST-24D6CAB/2020	betacoronavirus	09/06/2020	Europe / United Kingdom / England		Human	unknown	unknown	G	B.1.98
EPI_ISL_484227	hCoV-19/England/LCST-24D6CBA/2020	betacoronavirus	09/06/2020	Europe / United Kingdom / England		Human	unknown	unknown	GR	B.1.1.106
EPI_ISL_484228	hCoV-19/England/LCST-24D6CC9/2020	betacoronavirus	09/06/2020	Europe / United Kingdom / England		Human	unknown	unknown	GR	B.1.1.1
EPI_ISL_484229	hCoV-19/England/LCST-24D6CE7/2020	betacoronavirus	10/06/2020	Europe / United Kingdom / England		Human	unknown	unknown	GR	B.1.1.29
EPI_ISL_484230	hCoV-19/England/LCST-24D6D20/2020	betacoronavirus	10/06/2020	Europe / United Kingdom / England		Human	unknown	unknown	GR	B.1.1.149
EPI_ISL_484231	hCoV-19/England/LCST-24D6D3F/2020	betacoronavirus	10/06/2020	Europe / United Kingdom / England		Human	unknown	unknown	GR	C.3
EPI_ISL_484232	hCoV-19/England/LCST-24D6D4E/2020	betacoronavirus	10/06/2020	Europe / United Kingdom / England		Human	unknown	unknown	GR	B.1.1.301
EPI_ISL_484234	hCoV-19/England/LCST-24D6D99/2020	betacoronavirus	11/06/2020	Europe / United Kingdom / England		Human	unknown	unknown	GR	B.1.1.29
EPI_ISL_484235	hCoV-19/England/LCST-24D6DB7/2020	betacoronavirus	11/06/2020	Europe / United Kingdom / England		Human	unknown	unknown	GR	B.1.1.1
EPI_ISL_484236	hCoV-19/England/LCST-24D6DC6/2020	betacoronavirus	11/06/2020	Europe / United Kingdom / England		Human	unknown	unknown	GR	C.3
EPI_ISL_484237	hCoV-19/England/LCST-24D6DD5/2020	betacoronavirus	11/06/2020	Europe / United Kingdom / England		Human	unknown	unknown	GR	C.3
EPI_ISL_484238	hCoV-19/England/LCST-24D6DE4/2020	betacoronavirus	11/06/2020	Europe / United Kingdom / England		Human	unknown	unknown	GR	B.1.1.149
EPI_ISL_484239	hCoV-19/England/LCST-24D6DF3/2020	betacoronavirus	11/06/2020	Europe / United Kingdom / England		Human	unknown	unknown	GR	C.3
EPI_ISL_484240	hCoV-19/England/LCST-24D6E1E/2020	betacoronavirus	11/06/2020	Europe / United Kingdom / England		Human	unknown	unknown	GR	C.3
EPI_ISL_484241	hCoV-19/England/LCST-24D6E2D/2020	betacoronavirus	11/06/2020	Europe / United Kingdom / England		Human	unknown	unknown	GR	C.3
EPI_ISL_484242	hCoV-19/England/LCST-24D6E3C/2020	betacoronavirus	11/06/2020	Europe / United Kingdom / England		Human	unknown	unknown	GR	C.3
EPI_ISL_484244	hCoV-19/England/LCST-24D6E69/2020	betacoronavirus	11/06/2020	Europe / United Kingdom / England		Human	unknown	unknown	GR	B.1.1.29
EPI_ISL_484245	hCoV-19/England/LCST-24D6E96/2020	betacoronavirus	12/06/2020	Europe / United Kingdom / England		Human	unknown	unknown	GR	B.1.1.200
EPI_ISL_484246	hCoV-19/England/LCST-24D6EA5/2020	betacoronavirus	12/06/2020	Europe / United Kingdom / England		Human	unknown	unknown	GR	C.3
EPI_ISL_484247	hCoV-19/England/LCST-24D6EB4/2020	betacoronavirus	12/06/2020	Europe / United Kingdom / England		Human	unknown	unknown	GR	C.3
EPI_ISL_484248	hCoV-19/England/LCST-24D6EC3/2020	betacoronavirus	12/06/2020	Europe / United Kingdom / England		Human	unknown	unknown	GR	C.3
EPI_ISL_484249	hCoV-19/England/LCST-24D6ED2/2020	betacoronavirus	12/06/2020	Europe / United Kingdom / England		Human	unknown	unknown	GR	B.1.1.1
EPI_ISL_484250	hCoV-19/England/LCST-24D6EE1/2020	betacoronavirus	13/06/2020	Europe / United Kingdom / England		Human	unknown	unknown	GR	B.1.1.1
EPI_ISL_484251	hCoV-19/England/LCST-24D6F2A/2020	betacoronavirus	13/06/2020	Europe / United Kingdom / England		Human	unknown	unknown	GR	B.1.1.299
EPI_ISL_484252	hCoV-19/England/LCST-24D6F39/2020	betacoronavirus	14/06/2020	Europe / United Kingdom / England		Human	unknown	unknown	GR	B.1.1.301
EPI_ISL_484254	hCoV-19/England/LIVE-A198E/2020	betacoronavirus	09/06/2020	Europe / United Kingdom / England		Human	unknown	unknown	GR	B.1.1.208
EPI_ISL_484255	hCoV-19/England/LIVE-A199D/2020	betacoronavirus	08/06/2020	Europe / United Kingdom / England		Human	unknown	unknown	GR	B.1.1.1
EPI_ISL_484256	hCoV-19/England/LIVE-A19CA/2020	betacoronavirus	09/06/2020	Europe / United Kingdom / England		Human	unknown	unknown	GR	B.1.1.1
EPI_ISL_484257	hCoV-19/England/LIVE-A1A5E/2020	betacoronavirus	16/06/2020	Europe / United Kingdom / England		Human	unknown	unknown	GR	B.1.1.1
EPI_ISL_484258	hCoV-19/England/LIVE-A1AB8/2020	betacoronavirus	15/06/2020	Europe / United Kingdom / England		Human	unknown	unknown	GR	B.1.1.1
EPI_ISL_484259	hCoV-19/England/LIVE-A1AD6/2020	betacoronavirus	16/06/2020	Europe / United Kingdom / England		Human	unknown	unknown	GR	B.1.1.1
EPI_ISL_484260	hCoV-19/England/LIVE-A1AE5/2020	betacoronavirus	16/06/2020	Europe / United Kingdom / England		Human	unknown	unknown	GR	B.1.1.95
EPI_ISL_484261	hCoV-19/England/LIVE-A1B00/2020	betacoronavirus	16/06/2020	Europe / United Kingdom / England		Human	unknown	unknown	GR	B.1.1.1
EPI_ISL_484262	hCoV-19/England/LIVE-A1B1F/2020	betacoronavirus	16/06/2020	Europe / United Kingdom / England		Human	unknown	unknown	GR	B.1.1.208
EPI_ISL_484263	hCoV-19/England/LIVE-A1B4C/2020	betacoronavirus	16/06/2020	Europe / United Kingdom / England		Human	unknown	unknown	GR	B.1.1.208
EPI_ISL_484328	hCoV-19/England/NORW-ECB63/2020	betacoronavirus	18/06/2020	Europe / United Kingdom / England		Human	unknown	unknown	G	B.1
EPI_ISL_484330	hCoV-19/England/NORW-ECD9A/2020	betacoronavirus	18/06/2020	Europe / United Kingdom / England		Human	unknown	unknown	G	B.1
EPI_ISL_484331	hCoV-19/England/NORW-ECDA9/2020	betacoronavirus	15/06/2020	Europe / United Kingdom / England		Human	unknown	unknown	GR	B.1.1.64
EPI_ISL_484332	hCoV-19/England/NORW-ECDB8/2020	betacoronavirus	18/06/2020	Europe / United Kingdom / England		Human	unknown	unknown	O	B.3
EPI_ISL_484333	hCoV-19/England/NORW-ECE3D/2020	betacoronavirus	18/06/2020	Europe / United Kingdom / England		Human	unknown	unknown	G	B.1
EPI_ISL_484336	hCoV-19/England/NORW-EE8D3/2020	betacoronavirus	04/06/2020	Europe / United Kingdom / England		Human	unknown	unknown	GR	B.1.1.29
EPI_ISL_484337	hCoV-19/England/NORW-EE8F1/2020	betacoronavirus	04/06/2020	Europe / United Kingdom / England		Human	unknown	unknown	GR	B.1.1.29
EPI_ISL_484338	hCoV-19/England/NORW-EE90D/2020	betacoronavirus	05/06/2020	Europe / United Kingdom / England		Human	unknown	unknown	GR	B.1.1.29
EPI_ISL_484340	hCoV-19/England/NOTT-1120EC/2020	betacoronavirus	17/06/2020	Europe / United Kingdom / England		Human	unknown	unknown	GR	B.1.1.256
EPI_ISL_484341	hCoV-19/England/NOTT-1120FB/2020	betacoronavirus	18/06/2020	Europe / United Kingdom / England		Human	unknown	unknown	GR	B.1.1.55
EPI_ISL_484342	hCoV-19/England/NOTT-112107/2020	betacoronavirus	20/06/2020	Europe / United Kingdom / England		Human	unknown	unknown	GR	B.1.1.256
EPI_ISL_484343	hCoV-19/England/NOTT-112116/2020	betacoronavirus	17/06/2020	Europe / United Kingdom / England		Human	unknown	unknown	GR	B.1.1.125
EPI_ISL_484345	hCoV-19/England/NOTT-112134/2020	betacoronavirus	18/06/2020	Europe / United Kingdom / England		Human	unknown	unknown	G	B.1.391
EPI_ISL_484346	hCoV-19/England/NOTT-112143/2020	betacoronavirus	18/06/2020	Europe / United Kingdom / England		Human	unknown	unknown	GR	B.1.1.171
EPI_ISL_484347	hCoV-19/England/NOTT-112152/2020	betacoronavirus	19/06/2020	Europe / United Kingdom / England		Human	unknown	unknown	GR	B.1.1.55
EPI_ISL_484348	hCoV-19/England/NOTT-112161/2020	betacoronavirus	20/06/2020	Europe / United Kingdom / England		Human	unknown	unknown	GR	B.1.1.55
EPI_ISL_484349	hCoV-19/England/NOTT-112170/2020	betacoronavirus	20/06/2020	Europe / United Kingdom / England		Human	unknown	unknown	GR	B.1.1.256
EPI_ISL_484350	hCoV-19/England/NOTT-1121CB/2020	betacoronavirus	23/06/2020	Europe / United Kingdom / England		Human	unknown	unknown	GR	B.1.1.55
EPI_ISL_484351	hCoV-19/England/NOTT-1121DA/2020	betacoronavirus	23/06/2020	Europe / United Kingdom / England		Human	unknown	unknown	GR	B.1.1.29
EPI_ISL_484352	hCoV-19/England/NOTT-1121E9/2020	betacoronavirus	21/06/2020	Europe / United Kingdom / England		Human	unknown	unknown	GR	B.1.1.55
EPI_ISL_484353	hCoV-19/England/NOTT-1121F8/2020	betacoronavirus	22/06/2020	Europe / United Kingdom / England		Human	unknown	unknown	GR	B.1.1.125
EPI_ISL_484376	hCoV-19/England/NOTT-11237A/2020	betacoronavirus	23/06/2020	Europe / United Kingdom / England		Human	unknown	unknown	GR	B.1.1.130
EPI_ISL_484379	hCoV-19/England/NOTT-11240E/2020	betacoronavirus	09/06/2020	Europe / United Kingdom / England		Human	unknown	unknown	GR	C.3
EPI_ISL_484381	hCoV-19/England/NOTT-112459/2020	betacoronavirus	19/06/2020	Europe / United Kingdom / England		Human	unknown	unknown	GR	C.3
EPI_ISL_484382	hCoV-19/England/NOTT-112486/2020	betacoronavirus	09/06/2020	Europe / United Kingdom / England		Human	unknown	unknown	GR	C.3
EPI_ISL_484383	hCoV-19/England/NOTT-112495/2020	betacoronavirus	09/06/2020	Europe / United Kingdom / England		Human	unknown	unknown	GR	C.3
EPI_ISL_484384	hCoV-19/England/NOTT-1124A4/2020	betacoronavirus	08/06/2020	Europe / United Kingdom / England		Human	unknown	unknown	GR	B.1.1.29
EPI_ISL_484390	hCoV-19/England/NOTT-112529/2020	betacoronavirus	26/06/2020	Europe / United Kingdom / England		Human	unknown	unknown	GR	B.1.1.301
EPI_ISL_484391	hCoV-19/England/NOTT-112538/2020	betacoronavirus	27/06/2020	Europe / United Kingdom / England		Human	unknown	unknown	O	B.3
EPI_ISL_484407	hCoV-19/England/PORT-2D115E/2020	betacoronavirus	09/06/2020	Europe / United Kingdom / England		Human	unknown	unknown	GR	B.1.1.194
EPI_ISL_484433	hCoV-19/England/SHEF-C0D14/2020	betacoronavirus	18/06/2020	Europe / United Kingdom / England		Human	unknown	unknown	GR	B.1.1.37
EPI_ISL_484435	hCoV-19/England/SHEF-C1038/2020	betacoronavirus	06/06/2020	Europe / United Kingdom / England		Human	unknown	unknown	GR	B.1.1.37
EPI_ISL_484439	hCoV-19/England/SHEF-C1E7A/2020	betacoronavirus	05/06/2020	Europe / United Kingdom / England		Human	unknown	unknown	GR	B.1.1.37
EPI_ISL_484442	hCoV-19/England/SHEF-C3081/2020	betacoronavirus	04/06/2020	Europe / United Kingdom / England		Human	unknown	unknown	GR	B.1.1.37
EPI_ISL_484445	hCoV-19/England/SHEF-C391D/2020	betacoronavirus	18/06/2020	Europe / United Kingdom / England		Human	unknown	unknown	GR	B.1.1.171
EPI_ISL_484446	hCoV-19/England/SHEF-C3E2D/2020	betacoronavirus	05/06/2020	Europe / United Kingdom / England		Human	unknown	unknown	GR	B.1.1.37
EPI_ISL_484448	hCoV-19/England/SHEF-C40DB/2020	betacoronavirus	01/06/2020	Europe / United Kingdom / England		Human	unknown	unknown	GR	B.1.1.279
EPI_ISL_484451	hCoV-19/England/SHEF-C44FD/2020	betacoronavirus	12/06/2020	Europe / United Kingdom / England		Human	unknown	unknown	GR	B.1.1.1
EPI_ISL_484453	hCoV-19/England/SHEF-C54DE/2020	betacoronavirus	10/06/2020	Europe / United Kingdom / England		Human	unknown	unknown	GR	B.1.1.1
EPI_ISL_484455	hCoV-19/England/SHEF-C573F/2020	betacoronavirus	24/06/2020	Europe / United Kingdom / England		Human	unknown	unknown	GR	B.1.1.1
EPI_ISL_484459	hCoV-19/England/SHEF-C5B9D/2020	betacoronavirus	07/06/2020	Europe / United Kingdom / England		Human	unknown	unknown	GH	B.1
EPI_ISL_484460	hCoV-19/England/SHEF-C5D1F/2020	betacoronavirus	19/06/2020	Europe / United Kingdom / England		Human	unknown	unknown	GR	B.1.1.37
EPI_ISL_484461	hCoV-19/England/SHEF-C61E5/2020	betacoronavirus	09/06/2020	Europe / United Kingdom / England		Human	unknown	unknown	GR	B.1.1.29
EPI_ISL_484469	hCoV-19/England/SHEF-C7630/2020	betacoronavirus	15/06/2020	Europe / United Kingdom / England		Human	unknown	unknown	GR	B.1.1.1
EPI_ISL_484470	hCoV-19/England/SHEF-C7876/2020	betacoronavirus	15/06/2020	Europe / United Kingdom / England		Human	unknown	unknown	GR	B.1.1.1
EPI_ISL_484471	hCoV-19/England/SHEF-C7C89/2020	betacoronavirus	08/06/2020	Europe / United Kingdom / England		Human	unknown	unknown	GR	B.1.1.37
EPI_ISL_484473	hCoV-19/England/SHEF-C84F9/2020	betacoronavirus	13/06/2020	Europe / United Kingdom / England		Human	unknown	unknown	GR	B.1.1.1
EPI_ISL_484474	hCoV-19/England/SHEF-C8945/2020	betacoronavirus	19/06/2020	Europe / United Kingdom / England		Human	unknown	unknown	O	B.1.465
EPI_ISL_484475	hCoV-19/England/SHEF-C8A8E/2020	betacoronavirus	10/06/2020	Europe / United Kingdom / England		Human	unknown	unknown	GR	B.1.1.1
EPI_ISL_484478	hCoV-19/England/SHEF-C913D/2020	betacoronavirus	14/06/2020	Europe / United Kingdom / England		Human	unknown	unknown	GR	B.1.1.37
EPI_ISL_484479	hCoV-19/England/SHEF-C9258/2020	betacoronavirus	01/06/2020	Europe / United Kingdom / England		Human	unknown	unknown	GR	B.1.1.1
EPI_ISL_484481	hCoV-19/England/SHEF-C972C/2020	betacoronavirus	14/06/2020	Europe / United Kingdom / England		Human	unknown	unknown	GR	B.1.1.1
EPI_ISL_484482	hCoV-19/England/SHEF-C9847/2020	betacoronavirus	11/06/2020	Europe / United Kingdom / England		Human	unknown	unknown	GR	B.1.1.37
EPI_ISL_484484	hCoV-19/England/SHEF-C9A8D/2020	betacoronavirus	12/06/2020	Europe / United Kingdom / England		Human	unknown	unknown	GR	B.1.1.37
EPI_ISL_484485	hCoV-19/England/SHEF-C9B7B/2020	betacoronavirus	06/06/2020	Europe / United Kingdom / England		Human	unknown	unknown	G	B.1.391
EPI_ISL_484486	hCoV-19/England/SHEF-CA4AC/2020	betacoronavirus	10/06/2020	Europe / United Kingdom / England		Human	unknown	unknown	GR	B.1.1.37
EPI_ISL_484489	hCoV-19/England/SHEF-CAB7A/2020	betacoronavirus	07/06/2020	Europe / United Kingdom / England		Human	unknown	unknown	GR	B.1.1.37
EPI_ISL_484494	hCoV-19/England/SHEF-CB53F/2020	betacoronavirus	19/06/2020	Europe / United Kingdom / England		Human	unknown	unknown	GR	B.1.1.37
EPI_ISL_484495	hCoV-19/England/SHEF-CC255/2020	betacoronavirus	15/06/2020	Europe / United Kingdom / England		Human	unknown	unknown	GR	B.1.173
EPI_ISL_484497	hCoV-19/England/SHEF-CC3E9/2020	betacoronavirus	20/06/2020	Europe / United Kingdom / England		Human	unknown	unknown	GH	B.1
EPI_ISL_484499	hCoV-19/England/SHEF-CC98D/2020	betacoronavirus	02/06/2020	Europe / United Kingdom / England		Human	unknown	unknown	GR	B.1.1.1
EPI_ISL_484501	hCoV-19/England/SHEF-CCBC3/2020	betacoronavirus	10/06/2020	Europe / United Kingdom / England		Human	unknown	unknown	GR	B.1.1.1
EPI_ISL_484506	hCoV-19/England/SHEF-CFD7F/2020	betacoronavirus	13/06/2020	Europe / United Kingdom / England		Human	unknown	unknown	GR	B.1.108
EPI_ISL_484508	hCoV-19/England/SHEF-CFFA6/2020	betacoronavirus	18/06/2020	Europe / United Kingdom / England		Human	unknown	unknown	GR	B.1.1.37
EPI_ISL_484510	hCoV-19/England/SHEF-D03E2/2020	betacoronavirus	17/06/2020	Europe / United Kingdom / England		Human	unknown	unknown	GR	B.1.1.141
EPI_ISL_484511	hCoV-19/England/SHEF-D0458/2020	betacoronavirus	12/06/2020	Europe / United Kingdom / England		Human	unknown	unknown	GR	B.1.1.37
EPI_ISL_484513	hCoV-19/England/SHEF-D1220/2020	betacoronavirus	08/06/2020	Europe / United Kingdom / England		Human	unknown	unknown	O	B.6
EPI_ISL_484515	hCoV-19/England/SHEF-D1466/2020	betacoronavirus	07/06/2020	Europe / United Kingdom / England		Human	unknown	unknown	GR	B.1.1.171
EPI_ISL_484516	hCoV-19/England/SHEF-D1AEC/2020	betacoronavirus	04/06/2020	Europe / United Kingdom / England		Human	unknown	unknown	GR	B.1.1.171
EPI_ISL_484658	hCoV-19/Scotland/CVR3851/2020	betacoronavirus	05/06/2020	Europe / United Kingdom / Scotland		Human	unknown	unknown	G	B.1.222
EPI_ISL_484659	hCoV-19/Scotland/CVR3855/2020	betacoronavirus	05/06/2020	Europe / United Kingdom / Scotland		Human	unknown	unknown	G	B.1.222
EPI_ISL_484660	hCoV-19/Scotland/CVR3857/2020	betacoronavirus	08/06/2020	Europe / United Kingdom / Scotland		Human	unknown	unknown	L	B.45
EPI_ISL_484661	hCoV-19/Scotland/CVR3861/2020	betacoronavirus	10/06/2020	Europe / United Kingdom / Scotland		Human	unknown	unknown	GR	B.1.1.1
EPI_ISL_484669	hCoV-19/Scotland/CVR3882/2020	betacoronavirus	01/06/2020	Europe / United Kingdom / Scotland		Human	unknown	unknown	G	B.1.222
EPI_ISL_484671	hCoV-19/Scotland/CVR3884/2020	betacoronavirus	01/06/2020	Europe / United Kingdom / Scotland		Human	unknown	unknown	G	B.1.222
EPI_ISL_484672	hCoV-19/Scotland/CVR3886/2020	betacoronavirus	03/06/2020	Europe / United Kingdom / Scotland		Human	unknown	unknown	G	B.1.222
EPI_ISL_484673	hCoV-19/Scotland/CVR3888/2020	betacoronavirus	04/06/2020	Europe / United Kingdom / Scotland		Human	unknown	unknown	GR	B.1.1.10
EPI_ISL_484674	hCoV-19/Scotland/CVR3889/2020	betacoronavirus	06/06/2020	Europe / United Kingdom / Scotland		Human	unknown	unknown	G	B.1.93
EPI_ISL_484675	hCoV-19/Scotland/CVR3890/2020	betacoronavirus	15/06/2020	Europe / United Kingdom / Scotland		Human	unknown	unknown	GR	B.1.1.29
EPI_ISL_484676	hCoV-19/Scotland/CVR3892/2020	betacoronavirus	10/06/2020	Europe / United Kingdom / Scotland		Human	unknown	unknown	G	B.1.215
EPI_ISL_484677	hCoV-19/Scotland/CVR3895/2020	betacoronavirus	14/06/2020	Europe / United Kingdom / Scotland		Human	unknown	unknown	GR	B.1.1.10
EPI_ISL_484678	hCoV-19/Scotland/CVR3896/2020	betacoronavirus	16/06/2020	Europe / United Kingdom / Scotland		Human	unknown	unknown	GR	B.1.1.10
EPI_ISL_484679	hCoV-19/Scotland/CVR3897/2020	betacoronavirus	18/06/2020	Europe / United Kingdom / Scotland		Human	unknown	unknown	G	B.1.209
EPI_ISL_484683	hCoV-19/Scotland/EDB6608/2020	betacoronavirus	22/06/2020	Europe / United Kingdom / Scotland		Human	unknown	unknown	G	B.1.418
EPI_ISL_484684	hCoV-19/Scotland/EDB6609/2020	betacoronavirus	22/06/2020	Europe / United Kingdom / Scotland		Human	unknown	unknown	G	B.1.418
EPI_ISL_484685	hCoV-19/Wales/PHWC-1655DC/2020	betacoronavirus	26/06/2020	Europe / United Kingdom / Wales		Human	unknown	unknown	GR	B.1.1.29
EPI_ISL_484686	hCoV-19/Wales/PHWC-1655EB/2020	betacoronavirus	26/06/2020	Europe / United Kingdom / Wales		Human	unknown	unknown	GR	B.1.1.95
EPI_ISL_484687	hCoV-19/Wales/PHWC-1655FA/2020	betacoronavirus	27/06/2020	Europe / United Kingdom / Wales		Human	unknown	unknown	GR	B.1.1.29
EPI_ISL_484688	hCoV-19/Wales/PHWC-165606/2020	betacoronavirus	27/06/2020	Europe / United Kingdom / Wales		Human	unknown	unknown	GR	B.1.1.29
EPI_ISL_484689	hCoV-19/Wales/PHWC-165615/2020	betacoronavirus	28/06/2020	Europe / United Kingdom / Wales		Human	unknown	unknown	GR	B.1.1.29
EPI_ISL_484690	hCoV-19/Wales/PHWC-165624/2020	betacoronavirus	27/06/2020	Europe / United Kingdom / Wales		Human	unknown	unknown	GR	B.1.1.289
EPI_ISL_484691	hCoV-19/Wales/PHWC-165633/2020	betacoronavirus	27/06/2020	Europe / United Kingdom / Wales		Human	unknown	unknown	GR	B.1.1.29
EPI_ISL_484699	hCoV-19/Belgium/ULG-10210/2020	betacoronavirus	05/06/2020	Europe / Belgium		Human	unknown	unknown	GR	B.1.1.232
EPI_ISL_484700	hCoV-19/Belgium/ULG-10212/2020	betacoronavirus	09/06/2020	Europe / Belgium		Human	27	unknown	GR	B.1.1.232
EPI_ISL_484807	hCoV-19/USA/WI-UW-432/2020	betacoronavirus	17/06/2020	North America / USA / Wisconsin / Dane County		Human	unknown	unknown	GH	B.1.162
EPI_ISL_484808	hCoV-19/USA/WI-UW-433/2020	betacoronavirus	18/06/2020	North America / USA / Wisconsin / Dane County		Human	unknown	unknown	GH	B.1.330
EPI_ISL_484809	hCoV-19/USA/WI-UW-434/2020	betacoronavirus	15/06/2020	North America / USA / Wisconsin / Dane County		Human	unknown	unknown	G	B.1.139
EPI_ISL_484810	hCoV-19/USA/WI-UW-435/2020	betacoronavirus	15/06/2020	North America / USA / Wisconsin / Dane County		Human	unknown	unknown	GH	B.1
EPI_ISL_484811	hCoV-19/USA/WI-UW-436/2020	betacoronavirus	17/06/2020	North America / USA / Wisconsin / Dane County		Human	unknown	unknown	GH	B.1.3
EPI_ISL_484812	hCoV-19/USA/WI-UW-437/2020	betacoronavirus	14/06/2020	North America / USA / Wisconsin / Dane County		Human	unknown	unknown	GH	B.1.162
EPI_ISL_484813	hCoV-19/USA/WI-UW-438/2020	betacoronavirus	15/06/2020	North America / USA / Wisconsin / Dane County		Human	unknown	unknown	GH	B.1.162
EPI_ISL_484814	hCoV-19/USA/WI-UW-439/2020	betacoronavirus	18/06/2020	North America / USA / Wisconsin / Dane County		Human	unknown	unknown	GH	B.1.162
EPI_ISL_484815	hCoV-19/USA/WI-UW-440/2020	betacoronavirus	17/06/2020	North America / USA / Wisconsin / Dane County		Human	unknown	unknown	G	B.1.139
EPI_ISL_484816	hCoV-19/USA/WI-UW-441/2020	betacoronavirus	18/06/2020	North America / USA / Wisconsin / Dane County		Human	unknown	unknown	G	B.1.401
EPI_ISL_484817	hCoV-19/USA/WI-UW-442/2020	betacoronavirus	14/06/2020	North America / USA / Wisconsin / Dane County		Human	unknown	unknown	G	B.1
EPI_ISL_484818	hCoV-19/USA/WI-UW-443/2020	betacoronavirus	19/06/2020	North America / USA / Wisconsin / Dane County		Human	unknown	unknown	G	B.1.139
EPI_ISL_484819	hCoV-19/USA/WI-UW-444/2020	betacoronavirus	18/06/2020	North America / USA / Wisconsin / Dane County		Human	unknown	unknown	GH	B.1.363
EPI_ISL_484820	hCoV-19/USA/WI-UW-445/2020	betacoronavirus	16/06/2020	North America / USA / Wisconsin / Dane County		Human	unknown	unknown	GH	B.1.162
EPI_ISL_484821	hCoV-19/USA/WI-UW-446/2020	betacoronavirus	17/06/2020	North America / USA / Wisconsin / Rock County		Human	unknown	unknown	GR	B.1.108
EPI_ISL_484822	hCoV-19/USA/WI-UW-447/2020	betacoronavirus	18/06/2020	North America / USA / Wisconsin / Dane County		Human	unknown	unknown	GH	B.1.162
EPI_ISL_484823	hCoV-19/USA/WI-UW-448/2020	betacoronavirus	17/06/2020	North America / USA / Wisconsin / Dane County		Human	unknown	unknown	GH	B.1.304
EPI_ISL_484824	hCoV-19/USA/WI-UW-449/2020	betacoronavirus	18/06/2020	North America / USA / Wisconsin / Manitowoc County		Human	unknown	unknown	GH	B.1.304
EPI_ISL_484825	hCoV-19/USA/WI-UW-450/2020	betacoronavirus	17/06/2020	North America / USA / Wisconsin / Dane County		Human	unknown	unknown	GH	B.1.112
EPI_ISL_484826	hCoV-19/USA/WI-UW-451/2020	betacoronavirus	15/06/2020	North America / USA / Wisconsin / Dane County		Human	unknown	unknown	G	B.1.139
EPI_ISL_484827	hCoV-19/USA/WI-UW-452/2020	betacoronavirus	08/06/2020	North America / USA / Wisconsin / Dane County		Human	unknown	unknown	G	B.1.139
EPI_ISL_484828	hCoV-19/USA/WI-UW-453/2020	betacoronavirus	17/06/2020	North America / USA / Wisconsin / Dane County		Human	unknown	unknown	GH	B.1.162
EPI_ISL_484829	hCoV-19/USA/IL-UW-454/2020	betacoronavirus	02/06/2020	North America / USA / Illinois / Winnebago County		Human	unknown	unknown	GH	B.1.162
EPI_ISL_484830	hCoV-19/USA/WI-UW-455/2020	betacoronavirus	16/06/2020	North America / USA / Wisconsin / Dane County		Human	unknown	unknown	GH	B.1.162
EPI_ISL_484831	hCoV-19/USA/WI-UW-456/2020	betacoronavirus	16/06/2020	North America / USA / Wisconsin / Dane County		Human	unknown	unknown	GH	B.1
EPI_ISL_484832	hCoV-19/USA/WI-UW-457/2020	betacoronavirus	15/06/2020	North America / USA / Wisconsin / Dane County		Human	unknown	unknown	GH	B.1.162
EPI_ISL_484833	hCoV-19/USA/WI-UW-458/2020	betacoronavirus	18/06/2020	North America / USA / Wisconsin / Manitowoc County		Human	unknown	unknown	GH	B.1.304
EPI_ISL_484834	hCoV-19/USA/WI-UW-459/2020	betacoronavirus	17/06/2020	North America / USA / Wisconsin / Dane County		Human	unknown	unknown	G	B.1.139
EPI_ISL_484835	hCoV-19/USA/WI-UW-460/2020	betacoronavirus	17/06/2020	North America / USA / Wisconsin / Waukesha County		Human	unknown	unknown	G	B.1.139
EPI_ISL_484836	hCoV-19/USA/WI-UW-461/2020	betacoronavirus	10/06/2020	North America / USA / Wisconsin / Dane County		Human	unknown	unknown	GR	B.1.1
EPI_ISL_484837	hCoV-19/USA/WI-UW-462/2020	betacoronavirus	06/06/2020	North America / USA / Wisconsin / Jefferson County		Human	unknown	unknown	GH	B.1
EPI_ISL_484838	hCoV-19/USA/WI-UW-463/2020	betacoronavirus	08/06/2020	North America / USA / Wisconsin / Rock County		Human	unknown	unknown	G	B.1.139
EPI_ISL_484839	hCoV-19/USA/WI-UW-464/2020	betacoronavirus	07/06/2020	North America / USA / Wisconsin / Dane County		Human	unknown	unknown	G	B.1.139
EPI_ISL_484840	hCoV-19/USA/WI-UW-465/2020	betacoronavirus	16/06/2020	North America / USA / Wisconsin / Dane County		Human	unknown	unknown	GH	B.1.294
EPI_ISL_484841	hCoV-19/USA/WI-UW-466/2020	betacoronavirus	11/06/2020	North America / USA / Wisconsin / Dane County		Human	unknown	unknown	G	B.1.139
EPI_ISL_484842	hCoV-19/USA/WI-UW-467/2020	betacoronavirus	06/06/2020	North America / USA / Wisconsin / Dane County		Human	unknown	unknown	G	B.1.139
EPI_ISL_484843	hCoV-19/USA/WI-UW-468/2020	betacoronavirus	18/06/2020	North America / USA / Wisconsin / Milwaukee County		Human	unknown	unknown	G	B.1.139
EPI_ISL_484844	hCoV-19/USA/WI-UW-469/2020	betacoronavirus	08/06/2020	North America / USA / Wisconsin / Dane County		Human	unknown	unknown	GH	B.1.162
EPI_ISL_484845	hCoV-19/USA/WI-UW-470/2020	betacoronavirus	18/06/2020	North America / USA / Wisconsin / Dane County		Human	unknown	unknown	GH	B.1.162
EPI_ISL_484846	hCoV-19/USA/WI-UW-471/2020	betacoronavirus	17/06/2020	North America / USA / Wisconsin / Dane County		Human	unknown	unknown	G	B.1.139
EPI_ISL_484847	hCoV-19/USA/IL-UW-472/2020	betacoronavirus	17/06/2020	North America / USA / Illinois / Winnebago County		Human	unknown	unknown	G	B.1.139
EPI_ISL_484848	hCoV-19/USA/FL-UW-473/2020	betacoronavirus	09/06/2020	North America / USA / Florida / Walton County		Human	unknown	unknown	GH	B.1.162
EPI_ISL_484849	hCoV-19/USA/WI-UW-474/2020	betacoronavirus	09/06/2020	North America / USA / Wisconsin / Dane County		Human	unknown	unknown	G	B.1.139
EPI_ISL_484850	hCoV-19/USA/WI-UW-475/2020	betacoronavirus	09/06/2020	North America / USA / Wisconsin / Rock County		Human	unknown	unknown	GH	B.1.162
EPI_ISL_484851	hCoV-19/USA/WI-UW-476/2020	betacoronavirus	12/06/2020	North America / USA / Wisconsin / Dane County		Human	unknown	unknown	GH	B.1
EPI_ISL_484852	hCoV-19/USA/WI-UW-477/2020	betacoronavirus	09/06/2020	North America / USA / Wisconsin / Dane County		Human	unknown	unknown	G	B.1.139
EPI_ISL_484853	hCoV-19/USA/IL-UW-478/2020	betacoronavirus	07/06/2020	North America / USA / Illinois / Winnebago County		Human	unknown	unknown	GH	B.1.304
EPI_ISL_484854	hCoV-19/USA/WI-UW-479/2020	betacoronavirus	10/06/2020	North America / USA / Wisconsin / Dane County		Human	unknown	unknown	G	B.1.189
EPI_ISL_484855	hCoV-19/USA/WI-UW-480/2020	betacoronavirus	05/06/2020	North America / USA / Wisconsin / Dane County		Human	unknown	unknown	G	B.1.139
EPI_ISL_484856	hCoV-19/USA/WI-UW-481/2020	betacoronavirus	18/06/2020	North America / USA / Wisconsin / Dane County		Human	unknown	unknown	GH	B.1
EPI_ISL_484857	hCoV-19/USA/WI-UW-482/2020	betacoronavirus	15/06/2020	North America / USA / Wisconsin / Dane County		Human	unknown	unknown	GH	B.1
EPI_ISL_484858	hCoV-19/USA/WI-UW-483/2020	betacoronavirus	17/06/2020	North America / USA / Wisconsin / Dane County		Human	unknown	unknown	GH	B.1.162
EPI_ISL_484859	hCoV-19/USA/WI-UW-484/2020	betacoronavirus	02/06/2020	North America / USA / Wisconsin / Dodge County		Human	unknown	unknown	GH	B.1.162
EPI_ISL_484860	hCoV-19/USA/WI-UW-485/2020	betacoronavirus	01/06/2020	North America / USA / Wisconsin / Jackson County		Human	unknown	unknown	GR	B.1
EPI_ISL_484861	hCoV-19/USA/WI-UW-486/2020	betacoronavirus	11/06/2020	North America / USA / Wisconsin / Dane County		Human	unknown	unknown	GH	B.1.369
EPI_ISL_484862	hCoV-19/USA/IL-UW-487/2020	betacoronavirus	01/06/2020	North America / USA / Illinois / Winnebago County		Human	unknown	unknown	G	B.1.139
EPI_ISL_484863	hCoV-19/USA/WI-UW-488/2020	betacoronavirus	04/06/2020	North America / USA / Wisconsin / Dane County		Human	unknown	unknown	GH	B.1.162
EPI_ISL_484864	hCoV-19/USA/WI-UW-489/2020	betacoronavirus	05/06/2020	North America / USA / Wisconsin / Dane County		Human	unknown	unknown	G	B.1.139
EPI_ISL_484865	hCoV-19/USA/WI-UW-490/2020	betacoronavirus	04/06/2020	North America / USA / Wisconsin / Dane County		Human	unknown	unknown	G	B.1.139
EPI_ISL_484866	hCoV-19/USA/WI-UW-491/2020	betacoronavirus	11/06/2020	North America / USA / Wisconsin / Jefferson County		Human	unknown	unknown	GH	B.1.304
EPI_ISL_484867	hCoV-19/USA/WI-UW-492/2020	betacoronavirus	08/06/2020	North America / USA / Wisconsin / Dane County		Human	unknown	unknown	GH	B.1.304
EPI_ISL_484868	hCoV-19/USA/WI-UW-493/2020	betacoronavirus	03/06/2020	North America / USA / Wisconsin / Dane County		Human	unknown	unknown	G	B.1.139
EPI_ISL_484869	hCoV-19/USA/WI-UW-494/2020	betacoronavirus	13/06/2020	North America / USA / Wisconsin / Dane County		Human	unknown	unknown	G	B.1.139
EPI_ISL_484870	hCoV-19/USA/WI-UW-495/2020	betacoronavirus	13/06/2020	North America / USA / Wisconsin / Dane County		Human	unknown	unknown	G	B.1.139
EPI_ISL_484871	hCoV-19/USA/WI-UW-496/2020	betacoronavirus	11/06/2020	North America / USA / Wisconsin / Dane County		Human	unknown	unknown	GR	B.1.1
EPI_ISL_484872	hCoV-19/USA/WI-UW-497/2020	betacoronavirus	02/06/2020	North America / USA / Wisconsin / Dane County		Human	unknown	unknown	G	B.1.139
EPI_ISL_484873	hCoV-19/USA/WI-UW-498/2020	betacoronavirus	05/06/2020	North America / USA / Wisconsin / Dane County		Human	unknown	unknown	G	B.1.139
EPI_ISL_484874	hCoV-19/USA/WI-UW-499/2020	betacoronavirus	08/06/2020	North America / USA / Wisconsin / Dane County		Human	unknown	unknown	GR	B.1.1
EPI_ISL_484875	hCoV-19/USA/WI-UW-500/2020	betacoronavirus	03/06/2020	North America / USA / Wisconsin / Jefferson County		Human	unknown	unknown	GH	B.1
EPI_ISL_484876	hCoV-19/USA/WI-UW-501/2020	betacoronavirus	01/06/2020	North America / USA / Wisconsin / Dane County		Human	unknown	unknown	GR	B.1.1
EPI_ISL_484877	hCoV-19/USA/WI-UW-502/2020	betacoronavirus	03/06/2020	North America / USA / Wisconsin / Dane County		Human	unknown	unknown	GH	B.1
EPI_ISL_484879	hCoV-19/USA/WI-UW-504/2020	betacoronavirus	10/06/2020	North America / USA / Wisconsin / Dane County		Human	unknown	unknown	G	B.1.139
EPI_ISL_484880	hCoV-19/USA/WI-UW-505/2020	betacoronavirus	01/06/2020	North America / USA / Wisconsin / Trempealeau County		Human	unknown	unknown	GR	B.1
EPI_ISL_484881	hCoV-19/USA/IL-UW-506/2020	betacoronavirus	01/06/2020	North America / USA / Illinois / Winnebago County		Human	unknown	unknown	GH	B.1
EPI_ISL_484883	hCoV-19/USA/WI-UW-508/2020	betacoronavirus	05/06/2020	North America / USA / Wisconsin / Dane County		Human	unknown	unknown	G	B.1.139
EPI_ISL_484884	hCoV-19/USA/WI-UW-509/2020	betacoronavirus	08/06/2020	North America / USA / Wisconsin / Jefferson County		Human	unknown	unknown	GH	B.1.162
EPI_ISL_484885	hCoV-19/USA/CT-UW-510/2020	betacoronavirus	08/06/2020	North America / USA / Connecticut / Fairfield County		Human	unknown	unknown	GH	B.1.2
EPI_ISL_484886	hCoV-19/USA/WI-UW-511/2020	betacoronavirus	05/06/2020	North America / USA / Wisconsin / Vernon County		Human	unknown	unknown	GH	B.1.304
EPI_ISL_484888	hCoV-19/USA/WI-UW-513/2020	betacoronavirus	07/06/2020	North America / USA / Wisconsin / Dane County		Human	unknown	unknown	G	B.1.139
EPI_ISL_484889	hCoV-19/USA/WI-UW-514/2020	betacoronavirus	14/06/2020	North America / USA / Wisconsin / Rock County		Human	unknown	unknown	GH	B.1.369
EPI_ISL_484890	hCoV-19/USA/IL-UW-515/2020	betacoronavirus	02/06/2020	North America / USA / Illinois / Winnebago County		Human	unknown	unknown	GH	B.1.2
EPI_ISL_484892	hCoV-19/USA/WI-UW-517/2020	betacoronavirus	24/06/2020	North America / USA / Wisconsin / Dane County		Human	unknown	unknown	GR	B.1.108
EPI_ISL_484893	hCoV-19/USA/WI-UW-518/2020	betacoronavirus	24/06/2020	North America / USA / Wisconsin / Dane County		Human	unknown	unknown	G	B.1.139
EPI_ISL_484894	hCoV-19/USA/WI-UW-519/2020	betacoronavirus	24/06/2020	North America / USA / Wisconsin / Dane County		Human	unknown	unknown	GH	B.1.112
EPI_ISL_484895	hCoV-19/USA/WI-UW-520/2020	betacoronavirus	24/06/2020	North America / USA / Wisconsin / Dane County		Human	unknown	unknown	G	B.1.139
EPI_ISL_484896	hCoV-19/USA/WI-UW-521/2020	betacoronavirus	24/06/2020	North America / USA / Wisconsin / Dane County		Human	unknown	unknown	G	B.1.139
EPI_ISL_484897	hCoV-19/USA/WI-UW-522/2020	betacoronavirus	24/06/2020	North America / USA / Wisconsin / Brown County		Human	unknown	unknown	GH	B.1.304
EPI_ISL_484898	hCoV-19/USA/WI-UW-523/2020	betacoronavirus	24/06/2020	North America / USA / Wisconsin / Dane County		Human	unknown	unknown	GH	B.1.112
EPI_ISL_484899	hCoV-19/USA/WI-UW-524/2020	betacoronavirus	24/06/2020	North America / USA / Wisconsin / Dane County		Human	unknown	unknown	G	B.1.139
EPI_ISL_484900	hCoV-19/USA/IL-UW-525/2020	betacoronavirus	24/06/2020	North America / USA / Illinois / Mchenry County		Human	unknown	unknown	GH	B.1.294
EPI_ISL_484901	hCoV-19/USA/WI-UW-526/2020	betacoronavirus	24/06/2020	North America / USA / Wisconsin / Dane County		Human	unknown	unknown	GH	B.1.509
EPI_ISL_484902	hCoV-19/USA/WI-UW-527/2020	betacoronavirus	24/06/2020	North America / USA / Wisconsin / Dane County		Human	unknown	unknown	G	B.1.139
EPI_ISL_484903	hCoV-19/USA/WI-UW-528/2020	betacoronavirus	23/06/2020	North America / USA / Wisconsin / Dane County		Human	unknown	unknown	G	B.1.139
EPI_ISL_484904	hCoV-19/USA/WI-UW-529/2020	betacoronavirus	23/06/2020	North America / USA / Wisconsin / Dane County		Human	unknown	unknown	GH	B.1.509
EPI_ISL_484905	hCoV-19/USA/WI-UW-530/2020	betacoronavirus	23/06/2020	North America / USA / Wisconsin / Dane County		Human	unknown	unknown	G	B.1.139
EPI_ISL_484906	hCoV-19/USA/IL-UW-531/2020	betacoronavirus	24/06/2020	North America / USA / Illinois / Winnebago County		Human	unknown	unknown	G	B.1.139
EPI_ISL_484907	hCoV-19/USA/IL-UW-532/2020	betacoronavirus	23/06/2020	North America / USA / Illinois / Cook County		Human	unknown	unknown	G	B.1.139
EPI_ISL_484908	hCoV-19/USA/WI-UW-533/2020	betacoronavirus	24/06/2020	North America / USA / Wisconsin / Dane County		Human	unknown	unknown	G	B.1.139
EPI_ISL_484909	hCoV-19/USA/WI-UW-534/2020	betacoronavirus	24/06/2020	North America / USA / Wisconsin / Dane County		Human	unknown	unknown	GH	B.1.330
EPI_ISL_484910	hCoV-19/USA/WI-UW-535/2020	betacoronavirus	23/06/2020	North America / USA / Wisconsin / Dane County		Human	unknown	unknown	G	B.1.139
EPI_ISL_484911	hCoV-19/USA/WI-UW-536/2020	betacoronavirus	24/06/2020	North America / USA / Wisconsin / Dane County		Human	unknown	unknown	GH	B.1.330
EPI_ISL_484912	hCoV-19/USA/WI-UW-537/2020	betacoronavirus	24/06/2020	North America / USA / Wisconsin / Dane County		Human	unknown	unknown	GH	B.1.304
EPI_ISL_484913	hCoV-19/USA/WI-UW-538/2020	betacoronavirus	24/06/2020	North America / USA / Wisconsin / Dane County		Human	unknown	unknown	GH	B.1.162
EPI_ISL_484914	hCoV-19/USA/WI-UW-539/2020	betacoronavirus	20/06/2020	North America / USA / Wisconsin / Dane County		Human	unknown	unknown	GH	B.1.330
EPI_ISL_484915	hCoV-19/USA/WI-UW-540/2020	betacoronavirus	22/06/2020	North America / USA / Wisconsin / Dane County		Human	unknown	unknown	GH	B.1.509
EPI_ISL_484916	hCoV-19/USA/WI-UW-541/2020	betacoronavirus	24/06/2020	North America / USA / Wisconsin / Dane County		Human	unknown	unknown	GH	B.1.330
EPI_ISL_484917	hCoV-19/USA/IL-UW-542/2020	betacoronavirus	23/06/2020	North America / USA / Illinois / Lake County		Human	unknown	unknown	GH	B.1
EPI_ISL_484918	hCoV-19/USA/WI-UW-543/2020	betacoronavirus	21/06/2020	North America / USA / Wisconsin / Dane County		Human	unknown	unknown	GH	B.1.369
EPI_ISL_484919	hCoV-19/USA/WI-UW-544/2020	betacoronavirus	22/06/2020	North America / USA / Wisconsin / Dane County		Human	unknown	unknown	G	B.1.139
EPI_ISL_484920	hCoV-19/USA/WI-UW-545/2020	betacoronavirus	23/06/2020	North America / USA / Wisconsin / Dane County		Human	unknown	unknown	G	B.1
EPI_ISL_484921	hCoV-19/USA/WI-UW-546/2020	betacoronavirus	19/06/2020	North America / USA / Wisconsin / Dane County		Human	unknown	unknown	G	B.1.139
EPI_ISL_484922	hCoV-19/USA/PA-UW-547/2020	betacoronavirus	22/06/2020	North America / USA / Pennsylvania / Montgomery county		Human	unknown	unknown	G	B.1.139
EPI_ISL_484923	hCoV-19/USA/WI-UW-548/2020	betacoronavirus	22/06/2020	North America / USA / Wisconsin / Dane County		Human	unknown	unknown	GH	B.1.162
EPI_ISL_484924	hCoV-19/USA/WI-UW-549/2020	betacoronavirus	24/06/2020	North America / USA / Wisconsin / Dane County		Human	unknown	unknown	GH	B.1.294
EPI_ISL_484925	hCoV-19/USA/WI-UW-550/2020	betacoronavirus	22/06/2020	North America / USA / Wisconsin / Dane County		Human	unknown	unknown	GH	B.1.112
EPI_ISL_484926	hCoV-19/USA/WI-UW-551/2020	betacoronavirus	23/06/2020	North America / USA / Wisconsin / Dane County		Human	unknown	unknown	G	B.1.139
EPI_ISL_484927	hCoV-19/USA/WI-UW-552/2020	betacoronavirus	23/06/2020	North America / USA / Wisconsin / Dane County		Human	unknown	unknown	G	B.1.139
EPI_ISL_484928	hCoV-19/USA/IL-UW-553/2020	betacoronavirus	21/06/2020	North America / USA / Illinois / Winnebago County		Human	unknown	unknown	GH	B.1.313
EPI_ISL_484929	hCoV-19/USA/WI-UW-554/2020	betacoronavirus	25/06/2020	North America / USA / Wisconsin / Dane County		Human	unknown	unknown	G	B.1.139
EPI_ISL_484930	hCoV-19/USA/WI-UW-555/2020	betacoronavirus	25/06/2020	North America / USA / Wisconsin / Dane County		Human	unknown	unknown	G	B.1.139
EPI_ISL_484931	hCoV-19/USA/WI-UW-556/2020	betacoronavirus	25/06/2020	North America / USA / Wisconsin / Dane County		Human	unknown	unknown	G	B.1.139
EPI_ISL_484932	hCoV-19/USA/NJ-UW-557/2020	betacoronavirus	25/06/2020	North America / USA / New Jersey / Bergen county		Human	unknown	unknown	GH	B.1.112
EPI_ISL_484933	hCoV-19/USA/WI-UW-558/2020	betacoronavirus	25/06/2020	North America / USA / Wisconsin / Dane County		Human	unknown	unknown	G	B.1.139
EPI_ISL_484934	hCoV-19/USA/WI-UW-559/2020	betacoronavirus	25/06/2020	North America / USA / Wisconsin / Dane County		Human	unknown	unknown	GH	B.1.330
EPI_ISL_484935	hCoV-19/USA/WI-UW-560/2020	betacoronavirus	25/06/2020	North America / USA / Wisconsin / Dane County		Human	unknown	unknown	GH	B.1.112
EPI_ISL_484936	hCoV-19/USA/WI-UW-561/2020	betacoronavirus	27/06/2020	North America / USA / Wisconsin / Dane County		Human	unknown	unknown	GH	B.1.2
EPI_ISL_484937	hCoV-19/USA/WI-UW-562/2020	betacoronavirus	25/06/2020	North America / USA / Wisconsin / Dane County		Human	unknown	unknown	G	B.1.139
EPI_ISL_484938	hCoV-19/USA/WI-UW-563/2020	betacoronavirus	25/06/2020	North America / USA / Wisconsin / Dane County		Human	unknown	unknown	G	B.1.139
EPI_ISL_484939	hCoV-19/USA/WI-UW-564/2020	betacoronavirus	28/06/2020	North America / USA / Wisconsin / Sheboygan County		Human	unknown	unknown	G	B.1.139
EPI_ISL_484940	hCoV-19/USA/WI-UW-565/2020	betacoronavirus	25/06/2020	North America / USA / Wisconsin / Dane County		Human	unknown	unknown	GH	B.1.112
EPI_ISL_484941	hCoV-19/USA/WI-UW-566/2020	betacoronavirus	28/06/2020	North America / USA / Wisconsin / Dane County		Human	unknown	unknown	G	B.1.139
EPI_ISL_484942	hCoV-19/USA/WI-UW-567/2020	betacoronavirus	25/06/2020	North America / USA / Wisconsin / Dane County		Human	unknown	unknown	G	B.1.139
EPI_ISL_484943	hCoV-19/USA/WI-UW-568/2020	betacoronavirus	28/06/2020	North America / USA / Wisconsin / Dane County		Human	unknown	unknown	GH	B.1.2
EPI_ISL_484944	hCoV-19/USA/WI-UW-569/2020	betacoronavirus	25/06/2020	North America / USA / Wisconsin / Dane County		Human	unknown	unknown	GH	B.1.330
EPI_ISL_484945	hCoV-19/USA/WI-UW-570/2020	betacoronavirus	25/06/2020	North America / USA / Wisconsin / Dane County		Human	unknown	unknown	GH	B.1.112
EPI_ISL_484946	hCoV-19/USA/IL-UW-571/2020	betacoronavirus	27/06/2020	North America / USA / Illinois / Winnebago County		Human	unknown	unknown	G	B.1.139
EPI_ISL_484947	hCoV-19/USA/WI-UW-572/2020	betacoronavirus	19/06/2020	North America / USA / Wisconsin / Dane County		Human	unknown	unknown	GH	B.1.112
EPI_ISL_484948	hCoV-19/USA/WI-UW-573/2020	betacoronavirus	19/06/2020	North America / USA / Wisconsin / Dane County		Human	unknown	unknown	GH	B.1.2
EPI_ISL_484949	hCoV-19/USA/WI-UW-574/2020	betacoronavirus	23/06/2020	North America / USA / Wisconsin / Outagamie County		Human	unknown	unknown	G	B.1.139
EPI_ISL_484950	hCoV-19/USA/WI-UW-575/2020	betacoronavirus	23/06/2020	North America / USA / Wisconsin / Dane County		Human	unknown	unknown	G	B.1.139
EPI_ISL_484951	hCoV-19/USA/WI-UW-576/2020	betacoronavirus	19/06/2020	North America / USA / Wisconsin / Dane County		Human	unknown	unknown	GH	B.1.162
EPI_ISL_484952	hCoV-19/USA/WI-UW-577/2020	betacoronavirus	24/06/2020	North America / USA / Wisconsin / Dane County		Human	unknown	unknown	GH	B.1.330
EPI_ISL_484953	hCoV-19/USA/WI-UW-578/2020	betacoronavirus	24/06/2020	North America / USA / Wisconsin / Dane County		Human	unknown	unknown	GH	B.1.112
EPI_ISL_484954	hCoV-19/USA/WI-UW-579/2020	betacoronavirus	23/06/2020	North America / USA / Wisconsin / Dane County		Human	unknown	unknown	G	B.1.139
EPI_ISL_484955	hCoV-19/USA/WI-UW-580/2020	betacoronavirus	21/06/2020	North America / USA / Wisconsin / Milwaukee County		Human	unknown	unknown	GR	B.1.1
EPI_ISL_484956	hCoV-19/USA/WI-UW-581/2020	betacoronavirus	21/06/2020	North America / USA / Wisconsin / Waukesha County		Human	unknown	unknown	G	B.1.139
EPI_ISL_484957	hCoV-19/USA/WI-UW-582/2020	betacoronavirus	22/06/2020	North America / USA / Wisconsin / Dodge County		Human	unknown	unknown	GH	B.1.294
EPI_ISL_484958	hCoV-19/USA/WI-UW-583/2020	betacoronavirus	22/06/2020	North America / USA / Wisconsin / Dane County		Human	unknown	unknown	G	B.1.139
EPI_ISL_484959	hCoV-19/USA/NY-UW-584/2020	betacoronavirus	23/06/2020	North America / USA / New York / Westchester county		Human	unknown	unknown	GH	B.1.112
EPI_ISL_484960	hCoV-19/USA/WI-UW-585/2020	betacoronavirus	22/06/2020	North America / USA / Wisconsin / Dodge County		Human	unknown	unknown	GH	B.1
EPI_ISL_484961	hCoV-19/USA/WI-UW-586/2020	betacoronavirus	19/06/2020	North America / USA / Wisconsin / Dane County		Human	unknown	unknown	G	B.1.139
EPI_ISL_484962	hCoV-19/USA/WI-UW-587/2020	betacoronavirus	24/06/2020	North America / USA / Wisconsin / Dane County		Human	unknown	unknown	GH	B.1.330
EPI_ISL_484963	hCoV-19/USA/WI-UW-588/2020	betacoronavirus	22/06/2020	North America / USA / Wisconsin / Dane County		Human	unknown	unknown	GH	B.1
EPI_ISL_484964	hCoV-19/USA/WI-UW-589/2020	betacoronavirus	19/06/2020	North America / USA / Wisconsin / Dane County		Human	unknown	unknown	GH	B.1.162
EPI_ISL_484965	hCoV-19/USA/WI-UW-590/2020	betacoronavirus	20/06/2020	North America / USA / Wisconsin / Dane County		Human	unknown	unknown	GH	B.1.294
EPI_ISL_484966	hCoV-19/USA/WI-UW-591/2020	betacoronavirus	19/06/2020	North America / USA / Wisconsin / Dane County		Human	unknown	unknown	G	B.1.139
EPI_ISL_484967	hCoV-19/USA/IL-UW-592/2020	betacoronavirus	27/06/2020	North America / USA / Illinois / Cook County		Human	unknown	unknown	G	B.1.139
EPI_ISL_484968	hCoV-19/USA/WI-UW-593/2020	betacoronavirus	27/06/2020	North America / USA / Wisconsin / Dane County		Human	unknown	unknown	G	B.1.139
EPI_ISL_484969	hCoV-19/USA/WI-UW-594/2020	betacoronavirus	27/06/2020	North America / USA / Wisconsin / Dane County		Human	unknown	unknown	GH	B.1.112
EPI_ISL_484970	hCoV-19/USA/WI-UW-595/2020	betacoronavirus	25/06/2020	North America / USA / Wisconsin / Dane County		Human	unknown	unknown	GH	B.1.162
EPI_ISL_484971	hCoV-19/USA/WI-UW-596/2020	betacoronavirus	25/06/2020	North America / USA / Wisconsin / Dane County		Human	unknown	unknown	GR	B.1.1
EPI_ISL_484972	hCoV-19/USA/NY-UW-597/2020	betacoronavirus	27/06/2020	North America / USA / New York / Onondaga county		Human	unknown	unknown	GH	B.1.2
EPI_ISL_484973	hCoV-19/USA/WI-UW-598/2020	betacoronavirus	27/06/2020	North America / USA / Wisconsin / Dane County		Human	unknown	unknown	GH	B.1.162
EPI_ISL_484974	hCoV-19/USA/WI-UW-599/2020	betacoronavirus	28/06/2020	North America / USA / Wisconsin / Dane County		Human	unknown	unknown	G	B.1.139
EPI_ISL_484975	hCoV-19/USA/IL-UW-600/2020	betacoronavirus	25/06/2020	North America / USA / Illinois / Cook County		Human	unknown	unknown	GH	B.1.2
EPI_ISL_484976	hCoV-19/USA/WI-UW-601/2020	betacoronavirus	25/06/2020	North America / USA / Wisconsin / Dane County		Human	unknown	unknown	G	B.1.415
EPI_ISL_484977	hCoV-19/USA/WI-UW-602/2020	betacoronavirus	28/06/2020	North America / USA / Wisconsin / Dane County		Human	unknown	unknown	GH	B.1.162
EPI_ISL_484978	hCoV-19/USA/WI-UW-603/2020	betacoronavirus	25/06/2020	North America / USA / Wisconsin / Dane County		Human	unknown	unknown	GH	B.1.112
EPI_ISL_484979	hCoV-19/USA/WI-UW-604/2020	betacoronavirus	25/06/2020	North America / USA / Wisconsin / Dane County		Human	unknown	unknown	GH	B.1.112
EPI_ISL_484980	hCoV-19/USA/WI-UW-605/2020	betacoronavirus	25/06/2020	North America / USA / Wisconsin / Dane County		Human	unknown	unknown	GH	B.1.162
EPI_ISL_484981	hCoV-19/USA/CA-UW-606/2020	betacoronavirus	27/06/2020	North America / USA / California / Los Angeles County		Human	unknown	unknown	GH	B.1.2
EPI_ISL_484982	hCoV-19/USA/WI-UW-607/2020	betacoronavirus	24/06/2020	North America / USA / Wisconsin / Dane County		Human	unknown	unknown	GH	B.1.294
EPI_ISL_484983	hCoV-19/USA/WI-UW-608/2020	betacoronavirus	23/06/2020	North America / USA / Wisconsin / Dane County		Human	unknown	unknown	GH	B.1.330
EPI_ISL_484984	hCoV-19/USA/WI-UW-609/2020	betacoronavirus	24/06/2020	North America / USA / Wisconsin / Dane County		Human	unknown	unknown	G	B.1.139
EPI_ISL_484985	hCoV-19/USA/WI-UW-610/2020	betacoronavirus	23/06/2020	North America / USA / Wisconsin / Dane County		Human	unknown	unknown	GH	B.1
EPI_ISL_484986	hCoV-19/USA/WI-UW-611/2020	betacoronavirus	22/06/2020	North America / USA / Wisconsin / Winnebago County		Human	unknown	unknown	G	B.1.139
EPI_ISL_484987	hCoV-19/USA/WI-UW-612/2020	betacoronavirus	22/06/2020	North America / USA / Wisconsin / Jefferson County		Human	unknown	unknown	GH	B.1.3
EPI_ISL_484988	hCoV-19/USA/WI-UW-613/2020	betacoronavirus	22/06/2020	North America / USA / Wisconsin / Dane County		Human	unknown	unknown	GH	B.1.112
EPI_ISL_484989	hCoV-19/USA/WI-UW-614/2020	betacoronavirus	23/06/2020	North America / USA / Wisconsin / Dane County		Human	unknown	unknown	GH	B.1.330
EPI_ISL_484990	hCoV-19/USA/WI-UW-615/2020	betacoronavirus	22/06/2020	North America / USA / Wisconsin / Dane County		Human	unknown	unknown	GH	B.1.112
EPI_ISL_484991	hCoV-19/USA/WI-UW-616/2020	betacoronavirus	23/06/2020	North America / USA / Wisconsin / Dane County		Human	unknown	unknown	GH	B.1.112
EPI_ISL_484992	hCoV-19/USA/WI-UW-617/2020	betacoronavirus	23/06/2020	North America / USA / Wisconsin / Waukesha County		Human	unknown	unknown	GH	B.1.304
EPI_ISL_484993	hCoV-19/USA/WI-UW-618/2020	betacoronavirus	24/06/2020	North America / USA / Wisconsin / Dane County		Human	unknown	unknown	G	B.1.139
EPI_ISL_484994	hCoV-19/USA/WI-UW-619/2020	betacoronavirus	24/06/2020	North America / USA / Wisconsin / Dane County		Human	unknown	unknown	GH	B.1.162
EPI_ISL_484995	hCoV-19/USA/WI-UW-620/2020	betacoronavirus	24/06/2020	North America / USA / Wisconsin / Dane County		Human	unknown	unknown	GH	B.1.2
EPI_ISL_484996	hCoV-19/USA/WI-UW-621/2020	betacoronavirus	23/06/2020	North America / USA / Wisconsin / Dane County		Human	unknown	unknown	G	B.1.401
EPI_ISL_484997	hCoV-19/USA/WI-UW-622/2020	betacoronavirus	23/06/2020	North America / USA / Wisconsin / Door County		Human	unknown	unknown	GH	B.1
EPI_ISL_484998	hCoV-19/USA/WI-UW-623/2020	betacoronavirus	24/06/2020	North America / USA / Wisconsin / Dane County		Human	unknown	unknown	GH	B.1.112
EPI_ISL_484999	hCoV-19/USA/WI-UW-624/2020	betacoronavirus	24/06/2020	North America / USA / Wisconsin / Dane County		Human	unknown	unknown	GH	B.1.294
EPI_ISL_485000	hCoV-19/USA/IL-UW-625/2020	betacoronavirus	24/06/2020	North America / USA / Illinois / Cook County		Human	unknown	unknown	G	B.1.139
EPI_ISL_485399	hCoV-19/Poland/IHG_PAS_4_67/2020	betacoronavirus	01/06/2020	Europe / Poland / Opolskie		Human	34	Female	GR	B.1.1.29
EPI_ISL_485400	hCoV-19/Poland/IHG_PAS_4_273/2020	betacoronavirus	01/06/2020	Europe / Poland / Łódzkie		Human	67	Male	GR	B.1.1.29
EPI_ISL_485401	hCoV-19/Bahrain/Hu-1/2020	betacoronavirus	23/06/2020	Asia / Bahrain / Manama		Human	unknown	unknown	GH	B.1.281
EPI_ISL_485605	hCoV-19/England/202561784/2020	betacoronavirus	02/06/2020	Europe / United Kingdom / England		Human	20	Female	G	B.1.419
EPI_ISL_485606	hCoV-19/England/202561785/2020	betacoronavirus	02/06/2020	Europe / United Kingdom / England		Human	47	Female	G	B.1.419
EPI_ISL_485607	hCoV-19/England/202561786/2020	betacoronavirus	08/06/2020	Europe / United Kingdom / England		Human	82	Male	G	B.1.419
EPI_ISL_485608	hCoV-19/England/202561787/2020	betacoronavirus	09/06/2020	Europe / United Kingdom / England		Human	90	Male	G	B.1.419
EPI_ISL_485609	hCoV-19/England/202561788/2020	betacoronavirus	14/06/2020	Europe / United Kingdom / England		Human	86	Male	G	B.1.419
EPI_ISL_485610	hCoV-19/England/202620922/2020	betacoronavirus	17/06/2020	Europe / United Kingdom / England		Human	49	Male	GR	B.1.1.15
EPI_ISL_485635	hCoV-19/Senegal/68349/2020	betacoronavirus	18/06/2020	Africa / Senegal / Dakar		Human	35	Female	G	B.1.416
EPI_ISL_485708	hCoV-19/Senegal/66298/2020	betacoronavirus	15/06/2020	Africa / Senegal / Dakar		Human	45	Female	G	B.1.416
EPI_ISL_485710	hCoV-19/Senegal/66458/2020	betacoronavirus	15/06/2020	Africa / Senegal / Dakar		Human	32	Female	GR	B.1.1.247
EPI_ISL_485711	hCoV-19/Senegal/66443/2020	betacoronavirus	15/06/2020	Africa / Senegal / Dakar / Sangalkam		Human	16	Female	GR	B.1.1.247
EPI_ISL_485712	hCoV-19/Senegal/65428/2020	betacoronavirus	14/06/2020	Africa / Senegal / Dakar		Human	20	Male	G	B.1.416
EPI_ISL_485713	hCoV-19/Senegal/65601/2020	betacoronavirus	14/06/2020	Africa / Senegal / Dakar / Yeumbeul		Human	30	Female	G	B.1.416
EPI_ISL_485715	hCoV-19/Senegal/64033/2020	betacoronavirus	12/06/2020	Africa / Senegal / Dakar		Human	11	Male	G	B.1
EPI_ISL_485716	hCoV-19/Senegal/64076/2020	betacoronavirus	12/06/2020	Africa / Senegal / Dakar / Keur Massar		Human	20	Male	GH	B.1
EPI_ISL_485717	hCoV-19/Senegal/64096/2020	betacoronavirus	12/06/2020	Africa / Senegal / Dakar / Keur Massar		Human	5	Female	G	B.1
EPI_ISL_486116	hCoV-19/USA/CA-CZB-1782/2020	betacoronavirus	02/06/2020	North America / USA / California / Santa Clara County		Human	unknown	unknown	GH	B.1
EPI_ISL_486117	hCoV-19/USA/CA-CZB-1783/2020	betacoronavirus	03/06/2020	North America / USA / California / Santa Clara County		Human	unknown	unknown	G	B.1.243
EPI_ISL_486118	hCoV-19/USA/CA-CZB-1785/2020	betacoronavirus	05/06/2020	North America / USA / California / Santa Clara County		Human	unknown	unknown	GH	B.1.2
EPI_ISL_486501	hCoV-19/Switzerland/ZH-ETHZ-160002/2020	betacoronavirus	22/06/2020	Europe / Switzerland / Zurich		Human	unknown	unknown	GR	B.1.1
EPI_ISL_486502	hCoV-19/Switzerland/ZH-ETHZ-160005/2020	betacoronavirus	20/06/2020	Europe / Switzerland / Zurich		Human	unknown	unknown	GR	B.1.1.70
EPI_ISL_486503	hCoV-19/Switzerland/VS-ETHZ-160006/2020	betacoronavirus	20/06/2020	Europe / Switzerland / Valais		Human	unknown	unknown	GR	B.1.1
EPI_ISL_486504	hCoV-19/Switzerland/VS-ETHZ-160007/2020	betacoronavirus	20/06/2020	Europe / Switzerland / Valais		Human	unknown	unknown	GR	B.1.1
EPI_ISL_486505	hCoV-19/Switzerland/ZH-ETHZ-160008/2020	betacoronavirus	19/06/2020	Europe / Switzerland / Zurich		Human	unknown	unknown	GR	B.1.1
EPI_ISL_486506	hCoV-19/Switzerland/SZ-ETHZ-160009/2020	betacoronavirus	19/06/2020	Europe / Switzerland / Schwyz		Human	unknown	unknown	GR	B.1.1.70
EPI_ISL_486507	hCoV-19/Switzerland/BL-ETHZ-160010/2020	betacoronavirus	19/06/2020	Europe / Switzerland / Basel-Landschaft		Human	unknown	unknown	GR	B.1.1.58
EPI_ISL_486508	hCoV-19/Switzerland/AG-ETHZ-160011/2020	betacoronavirus	18/06/2020	Europe / Switzerland / Aargau		Human	unknown	unknown	GR	B.1.1.70
EPI_ISL_486509	hCoV-19/Switzerland/ZH-ETHZ-160015/2020	betacoronavirus	17/06/2020	Europe / Switzerland / Zurich		Human	unknown	unknown	GR	C.35
EPI_ISL_486510	hCoV-19/Switzerland/BE-ETHZ-160017/2020	betacoronavirus	15/06/2020	Europe / Switzerland / Bern		Human	unknown	unknown	GR	B.1.1.70
EPI_ISL_486511	hCoV-19/Switzerland/ZH-ETHZ-160018/2020	betacoronavirus	15/06/2020	Europe / Switzerland / Zurich		Human	unknown	unknown	GR	B.1.1
EPI_ISL_486512	hCoV-19/Switzerland/ZH-ETHZ-160019/2020	betacoronavirus	15/06/2020	Europe / Switzerland / Zurich		Human	unknown	unknown	GR	B.1.1
EPI_ISL_486513	hCoV-19/Switzerland/ZH-ETHZ-160020/2020	betacoronavirus	15/06/2020	Europe / Switzerland / Zurich		Human	unknown	unknown	GR	B.1.1
EPI_ISL_486514	hCoV-19/Switzerland/ZH-ETHZ-160021/2020	betacoronavirus	15/06/2020	Europe / Switzerland / Zurich		Human	unknown	unknown	GR	B.1.1
EPI_ISL_486515	hCoV-19/Switzerland/GR-ETHZ-170000/2020	betacoronavirus	27/06/2020	Europe / Switzerland / GraubÃ¼nden		Human	unknown	unknown	GR	B.1.1
EPI_ISL_486516	hCoV-19/Switzerland/SZ-ETHZ-170001/2020	betacoronavirus	27/06/2020	Europe / Switzerland / Schwyz		Human	unknown	unknown	GR	B.1.1
EPI_ISL_486517	hCoV-19/Switzerland/AG-ETHZ-170002/2020	betacoronavirus	26/06/2020	Europe / Switzerland / Aargau		Human	unknown	unknown	GR	B.1.1
EPI_ISL_486518	hCoV-19/Switzerland/BE-ETHZ-170003/2020	betacoronavirus	26/06/2020	Europe / Switzerland / Bern		Human	unknown	unknown	G	B.1.146
EPI_ISL_486519	hCoV-19/Switzerland/UR-ETHZ-170004/2020	betacoronavirus	26/06/2020	Europe / Switzerland / Uri		Human	unknown	unknown	G	B.1.146
EPI_ISL_486521	hCoV-19/Switzerland/BL-ETHZ-170006/2020	betacoronavirus	26/06/2020	Europe / Switzerland / Basel-Landschaft		Human	unknown	unknown	GR	C.35
EPI_ISL_486522	hCoV-19/Switzerland/BL-ETHZ-170007/2020	betacoronavirus	26/06/2020	Europe / Switzerland / Basel-Landschaft		Human	unknown	unknown	GR	C.35
EPI_ISL_486523	hCoV-19/Switzerland/ZH-ETHZ-170008/2020	betacoronavirus	26/06/2020	Europe / Switzerland / Zurich		Human	unknown	unknown	GR	C.35
EPI_ISL_486524	hCoV-19/Switzerland/UR-ETHZ-170010/2020	betacoronavirus	25/06/2020	Europe / Switzerland / Uri		Human	unknown	unknown	G	B.1.146
EPI_ISL_486525	hCoV-19/Switzerland/ZH-ETHZ-170011/2020	betacoronavirus	25/06/2020	Europe / Switzerland / Zurich		Human	unknown	unknown	GR	B.1.1.70
EPI_ISL_486526	hCoV-19/Switzerland/BL-ETHZ-170013/2020	betacoronavirus	25/06/2020	Europe / Switzerland / Basel-Landschaft		Human	unknown	unknown	G	B.1
EPI_ISL_486527	hCoV-19/Switzerland/AG-ETHZ-170014/2020	betacoronavirus	25/06/2020	Europe / Switzerland / Aargau		Human	unknown	unknown	GR	C.35
EPI_ISL_486529	hCoV-19/Switzerland/BE-ETHZ-170016/2020	betacoronavirus	25/06/2020	Europe / Switzerland / Bern		Human	unknown	unknown	GR	C.35
EPI_ISL_486530	hCoV-19/Switzerland/ZH-ETHZ-170018/2020	betacoronavirus	25/06/2020	Europe / Switzerland / Zurich		Human	unknown	unknown	GR	B.1.1
EPI_ISL_486531	hCoV-19/Switzerland/GR-ETHZ-170019/2020	betacoronavirus	24/06/2020	Europe / Switzerland / GraubÃ¼nden		Human	unknown	unknown	GR	B.1.1
EPI_ISL_486532	hCoV-19/Switzerland/ZH-ETHZ-170020/2020	betacoronavirus	24/06/2020	Europe / Switzerland / Zurich		Human	unknown	unknown	GR	B.1.1.70
EPI_ISL_486533	hCoV-19/Switzerland/VD-ETHZ-170021/2020	betacoronavirus	24/06/2020	Europe / Switzerland / Vaud		Human	unknown	unknown	GR	B.1.1
EPI_ISL_486534	hCoV-19/Switzerland/SG-ETHZ-170022/2020	betacoronavirus	24/06/2020	Europe / Switzerland / St Gallen		Human	unknown	unknown	GR	B.1.1.70
EPI_ISL_486535	hCoV-19/Switzerland/BE-ETHZ-170023/2020	betacoronavirus	23/06/2020	Europe / Switzerland / Bern		Human	unknown	unknown	G	B.1.146
EPI_ISL_486537	hCoV-19/Switzerland/BL-ETHZ-170025/2020	betacoronavirus	23/06/2020	Europe / Switzerland / Basel-Landschaft		Human	unknown	unknown	G	B.1
EPI_ISL_486538	hCoV-19/Switzerland/BS-ETHZ-170026/2020	betacoronavirus	23/06/2020	Europe / Switzerland / Basel-Stadt		Human	unknown	unknown	GR	B.1.1.58
EPI_ISL_486842	hCoV-19/Ecuador/USFQ-105/2020	betacoronavirus	01/07/2020	South America / Ecuador / Chimborazo / Riobamba		Human	50	Female	GR	B.1.1
EPI_ISL_486843	hCoV-19/Ecuador/USFQ-108/2020	betacoronavirus	01/07/2020	South America / Ecuador / Chimborazo / Riobamba		Human	65	Female	GR	B.1.1
EPI_ISL_486844	hCoV-19/Ecuador/USFQ-109/2020	betacoronavirus	01/07/2020	South America / Ecuador / Chimborazo / Riobamba		Human	74	Male	GR	B.1.1
EPI_ISL_486845	hCoV-19/Ecuador/USFQ-110/2020	betacoronavirus	30/06/2020	South America / Ecuador / Pichincha / Cayambe		Human	48	Male	G	B.1.67
EPI_ISL_486846	hCoV-19/Ecuador/USFQ-111/2020	betacoronavirus	30/06/2020	South America / Ecuador / Imbabura / Ibarra		Human	49	Male	GR	B.1.1
EPI_ISL_486847	hCoV-19/Ecuador/USFQ-1112/2020	betacoronavirus	30/06/2020	South America / Ecuador / Imbabura / Ibarra		Human	58	Male	G	B.1.67
EPI_ISL_486848	hCoV-19/Ecuador/USFQ-113/2020	betacoronavirus	30/06/2020	South America / Ecuador / Imbabura / Ibarra		Human	51	Male	G	B.1
EPI_ISL_486849	hCoV-19/Ecuador/USFQ-114/2020	betacoronavirus	30/06/2020	South America / Ecuador / Imbabura / Ibarra		Human	60	Male	GR	B.1.1
EPI_ISL_486850	hCoV-19/Ecuador/USFQ-118/2020	betacoronavirus	30/06/2020	South America / Ecuador / Imbabura / Ibarra		Human	41	Male	GR	B.1.1
EPI_ISL_486851	hCoV-19/Ecuador/USFQ-119/2020	betacoronavirus	30/06/2020	South America / Ecuador / Imbabura / Urcuqui		Human	75	Female	GR	B.1.1
EPI_ISL_486852	hCoV-19/India/UN-UN1/2020	betacoronavirus	10/06/2020	Asia / India		Human	40	Female	O	B.6
EPI_ISL_486853	hCoV-19/India/UN-UN2/2020	betacoronavirus	17/06/2020	Asia / India		Human	24	Female	GR	B.1.1.306
EPI_ISL_486854	hCoV-19/Romania/ROSV_12646/2020	betacoronavirus	10/06/2020	Europe / Romania / Suceava		Human	80	Male	G	B.1.180
EPI_ISL_486855	hCoV-19/Romania/ROSV/2020	betacoronavirus	08/06/2020	Europe / Romania / Suceava		Human	43	Female	G	B.1.180
EPI_ISL_486876	hCoV-19/Spain/PV-HUB-50399382/2020	betacoronavirus	06/06/2020	Europe / Spain / Basque Country / Bizkaia		Human	86	Male	G	B.1
EPI_ISL_486887	hCoV-19/Bahrain/02/2020	betacoronavirus	23/06/2020	Asia / Bahrain		Human	unknown	unknown	GR	AE.2
EPI_ISL_486888	hCoV-19/Bahrain/03/2020	betacoronavirus	23/06/2020	Asia / Bahrain		Human	unknown	unknown	GH	B.1.281
EPI_ISL_486889	hCoV-19/Bahrain/04/2020	betacoronavirus	23/06/2020	Asia / Bahrain		Human	unknown	unknown	GR	AE.4
EPI_ISL_487106	hCoV-19/Nigeria/ON191-CV49/2020	betacoronavirus	30/06/2020	Africa / Nigeria / Ondo State		Human	unknown	unknown	GH	B.1
EPI_ISL_487260	hCoV-19/USA/UT-05583/2020	betacoronavirus	01/06/2020	North America / USA / Utah		Human	unknown	unknown	GH	B.1.370
EPI_ISL_487261	hCoV-19/USA/UT-05782/2020	betacoronavirus	04/06/2020	North America / USA / Utah		Human	unknown	unknown	GH	B.1.370
EPI_ISL_487262	hCoV-19/USA/UT-05783/2020	betacoronavirus	04/06/2020	North America / USA / Utah		Human	unknown	unknown	GH	B.1.370
EPI_ISL_487264	hCoV-19/USA/UT-07020/2020	betacoronavirus	22/06/2020	North America / USA / Utah		Human	unknown	unknown	GH	B.1.370
EPI_ISL_487266	hCoV-19/USA/UT-07024/2020	betacoronavirus	22/06/2020	North America / USA / Utah		Human	unknown	unknown	GH	B.1.370
EPI_ISL_487267	hCoV-19/USA/UT-07269/2020	betacoronavirus	16/06/2020	North America / USA / Utah		Human	unknown	unknown	GH	B.1.370
EPI_ISL_487268	hCoV-19/USA/UT-07270/2020	betacoronavirus	16/06/2020	North America / USA / Utah		Human	unknown	unknown	GH	B.1.370
EPI_ISL_487270	hCoV-19/Bahrain/340217593/2020	betacoronavirus	22/06/2020	Asia / Bahrain		Human	unknown	unknown	GH	B.1.281
EPI_ISL_487271	hCoV-19/Australia/VIC2119/2020	betacoronavirus	17/06/2020	Oceania / Australia / Victoria		Human	unknown	unknown	GH	B.1.36
EPI_ISL_487272	hCoV-19/Bahrain/920267586/2020	betacoronavirus	22/06/2020	Asia / Bahrain		Human	unknown	unknown	GH	B.1.281
EPI_ISL_487273	hCoV-19/Bahrain/110003611/2020	betacoronavirus	25/06/2020	Asia / Bahrain		Human	unknown	unknown	GH	B.1.281
EPI_ISL_487274	hCoV-19/Bahrain/023232093/2020	betacoronavirus	24/06/2020	Asia / Bahrain		Human	unknown	unknown	O	B.1.1.32
EPI_ISL_487277	hCoV-19/South Africa/KRISP-0286/2020	betacoronavirus	26/06/2020	Africa / South Africa / KwaZulu-Natal	eThekwini	Human	62	Female	GR	B.1.1.84
EPI_ISL_487278	hCoV-19/South Africa/KRISP-0287/2020	betacoronavirus	26/06/2020	Africa / South Africa / KwaZulu-Natal	eThekwini	Human	47	Female	GR	B.1.1.84
EPI_ISL_487279	hCoV-19/South Africa/KRISP-0288/2020	betacoronavirus	26/06/2020	Africa / South Africa / KwaZulu-Natal	eThekwini	Human	36	Male	G	B.1.140
EPI_ISL_487280	hCoV-19/South Africa/KRISP-0290/2020	betacoronavirus	26/06/2020	Africa / South Africa / KwaZulu-Natal	eThekwini	Human	57	Female	GR	B.1.1.84
EPI_ISL_487281	hCoV-19/South Africa/KRISP-0291/2020	betacoronavirus	26/06/2020	Africa / South Africa / KwaZulu-Natal	eThekwini	Human	51	Female	GR	B.1.1.84
EPI_ISL_487282	hCoV-19/South Africa/KRISP-0293/2020	betacoronavirus	25/06/2020	Africa / South Africa / KwaZulu-Natal	eThekwini	Human	31	Male	G	B.1
EPI_ISL_487284	hCoV-19/South Africa/KRISP-0296/2020	betacoronavirus	26/06/2020	Africa / South Africa / KwaZulu-Natal	eThekwini	Human	42	Female	GR	B.1.1.57
EPI_ISL_487285	hCoV-19/South Africa/KRISP-0297/2020	betacoronavirus	26/06/2020	Africa / South Africa / KwaZulu-Natal	eThekwini	Human	32	Female	G	B.1.1.84
EPI_ISL_487287	hCoV-19/South Africa/KRISP-0299/2020	betacoronavirus	25/06/2020	Africa / South Africa / KwaZulu-Natal	eThekwini	Human	13	Male	G	B.1.140
EPI_ISL_487288	hCoV-19/South Africa/KRISP-0300/2020	betacoronavirus	25/06/2020	Africa / South Africa / KwaZulu-Natal	eThekwini	Human	43	Female	G	B.1.140
EPI_ISL_487289	hCoV-19/South Africa/KRISP-0302/2020	betacoronavirus	24/06/2020	Africa / South Africa / KwaZulu-Natal	ilembe	Human	48	Female	G	B.1
EPI_ISL_487291	hCoV-19/South Africa/KRISP-0305/2020	betacoronavirus	24/06/2020	Africa / South Africa / KwaZulu-Natal	umgungundlovu	Human	49	Female	G	B.1.1.54
EPI_ISL_487292	hCoV-19/South Africa/KRISP-0308/2020	betacoronavirus	24/06/2020	Africa / South Africa / KwaZulu-Natal	Zululand	Human	22	Female	GR	C.1
EPI_ISL_487293	hCoV-19/South Africa/KRISP-0309/2020	betacoronavirus	24/06/2020	Africa / South Africa / KwaZulu-Natal	Zululand	Human	38	Female	GR	C.1
EPI_ISL_487294	hCoV-19/South Africa/KRISP-0310/2020	betacoronavirus	24/06/2020	Africa / South Africa / KwaZulu-Natal	Zululand	Human	33	Female	GR	C.1
EPI_ISL_487295	hCoV-19/South Africa/KRISP-0312/2020	betacoronavirus	24/06/2020	Africa / South Africa / KwaZulu-Natal	umgungundlovu	Human	47	Female	GR	B.1.1.62
EPI_ISL_487297	hCoV-19/South Africa/KRISP-0318/2020	betacoronavirus	23/06/2020	Africa / South Africa / KwaZulu-Natal	uThukela	Human	57	Female	GR	B.1.1.54
EPI_ISL_487298	hCoV-19/South Africa/KRISP-0321/2020	betacoronavirus	24/06/2020	Africa / South Africa / KwaZulu-Natal	Zululand	Human	24	Female	GR	B.1.1.54
EPI_ISL_487299	hCoV-19/South Africa/KRISP-0322/2020	betacoronavirus	24/06/2020	Africa / South Africa / KwaZulu-Natal	Zululand	Human	29	Female	GR	B.1.1.29
EPI_ISL_487300	hCoV-19/South Africa/KRISP-0323/2020	betacoronavirus	24/06/2020	Africa / South Africa / KwaZulu-Natal	Zululand	Human	41	Female	GR	B.1.1.29
EPI_ISL_487301	hCoV-19/South Africa/KRISP-0327/2020	betacoronavirus	24/06/2020	Africa / South Africa / KwaZulu-Natal	Zululand	Human	40	Female	GR	C.1
EPI_ISL_487302	hCoV-19/South Africa/KRISP-0331/2020	betacoronavirus	24/06/2020	Africa / South Africa / KwaZulu-Natal	zululand	Human	30	Female	GR	B.1.1.54
EPI_ISL_487303	hCoV-19/South Africa/KRISP-0332/2020	betacoronavirus	24/06/2020	Africa / South Africa / KwaZulu-Natal	zululand	Human	47	Female	GR	C.1
EPI_ISL_487304	hCoV-19/South Africa/KRISP-0336/2020	betacoronavirus	18/06/2020	Africa / South Africa / KwaZulu-Natal	Umgungundlovu	Human	60	unknown	GR	B.1.1.273
EPI_ISL_487305	hCoV-19/South Africa/KRISP-0338/2020	betacoronavirus	18/06/2020	Africa / South Africa / KwaZulu-Natal	Ugu	Human	73	Male	GR	B.1.1.273
EPI_ISL_487306	hCoV-19/South Africa/KRISP-0339/2020	betacoronavirus	18/06/2020	Africa / South Africa / KwaZulu-Natal	Ugu	Human	87	Female	GR	B.1.1.273
EPI_ISL_487307	hCoV-19/South Africa/KRISP-0340/2020	betacoronavirus	17/06/2020	Africa / South Africa / KwaZulu-Natal	uThukela	Human	39	Female	GR	B.1.1.273
EPI_ISL_487308	hCoV-19/South Africa/KRISP-0347/2020	betacoronavirus	18/06/2020	Africa / South Africa / KwaZulu-Natal	Ugu	Human	34	Female	GR	B.1.1.54
EPI_ISL_487309	hCoV-19/South Africa/KRISP-0348/2020	betacoronavirus	18/06/2020	Africa / South Africa / KwaZulu-Natal	Umgungundlovu	Human	65	Female	G	B.1.1.54
EPI_ISL_487310	hCoV-19/South Africa/KRISP-0349/2020	betacoronavirus	17/06/2020	Africa / South Africa / KwaZulu-Natal	uThukela	Human	2	Female	GR	B.1.1.54
EPI_ISL_487311	hCoV-19/South Africa/KRISP-0350/2020	betacoronavirus	17/06/2020	Africa / South Africa / KwaZulu-Natal	uThukela	Human	22	Female	GR	B.1.1.54
EPI_ISL_487312	hCoV-19/South Africa/KRISP-0352/2020	betacoronavirus	17/06/2020	Africa / South Africa / KwaZulu-Natal	uThukela	Human	61	Female	GR	B.1.1.54
EPI_ISL_487313	hCoV-19/South Africa/KRISP-0356/2020	betacoronavirus	25/06/2020	Africa / South Africa / KwaZulu-Natal	eThekwini	Human	42	Female	G	B.1
EPI_ISL_487314	hCoV-19/South Africa/KRISP-0360/2020	betacoronavirus	19/06/2020	Africa / South Africa / KwaZulu-Natal	Amajuba	Human	33	Female	GR	C.1
EPI_ISL_487315	hCoV-19/South Africa/KRISP-0361/2020	betacoronavirus	18/06/2020	Africa / South Africa / KwaZulu-Natal	Umgungundlovu	Human	25	unknown	GR	B.1.1.54
EPI_ISL_487316	hCoV-19/South Africa/KRISP-0365/2020	betacoronavirus	25/06/2020	Africa / South Africa / KwaZulu-Natal	eThekwini	Human	52	Female	GR	B.1.1.84
EPI_ISL_487317	hCoV-19/South Africa/KRISP-0366/2020	betacoronavirus	18/06/2020	Africa / South Africa / KwaZulu-Natal	Amajuba	Human	60	Female	GR	B.1.1.29
EPI_ISL_487318	hCoV-19/South Africa/KRISP-0367/2020	betacoronavirus	25/06/2020	Africa / South Africa / KwaZulu-Natal	eThekwini	Human	48	Male	GR	B.1.1.273
EPI_ISL_487319	hCoV-19/South Africa/KRISP-0368/2020	betacoronavirus	18/06/2020	Africa / South Africa / KwaZulu-Natal	Amajuba	Human	16	Female	GR	B.1.1.29
EPI_ISL_487320	hCoV-19/South Africa/KRISP-0369/2020	betacoronavirus	25/06/2020	Africa / South Africa / KwaZulu-Natal	eThekwini	Human	44	Male	GR	B.1.1.84
EPI_ISL_487321	hCoV-19/South Africa/KRISP-0370/2020	betacoronavirus	25/06/2020	Africa / South Africa / KwaZulu-Natal	eThekwini	Human	64	Female	G	B.1.140
EPI_ISL_487322	hCoV-19/South Africa/KRISP-0371/2020	betacoronavirus	18/06/2020	Africa / South Africa / KwaZulu-Natal	Amajuba	Human	19	Female	GR	B.1.1.29
EPI_ISL_487323	hCoV-19/South Africa/KRISP-0372/2020	betacoronavirus	19/06/2020	Africa / South Africa / KwaZulu-Natal	eThekwini	Human	26	Male	G	B.1.106
EPI_ISL_487324	hCoV-19/South Africa/KRISP-0373/2020	betacoronavirus	19/06/2020	Africa / South Africa / KwaZulu-Natal	eThekwini	Human	59	unknown	G	B.1.106
EPI_ISL_487325	hCoV-19/South Africa/KRISP-0375/2020	betacoronavirus	25/06/2020	Africa / South Africa / KwaZulu-Natal	eThekwini	Human	48	Female	G	B.1.140
EPI_ISL_487326	hCoV-19/South Africa/KRISP-0376/2020	betacoronavirus	22/06/2020	Africa / South Africa / KwaZulu-Natal	eThekwini	Human	28	Female	G	B.1
EPI_ISL_487327	hCoV-19/South Africa/KRISP-0378/2020	betacoronavirus	22/06/2020	Africa / South Africa / KwaZulu-Natal	eThekwini	Human	50	Female	GR	B.1.1.84
EPI_ISL_487328	hCoV-19/South Africa/KRISP-0380/2020	betacoronavirus	25/06/2020	Africa / South Africa / KwaZulu-Natal	eThekwini	Human	59	Female	GR	B.1.1.84
EPI_ISL_487329	hCoV-19/South Africa/KRISP-0386/2020	betacoronavirus	01/07/2020	Africa / South Africa / KwaZulu-Natal	eThekwini	Human	57	Male	GR	B.1.1.62
EPI_ISL_487330	hCoV-19/South Africa/KRISP-0387/2020	betacoronavirus	01/07/2020	Africa / South Africa / KwaZulu-Natal	eThekwini	Human	51	Male	GR	B.1.1.99
EPI_ISL_487331	hCoV-19/South Africa/KRISP-0388/2020	betacoronavirus	01/07/2020	Africa / South Africa / KwaZulu-Natal	eThekwini	Human	26	Male	G	B.1.140
EPI_ISL_487332	hCoV-19/South Africa/KRISP-0389/2020	betacoronavirus	01/07/2020	Africa / South Africa / KwaZulu-Natal	eThekwini	Human	31	Female	GR	C.9
EPI_ISL_487333	hCoV-19/South Africa/KRISP-0390/2020	betacoronavirus	01/07/2020	Africa / South Africa / KwaZulu-Natal	eThekwini	Human	47	Female	GR	C.2
EPI_ISL_487334	hCoV-19/South Africa/KRISP-0391/2020	betacoronavirus	01/07/2020	Africa / South Africa / KwaZulu-Natal	eThekwini	Human	35	Male	GR	B.1.1.54
EPI_ISL_487335	hCoV-19/South Africa/KRISP-0392/2020	betacoronavirus	01/07/2020	Africa / South Africa / KwaZulu-Natal	eThekwini	Human	42	Female	G	B.1.381
EPI_ISL_487336	hCoV-19/South Africa/KRISP-0393/2020	betacoronavirus	01/07/2020	Africa / South Africa / KwaZulu-Natal	eThekwini	Human	32	Male	GR	C.6
EPI_ISL_487337	hCoV-19/South Africa/KRISP-0394/2020	betacoronavirus	01/07/2020	Africa / South Africa / KwaZulu-Natal	eThekwini	Human	42	Female	GR	B.1.381
EPI_ISL_487338	hCoV-19/South Africa/KRISP-0395/2020	betacoronavirus	01/07/2020	Africa / South Africa / KwaZulu-Natal	eThekwini	Human	13	Female	GR	C.2
EPI_ISL_487339	hCoV-19/South Africa/KRISP-0396/2020	betacoronavirus	01/07/2020	Africa / South Africa / KwaZulu-Natal	eThekwini	Human	43	Male	GR	C.1
EPI_ISL_487340	hCoV-19/South Africa/KRISP-0397/2020	betacoronavirus	01/07/2020	Africa / South Africa / KwaZulu-Natal	eThekwini	Human	26	Male	G	B.1
EPI_ISL_487341	hCoV-19/South Africa/KRISP-0398/2020	betacoronavirus	01/07/2020	Africa / South Africa / KwaZulu-Natal	eThekwini	Human	56	Female	GR	B.1.1.54
EPI_ISL_487348	hCoV-19/South Africa/KRISP-0303/2020	betacoronavirus	25/06/2020	Africa / South Africa / KwaZulu-Natal	Zululand	Human	29	Female	G	B.1.1.54
EPI_ISL_487362	hCoV-19/Bangladesh/BCSIR-NILMRC-222/2020	betacoronavirus	06/07/2020	Asia / Bangladesh / Barisal		Human	47	Male	G	B.1
EPI_ISL_487363	hCoV-19/Bangladesh/BCSIR-NILMRC-223/2020	betacoronavirus	06/07/2020	Asia / Bangladesh / Barisal		Human	35	Male	GR	B.1.1.29
EPI_ISL_487364	hCoV-19/Bangladesh/BCSIR-NILMRC-224/2020	betacoronavirus	06/07/2020	Asia / Bangladesh / Barisal		Human	29	Female	GR	B.1.1.29
EPI_ISL_487366	hCoV-19/Bangladesh/BCSIR-NILMRC-226/2020	betacoronavirus	06/07/2020	Asia / Bangladesh / Barisal		Human	54	Male	GR	B.1.1
EPI_ISL_487367	hCoV-19/Bangladesh/BCSIR-NILMRC-227/2020	betacoronavirus	06/07/2020	Asia / Bangladesh / Barisal		Human	38	Male	GR	B.1.1.25
EPI_ISL_487368	hCoV-19/Bangladesh/BCSIR-NILMRC-228/2020	betacoronavirus	06/07/2020	Asia / Bangladesh / Barisal		Human	43	Female	GH	B.1.159
EPI_ISL_487371	hCoV-19/Bangladesh/BCSIR-NILMRC-229/2020	betacoronavirus	06/07/2020	Asia / Bangladesh / Barisal		Human	61	Male	GR	B.1.1
EPI_ISL_487372	hCoV-19/Bangladesh/BCSIR-NILMRC-230/2020	betacoronavirus	06/07/2020	Asia / Bangladesh / Barisal		Human	19	Male	GR	B.1.1.25
EPI_ISL_487373	hCoV-19/Bangladesh/BCSIR-NILMRC-231/2020	betacoronavirus	06/07/2020	Asia / Bangladesh / Barisal		Human	21	Female	GR	B.1.1.25
EPI_ISL_487375	hCoV-19/Bangladesh/BCSIR-NILMRC-232/2020	betacoronavirus	06/07/2020	Asia / Bangladesh / Barisal		Human	27	Female	GH	B.1.36.16
EPI_ISL_487376	hCoV-19/Bangladesh/BCSIR-NILMRC-233/2020	betacoronavirus	06/07/2020	Asia / Bangladesh / Barisal		Human	28	Female	GR	B.1.1.29
EPI_ISL_487378	hCoV-19/Bangladesh/BCSIR-NILMRC-234/2020	betacoronavirus	06/07/2020	Asia / Bangladesh / Barisal		Human	41	Male	GR	B.1.1
EPI_ISL_487380	hCoV-19/Bangladesh/BCSIR-NILMRC-235/2020	betacoronavirus	06/07/2020	Asia / Bangladesh / Barisal		Human	71	Male	GR	B.1.1.25
EPI_ISL_487382	hCoV-19/Bangladesh/BCSIR-NILMRC-242/2020	betacoronavirus	06/07/2020	Asia / Bangladesh / Barisal		Human	67	Male	GR	B.1.1
EPI_ISL_487383	hCoV-19/Bangladesh/BCSIR-NILMRC-243/2020	betacoronavirus	06/07/2020	Asia / Bangladesh / Barisal		Human	17	Male	GR	B.1.1.25
EPI_ISL_487384	hCoV-19/Bangladesh/BCSIR-NILMRC-244/2020	betacoronavirus	06/07/2020	Asia / Bangladesh / Barisal		Human	23	Male	GR	B.1.1
EPI_ISL_487385	hCoV-19/Bangladesh/BCSIR-NILMRC-245/2020	betacoronavirus	06/07/2020	Asia / Bangladesh / Barisal		Human	30	Male	GR	B.1.1.25
EPI_ISL_487386	hCoV-19/Bangladesh/BCSIR-NILMRC-236/2020	betacoronavirus	06/07/2020	Asia / Bangladesh / Barisal		Human	84	Female	GR	B.1.1.25
EPI_ISL_487392	hCoV-19/Bangladesh/BCSIR-NILMRC-237/2020	betacoronavirus	06/07/2020	Asia / Bangladesh / Barisal		Human	15	Female	GR	B.1.1.25
EPI_ISL_487393	hCoV-19/Bangladesh/BCSIR-NILMRC-238/2020	betacoronavirus	06/07/2020	Asia / Bangladesh / Barisal		Human	33	Female	GR	B.1.1.25
EPI_ISL_487394	hCoV-19/Bangladesh/BCSIR-NILMRC-239/2020	betacoronavirus	06/07/2020	Asia / Bangladesh / Barisal		Human	49	Male	GR	B.1.1.25
EPI_ISL_487395	hCoV-19/Bangladesh/BCSIR-NILMRC-240/2020	betacoronavirus	06/07/2020	Asia / Bangladesh / Barisal		Human	51	Male	GR	B.1.1.80
EPI_ISL_487396	hCoV-19/Bangladesh/BCSIR-NILMRC-241/2020	betacoronavirus	06/07/2020	Asia / Bangladesh / Barisal		Human	56	Male	GR	B.1.1.25
EPI_ISL_487410	hCoV-19/Germany/NW-MPP-21/2020	betacoronavirus	05/06/2020	Europe / Germany / North Rhine-Westphalia		Human	unknown	unknown	GH	B.1.329
EPI_ISL_487411	hCoV-19/Germany/NW-MPP-22/2020	betacoronavirus	05/06/2020	Europe / Germany / North Rhine-Westphalia		Human	unknown	unknown	GH	B.1.329
EPI_ISL_487412	hCoV-19/Germany/NW-MPP-23/2020	betacoronavirus	05/06/2020	Europe / Germany / North Rhine-Westphalia		Human	unknown	unknown	GH	B.1.329
EPI_ISL_487413	hCoV-19/Germany/NW-MPP-24/2020	betacoronavirus	08/06/2020	Europe / Germany / North Rhine-Westphalia		Human	unknown	unknown	GH	B.1.329
EPI_ISL_487414	hCoV-19/Germany/NW-MPP-25/2020	betacoronavirus	08/06/2020	Europe / Germany / North Rhine-Westphalia		Human	unknown	unknown	GH	B.1.329
EPI_ISL_487415	hCoV-19/Germany/NW-MPP-26/2020	betacoronavirus	16/06/2020	Europe / Germany / North Rhine-Westphalia		Human	unknown	unknown	GH	B.1.329
EPI_ISL_487416	hCoV-19/Germany/NW-MPP-27/2020	betacoronavirus	15/06/2020	Europe / Germany / North Rhine-Westphalia		Human	unknown	unknown	GH	B.1.329
EPI_ISL_487417	hCoV-19/Germany/NW-MPP-28/2020	betacoronavirus	15/06/2020	Europe / Germany / North Rhine-Westphalia		Human	unknown	unknown	GH	B.1.329
EPI_ISL_487418	hCoV-19/Germany/NW-MPP-29/2020	betacoronavirus	15/06/2020	Europe / Germany / North Rhine-Westphalia		Human	unknown	unknown	GH	B.1.329
EPI_ISL_487420	hCoV-19/Germany/NW-MPP-30/2020	betacoronavirus	15/06/2020	Europe / Germany / North Rhine-Westphalia		Human	unknown	unknown	GH	B.1.329
EPI_ISL_487421	hCoV-19/Germany/NW-MPP-31/2020	betacoronavirus	16/06/2020	Europe / Germany / North Rhine-Westphalia		Human	unknown	unknown	GH	B.1.329
EPI_ISL_487422	hCoV-19/Germany/NW-MPP-32/2020	betacoronavirus	17/06/2020	Europe / Germany / North Rhine-Westphalia		Human	unknown	unknown	GH	B.1.329
EPI_ISL_487423	hCoV-19/Germany/NW-MPP-33/2020	betacoronavirus	17/06/2020	Europe / Germany / North Rhine-Westphalia		Human	unknown	unknown	GH	B.1.329
EPI_ISL_487424	hCoV-19/Germany/NW-MPP-34/2020	betacoronavirus	17/06/2020	Europe / Germany / North Rhine-Westphalia		Human	unknown	unknown	GH	B.1.329
EPI_ISL_487425	hCoV-19/Germany/NW-MPP-35/2020	betacoronavirus	17/06/2020	Europe / Germany / North Rhine-Westphalia		Human	unknown	unknown	GH	B.1.329
EPI_ISL_487432	hCoV-19/Belgium/ITM_C2184_2/2020	betacoronavirus	02/06/2020	Europe / Belgium	Patient infected while traveling in DRC	Human	55	Male	G	B.1.214
EPI_ISL_488177	hCoV-19/England/NORT-293176/2020	betacoronavirus	02/06/2020	Europe / United Kingdom / England		Human	unknown	unknown	GR	B.1.1.1
EPI_ISL_488178	hCoV-19/England/NORT-292F6E/2020	betacoronavirus	03/06/2020	Europe / United Kingdom / England		Human	unknown	unknown	GR	B.1.1.1
EPI_ISL_488179	hCoV-19/England/NORT-292FAA/2020	betacoronavirus	03/06/2020	Europe / United Kingdom / England		Human	unknown	unknown	GR	B.1.1.208
EPI_ISL_488180	hCoV-19/England/NORT-292F9B/2020	betacoronavirus	03/06/2020	Europe / United Kingdom / England		Human	unknown	unknown	GR	B.1.1.208
EPI_ISL_488181	hCoV-19/England/NORT-292F22/2020	betacoronavirus	03/06/2020	Europe / United Kingdom / England		Human	unknown	unknown	GR	B.1.1.35
EPI_ISL_488182	hCoV-19/England/NORT-2930C4/2020	betacoronavirus	02/06/2020	Europe / United Kingdom / England		Human	unknown	unknown	GR	B.1.1.1
EPI_ISL_488183	hCoV-19/England/NORT-292EF8/2020	betacoronavirus	03/06/2020	Europe / United Kingdom / England		Human	unknown	unknown	GR	B.1.1.1
EPI_ISL_488184	hCoV-19/England/NORT-292FE6/2020	betacoronavirus	04/06/2020	Europe / United Kingdom / England		Human	unknown	unknown	GR	B.1.1.35
EPI_ISL_488185	hCoV-19/England/NORT-29305B/2020	betacoronavirus	07/06/2020	Europe / United Kingdom / England		Human	unknown	unknown	L	B.11
EPI_ISL_488186	hCoV-19/England/NORT-29306A/2020	betacoronavirus	07/06/2020	Europe / United Kingdom / England		Human	unknown	unknown	GR	B.1.1.1
EPI_ISL_488846	hCoV-19/England/HECH-259A343/2020	betacoronavirus	04/06/2020	Europe / United Kingdom / England		Human	unknown	unknown	GR	B.1.1.29
EPI_ISL_488848	hCoV-19/England/HECH-259A3DA/2020	betacoronavirus	09/06/2020	Europe / United Kingdom / England		Human	unknown	unknown	GH	B.1
EPI_ISL_488850	hCoV-19/England/HECH-259A3E9/2020	betacoronavirus	09/06/2020	Europe / United Kingdom / England		Human	unknown	unknown	GH	B.1
EPI_ISL_488857	hCoV-19/England/HECH-259A2A0/2020	betacoronavirus	02/06/2020	Europe / United Kingdom / England		Human	unknown	unknown	GR	B.1.1.29
EPI_ISL_488859	hCoV-19/England/HECH-259A2FB/2020	betacoronavirus	04/06/2020	Europe / United Kingdom / England		Human	unknown	unknown	GH	B.1
EPI_ISL_488866	hCoV-19/England/HECH-259A2BF/2020	betacoronavirus	02/06/2020	Europe / United Kingdom / England		Human	unknown	unknown	GH	B.1
EPI_ISL_488870	hCoV-19/England/HECH-259A316/2020	betacoronavirus	03/06/2020	Europe / United Kingdom / England		Human	unknown	unknown	GH	B.1
EPI_ISL_488876	hCoV-19/Northern Ireland/NIRE-FF0B9/2020	betacoronavirus	01/06/2020	Europe / United Kingdom / Northern Ireland		Human	unknown	unknown	GR	B.1.1.29
EPI_ISL_489713	hCoV-19/USA/FL-BPHL-0304/2020	betacoronavirus	01/06/2020	North America / USA / Florida		Human	unknown	unknown	GR	B.1.1.285
EPI_ISL_489715	hCoV-19/USA/FL-BPHL-0306/2020	betacoronavirus	01/06/2020	North America / USA / Florida		Human	unknown	unknown	GH	B.1.521
EPI_ISL_489716	hCoV-19/USA/FL-BPHL-0307/2020	betacoronavirus	01/06/2020	North America / USA / Florida		Human	unknown	unknown	GH	B.1.521
EPI_ISL_489717	hCoV-19/USA/FL-BPHL-0308/2020	betacoronavirus	02/06/2020	North America / USA / Florida		Human	unknown	unknown	GH	B.1
EPI_ISL_489718	hCoV-19/USA/FL-BPHL-0309/2020	betacoronavirus	02/06/2020	North America / USA / Florida		Human	unknown	unknown	GH	B.1
EPI_ISL_489719	hCoV-19/USA/FL-BPHL-0310/2020	betacoronavirus	01/06/2020	North America / USA / Florida		Human	unknown	unknown	GH	B.1
EPI_ISL_489720	hCoV-19/USA/FL-BPHL-0311/2020	betacoronavirus	02/06/2020	North America / USA / Florida		Human	unknown	unknown	GH	B.1
EPI_ISL_489721	hCoV-19/USA/FL-BPHL-0312/2020	betacoronavirus	02/06/2020	North America / USA / Florida		Human	unknown	unknown	GR	N.1
EPI_ISL_489722	hCoV-19/USA/FL-BPHL-0313/2020	betacoronavirus	02/06/2020	North America / USA / Florida		Human	unknown	unknown	GR	N.1
EPI_ISL_489723	hCoV-19/USA/FL-BPHL-0314/2020	betacoronavirus	02/06/2020	North America / USA / Florida		Human	unknown	unknown	GH	B.1
EPI_ISL_489724	hCoV-19/USA/FL-BPHL-0315/2020	betacoronavirus	02/06/2020	North America / USA / Florida		Human	unknown	unknown	GH	B.1
EPI_ISL_489725	hCoV-19/USA/FL-BPHL-0316/2020	betacoronavirus	03/06/2020	North America / USA / Florida		Human	unknown	unknown	GH	B.1
EPI_ISL_489726	hCoV-19/USA/FL-BPHL-0317/2020	betacoronavirus	02/06/2020	North America / USA / Florida		Human	unknown	unknown	GH	B.1
EPI_ISL_489833	hCoV-19/Spain/PV-HUB-51235489/2020	betacoronavirus	08/06/2020	Europe / Spain / Basque Country / Bizkaia		Human	62	Female	G	B.1
EPI_ISL_489834	hCoV-19/Spain/PV-HUB-56592455/2020	betacoronavirus	22/06/2020	Europe / Spain / Basque Country / Bizkaia		Human	49	Male	G	B.1
EPI_ISL_489835	hCoV-19/Spain/PV-HUB-50066191/2020	betacoronavirus	08/06/2020	Europe / Spain / Basque Country / Bizkaia		Human	75	Male	G	B.1
EPI_ISL_489896	hCoV-19/USA/IA-GMF-08606/2020	betacoronavirus	29/06/2020	North America / USA / Iowa / Allamakee County		Human	unknown	unknown	G	B.1.401
EPI_ISL_489897	hCoV-19/USA/IA-GMF-08792/2020	betacoronavirus	01/07/2020	North America / USA / Iowa / Fayette County		Human	unknown	unknown	G	B.1.401
EPI_ISL_489898	hCoV-19/USA/IA-GMF-08809/2020	betacoronavirus	01/07/2020	North America / USA / Iowa / Fayette County		Human	unknown	unknown	G	B.1.401
EPI_ISL_489899	hCoV-19/USA/IA-GMF-09513/2020	betacoronavirus	06/07/2020	North America / USA / Iowa / Fayette County		Human	unknown	unknown	G	B.1.401
EPI_ISL_489900	hCoV-19/USA/MN-GMF-07592/2020	betacoronavirus	23/06/2020	North America / USA / Minnesota / Winona County		Human	unknown	unknown	GH	B.1.3
EPI_ISL_489901	hCoV-19/USA/MN-GMF-07726/2020	betacoronavirus	23/06/2020	North America / USA / Minnesota / Winona County		Human	unknown	unknown	GH	B.1.3
EPI_ISL_489902	hCoV-19/USA/MN-GMF-09031/2020	betacoronavirus	03/07/2020	North America / USA / Minnesota / Houston County		Human	unknown	unknown	GH	B.1.3
EPI_ISL_489903	hCoV-19/USA/MN-GMF-09331/2020	betacoronavirus	05/07/2020	North America / USA / Minnesota / Winona County		Human	unknown	unknown	G	B.1.240
EPI_ISL_489904	hCoV-19/USA/MN-GMF-M00009/2020	betacoronavirus	15/06/2020	North America / USA / Minnesota / Winona County		Human	unknown	unknown	GH	B.1.3
EPI_ISL_489905	hCoV-19/USA/WI-GMF-06563/2020	betacoronavirus	15/06/2020	North America / USA / Wisconsin / Vernon County		Human	unknown	unknown	GH	B.1.3
EPI_ISL_489906	hCoV-19/USA/WI-GMF-06615/2020	betacoronavirus	16/06/2020	North America / USA / Wisconsin / La Crosse County		Human	unknown	unknown	GH	B.1.3
EPI_ISL_489907	hCoV-19/USA/WI-GMF-06616/2020	betacoronavirus	16/06/2020	North America / USA / Wisconsin / La Crosse County		Human	unknown	unknown	GH	B.1.3
EPI_ISL_489908	hCoV-19/USA/WI-GMF-06729/2020	betacoronavirus	16/06/2020	North America / USA / Wisconsin / Monroe County		Human	unknown	unknown	GH	B.1.3
EPI_ISL_489909	hCoV-19/USA/WI-GMF-06776/2020	betacoronavirus	17/06/2020	North America / USA / Wisconsin / La Crosse County		Human	unknown	unknown	GH	B.1.3
EPI_ISL_489910	hCoV-19/USA/WI-GMF-06787/2020	betacoronavirus	17/06/2020	North America / USA / Wisconsin / La Crosse County		Human	unknown	unknown	GH	B.1.3
EPI_ISL_489911	hCoV-19/USA/WI-GMF-06792/2020	betacoronavirus	17/06/2020	North America / USA / Wisconsin / Vernon County		Human	unknown	unknown	GH	B.1.3
EPI_ISL_489912	hCoV-19/USA/WI-GMF-06870/2020	betacoronavirus	18/06/2020	North America / USA / Wisconsin / La Crosse County		Human	unknown	unknown	GH	B.1.3
EPI_ISL_489913	hCoV-19/USA/WI-GMF-06872/2020	betacoronavirus	18/06/2020	North America / USA / Wisconsin / La Crosse County		Human	unknown	unknown	GH	B.1.3
EPI_ISL_489914	hCoV-19/USA/WI-GMF-06932/2020	betacoronavirus	19/06/2020	North America / USA / Wisconsin / La Crosse County		Human	unknown	unknown	GH	B.1.3
EPI_ISL_489915	hCoV-19/USA/WI-GMF-07162/2020	betacoronavirus	20/06/2020	North America / USA / Wisconsin / Monroe County		Human	unknown	unknown	GH	B.1.3
EPI_ISL_489916	hCoV-19/USA/WI-GMF-07169/2020	betacoronavirus	19/06/2020	North America / USA / Wisconsin / Adams County		Human	unknown	unknown	GH	B.1
EPI_ISL_489917	hCoV-19/USA/WI-GMF-07214/2020	betacoronavirus	21/06/2020	North America / USA / Wisconsin / La Crosse County		Human	unknown	unknown	GH	B.1.509
EPI_ISL_489918	hCoV-19/USA/WI-GMF-07392/2020	betacoronavirus	22/06/2020	North America / USA / Wisconsin / La Crosse County		Human	unknown	unknown	GH	B.1.3
EPI_ISL_489919	hCoV-19/USA/WI-GMF-07395/2020	betacoronavirus	22/06/2020	North America / USA / Wisconsin / Vernon County		Human	unknown	unknown	GH	B.1.3
EPI_ISL_489920	hCoV-19/USA/WI-GMF-07403/2020	betacoronavirus	22/06/2020	North America / USA / Wisconsin / La Crosse County		Human	unknown	unknown	GH	B.1.3
EPI_ISL_489921	hCoV-19/USA/WI-GMF-07491/2020	betacoronavirus	23/06/2020	North America / USA / Wisconsin / La Crosse County		Human	unknown	unknown	GH	B.1.3
EPI_ISL_489922	hCoV-19/USA/WI-GMF-07607/2020	betacoronavirus	23/06/2020	North America / USA / Wisconsin / Monroe County		Human	unknown	unknown	GH	B.1.3
EPI_ISL_489923	hCoV-19/USA/WI-GMF-07684/2020	betacoronavirus	23/06/2020	North America / USA / Wisconsin / La Crosse County		Human	unknown	unknown	GH	B.1.3
EPI_ISL_489924	hCoV-19/USA/WI-GMF-07762/2020	betacoronavirus	24/06/2020	North America / USA / Wisconsin / La Crosse County		Human	unknown	unknown	GH	B.1.3
EPI_ISL_489925	hCoV-19/USA/WI-GMF-07816/2020	betacoronavirus	24/06/2020	North America / USA / Wisconsin / La Crosse County		Human	unknown	unknown	GH	B.1.3
EPI_ISL_489926	hCoV-19/USA/WI-GMF-07962/2020	betacoronavirus	26/06/2020	North America / USA / Wisconsin / La Crosse County		Human	unknown	unknown	GH	B.1.3
EPI_ISL_489928	hCoV-19/USA/WI-GMF-08126/2020	betacoronavirus	26/06/2020	North America / USA / Wisconsin / La Crosse County		Human	unknown	unknown	GH	B.1.3
EPI_ISL_489929	hCoV-19/USA/WI-GMF-08233/2020	betacoronavirus	27/06/2020	North America / USA / Wisconsin / La Crosse County		Human	unknown	unknown	GH	B.1.3
EPI_ISL_489930	hCoV-19/USA/WI-GMF-08324/2020	betacoronavirus	28/06/2020	North America / USA / Wisconsin / La Crosse County		Human	unknown	unknown	GH	B.1.3
[truncated: 197,601 more rows]
