# Supplementary material for: Deepening of In Silico Evaluation of SARS-CoV-2 Detection RT-qPCR Assays in the Context of New Variants
Source: Genes (Basel). 2021 Apr 13;12(4):565. doi: 10.3390/genes12040565 (PMC8069896; doi:10.3390/genes12040565)
Supplement: Supplementary file 1 [file genes-12-00565-s001.zip › Supplementary file S3.txt]

hCoV-19/Algeria/G35014-8856/2020|EPI_ISL_766869|2020-06-09
hCoV-19/Algeria/G37138-8854/2020|EPI_ISL_766867|2020-06-18
hCoV-19/Algeria/G37308-8864/2020|EPI_ISL_766875|2020-06-17
hCoV-19/Algeria/G37318-8849/2020|EPI_ISL_766863|2020-06-15
hCoV-19/Algeria/G38029-8861/2020|EPI_ISL_766872|2020-06-19
hCoV-19/Algeria/G38218-8852/2020|EPI_ISL_766865|2020-06-19
hCoV-19/Algeria/G38599-8859/2020|EPI_ISL_766871|2020-06-20
hCoV-19/Algeria/G38882-8853/2020|EPI_ISL_766866|2020-06-20
hCoV-19/Algeria/G40009-8862/2020|EPI_ISL_766873|2020-06-22
hCoV-19/Algeria/G41498-8846/2020|EPI_ISL_766861|2020-06-29
hCoV-19/Algeria/G42452-8847/2020|EPI_ISL_766862|2020-06-24
hCoV-19/Algeria/G43521-8863/2020|EPI_ISL_766874|2020-06-21
hCoV-19/Argentina/argenTAG-1252C02E/2020|EPI_ISL_648677|2020-07-22
hCoV-19/Argentina/argenTAG-12568054/2020|EPI_ISL_648213|2020-07-22
hCoV-19/Argentina/argenTAG-126BE00A/2020|EPI_ISL_648217|2020-07-20
hCoV-19/Argentina/argenTAG-1283F02A/2020|EPI_ISL_648211|2020-07-22
hCoV-19/Argentina/argenTAG-12926008/2020|EPI_ISL_648216|2020-07-22
hCoV-19/Argentina/argenTAG-12BBC055/2020|EPI_ISL_648210|2020-07-22
hCoV-19/Argentina/argenTAG-12C0A026/2020|EPI_ISL_648209|2020-07-22
hCoV-19/Argentina/argenTAG-12CB103F/2020|EPI_ISL_648218|2020-07-22
hCoV-19/Argentina/argenTAG-12E7E043/2020|EPI_ISL_648214|2020-07-22
hCoV-19/Aruba/AW-RIVM-10389/2020|EPI_ISL_636515|2020-08-05
hCoV-19/Aruba/AW-RIVM-10390/2020|EPI_ISL_636516|2020-08-06
hCoV-19/Aruba/AW-RIVM-10391/2020|EPI_ISL_636517|2020-08-07
hCoV-19/Australia/NSW1000/2020|EPI_ISL_591512|2020-10-07
hCoV-19/Australia/NSW1005/2020|EPI_ISL_591501|2020-10-12
hCoV-19/Australia/NSW1007/2020|EPI_ISL_591514|2020-10-11
hCoV-19/Australia/NSW1008/2020|EPI_ISL_591515|2020-10-11
hCoV-19/Australia/NSW1010/2020|EPI_ISL_591490|2020-10-12
hCoV-19/Australia/NSW1011/2020|EPI_ISL_591491|2020-10-12
hCoV-19/Australia/NSW1012/2020|EPI_ISL_591485|2020-10-12
hCoV-19/Australia/NSW1034/2020|EPI_ISL_593686|2020-06-16
hCoV-19/Australia/NSW1038/2020|EPI_ISL_593690|2020-06-28
hCoV-19/Australia/NSW1050/2020|EPI_ISL_593702|2020-07-08
hCoV-19/Australia/NSW1051/2020|EPI_ISL_593703|2020-07-08
hCoV-19/Australia/NSW1054/2020|EPI_ISL_593706|2020-07-09
hCoV-19/Australia/NSW1055/2020|EPI_ISL_593707|2020-07-07
hCoV-19/Australia/NSW1060/2020|EPI_ISL_593649|2020-07-20
hCoV-19/Australia/NSW1065/2020|EPI_ISL_593673|2020-08-02
hCoV-19/Australia/NSW1066/2020|EPI_ISL_593674|2020-08-02
hCoV-19/Australia/NSW1067/2020|EPI_ISL_593675|2020-08-02
hCoV-19/Australia/NSW1068/2020|EPI_ISL_593708|2020-08-01
hCoV-19/Australia/NSW1071/2020|EPI_ISL_593659|2020-08-09
hCoV-19/Australia/NSW1072/2020|EPI_ISL_593657|2020-08-08
hCoV-19/Australia/NSW1073/2020|EPI_ISL_593761|2020-08-06
hCoV-19/Australia/NSW1077/2020|EPI_ISL_593711|2020-07-31
hCoV-19/Australia/NSW1083/2020|EPI_ISL_593712|2020-08-08
hCoV-19/Australia/NSW1086/2020|EPI_ISL_593766|2020-08-08
hCoV-19/Australia/NSW1090/2020|EPI_ISL_593762|2020-08-19
hCoV-19/Australia/NSW1097/2020|EPI_ISL_593764|2020-09-03
hCoV-19/Australia/NSW1098/2020|EPI_ISL_593713|2020-08-23
hCoV-19/Australia/NSW1099/2020|EPI_ISL_593714|2020-08-29
hCoV-19/Australia/NSW1100/2020|EPI_ISL_593715|2020-08-29
hCoV-19/Australia/NSW1101/2020|EPI_ISL_593716|2020-08-29
hCoV-19/Australia/NSW1102/2020|EPI_ISL_593717|2020-08-29
hCoV-19/Australia/NSW1103/2020|EPI_ISL_593718|2020-08-31
hCoV-19/Australia/NSW1104/2020|EPI_ISL_593719|2020-08-22
hCoV-19/Australia/NSW1105/2020|EPI_ISL_593720|2020-06-06
hCoV-19/Australia/NSW1107/2020|EPI_ISL_593722|2020-08-11
hCoV-19/Australia/NSW1108/2020|EPI_ISL_593723|2020-08-11
hCoV-19/Australia/NSW1109/2020|EPI_ISL_593724|2020-08-15
hCoV-19/Australia/NSW1111/2020|EPI_ISL_593726|2020-07-03
hCoV-19/Australia/NSW1116/2020|EPI_ISL_593730|2020-09-15
hCoV-19/Australia/NSW1117/2020|EPI_ISL_593731|2020-09-15
hCoV-19/Australia/NSW1118/2020|EPI_ISL_593732|2020-09-12
hCoV-19/Australia/NSW1119/2020|EPI_ISL_593733|2020-09-12
hCoV-19/Australia/NSW1120/2020|EPI_ISL_593734|2020-09-12
hCoV-19/Australia/NSW1121/2020|EPI_ISL_593735|2020-09-13
hCoV-19/Australia/NSW1122/2020|EPI_ISL_593736|2020-09-13
hCoV-19/Australia/NSW1123/2020|EPI_ISL_593737|2020-09-13
hCoV-19/Australia/NSW1124/2020|EPI_ISL_593738|2020-09-09
hCoV-19/Australia/NSW1125/2020|EPI_ISL_593739|2020-09-10
hCoV-19/Australia/NSW1126/2020|EPI_ISL_593740|2020-09-11
hCoV-19/Australia/NSW1127/2020|EPI_ISL_593741|2020-09-08
hCoV-19/Australia/NSW1128/2020|EPI_ISL_699642|2020-09-12
hCoV-19/Australia/NSW1129/2020|EPI_ISL_593742|2020-09-08
hCoV-19/Australia/NSW1130/2020|EPI_ISL_593743|2020-09-05
hCoV-19/Australia/NSW1131/2020|EPI_ISL_593765|2020-09-23
hCoV-19/Australia/NSW1137/2020|EPI_ISL_593748|2020-07-27
hCoV-19/Australia/NSW1140/2020|EPI_ISL_593750|2020-09-17
hCoV-19/Australia/NSW1143/2020|EPI_ISL_593753|2020-09-30
hCoV-19/Australia/NSW1145/2020|EPI_ISL_593754|2020-09-20
hCoV-19/Australia/NSW1146/2020|EPI_ISL_699643|2020-10-12
hCoV-19/Australia/NSW1148/2020|EPI_ISL_629001|2020-09-17
hCoV-19/Australia/NSW1151/2020|EPI_ISL_629004|2020-10-07
hCoV-19/Australia/NSW1156/2020|EPI_ISL_629009|2020-10-30
hCoV-19/Australia/NSW1157/2020|EPI_ISL_629010|2020-10-15
hCoV-19/Australia/NSW1170/2020|EPI_ISL_639738|2020-10-26
hCoV-19/Australia/NSW1172/2020|EPI_ISL_667777|2020-08-31
hCoV-19/Australia/NSW1173/2020|EPI_ISL_667778|2020-10-28
hCoV-19/Australia/NSW1181/2020|EPI_ISL_667784|2020-10-22
hCoV-19/Australia/NSW1187/2020|EPI_ISL_667788|2020-10-30
hCoV-19/Australia/NSW1190/2020|EPI_ISL_667791|2020-10-25
hCoV-19/Australia/NSW1194/2020|EPI_ISL_667794|2020-10-30
hCoV-19/Australia/NSW1195/2020|EPI_ISL_667795|2020-10-30
hCoV-19/Australia/NSW1196/2020|EPI_ISL_667796|2020-10-11
hCoV-19/Australia/NSW1199/2020|EPI_ISL_667799|2020-11-05
hCoV-19/Australia/NSW1200/2020|EPI_ISL_667800|2020-11-07
hCoV-19/Australia/NSW1201/2020|EPI_ISL_667801|2020-11-08
hCoV-19/Australia/NSW1202/2020|EPI_ISL_699653|2020-11-09
hCoV-19/Australia/NSW1203/2020|EPI_ISL_667802|2020-11-06
hCoV-19/Australia/NSW1204/2020|EPI_ISL_699654|2020-11-07
hCoV-19/Australia/NSW1205/2020|EPI_ISL_667803|2020-11-08
hCoV-19/Australia/NSW1206/2020|EPI_ISL_667804|2020-11-09
hCoV-19/Australia/NSW1207/2020|EPI_ISL_667805|2020-11-07
hCoV-19/Australia/NSW1211/2020|EPI_ISL_672655|2020-11-16
hCoV-19/Australia/NSW1213/2020|EPI_ISL_672657|2020-11-19
hCoV-19/Australia/NSW1215/2020|EPI_ISL_672659|2020-11-17
hCoV-19/Australia/NSW1216/2020|EPI_ISL_672660|2020-11-14
hCoV-19/Australia/NSW1217/2020|EPI_ISL_672661|2020-11-13
hCoV-19/Australia/NSW1218/2020|EPI_ISL_672662|2020-11-13
hCoV-19/Australia/NSW1219/2020|EPI_ISL_708798|2020-12-15
hCoV-19/Australia/NSW1221/2020|EPI_ISL_710120|2020-11-08
hCoV-19/Australia/NSW1223/2020|EPI_ISL_710121|2020-11-03
hCoV-19/Australia/NSW1224/2020|EPI_ISL_710122|2020-11-14
hCoV-19/Australia/NSW1225/2020|EPI_ISL_710123|2020-11-19
hCoV-19/Australia/NSW1226/2020|EPI_ISL_710124|2020-11-29
hCoV-19/Australia/NSW1227/2020|EPI_ISL_710125|2020-12-02
hCoV-19/Australia/NSW1228/2020|EPI_ISL_710126|2020-12-04
hCoV-19/Australia/NSW1229/2020|EPI_ISL_710127|2020-12-01
hCoV-19/Australia/NSW1230/2020|EPI_ISL_710128|2020-12-01
hCoV-19/Australia/NSW1232/2020|EPI_ISL_740863|2020-11-30
hCoV-19/Australia/NSW1233/2020|EPI_ISL_740864|2020-11-29
hCoV-19/Australia/NSW1237/2020|EPI_ISL_740868|2020-12-14
hCoV-19/Australia/NSW1246/2020|EPI_ISL_740877|2020-12-16
hCoV-19/Australia/NSW1248/2020|EPI_ISL_740879|2020-12-17
hCoV-19/Australia/NSW1251/2020|EPI_ISL_740882|2020-12-19
hCoV-19/Australia/NSW1261/2020|EPI_ISL_740892|2020-12-18
hCoV-19/Australia/NSW1262/2020|EPI_ISL_740893|2020-12-18
hCoV-19/Australia/NSW1265/2020|EPI_ISL_740896|2020-12-22
hCoV-19/Australia/NSW1272/2020|EPI_ISL_745103|2020-12-17
hCoV-19/Australia/NSW1276/2020|EPI_ISL_745092|2020-12-17
hCoV-19/Australia/NSW1283/2020|EPI_ISL_745107|2020-12-17
hCoV-19/Australia/NSW1284/2020|EPI_ISL_767850|2020-11-12
hCoV-19/Australia/NSW1287/2020|EPI_ISL_767853|2020-12-03
hCoV-19/Australia/NSW1288/2020|EPI_ISL_767854|2020-12-01
hCoV-19/Australia/NSW1289/2020|EPI_ISL_767855|2020-12-01
hCoV-19/Australia/NSW1290/2020|EPI_ISL_767856|2020-12-01
hCoV-19/Australia/NSW1291/2020|EPI_ISL_767857|2020-11-29
hCoV-19/Australia/NSW1293/2020|EPI_ISL_767859|2020-11-20
hCoV-19/Australia/NSW1294/2020|EPI_ISL_767860|2020-11-20
hCoV-19/Australia/NSW1295/2020|EPI_ISL_767861|2020-11-17
hCoV-19/Australia/NSW1296/2020|EPI_ISL_767862|2020-11-17
hCoV-19/Australia/NSW1297/2020|EPI_ISL_767863|2020-11-12
hCoV-19/Australia/NSW1298/2020|EPI_ISL_767864|2020-11-08
hCoV-19/Australia/NSW1299/2020|EPI_ISL_767865|2020-11-08
hCoV-19/Australia/NSW1300/2020|EPI_ISL_767866|2020-11-08
hCoV-19/Australia/NSW1304/2020|EPI_ISL_767870|2020-12-19
hCoV-19/Australia/NSW1310/2020|EPI_ISL_767876|2020-12-21
hCoV-19/Australia/NSW1315/2020|EPI_ISL_767881|2020-12-20
hCoV-19/Australia/NSW1319/2020|EPI_ISL_767885|2020-12-20
hCoV-19/Australia/NSW1320/2020|EPI_ISL_767886|2020-12-15
hCoV-19/Australia/NSW1321/2020|EPI_ISL_767887|2020-12-16
hCoV-19/Australia/NSW1322/2020|EPI_ISL_767888|2020-12-16
hCoV-19/Australia/NSW1323/2020|EPI_ISL_767889|2020-12-19
hCoV-19/Australia/NSW1325/2020|EPI_ISL_767891|2020-12-17
hCoV-19/Australia/NSW1326/2020|EPI_ISL_767892|2020-12-18
hCoV-19/Australia/NSW1330/2020|EPI_ISL_767896|2020-12-24
hCoV-19/Australia/NSW1335/2020|EPI_ISL_767901|2020-12-25
hCoV-19/Australia/NSW1336/2020|EPI_ISL_767902|2020-12-27
hCoV-19/Australia/NSW1339/2020|EPI_ISL_767905|2020-12-28
hCoV-19/Australia/NSW1346/2020|EPI_ISL_767912|2020-12-29
hCoV-19/Australia/NSW1347/2020|EPI_ISL_767913|2020-12-29
hCoV-19/Australia/NSW1348/2020|EPI_ISL_767914|2020-12-29
hCoV-19/Australia/NSW1352/2020|EPI_ISL_767918|2020-12-28
hCoV-19/Australia/NSW1353/2020|EPI_ISL_767919|2020-12-28
hCoV-19/Australia/NSW1354/2020|EPI_ISL_767920|2020-12-28
hCoV-19/Australia/NSW1356/2020|EPI_ISL_767922|2020-12-25
hCoV-19/Australia/NSW1360/2020|EPI_ISL_767926|2020-12-28
hCoV-19/Australia/NSW1364/2020|EPI_ISL_767930|2020-12-28
hCoV-19/Australia/NSW1365/2020|EPI_ISL_767931|2020-12-25
hCoV-19/Australia/NSW1371/2021|EPI_ISL_767937|2021-01-03
hCoV-19/Australia/NSW1372/2021|EPI_ISL_767938|2021-01-02
hCoV-19/Australia/NSW1374/2021|EPI_ISL_767940|2021-01-01
hCoV-19/Australia/NSW1377/2020|EPI_ISL_768601|2020-12-21
hCoV-19/Australia/NSW1380/2020|EPI_ISL_768602|2020-12-28
hCoV-19/Australia/NSW1381/2020|EPI_ISL_768603|2020-12-23
hCoV-19/Australia/NSW1382/2020|EPI_ISL_768604|2020-12-23
hCoV-19/Australia/NSW1383/2020|EPI_ISL_768605|2020-12-25
hCoV-19/Australia/NSW1384/2020|EPI_ISL_768606|2020-12-25
hCoV-19/Australia/NSW1385/2020|EPI_ISL_768607|2020-12-25
hCoV-19/Australia/NSW2410/2020|EPI_ISL_527011|2020-06-12
hCoV-19/Australia/NSW2411/2020|EPI_ISL_527012|2020-06-13
hCoV-19/Australia/NSW2415/2020|EPI_ISL_527013|2020-06-19
hCoV-19/Australia/NSW2429/2020|EPI_ISL_527014|2020-06-21
hCoV-19/Australia/NSW2456/2020|EPI_ISL_527018|2020-06-26
hCoV-19/Australia/NSW2473/2020|EPI_ISL_527019|2020-07-02
hCoV-19/Australia/NSW2474/2020|EPI_ISL_527020|2020-07-01
hCoV-19/Australia/NSW2480/2020|EPI_ISL_527021|2020-07-02
hCoV-19/Australia/NSW2487/2020|EPI_ISL_527023|2020-06-30
hCoV-19/Australia/NSW2495/2020|EPI_ISL_527024|2020-06-30
hCoV-19/Australia/NSW2497/2020|EPI_ISL_527026|2020-06-29
hCoV-19/Australia/NSW2503/2020|EPI_ISL_527027|2020-07-04
hCoV-19/Australia/NSW2507/2020|EPI_ISL_527028|2020-07-04
hCoV-19/Australia/NSW2510/2020|EPI_ISL_527030|2020-07-04
hCoV-19/Australia/NSW2511/2020|EPI_ISL_527031|2020-07-04
hCoV-19/Australia/NSW2512/2020|EPI_ISL_527032|2020-07-04
hCoV-19/Australia/NSW2513/2020|EPI_ISL_527033|2020-07-05
hCoV-19/Australia/NSW2515/2020|EPI_ISL_527034|2020-07-04
hCoV-19/Australia/NSW2520/2020|EPI_ISL_509521|2020-07-08
hCoV-19/Australia/NSW2526/2020|EPI_ISL_527036|2020-07-11
hCoV-19/Australia/NSW2530/2020|EPI_ISL_509522|2020-07-14
hCoV-19/Australia/NSW2579/2020|EPI_ISL_509523|2020-07-16
hCoV-19/Australia/NSW2603/2020|EPI_ISL_678320|2020-06-12
hCoV-19/Australia/NSW2608/2020|EPI_ISL_500717|2020-07-25
hCoV-19/Australia/NSW2609/2020|EPI_ISL_678321|2020-07-20
hCoV-19/Australia/NSW2616/2020|EPI_ISL_527063|2020-07-27
hCoV-19/Australia/NSW2631/2020|EPI_ISL_678325|2020-07-21
hCoV-19/Australia/NSW2632/2020|EPI_ISL_678326|2020-07-24
hCoV-19/Australia/NSW2634/2020|EPI_ISL_678328|2020-07-22
hCoV-19/Australia/NSW2646/2020|EPI_ISL_678330|2020-07-16
hCoV-19/Australia/NSW2648/2020|EPI_ISL_678331|2020-07-20
hCoV-19/Australia/NSW2696/2020|EPI_ISL_678337|2020-08-08
hCoV-19/Australia/NSW2718/2020|EPI_ISL_527400|2020-08-26
hCoV-19/Australia/NSW2722/2020|EPI_ISL_530334|2020-08-31
hCoV-19/Australia/NSW2735/2020|EPI_ISL_678340|2020-08-21
hCoV-19/Australia/NSW2747/2020|EPI_ISL_678342|2020-07-03
hCoV-19/Australia/NSW2749/2020|EPI_ISL_530339|2020-09-01
hCoV-19/Australia/NSW2755/2020|EPI_ISL_569858|2020-09-15
hCoV-19/Australia/NSW2760/2020|EPI_ISL_678343|2020-09-15
hCoV-19/Australia/NSW2776/2020|EPI_ISL_678345|2020-09-08
hCoV-19/Australia/NSW2781/2020|EPI_ISL_678346|2020-09-13
hCoV-19/Australia/NSW2821/2020|EPI_ISL_678351|2020-09-28
hCoV-19/Australia/NSW2829/2020|EPI_ISL_577604|2020-10-04
hCoV-19/Australia/NSW2871/2020|EPI_ISL_678358|2020-09-17
hCoV-19/Australia/NSW2881/2020|EPI_ISL_586571|2020-10-12
hCoV-19/Australia/NSW2899/2020|EPI_ISL_678363|2020-10-06
hCoV-19/Australia/NSW2903/2020|EPI_ISL_678364|2020-10-07
hCoV-19/Australia/NSW2907/2020|EPI_ISL_678365|2020-10-09
hCoV-19/Australia/NSW2910/2020|EPI_ISL_678366|2020-10-11
hCoV-19/Australia/NSW2914/2020|EPI_ISL_678367|2020-10-11
hCoV-19/Australia/NSW2915/2020|EPI_ISL_678368|2020-10-11
hCoV-19/Australia/NSW2938/2020|EPI_ISL_678370|2020-10-03
hCoV-19/Australia/NSW2939/2020|EPI_ISL_678371|2020-10-16
hCoV-19/Australia/NSW2940/2020|EPI_ISL_678372|2020-10-16
hCoV-19/Australia/NSW2941/2020|EPI_ISL_678373|2020-10-15
hCoV-19/Australia/NSW2942/2020|EPI_ISL_678374|2020-10-13
hCoV-19/Australia/NSW2943/2020|EPI_ISL_678375|2020-11-01
hCoV-19/Australia/NSW2944/2020|EPI_ISL_678376|2020-11-02
hCoV-19/Australia/NSW2946/2020|EPI_ISL_707894|2020-11-02
hCoV-19/Australia/NSW2949/2020|EPI_ISL_678378|2020-10-24
hCoV-19/Australia/NSW2953/2020|EPI_ISL_678379|2020-10-26
hCoV-19/Australia/NSW2954/2020|EPI_ISL_678380|2020-10-21
hCoV-19/Australia/NSW2955/2020|EPI_ISL_678381|2020-10-22
hCoV-19/Australia/NSW2964/2020|EPI_ISL_707896|2020-10-22
hCoV-19/Australia/NSW2967/2020|EPI_ISL_707897|2020-10-24
hCoV-19/Australia/NSW2971/2020|EPI_ISL_707898|2020-10-11
hCoV-19/Australia/NSW2972/2020|EPI_ISL_707899|2020-10-20
hCoV-19/Australia/NSW2977/2020|EPI_ISL_707900|2020-10-27
hCoV-19/Australia/NSW2979/2020|EPI_ISL_707901|2020-10-27
hCoV-19/Australia/NSW2985/2020|EPI_ISL_707902|2020-10-29
hCoV-19/Australia/NSW3075/2020|EPI_ISL_678383|2020-11-16
hCoV-19/Australia/NSW3628/2020|EPI_ISL_717701|2020-12-14
hCoV-19/Australia/NSW3629/2020|EPI_ISL_717702|2020-12-14
hCoV-19/Australia/NSW3631/2020|EPI_ISL_717703|2020-12-08
hCoV-19/Australia/NSW3634/2020|EPI_ISL_717704|2020-12-10
hCoV-19/Australia/NSW3638/2020|EPI_ISL_717705|2020-12-12
hCoV-19/Australia/NSW3639/2020|EPI_ISL_717706|2020-12-11
hCoV-19/Australia/NSW3642/2020|EPI_ISL_717707|2020-12-12
hCoV-19/Australia/NSW3644/2020|EPI_ISL_717708|2020-12-08
hCoV-19/Australia/NSW3646/2020|EPI_ISL_717710|2020-12-08
hCoV-19/Australia/NSW3664/2020|EPI_ISL_717713|2020-12-09
hCoV-19/Australia/NSW3724/2020|EPI_ISL_738137|2020-12-25
hCoV-19/Australia/NSW3726/2020|EPI_ISL_745030|2020-12-28
hCoV-19/Australia/NSW3727/2020|EPI_ISL_745031|2020-12-27
hCoV-19/Australia/NSW3876/2021|EPI_ISL_775242|2021-01-04
hCoV-19/Australia/NSW597/2020|EPI_ISL_478709|2020-06-08
hCoV-19/Australia/NSW599/2020|EPI_ISL_478711|2020-06-12
hCoV-19/Australia/NSW605/2020|EPI_ISL_478717|2020-06-19
hCoV-19/Australia/NSW612/2020|EPI_ISL_490021|2020-06-10
hCoV-19/Australia/NSW613/2020|EPI_ISL_490022|2020-06-07
hCoV-19/Australia/NSW614/2020|EPI_ISL_490023|2020-06-13
hCoV-19/Australia/NSW616/2020|EPI_ISL_490025|2020-06-16
hCoV-19/Australia/NSW618/2020|EPI_ISL_490027|2020-06-19
hCoV-19/Australia/NSW620/2020|EPI_ISL_490029|2020-06-19
hCoV-19/Australia/NSW627/2020|EPI_ISL_490036|2020-06-24
hCoV-19/Australia/NSW632/2020|EPI_ISL_490041|2020-06-16
hCoV-19/Australia/NSW633/2020|EPI_ISL_490042|2020-07-01
hCoV-19/Australia/NSW634/2020|EPI_ISL_490043|2020-07-05
hCoV-19/Australia/NSW636/2020|EPI_ISL_490045|2020-07-05
hCoV-19/Australia/NSW651/2020|EPI_ISL_498770|2020-07-11
hCoV-19/Australia/NSW654/2020|EPI_ISL_498773|2020-07-11
hCoV-19/Australia/NSW655/2020|EPI_ISL_498774|2020-07-12
hCoV-19/Australia/NSW658/2020|EPI_ISL_498777|2020-07-13
hCoV-19/Australia/NSW678/2020|EPI_ISL_513321|2020-07-18
hCoV-19/Australia/NSW687/2020|EPI_ISL_513330|2020-07-13
hCoV-19/Australia/NSW708/2020|EPI_ISL_513351|2020-07-25
hCoV-19/Australia/NSW709/2020|EPI_ISL_513352|2020-07-25
hCoV-19/Australia/NSW710/2020|EPI_ISL_513353|2020-07-26
hCoV-19/Australia/NSW715/2020|EPI_ISL_513358|2020-07-28
hCoV-19/Australia/NSW725/2020|EPI_ISL_513368|2020-07-27
hCoV-19/Australia/NSW727/2020|EPI_ISL_513370|2020-07-29
hCoV-19/Australia/NSW728/2020|EPI_ISL_513371|2020-07-29
hCoV-19/Australia/NSW735/2020|EPI_ISL_513378|2020-07-25
hCoV-19/Australia/NSW739/2020|EPI_ISL_513382|2020-07-29
hCoV-19/Australia/NSW742/2020|EPI_ISL_513385|2020-07-30
hCoV-19/Australia/NSW746/2020|EPI_ISL_699650|2020-07-27
hCoV-19/Australia/NSW752/2020|EPI_ISL_513394|2020-07-30
hCoV-19/Australia/NSW757/2020|EPI_ISL_513399|2020-07-19
hCoV-19/Australia/NSW759/2020|EPI_ISL_513401|2020-07-28
hCoV-19/Australia/NSW761/2020|EPI_ISL_513403|2020-07-20
hCoV-19/Australia/NSW763/2020|EPI_ISL_513405|2020-07-21
hCoV-19/Australia/NSW773/2020|EPI_ISL_526115|2020-07-28
hCoV-19/Australia/NSW776/2020|EPI_ISL_526118|2020-07-29
hCoV-19/Australia/NSW814/2020|EPI_ISL_526156|2020-08-08
hCoV-19/Australia/NSW817/2020|EPI_ISL_526159|2020-08-04
hCoV-19/Australia/NSW831/2020|EPI_ISL_526173|2020-08-06
hCoV-19/Australia/NSW833/2020|EPI_ISL_526175|2020-08-06
hCoV-19/Australia/NSW834/2020|EPI_ISL_526176|2020-08-06
hCoV-19/Australia/NSW836/2020|EPI_ISL_526178|2020-08-01
hCoV-19/Australia/NSW844/2020|EPI_ISL_526186|2020-08-09
hCoV-19/Australia/NSW849/2020|EPI_ISL_526191|2020-07-15
hCoV-19/Australia/NSW855/2020|EPI_ISL_526197|2020-08-10
hCoV-19/Australia/NSW858/2020|EPI_ISL_526200|2020-08-13
hCoV-19/Australia/NSW862/2020|EPI_ISL_526204|2020-08-12
hCoV-19/Australia/NSW867/2020|EPI_ISL_526209|2020-08-14
hCoV-19/Australia/NSW875/2020|EPI_ISL_544956|2020-07-29
hCoV-19/Australia/NSW879/2020|EPI_ISL_544960|2020-08-10
hCoV-19/Australia/NSW880/2020|EPI_ISL_544961|2020-08-12
hCoV-19/Australia/NSW885/2020|EPI_ISL_544966|2020-08-19
hCoV-19/Australia/NSW886/2020|EPI_ISL_544967|2020-08-20
hCoV-19/Australia/NSW892/2020|EPI_ISL_544973|2020-08-25
hCoV-19/Australia/NSW897/2020|EPI_ISL_544978|2020-08-27
hCoV-19/Australia/NSW907/2020|EPI_ISL_544988|2020-08-28
hCoV-19/Australia/NSW909/2020|EPI_ISL_544990|2020-08-31
hCoV-19/Australia/NSW910/2020|EPI_ISL_544991|2020-08-27
hCoV-19/Australia/NSW911/2020|EPI_ISL_544992|2020-08-31
hCoV-19/Australia/NSW912/2020|EPI_ISL_544993|2020-08-31
hCoV-19/Australia/NSW913/2020|EPI_ISL_544994|2020-08-31
hCoV-19/Australia/NSW918/2020|EPI_ISL_544999|2020-09-02
hCoV-19/Australia/NSW921/2020|EPI_ISL_545002|2020-09-01
hCoV-19/Australia/NSW923/2020|EPI_ISL_545004|2020-09-01
hCoV-19/Australia/NSW935/2020|EPI_ISL_547600|2020-09-07
hCoV-19/Australia/NSW946/2020|EPI_ISL_545018|2020-08-05
hCoV-19/Australia/NSW961/2020|EPI_ISL_545033|2020-09-10
hCoV-19/Australia/NSW963/2020|EPI_ISL_545035|2020-09-11
hCoV-19/Australia/NSW967/2020|EPI_ISL_545039|2020-09-15
hCoV-19/Australia/NSW969/2020|EPI_ISL_545041|2020-09-03
hCoV-19/Australia/NSW971/2020|EPI_ISL_545043|2020-09-09
hCoV-19/Australia/NSW972/2020|EPI_ISL_545044|2020-09-09
hCoV-19/Australia/NSW980/2020|EPI_ISL_591508|2020-07-17
hCoV-19/Australia/NSW983/2020|EPI_ISL_591509|2020-08-02
hCoV-19/Australia/NSW988/2020|EPI_ISL_591493|2020-09-17
hCoV-19/Australia/NSW990/2020|EPI_ISL_591517|2020-09-25
hCoV-19/Australia/NSW991/2020|EPI_ISL_591496|2020-09-14
hCoV-19/Australia/NSW993/2020|EPI_ISL_591504|2020-07-23
hCoV-19/Australia/NSW996/2020|EPI_ISL_591498|2020-10-07
hCoV-19/Australia/NSW-SAViD-2751/2020|EPI_ISL_537286|2020-09-08
hCoV-19/Australia/QLD1029/2020|EPI_ISL_530281|2020-08-30
hCoV-19/Australia/QLD1267/2020|EPI_ISL_693269|2020-10-31
hCoV-19/Australia/QLD959/2020|EPI_ISL_530225|2020-08-19
hCoV-19/Australia/QLD991/2020|EPI_ISL_530251|2020-07-10
hCoV-19/Australia/QLD993/2020|EPI_ISL_530253|2020-07-22
hCoV-19/Australia/SAP443/2020|EPI_ISL_508134|2020-07-22
hCoV-19/Australia/SAP488/2020|EPI_ISL_516551|2020-08-15
hCoV-19/Australia/SAP516/2020|EPI_ISL_603128|2020-10-23
hCoV-19/Australia/SAP517/2020|EPI_ISL_603123|2020-10-23
hCoV-19/Australia/SAP519/2020|EPI_ISL_603124|2020-10-24
hCoV-19/Australia/SAP520/2020|EPI_ISL_603125|2020-10-24
hCoV-19/Australia/SAP562/2020|EPI_ISL_654805|2020-11-16
hCoV-19/Australia/SAP565/2020|EPI_ISL_654808|2020-11-16
hCoV-19/Australia/SAP592/2020|EPI_ISL_732960|2020-12-19
hCoV-19/Australia/SAP595/2020|EPI_ISL_752598|2020-12-26
hCoV-19/Australia/SAP600/2020|EPI_ISL_755570|2020-12-30
hCoV-19/Australia/SAP601/2020|EPI_ISL_755571|2020-12-29
hCoV-19/Australia/TAS278/2020|EPI_ISL_522705|2020-07-19
hCoV-19/Australia/VIC10009/2020|EPI_ISL_562728|2020-08-26
hCoV-19/Australia/VIC10023/2020|EPI_ISL_562637|2020-08-22
hCoV-19/Australia/VIC10032/2020|EPI_ISL_562771|2020-08-24
hCoV-19/Australia/VIC10065/2020|EPI_ISL_562781|2020-08-21
hCoV-19/Australia/VIC10084/2020|EPI_ISL_562730|2020-08-28
hCoV-19/Australia/VIC10085/2020|EPI_ISL_562789|2020-08-30
hCoV-19/Australia/VIC10093/2020|EPI_ISL_562790|2020-07-25
hCoV-19/Australia/VIC10118/2020|EPI_ISL_562795|2020-08-11
hCoV-19/Australia/VIC10120/2020|EPI_ISL_562796|2020-08-27
hCoV-19/Australia/VIC10121/2020|EPI_ISL_562797|2020-08-28
hCoV-19/Australia/VIC10127/2020|EPI_ISL_562800|2020-08-27
hCoV-19/Australia/VIC10131/2020|EPI_ISL_562597|2020-08-26
hCoV-19/Australia/VIC10165/2020|EPI_ISL_562812|2020-08-20
hCoV-19/Australia/VIC10174/2020|EPI_ISL_562815|2020-08-27
hCoV-19/Australia/VIC10177/2020|EPI_ISL_562816|2020-08-22
hCoV-19/Australia/VIC10182/2020|EPI_ISL_562817|2020-08-27
hCoV-19/Australia/VIC10200/2020|EPI_ISL_562822|2020-08-26
hCoV-19/Australia/VIC10212/2020|EPI_ISL_562824|2020-08-27
hCoV-19/Australia/VIC10216/2020|EPI_ISL_562826|2020-08-26
hCoV-19/Australia/VIC10221/2020|EPI_ISL_562829|2020-08-26
hCoV-19/Australia/VIC10227/2020|EPI_ISL_562831|2020-08-27
hCoV-19/Australia/VIC10229/2020|EPI_ISL_562832|2020-08-26
hCoV-19/Australia/VIC10244/2020|EPI_ISL_562838|2020-08-14
hCoV-19/Australia/VIC10250/2020|EPI_ISL_562842|2020-08-14
hCoV-19/Australia/VIC10263/2020|EPI_ISL_562846|2020-08-28
hCoV-19/Australia/VIC10265/2020|EPI_ISL_562847|2020-08-26
hCoV-19/Australia/VIC10280/2020|EPI_ISL_562849|2020-09-01
hCoV-19/Australia/VIC10281/2020|EPI_ISL_562850|2020-07-30
hCoV-19/Australia/VIC10290/2020|EPI_ISL_562855|2020-07-31
hCoV-19/Australia/VIC10296/2020|EPI_ISL_562858|2020-09-02
hCoV-19/Australia/VIC10306/2020|EPI_ISL_562862|2020-07-31
hCoV-19/Australia/VIC10311/2020|EPI_ISL_562865|2020-09-01
hCoV-19/Australia/VIC10319/2020|EPI_ISL_562868|2020-07-29
hCoV-19/Australia/VIC10323/2020|EPI_ISL_562871|2020-08-31
hCoV-19/Australia/VIC10333/2020|EPI_ISL_562873|2020-07-31
hCoV-19/Australia/VIC10339/2020|EPI_ISL_562878|2020-07-30
hCoV-19/Australia/VIC10356/2020|EPI_ISL_562886|2020-07-31
hCoV-19/Australia/VIC10398/2020|EPI_ISL_562900|2020-08-28
hCoV-19/Australia/VIC10401/2020|EPI_ISL_562901|2020-08-17
hCoV-19/Australia/VIC10437/2020|EPI_ISL_562910|2020-09-02
hCoV-19/Australia/VIC10448/2020|EPI_ISL_562710|2020-08-29
hCoV-19/Australia/VIC10467/2020|EPI_ISL_562923|2020-07-18
hCoV-19/Australia/VIC10479/2020|EPI_ISL_562599|2020-09-05
hCoV-19/Australia/VIC10482/2020|EPI_ISL_562929|2020-08-24
hCoV-19/Australia/VIC10485/2020|EPI_ISL_562930|2020-08-28
hCoV-19/Australia/VIC10491/2020|EPI_ISL_562932|2020-09-02
hCoV-19/Australia/VIC10497/2020|EPI_ISL_562934|2020-09-04
hCoV-19/Australia/VIC10498/2020|EPI_ISL_562935|2020-09-04
hCoV-19/Australia/VIC10499/2020|EPI_ISL_562936|2020-08-31
hCoV-19/Australia/VIC10511/2020|EPI_ISL_562939|2020-08-31
hCoV-19/Australia/VIC10523/2020|EPI_ISL_562945|2020-08-07
hCoV-19/Australia/VIC10525/2020|EPI_ISL_562946|2020-08-27
hCoV-19/Australia/VIC10535/2020|EPI_ISL_562950|2020-08-30
hCoV-19/Australia/VIC10536/2020|EPI_ISL_562951|2020-08-25
hCoV-19/Australia/VIC10542/2020|EPI_ISL_562953|2020-08-03
hCoV-19/Australia/VIC10554/2020|EPI_ISL_562956|2020-07-16
hCoV-19/Australia/VIC10556/2020|EPI_ISL_562957|2020-09-04
hCoV-19/Australia/VIC10584/2020|EPI_ISL_562970|2020-08-03
hCoV-19/Australia/VIC10603/2020|EPI_ISL_562983|2020-08-03
hCoV-19/Australia/VIC10609/2020|EPI_ISL_562987|2020-08-02
hCoV-19/Australia/VIC10627/2020|EPI_ISL_563000|2020-09-05
hCoV-19/Australia/VIC10633/2020|EPI_ISL_563002|2020-08-31
hCoV-19/Australia/VIC10636/2020|EPI_ISL_563003|2020-09-06
hCoV-19/Australia/VIC10638/2020|EPI_ISL_563005|2020-07-30
hCoV-19/Australia/VIC10640/2020|EPI_ISL_563007|2020-09-01
hCoV-19/Australia/VIC10642/2020|EPI_ISL_563009|2020-07-31
hCoV-19/Australia/VIC10651/2020|EPI_ISL_563016|2020-07-31
hCoV-19/Australia/VIC10655/2020|EPI_ISL_563018|2020-09-06
hCoV-19/Australia/VIC10661/2020|EPI_ISL_563022|2020-09-05
hCoV-19/Australia/VIC10693/2020|EPI_ISL_562714|2020-08-31
hCoV-19/Australia/VIC10708/2020|EPI_ISL_563046|2020-09-03
hCoV-19/Australia/VIC10711/2020|EPI_ISL_563048|2020-09-06
hCoV-19/Australia/VIC10712/2020|EPI_ISL_563049|2020-09-03
hCoV-19/Australia/VIC10716/2020|EPI_ISL_563050|2020-09-01
hCoV-19/Australia/VIC10720/2020|EPI_ISL_563053|2020-09-03
hCoV-19/Australia/VIC10726/2020|EPI_ISL_563057|2020-07-30
hCoV-19/Australia/VIC10736/2020|EPI_ISL_563060|2020-09-03
hCoV-19/Australia/VIC10743/2020|EPI_ISL_563065|2020-08-31
hCoV-19/Australia/VIC10757/2020|EPI_ISL_563074|2020-09-03
hCoV-19/Australia/VIC10758/2020|EPI_ISL_563075|2020-09-02
hCoV-19/Australia/VIC10760/2020|EPI_ISL_563077|2020-09-01
hCoV-19/Australia/VIC10761/2020|EPI_ISL_563078|2020-07-30
hCoV-19/Australia/VIC10776/2020|EPI_ISL_562715|2020-08-31
hCoV-19/Australia/VIC10777/2020|EPI_ISL_563085|2020-09-06
hCoV-19/Australia/VIC10782/2020|EPI_ISL_563087|2020-08-31
hCoV-19/Australia/VIC10786/2020|EPI_ISL_563088|2020-09-01
hCoV-19/Australia/VIC10798/2020|EPI_ISL_563096|2020-07-30
hCoV-19/Australia/VIC10801/2020|EPI_ISL_563098|2020-09-06
hCoV-19/Australia/VIC10808/2020|EPI_ISL_563100|2020-08-01
hCoV-19/Australia/VIC10814/2020|EPI_ISL_563105|2020-07-31
hCoV-19/Australia/VIC10833/2020|EPI_ISL_563118|2020-09-04
hCoV-19/Australia/VIC10849/2020|EPI_ISL_563126|2020-09-07
hCoV-19/Australia/VIC10874/2020|EPI_ISL_563135|2020-07-24
hCoV-19/Australia/VIC10889/2020|EPI_ISL_563140|2020-08-15
hCoV-19/Australia/VIC10897/2020|EPI_ISL_563144|2020-09-04
hCoV-19/Australia/VIC10910/2020|EPI_ISL_563150|2020-09-05
hCoV-19/Australia/VIC10926/2020|EPI_ISL_563156|2020-09-04
hCoV-19/Australia/VIC10928/2020|EPI_ISL_563157|2020-09-04
hCoV-19/Australia/VIC10944/2020|EPI_ISL_563161|2020-08-12
hCoV-19/Australia/VIC10948/2020|EPI_ISL_563163|2020-07-29
hCoV-19/Australia/VIC10954/2020|EPI_ISL_563164|2020-07-31
hCoV-19/Australia/VIC10955/2020|EPI_ISL_563165|2020-07-31
hCoV-19/Australia/VIC10963/2020|EPI_ISL_563171|2020-09-07
hCoV-19/Australia/VIC10985/2020|EPI_ISL_563183|2020-09-07
hCoV-19/Australia/VIC11013/2020|EPI_ISL_563198|2020-09-08
hCoV-19/Australia/VIC11019/2020|EPI_ISL_563202|2020-07-31
hCoV-19/Australia/VIC11027/2020|EPI_ISL_562607|2020-07-30
hCoV-19/Australia/VIC11028/2020|EPI_ISL_563209|2020-07-29
hCoV-19/Australia/VIC11050/2020|EPI_ISL_563222|2020-07-31
hCoV-19/Australia/VIC11062/2020|EPI_ISL_562609|2020-09-08
hCoV-19/Australia/VIC11067/2020|EPI_ISL_563229|2020-07-29
hCoV-19/Australia/VIC11085/2020|EPI_ISL_563241|2020-07-29
hCoV-19/Australia/VIC11099/2020|EPI_ISL_563245|2020-08-12
hCoV-19/Australia/VIC11114/2020|EPI_ISL_563254|2020-08-06
hCoV-19/Australia/VIC11118/2020|EPI_ISL_562695|2020-09-09
hCoV-19/Australia/VIC11134/2020|EPI_ISL_563263|2020-07-25
hCoV-19/Australia/VIC11168/2020|EPI_ISL_563280|2020-08-08
hCoV-19/Australia/VIC11169/2020|EPI_ISL_563281|2020-07-25
hCoV-19/Australia/VIC11175/2020|EPI_ISL_563283|2020-08-07
hCoV-19/Australia/VIC11176/2020|EPI_ISL_563284|2020-07-25
hCoV-19/Australia/VIC11178/2020|EPI_ISL_563285|2020-07-23
hCoV-19/Australia/VIC11186/2020|EPI_ISL_563288|2020-09-01
hCoV-19/Australia/VIC11188/2020|EPI_ISL_563289|2020-08-31
hCoV-19/Australia/VIC11193/2020|EPI_ISL_563291|2020-07-24
hCoV-19/Australia/VIC11207/2020|EPI_ISL_563297|2020-09-07
hCoV-19/Australia/VIC11217/2020|EPI_ISL_563301|2020-08-26
hCoV-19/Australia/VIC11218/2020|EPI_ISL_562737|2020-08-26
hCoV-19/Australia/VIC11228/2020|EPI_ISL_563305|2020-08-27
hCoV-19/Australia/VIC11230/2020|EPI_ISL_563306|2020-08-28
hCoV-19/Australia/VIC11294/2020|EPI_ISL_563320|2020-07-18
hCoV-19/Australia/VIC11304/2020|EPI_ISL_563323|2020-08-25
hCoV-19/Australia/VIC11305/2020|EPI_ISL_563324|2020-08-25
hCoV-19/Australia/VIC11320/2020|EPI_ISL_563328|2020-07-13
hCoV-19/Australia/VIC11323/2020|EPI_ISL_563329|2020-07-24
hCoV-19/Australia/VIC11335/2020|EPI_ISL_563332|2020-08-29
hCoV-19/Australia/VIC11336/2020|EPI_ISL_563333|2020-08-29
hCoV-19/Australia/VIC11339/2020|EPI_ISL_563336|2020-08-24
hCoV-19/Australia/VIC11343/2020|EPI_ISL_563339|2020-08-24
hCoV-19/Australia/VIC11344/2020|EPI_ISL_563340|2020-08-24
hCoV-19/Australia/VIC11357/2020|EPI_ISL_563344|2020-08-15
hCoV-19/Australia/VIC11378/2020|EPI_ISL_563348|2020-08-23
hCoV-19/Australia/VIC11379/2020|EPI_ISL_563349|2020-08-23
hCoV-19/Australia/VIC11387/2020|EPI_ISL_563350|2020-08-21
hCoV-19/Australia/VIC11388/2020|EPI_ISL_563351|2020-08-21
hCoV-19/Australia/VIC11399/2020|EPI_ISL_563357|2020-08-30
hCoV-19/Australia/VIC11413/2020|EPI_ISL_563362|2020-08-29
hCoV-19/Australia/VIC11469/2020|EPI_ISL_563386|2020-08-30
hCoV-19/Australia/VIC11481/2020|EPI_ISL_563392|2020-08-29
hCoV-19/Australia/VIC11496/2020|EPI_ISL_563397|2020-08-12
hCoV-19/Australia/VIC11504/2020|EPI_ISL_563400|2020-09-01
hCoV-19/Australia/VIC11545/2020|EPI_ISL_563407|2020-08-08
hCoV-19/Australia/VIC11552/2020|EPI_ISL_563413|2020-08-25
hCoV-19/Australia/VIC11562/2020|EPI_ISL_562645|2020-08-27
hCoV-19/Australia/VIC11565/2020|EPI_ISL_563416|2020-08-27
hCoV-19/Australia/VIC11601/2020|EPI_ISL_640623|2020-07-18
hCoV-19/Australia/VIC11612/2020|EPI_ISL_640991|2020-07-17
hCoV-19/Australia/VIC11619/2020|EPI_ISL_641060|2020-07-18
hCoV-19/Australia/VIC11624/2020|EPI_ISL_640617|2020-08-16
hCoV-19/Australia/VIC11626/2020|EPI_ISL_641264|2020-08-16
hCoV-19/Australia/VIC11636/2020|EPI_ISL_563440|2020-07-22
hCoV-19/Australia/VIC11640/2020|EPI_ISL_563443|2020-07-25
hCoV-19/Australia/VIC11645/2020|EPI_ISL_641029|2020-08-14
hCoV-19/Australia/VIC11660/2020|EPI_ISL_591830|2020-07-24
hCoV-19/Australia/VIC11661/2020|EPI_ISL_640347|2020-07-18
hCoV-19/Australia/VIC11672/2020|EPI_ISL_563454|2020-07-25
hCoV-19/Australia/VIC11677/2020|EPI_ISL_563455|2020-07-26
hCoV-19/Australia/VIC11679/2020|EPI_ISL_591833|2020-07-24
hCoV-19/Australia/VIC11683/2020|EPI_ISL_563460|2020-07-22
hCoV-19/Australia/VIC11690/2020|EPI_ISL_563461|2020-07-22
hCoV-19/Australia/VIC11693/2020|EPI_ISL_563462|2020-07-22
hCoV-19/Australia/VIC11697/2020|EPI_ISL_563463|2020-07-23
hCoV-19/Australia/VIC11700/2020|EPI_ISL_563464|2020-07-22
hCoV-19/Australia/VIC11703/2020|EPI_ISL_640867|2020-07-17
hCoV-19/Australia/VIC11711/2020|EPI_ISL_563469|2020-07-23
hCoV-19/Australia/VIC11721/2020|EPI_ISL_563470|2020-07-22
hCoV-19/Australia/VIC11728/2020|EPI_ISL_563473|2020-07-23
hCoV-19/Australia/VIC11730/2020|EPI_ISL_641196|2020-08-14
hCoV-19/Australia/VIC11733/2020|EPI_ISL_563474|2020-07-23
hCoV-19/Australia/VIC11740/2020|EPI_ISL_563478|2020-07-22
hCoV-19/Australia/VIC11750/2020|EPI_ISL_640843|2020-08-14
hCoV-19/Australia/VIC11753/2020|EPI_ISL_563484|2020-07-22
hCoV-19/Australia/VIC11755/2020|EPI_ISL_591844|2020-07-24
hCoV-19/Australia/VIC11760/2020|EPI_ISL_563489|2020-07-22
hCoV-19/Australia/VIC11761/2020|EPI_ISL_563490|2020-07-22
hCoV-19/Australia/VIC11791/2020|EPI_ISL_591853|2020-08-05
hCoV-19/Australia/VIC11805/2020|EPI_ISL_640909|2020-08-16
hCoV-19/Australia/VIC11811/2020|EPI_ISL_591860|2020-07-31
hCoV-19/Australia/VIC11820/2020|EPI_ISL_591863|2020-08-08
hCoV-19/Australia/VIC11833/2020|EPI_ISL_591870|2020-08-10
hCoV-19/Australia/VIC11850/2020|EPI_ISL_563497|2020-09-09
hCoV-19/Australia/VIC11871/2020|EPI_ISL_591878|2020-08-09
hCoV-19/Australia/VIC11878/2020|EPI_ISL_591881|2020-08-03
hCoV-19/Australia/VIC11899/2020|EPI_ISL_591887|2020-08-03
hCoV-19/Australia/VIC11909/2020|EPI_ISL_591891|2020-08-03
hCoV-19/Australia/VIC11914/2020|EPI_ISL_591894|2020-08-02
hCoV-19/Australia/VIC11921/2020|EPI_ISL_591896|2020-07-28
hCoV-19/Australia/VIC11934/2020|EPI_ISL_591897|2020-08-03
hCoV-19/Australia/VIC11942/2020|EPI_ISL_591899|2020-08-04
hCoV-19/Australia/VIC11943/2020|EPI_ISL_591900|2020-08-04
hCoV-19/Australia/VIC11950/2020|EPI_ISL_591901|2020-08-12
hCoV-19/Australia/VIC11958/2020|EPI_ISL_640449|2020-07-25
hCoV-19/Australia/VIC11961/2020|EPI_ISL_591904|2020-07-28
hCoV-19/Australia/VIC11976/2020|EPI_ISL_563501|2020-07-18
hCoV-19/Australia/VIC11990/2020|EPI_ISL_640313|2020-08-11
hCoV-19/Australia/VIC11994/2020|EPI_ISL_591907|2020-07-28
hCoV-19/Australia/VIC11997/2020|EPI_ISL_563504|2020-07-13
hCoV-19/Australia/VIC11999/2020|EPI_ISL_591908|2020-07-28
hCoV-19/Australia/VIC12010/2020|EPI_ISL_563505|2020-09-10
hCoV-19/Australia/VIC12013/2020|EPI_ISL_640529|2020-07-22
hCoV-19/Australia/VIC12018/2020|EPI_ISL_563507|2020-09-12
hCoV-19/Australia/VIC12022/2020|EPI_ISL_641096|2020-08-09
hCoV-19/Australia/VIC12027/2020|EPI_ISL_641046|2020-07-24
hCoV-19/Australia/VIC12028/2020|EPI_ISL_640923|2020-08-11
hCoV-19/Australia/VIC12033/2020|EPI_ISL_591909|2020-07-28
hCoV-19/Australia/VIC12039/2020|EPI_ISL_563513|2020-07-27
hCoV-19/Australia/VIC12047/2020|EPI_ISL_640451|2020-07-23
hCoV-19/Australia/VIC12054/2020|EPI_ISL_641173|2020-07-26
hCoV-19/Australia/VIC12055/2020|EPI_ISL_641199|2020-07-25
hCoV-19/Australia/VIC12056/2020|EPI_ISL_591910|2020-07-23
hCoV-19/Australia/VIC12062/2020|EPI_ISL_640817|2020-08-10
hCoV-19/Australia/VIC12063/2020|EPI_ISL_563515|2020-07-14
hCoV-19/Australia/VIC12071/2020|EPI_ISL_641034|2020-08-11
hCoV-19/Australia/VIC12073/2020|EPI_ISL_641209|2020-08-10
hCoV-19/Australia/VIC12077/2020|EPI_ISL_563517|2020-09-11
hCoV-19/Australia/VIC12078/2020|EPI_ISL_640514|2020-07-27
hCoV-19/Australia/VIC12084/2020|EPI_ISL_563519|2020-09-11
hCoV-19/Australia/VIC12088/2020|EPI_ISL_563521|2020-09-11
hCoV-19/Australia/VIC12089/2020|EPI_ISL_591915|2020-07-24
hCoV-19/Australia/VIC12090/2020|EPI_ISL_640714|2020-08-09
hCoV-19/Australia/VIC12116/2020|EPI_ISL_641065|2020-08-14
hCoV-19/Australia/VIC12120/2020|EPI_ISL_591918|2020-07-26
hCoV-19/Australia/VIC12135/2020|EPI_ISL_641133|2020-08-09
hCoV-19/Australia/VIC12141/2020|EPI_ISL_641099|2020-08-11
hCoV-19/Australia/VIC12150/2020|EPI_ISL_641147|2020-08-10
hCoV-19/Australia/VIC12154/2020|EPI_ISL_641289|2020-08-09
hCoV-19/Australia/VIC12160/2020|EPI_ISL_640388|2020-08-09
hCoV-19/Australia/VIC12163/2020|EPI_ISL_563531|2020-07-17
hCoV-19/Australia/VIC12168/2020|EPI_ISL_563532|2020-07-27
hCoV-19/Australia/VIC12171/2020|EPI_ISL_640318|2020-08-11
hCoV-19/Australia/VIC12193/2020|EPI_ISL_591925|2020-07-28
hCoV-19/Australia/VIC12203/2020|EPI_ISL_591928|2020-07-28
hCoV-19/Australia/VIC12217/2020|EPI_ISL_591932|2020-07-28
hCoV-19/Australia/VIC12218/2020|EPI_ISL_640679|2020-07-26
hCoV-19/Australia/VIC12220/2020|EPI_ISL_640856|2020-07-26
hCoV-19/Australia/VIC12225/2020|EPI_ISL_591934|2020-07-22
hCoV-19/Australia/VIC12240/2020|EPI_ISL_563547|2020-07-27
hCoV-19/Australia/VIC12259/2020|EPI_ISL_640592|2020-07-24
hCoV-19/Australia/VIC12268/2020|EPI_ISL_640384|2020-07-23
hCoV-19/Australia/VIC12281/2020|EPI_ISL_591948|2020-08-03
hCoV-19/Australia/VIC12287/2020|EPI_ISL_640729|2020-08-06
hCoV-19/Australia/VIC12306/2020|EPI_ISL_591952|2020-08-10
hCoV-19/Australia/VIC12310/2020|EPI_ISL_591954|2020-08-03
hCoV-19/Australia/VIC12341/2020|EPI_ISL_591962|2020-07-28
hCoV-19/Australia/VIC12343/2020|EPI_ISL_640570|2020-07-30
hCoV-19/Australia/VIC12363/2020|EPI_ISL_640576|2020-08-03
hCoV-19/Australia/VIC12369/2020|EPI_ISL_640877|2020-07-28
hCoV-19/Australia/VIC12373/2020|EPI_ISL_640717|2020-07-29
hCoV-19/Australia/VIC12385/2020|EPI_ISL_563557|2020-09-12
hCoV-19/Australia/VIC12389/2020|EPI_ISL_563558|2020-09-10
hCoV-19/Australia/VIC12393/2020|EPI_ISL_640423|2020-07-28
hCoV-19/Australia/VIC12400/2020|EPI_ISL_563559|2020-07-28
hCoV-19/Australia/VIC12404/2020|EPI_ISL_591978|2020-07-29
hCoV-19/Australia/VIC12419/2020|EPI_ISL_591983|2020-07-27
hCoV-19/Australia/VIC12422/2020|EPI_ISL_640767|2020-07-29
hCoV-19/Australia/VIC12427/2020|EPI_ISL_591986|2020-07-25
hCoV-19/Australia/VIC12432/2020|EPI_ISL_640369|2020-07-29
hCoV-19/Australia/VIC12434/2020|EPI_ISL_641168|2020-07-29
hCoV-19/Australia/VIC12442/2020|EPI_ISL_640577|2020-07-30
hCoV-19/Australia/VIC12443/2020|EPI_ISL_591990|2020-07-26
hCoV-19/Australia/VIC12448/2020|EPI_ISL_640536|2020-07-31
hCoV-19/Australia/VIC12449/2020|EPI_ISL_563564|2020-07-27
hCoV-19/Australia/VIC12455/2020|EPI_ISL_640469|2020-07-30
hCoV-19/Australia/VIC12462/2020|EPI_ISL_591997|2020-07-27
hCoV-19/Australia/VIC12471/2020|EPI_ISL_640397|2020-07-29
hCoV-19/Australia/VIC12493/2020|EPI_ISL_592010|2020-07-27
hCoV-19/Australia/VIC12495/2020|EPI_ISL_640351|2020-07-29
hCoV-19/Australia/VIC12502/2020|EPI_ISL_640880|2020-07-31
hCoV-19/Australia/VIC12505/2020|EPI_ISL_591812|2020-07-28
hCoV-19/Australia/VIC12507/2020|EPI_ISL_641032|2020-07-29
hCoV-19/Australia/VIC12514/2020|EPI_ISL_641159|2020-07-31
hCoV-19/Australia/VIC12515/2020|EPI_ISL_641201|2020-07-27
hCoV-19/Australia/VIC12516/2020|EPI_ISL_640911|2020-07-31
hCoV-19/Australia/VIC12528/2020|EPI_ISL_592016|2020-07-26
hCoV-19/Australia/VIC12535/2020|EPI_ISL_563570|2020-07-27
hCoV-19/Australia/VIC12558/2020|EPI_ISL_640888|2020-07-29
hCoV-19/Australia/VIC12562/2020|EPI_ISL_640315|2020-07-29
hCoV-19/Australia/VIC12563/2020|EPI_ISL_640801|2020-07-27
hCoV-19/Australia/VIC12566/2020|EPI_ISL_640864|2020-07-30
hCoV-19/Australia/VIC12585/2020|EPI_ISL_563573|2020-09-12
hCoV-19/Australia/VIC12587/2020|EPI_ISL_592029|2020-07-27
hCoV-19/Australia/VIC12589/2020|EPI_ISL_640825|2020-08-02
hCoV-19/Australia/VIC12598/2020|EPI_ISL_640672|2020-08-02
hCoV-19/Australia/VIC12603/2020|EPI_ISL_592035|2020-07-28
hCoV-19/Australia/VIC12617/2020|EPI_ISL_640730|2020-07-29
hCoV-19/Australia/VIC12618/2020|EPI_ISL_640555|2020-07-29
hCoV-19/Australia/VIC12631/2020|EPI_ISL_640546|2020-07-30
hCoV-19/Australia/VIC12639/2020|EPI_ISL_592041|2020-07-29
hCoV-19/Australia/VIC12647/2020|EPI_ISL_592043|2020-07-25
hCoV-19/Australia/VIC12652/2020|EPI_ISL_640698|2020-07-29
hCoV-19/Australia/VIC12658/2020|EPI_ISL_592047|2020-07-25
hCoV-19/Australia/VIC12663/2020|EPI_ISL_640574|2020-07-25
hCoV-19/Australia/VIC12667/2020|EPI_ISL_640569|2020-07-28
hCoV-19/Australia/VIC12697/2020|EPI_ISL_641152|2020-07-29
hCoV-19/Australia/VIC12700/2020|EPI_ISL_592059|2020-07-25
hCoV-19/Australia/VIC12701/2020|EPI_ISL_592060|2020-07-27
hCoV-19/Australia/VIC12703/2020|EPI_ISL_640691|2020-07-29
hCoV-19/Australia/VIC12710/2020|EPI_ISL_563580|2020-07-29
hCoV-19/Australia/VIC12711/2020|EPI_ISL_640460|2020-07-29
hCoV-19/Australia/VIC12718/2020|EPI_ISL_640511|2020-08-02
hCoV-19/Australia/VIC12721/2020|EPI_ISL_592061|2020-07-27
hCoV-19/Australia/VIC12722/2020|EPI_ISL_592062|2020-07-25
hCoV-19/Australia/VIC12726/2020|EPI_ISL_640450|2020-07-29
hCoV-19/Australia/VIC12729/2020|EPI_ISL_592065|2020-07-27
hCoV-19/Australia/VIC12733/2020|EPI_ISL_563583|2020-07-25
hCoV-19/Australia/VIC12744/2020|EPI_ISL_641071|2020-07-29
hCoV-19/Australia/VIC12753/2020|EPI_ISL_641235|2020-07-29
hCoV-19/Australia/VIC12757/2020|EPI_ISL_592071|2020-07-24
hCoV-19/Australia/VIC12760/2020|EPI_ISL_641084|2020-07-29
hCoV-19/Australia/VIC12762/2020|EPI_ISL_592074|2020-07-26
hCoV-19/Australia/VIC12764/2020|EPI_ISL_592075|2020-07-26
hCoV-19/Australia/VIC12765/2020|EPI_ISL_592076|2020-07-28
hCoV-19/Australia/VIC12771/2020|EPI_ISL_640452|2020-07-29
hCoV-19/Australia/VIC12776/2020|EPI_ISL_563593|2020-09-10
hCoV-19/Australia/VIC12782/2020|EPI_ISL_640697|2020-07-30
hCoV-19/Australia/VIC12786/2020|EPI_ISL_640875|2020-07-28
hCoV-19/Australia/VIC12792/2020|EPI_ISL_640901|2020-07-29
hCoV-19/Australia/VIC12802/2020|EPI_ISL_592083|2020-07-26
hCoV-19/Australia/VIC12809/2020|EPI_ISL_563597|2020-09-11
hCoV-19/Australia/VIC12811/2020|EPI_ISL_641195|2020-08-01
hCoV-19/Australia/VIC12814/2020|EPI_ISL_641129|2020-07-30
hCoV-19/Australia/VIC12815/2020|EPI_ISL_640878|2020-07-29
hCoV-19/Australia/VIC12830/2020|EPI_ISL_640348|2020-08-03
hCoV-19/Australia/VIC12831/2020|EPI_ISL_592087|2020-07-28
hCoV-19/Australia/VIC12832/2020|EPI_ISL_592088|2020-07-27
hCoV-19/Australia/VIC12845/2020|EPI_ISL_640976|2020-07-27
hCoV-19/Australia/VIC12846/2020|EPI_ISL_591797|2020-07-24
hCoV-19/Australia/VIC12852/2020|EPI_ISL_641283|2020-07-30
hCoV-19/Australia/VIC12854/2020|EPI_ISL_640761|2020-08-02
hCoV-19/Australia/VIC12859/2020|EPI_ISL_591798|2020-07-28
hCoV-19/Australia/VIC12862/2020|EPI_ISL_641245|2020-08-02
hCoV-19/Australia/VIC12881/2020|EPI_ISL_592100|2020-07-23
hCoV-19/Australia/VIC12905/2020|EPI_ISL_640943|2020-07-27
hCoV-19/Australia/VIC12906/2020|EPI_ISL_640918|2020-07-29
hCoV-19/Australia/VIC12915/2020|EPI_ISL_592107|2020-07-28
hCoV-19/Australia/VIC12920/2020|EPI_ISL_592109|2020-07-31
hCoV-19/Australia/VIC12923/2020|EPI_ISL_563608|2020-07-28
hCoV-19/Australia/VIC12929/2020|EPI_ISL_592112|2020-07-28
hCoV-19/Australia/VIC12933/2020|EPI_ISL_592114|2020-07-28
hCoV-19/Australia/VIC12941/2020|EPI_ISL_592117|2020-07-28
hCoV-19/Australia/VIC12943/2020|EPI_ISL_592118|2020-07-26
hCoV-19/Australia/VIC12946/2020|EPI_ISL_592119|2020-07-30
hCoV-19/Australia/VIC12950/2020|EPI_ISL_592120|2020-07-30
hCoV-19/Australia/VIC12956/2020|EPI_ISL_592122|2020-07-29
hCoV-19/Australia/VIC12961/2020|EPI_ISL_592124|2020-08-01
hCoV-19/Australia/VIC12970/2020|EPI_ISL_592129|2020-07-28
hCoV-19/Australia/VIC12975/2020|EPI_ISL_563614|2020-07-28
hCoV-19/Australia/VIC12976/2020|EPI_ISL_592131|2020-07-27
hCoV-19/Australia/VIC12979/2020|EPI_ISL_592132|2020-07-31
hCoV-19/Australia/VIC12987/2020|EPI_ISL_592137|2020-08-02
hCoV-19/Australia/VIC12989/2020|EPI_ISL_592139|2020-07-28
hCoV-19/Australia/VIC13008/2020|EPI_ISL_592147|2020-07-27
hCoV-19/Australia/VIC13012/2020|EPI_ISL_592148|2020-08-03
hCoV-19/Australia/VIC13013/2020|EPI_ISL_592149|2020-08-03
hCoV-19/Australia/VIC13014/2020|EPI_ISL_592150|2020-07-28
hCoV-19/Australia/VIC13020/2020|EPI_ISL_592152|2020-08-01
hCoV-19/Australia/VIC13023/2020|EPI_ISL_640961|2020-08-19
hCoV-19/Australia/VIC13024/2020|EPI_ISL_592154|2020-08-01
hCoV-19/Australia/VIC13036/2020|EPI_ISL_592160|2020-07-20
hCoV-19/Australia/VIC13043/2020|EPI_ISL_592162|2020-08-02
hCoV-19/Australia/VIC13044/2020|EPI_ISL_592163|2020-08-03
hCoV-19/Australia/VIC13063/2020|EPI_ISL_592171|2020-08-07
hCoV-19/Australia/VIC13077/2020|EPI_ISL_641085|2020-07-28
hCoV-19/Australia/VIC13086/2020|EPI_ISL_640948|2020-07-29
hCoV-19/Australia/VIC13089/2020|EPI_ISL_641093|2020-07-30
hCoV-19/Australia/VIC13091/2020|EPI_ISL_592184|2020-08-08
hCoV-19/Australia/VIC13093/2020|EPI_ISL_563619|2020-07-30
hCoV-19/Australia/VIC13112/2020|EPI_ISL_563621|2020-07-29
hCoV-19/Australia/VIC13122/2020|EPI_ISL_563622|2020-07-28
hCoV-19/Australia/VIC13146/2020|EPI_ISL_563625|2020-08-14
hCoV-19/Australia/VIC13156/2020|EPI_ISL_563627|2020-08-15
hCoV-19/Australia/VIC13172/2020|EPI_ISL_592201|2020-07-29
hCoV-19/Australia/VIC13185/2020|EPI_ISL_592204|2020-07-30
hCoV-19/Australia/VIC13186/2020|EPI_ISL_563634|2020-08-14
hCoV-19/Australia/VIC13191/2020|EPI_ISL_592205|2020-07-30
hCoV-19/Australia/VIC13212/2020|EPI_ISL_592211|2020-07-28
hCoV-19/Australia/VIC13222/2020|EPI_ISL_592214|2020-07-30
hCoV-19/Australia/VIC13227/2020|EPI_ISL_563643|2020-08-15
hCoV-19/Australia/VIC13246/2020|EPI_ISL_592217|2020-07-30
hCoV-19/Australia/VIC13252/2020|EPI_ISL_592218|2020-07-30
hCoV-19/Australia/VIC13253/2020|EPI_ISL_640361|2020-08-20
hCoV-19/Australia/VIC13265/2020|EPI_ISL_641271|2020-07-26
hCoV-19/Australia/VIC13276/2020|EPI_ISL_594144|2020-07-27
hCoV-19/Australia/VIC13277/2020|EPI_ISL_641299|2020-07-25
hCoV-19/Australia/VIC13278/2020|EPI_ISL_592223|2020-07-30
hCoV-19/Australia/VIC13279/2020|EPI_ISL_563649|2020-07-25
hCoV-19/Australia/VIC13290/2020|EPI_ISL_592225|2020-07-29
hCoV-19/Australia/VIC13293/2020|EPI_ISL_563654|2020-07-29
hCoV-19/Australia/VIC13313/2020|EPI_ISL_563665|2020-07-30
hCoV-19/Australia/VIC13317/2020|EPI_ISL_563668|2020-07-28
hCoV-19/Australia/VIC13327/2020|EPI_ISL_563675|2020-08-09
hCoV-19/Australia/VIC13330/2020|EPI_ISL_563677|2020-07-28
hCoV-19/Australia/VIC13334/2020|EPI_ISL_563680|2020-07-29
hCoV-19/Australia/VIC13344/2020|EPI_ISL_563685|2020-07-30
hCoV-19/Australia/VIC13347/2020|EPI_ISL_563686|2020-07-30
hCoV-19/Australia/VIC13349/2020|EPI_ISL_592230|2020-07-29
hCoV-19/Australia/VIC13352/2020|EPI_ISL_563688|2020-07-27
hCoV-19/Australia/VIC13356/2020|EPI_ISL_563692|2020-07-27
hCoV-19/Australia/VIC13377/2020|EPI_ISL_563702|2020-07-29
hCoV-19/Australia/VIC13382/2020|EPI_ISL_563705|2020-07-27
hCoV-19/Australia/VIC13384/2020|EPI_ISL_563707|2020-07-27
hCoV-19/Australia/VIC13388/2020|EPI_ISL_563710|2020-07-29
hCoV-19/Australia/VIC13389/2020|EPI_ISL_563711|2020-07-27
hCoV-19/Australia/VIC13395/2020|EPI_ISL_592234|2020-07-29
hCoV-19/Australia/VIC13403/2020|EPI_ISL_563718|2020-07-28
hCoV-19/Australia/VIC13404/2020|EPI_ISL_563719|2020-07-27
hCoV-19/Australia/VIC13406/2020|EPI_ISL_563720|2020-07-28
hCoV-19/Australia/VIC13423/2020|EPI_ISL_563725|2020-09-14
hCoV-19/Australia/VIC13439/2020|EPI_ISL_563734|2020-08-07
hCoV-19/Australia/VIC13442/2020|EPI_ISL_592240|2020-09-06
hCoV-19/Australia/VIC13461/2020|EPI_ISL_563737|2020-09-14
hCoV-19/Australia/VIC13466/2020|EPI_ISL_592245|2020-08-04
hCoV-19/Australia/VIC13478/2020|EPI_ISL_592254|2020-08-02
hCoV-19/Australia/VIC13481/2020|EPI_ISL_592257|2020-08-02
hCoV-19/Australia/VIC13488/2020|EPI_ISL_592262|2020-08-03
hCoV-19/Australia/VIC13489/2020|EPI_ISL_592263|2020-08-03
hCoV-19/Australia/VIC13493/2020|EPI_ISL_592266|2020-08-02
hCoV-19/Australia/VIC13494/2020|EPI_ISL_592267|2020-08-03
hCoV-19/Australia/VIC13496/2020|EPI_ISL_592268|2020-08-02
hCoV-19/Australia/VIC13498/2020|EPI_ISL_591813|2020-09-04
hCoV-19/Australia/VIC13528/2020|EPI_ISL_592288|2020-07-30
hCoV-19/Australia/VIC13532/2020|EPI_ISL_592289|2020-08-23
hCoV-19/Australia/VIC13535/2020|EPI_ISL_563739|2020-08-04
hCoV-19/Australia/VIC13536/2020|EPI_ISL_563740|2020-08-05
hCoV-19/Australia/VIC13553/2020|EPI_ISL_563750|2020-08-03
hCoV-19/Australia/VIC13558/2020|EPI_ISL_563753|2020-08-02
hCoV-19/Australia/VIC13565/2020|EPI_ISL_563756|2020-08-03
hCoV-19/Australia/VIC13570/2020|EPI_ISL_563759|2020-08-03
hCoV-19/Australia/VIC13571/2020|EPI_ISL_562168|2020-08-03
hCoV-19/Australia/VIC13575/2020|EPI_ISL_563762|2020-08-05
hCoV-19/Australia/VIC13586/2020|EPI_ISL_563768|2020-07-31
hCoV-19/Australia/VIC13594/2020|EPI_ISL_563772|2020-08-05
hCoV-19/Australia/VIC13601/2020|EPI_ISL_563777|2020-08-13
hCoV-19/Australia/VIC13602/2020|EPI_ISL_563778|2020-08-14
hCoV-19/Australia/VIC13604/2020|EPI_ISL_563780|2020-08-13
hCoV-19/Australia/VIC13607/2020|EPI_ISL_563782|2020-08-04
hCoV-19/Australia/VIC13608/2020|EPI_ISL_563783|2020-08-08
hCoV-19/Australia/VIC13629/2020|EPI_ISL_592292|2020-08-01
hCoV-19/Australia/VIC13635/2020|EPI_ISL_563791|2020-07-31
hCoV-19/Australia/VIC13637/2020|EPI_ISL_592294|2020-08-04
hCoV-19/Australia/VIC13645/2020|EPI_ISL_562619|2020-08-03
hCoV-19/Australia/VIC13648/2020|EPI_ISL_563795|2020-08-03
hCoV-19/Australia/VIC13660/2020|EPI_ISL_563801|2020-08-21
hCoV-19/Australia/VIC13666/2020|EPI_ISL_562649|2020-08-24
hCoV-19/Australia/VIC13669/2020|EPI_ISL_563803|2020-08-29
hCoV-19/Australia/VIC13670/2020|EPI_ISL_563804|2020-08-14
hCoV-19/Australia/VIC13671/2020|EPI_ISL_563805|2020-08-13
hCoV-19/Australia/VIC13684/2020|EPI_ISL_592296|2020-07-19
hCoV-19/Australia/VIC13689/2020|EPI_ISL_592298|2020-07-18
hCoV-19/Australia/VIC13691/2020|EPI_ISL_592300|2020-07-18
hCoV-19/Australia/VIC13692/2020|EPI_ISL_592301|2020-07-19
hCoV-19/Australia/VIC13699/2020|EPI_ISL_563809|2020-09-15
hCoV-19/Australia/VIC13700/2020|EPI_ISL_563810|2020-09-02
hCoV-19/Australia/VIC13717/2020|EPI_ISL_563815|2020-08-17
hCoV-19/Australia/VIC13724/2020|EPI_ISL_592310|2020-09-16
hCoV-19/Australia/VIC13746/2020|EPI_ISL_592314|2020-08-18
hCoV-19/Australia/VIC13748/2020|EPI_ISL_563823|2020-09-15
hCoV-19/Australia/VIC13780/2020|EPI_ISL_563833|2020-08-25
hCoV-19/Australia/VIC13804/2020|EPI_ISL_592320|2020-08-18
hCoV-19/Australia/VIC13805/2020|EPI_ISL_592321|2020-08-05
hCoV-19/Australia/VIC13806/2020|EPI_ISL_592322|2020-08-17
hCoV-19/Australia/VIC13818/2020|EPI_ISL_592327|2020-08-24
hCoV-19/Australia/VIC13821/2020|EPI_ISL_563841|2020-09-14
hCoV-19/Australia/VIC13824/2020|EPI_ISL_563843|2020-09-15
hCoV-19/Australia/VIC13835/2020|EPI_ISL_563850|2020-09-13
hCoV-19/Australia/VIC13840/2020|EPI_ISL_592330|2020-08-28
hCoV-19/Australia/VIC13851/2020|EPI_ISL_563854|2020-08-21
hCoV-19/Australia/VIC13853/2020|EPI_ISL_563856|2020-09-14
hCoV-19/Australia/VIC13865/2020|EPI_ISL_592334|2020-09-03
hCoV-19/Australia/VIC13871/2020|EPI_ISL_563861|2020-09-15
hCoV-19/Australia/VIC13878/2020|EPI_ISL_563862|2020-08-23
hCoV-19/Australia/VIC13881/2020|EPI_ISL_563863|2020-09-17
hCoV-19/Australia/VIC13887/2020|EPI_ISL_592340|2020-08-24
hCoV-19/Australia/VIC13891/2020|EPI_ISL_563867|2020-09-14
hCoV-19/Australia/VIC13898/2020|EPI_ISL_563871|2020-09-10
hCoV-19/Australia/VIC13900/2020|EPI_ISL_563872|2020-09-10
hCoV-19/Australia/VIC13908/2020|EPI_ISL_563878|2020-09-14
hCoV-19/Australia/VIC13928/2020|EPI_ISL_562655|2020-08-25
hCoV-19/Australia/VIC13984/2020|EPI_ISL_563909|2020-09-18
hCoV-19/Australia/VIC13995/2020|EPI_ISL_563916|2020-07-23
hCoV-19/Australia/VIC14002/2020|EPI_ISL_563920|2020-07-21
hCoV-19/Australia/VIC14007/2020|EPI_ISL_562656|2020-07-25
hCoV-19/Australia/VIC14008/2020|EPI_ISL_563923|2020-09-18
hCoV-19/Australia/VIC14011/2020|EPI_ISL_563927|2020-09-17
hCoV-19/Australia/VIC14015/2020|EPI_ISL_563930|2020-07-21
hCoV-19/Australia/VIC14041/2020|EPI_ISL_563942|2020-09-17
hCoV-19/Australia/VIC14068/2020|EPI_ISL_563953|2020-08-24
hCoV-19/Australia/VIC14102/2020|EPI_ISL_563967|2020-09-18
hCoV-19/Australia/VIC14106/2020|EPI_ISL_563970|2020-09-18
hCoV-19/Australia/VIC14138/2020|EPI_ISL_592351|2020-09-02
hCoV-19/Australia/VIC14148/2020|EPI_ISL_591820|2020-09-02
hCoV-19/Australia/VIC14157/2020|EPI_ISL_592357|2020-08-04
hCoV-19/Australia/VIC14162/2020|EPI_ISL_592361|2020-07-30
hCoV-19/Australia/VIC14177/2020|EPI_ISL_592370|2020-08-03
hCoV-19/Australia/VIC14179/2020|EPI_ISL_592371|2020-07-30
hCoV-19/Australia/VIC14182/2020|EPI_ISL_592372|2020-08-01
hCoV-19/Australia/VIC14194/2020|EPI_ISL_592381|2020-08-01
hCoV-19/Australia/VIC14195/2020|EPI_ISL_592382|2020-08-01
hCoV-19/Australia/VIC14232/2020|EPI_ISL_592405|2020-07-29
hCoV-19/Australia/VIC14238/2020|EPI_ISL_592408|2020-08-02
hCoV-19/Australia/VIC14272/2020|EPI_ISL_592428|2020-08-03
hCoV-19/Australia/VIC14276/2020|EPI_ISL_592429|2020-08-04
hCoV-19/Australia/VIC14284/2020|EPI_ISL_592434|2020-08-01
hCoV-19/Australia/VIC14298/2020|EPI_ISL_592441|2020-08-04
hCoV-19/Australia/VIC14308/2020|EPI_ISL_592445|2020-08-04
hCoV-19/Australia/VIC14316/2020|EPI_ISL_592448|2020-08-04
hCoV-19/Australia/VIC14320/2020|EPI_ISL_592449|2020-07-29
hCoV-19/Australia/VIC14323/2020|EPI_ISL_592450|2020-08-01
hCoV-19/Australia/VIC14327/2020|EPI_ISL_592451|2020-09-05
hCoV-19/Australia/VIC14332/2020|EPI_ISL_592454|2020-08-01
hCoV-19/Australia/VIC14335/2020|EPI_ISL_592455|2020-07-29
hCoV-19/Australia/VIC14341/2020|EPI_ISL_591796|2020-07-29
hCoV-19/Australia/VIC14347/2020|EPI_ISL_591817|2020-08-29
hCoV-19/Australia/VIC14350/2020|EPI_ISL_592462|2020-08-03
hCoV-19/Australia/VIC14376/2020|EPI_ISL_592474|2020-09-20
hCoV-19/Australia/VIC14378/2020|EPI_ISL_592476|2020-09-20
hCoV-19/Australia/VIC14379/2020|EPI_ISL_591809|2020-09-21
hCoV-19/Australia/VIC14380/2020|EPI_ISL_592477|2020-09-19
hCoV-19/Australia/VIC14381/2020|EPI_ISL_592478|2020-09-19
hCoV-19/Australia/VIC14387/2020|EPI_ISL_592480|2020-09-03
hCoV-19/Australia/VIC14390/2020|EPI_ISL_591818|2020-09-02
hCoV-19/Australia/VIC14398/2020|EPI_ISL_592483|2020-08-26
hCoV-19/Australia/VIC14408/2020|EPI_ISL_592487|2020-08-14
hCoV-19/Australia/VIC14410/2020|EPI_ISL_592488|2020-08-17
hCoV-19/Australia/VIC14414/2020|EPI_ISL_592490|2020-08-18
hCoV-19/Australia/VIC14415/2020|EPI_ISL_592491|2020-08-14
hCoV-19/Australia/VIC14419/2020|EPI_ISL_592493|2020-08-14
hCoV-19/Australia/VIC14441/2020|EPI_ISL_592503|2020-09-19
hCoV-19/Australia/VIC14448/2020|EPI_ISL_592505|2020-08-18
hCoV-19/Australia/VIC14457/2020|EPI_ISL_592507|2020-08-17
hCoV-19/Australia/VIC14475/2020|EPI_ISL_592511|2020-08-17
hCoV-19/Australia/VIC14493/2020|EPI_ISL_592520|2020-08-13
hCoV-19/Australia/VIC14494/2020|EPI_ISL_592521|2020-08-12
hCoV-19/Australia/VIC14511/2020|EPI_ISL_592867|2020-08-09
hCoV-19/Australia/VIC14517/2020|EPI_ISL_592873|2020-08-13
hCoV-19/Australia/VIC14531/2020|EPI_ISL_592879|2020-08-18
hCoV-19/Australia/VIC14540/2020|EPI_ISL_592882|2020-08-07
hCoV-19/Australia/VIC14552/2020|EPI_ISL_592704|2020-08-06
hCoV-19/Australia/VIC14568/2020|EPI_ISL_592899|2020-08-07
hCoV-19/Australia/VIC14589/2020|EPI_ISL_592906|2020-08-28
hCoV-19/Australia/VIC14596/2020|EPI_ISL_592910|2020-08-07
hCoV-19/Australia/VIC14598/2020|EPI_ISL_592823|2020-08-28
hCoV-19/Australia/VIC14612/2020|EPI_ISL_592915|2020-08-12
hCoV-19/Australia/VIC14628/2020|EPI_ISL_592924|2020-07-28
hCoV-19/Australia/VIC14633/2020|EPI_ISL_592926|2020-08-11
hCoV-19/Australia/VIC14643/2020|EPI_ISL_592930|2020-07-28
hCoV-19/Australia/VIC14647/2020|EPI_ISL_592932|2020-08-11
hCoV-19/Australia/VIC14658/2020|EPI_ISL_592938|2020-08-08
hCoV-19/Australia/VIC14670/2020|EPI_ISL_592946|2020-08-06
hCoV-19/Australia/VIC14698/2020|EPI_ISL_592957|2020-07-30
hCoV-19/Australia/VIC14706/2020|EPI_ISL_592961|2020-08-03
hCoV-19/Australia/VIC14725/2020|EPI_ISL_592970|2020-08-21
hCoV-19/Australia/VIC14731/2020|EPI_ISL_592974|2020-08-19
hCoV-19/Australia/VIC14738/2020|EPI_ISL_592978|2020-08-13
hCoV-19/Australia/VIC14740/2020|EPI_ISL_592979|2020-09-16
hCoV-19/Australia/VIC14744/2020|EPI_ISL_592981|2020-08-19
hCoV-19/Australia/VIC14747/2020|EPI_ISL_592983|2020-08-19
hCoV-19/Australia/VIC14752/2020|EPI_ISL_592825|2020-08-12
hCoV-19/Australia/VIC14756/2020|EPI_ISL_592986|2020-08-12
hCoV-19/Australia/VIC14757/2020|EPI_ISL_592987|2020-08-12
hCoV-19/Australia/VIC14759/2020|EPI_ISL_592826|2020-08-13
hCoV-19/Australia/VIC14767/2020|EPI_ISL_592990|2020-08-17
hCoV-19/Australia/VIC14789/2020|EPI_ISL_593000|2020-08-18
hCoV-19/Australia/VIC14814/2020|EPI_ISL_593008|2020-09-20
hCoV-19/Australia/VIC14815/2020|EPI_ISL_593009|2020-08-20
hCoV-19/Australia/VIC14841/2020|EPI_ISL_593024|2020-08-20
hCoV-19/Australia/VIC14868/2020|EPI_ISL_593036|2020-08-21
hCoV-19/Australia/VIC14869/2020|EPI_ISL_593037|2020-08-20
hCoV-19/Australia/VIC14874/2020|EPI_ISL_593040|2020-07-28
hCoV-19/Australia/VIC14945/2020|EPI_ISL_593073|2020-09-22
hCoV-19/Australia/VIC14950/2020|EPI_ISL_593075|2020-09-23
hCoV-19/Australia/VIC14959/2020|EPI_ISL_593082|2020-08-18
hCoV-19/Australia/VIC14982/2020|EPI_ISL_593090|2020-09-22
hCoV-19/Australia/VIC14983/2020|EPI_ISL_593091|2020-09-06
hCoV-19/Australia/VIC14989/2020|EPI_ISL_593094|2020-08-18
hCoV-19/Australia/VIC14994/2020|EPI_ISL_593096|2020-09-23
hCoV-19/Australia/VIC15009/2020|EPI_ISL_592862|2020-09-05
hCoV-19/Australia/VIC15036/2020|EPI_ISL_593118|2020-08-24
hCoV-19/Australia/VIC15050/2020|EPI_ISL_593124|2020-07-18
hCoV-19/Australia/VIC15066/2020|EPI_ISL_592858|2020-09-24
hCoV-19/Australia/VIC15098/2020|EPI_ISL_592829|2020-08-28
hCoV-19/Australia/VIC15110/2020|EPI_ISL_593140|2020-08-10
hCoV-19/Australia/VIC15115/2020|EPI_ISL_592830|2020-08-28
hCoV-19/Australia/VIC15116/2020|EPI_ISL_592844|2020-08-13
hCoV-19/Australia/VIC15121/2020|EPI_ISL_593147|2020-08-10
hCoV-19/Australia/VIC15149/2020|EPI_ISL_593159|2020-08-26
hCoV-19/Australia/VIC15151/2020|EPI_ISL_592831|2020-08-14
hCoV-19/Australia/VIC15165/2020|EPI_ISL_593168|2020-08-11
hCoV-19/Australia/VIC15169/2020|EPI_ISL_592845|2020-08-28
hCoV-19/Australia/VIC15175/2020|EPI_ISL_592846|2020-08-27
hCoV-19/Australia/VIC15178/2020|EPI_ISL_593173|2020-08-27
hCoV-19/Australia/VIC15179/2020|EPI_ISL_593174|2020-08-29
hCoV-19/Australia/VIC15183/2020|EPI_ISL_593175|2020-08-11
hCoV-19/Australia/VIC15199/2020|EPI_ISL_593185|2020-08-11
hCoV-19/Australia/VIC15202/2020|EPI_ISL_593186|2020-08-27
hCoV-19/Australia/VIC15205/2020|EPI_ISL_593188|2020-08-03
hCoV-19/Australia/VIC15252/2020|EPI_ISL_592866|2020-08-27
hCoV-19/Australia/VIC15262/2020|EPI_ISL_592849|2020-08-25
hCoV-19/Australia/VIC15272/2020|EPI_ISL_593229|2020-08-29
hCoV-19/Australia/VIC15277/2020|EPI_ISL_593231|2020-09-11
hCoV-19/Australia/VIC15292/2020|EPI_ISL_593238|2020-09-27
hCoV-19/Australia/VIC15330/2020|EPI_ISL_593251|2020-08-03
hCoV-19/Australia/VIC15333/2020|EPI_ISL_593254|2020-08-03
hCoV-19/Australia/VIC15334/2020|EPI_ISL_593255|2020-08-03
hCoV-19/Australia/VIC15337/2020|EPI_ISL_592863|2020-09-07
hCoV-19/Australia/VIC15352/2020|EPI_ISL_592851|2020-08-25
hCoV-19/Australia/VIC15362/2020|EPI_ISL_593262|2020-08-04
hCoV-19/Australia/VIC15363/2020|EPI_ISL_593263|2020-08-03
hCoV-19/Australia/VIC15369/2020|EPI_ISL_593266|2020-07-30
hCoV-19/Australia/VIC15378/2020|EPI_ISL_593272|2020-08-01
hCoV-19/Australia/VIC15385/2020|EPI_ISL_593276|2020-07-30
hCoV-19/Australia/VIC15387/2020|EPI_ISL_593278|2020-07-30
hCoV-19/Australia/VIC15388/2020|EPI_ISL_593279|2020-08-04
hCoV-19/Australia/VIC15392/2020|EPI_ISL_593280|2020-08-05
hCoV-19/Australia/VIC15394/2020|EPI_ISL_593282|2020-08-05
hCoV-19/Australia/VIC15395/2020|EPI_ISL_593283|2020-08-02
hCoV-19/Australia/VIC15398/2020|EPI_ISL_603047|2020-08-04
hCoV-19/Australia/VIC15403/2020|EPI_ISL_593287|2020-07-30
hCoV-19/Australia/VIC15406/2020|EPI_ISL_593289|2020-07-30
hCoV-19/Australia/VIC15408/2020|EPI_ISL_593290|2020-08-05
hCoV-19/Australia/VIC15411/2020|EPI_ISL_593292|2020-07-30
hCoV-19/Australia/VIC15422/2020|EPI_ISL_593300|2020-08-01
hCoV-19/Australia/VIC15446/2020|EPI_ISL_593309|2020-07-30
hCoV-19/Australia/VIC15456/2020|EPI_ISL_593311|2020-08-04
hCoV-19/Australia/VIC15458/2020|EPI_ISL_593313|2020-07-30
hCoV-19/Australia/VIC15460/2020|EPI_ISL_593315|2020-07-30
hCoV-19/Australia/VIC15472/2020|EPI_ISL_593321|2020-07-29
hCoV-19/Australia/VIC15476/2020|EPI_ISL_593323|2020-08-02
hCoV-19/Australia/VIC15483/2020|EPI_ISL_593326|2020-08-05
hCoV-19/Australia/VIC15497/2020|EPI_ISL_593335|2020-08-01
hCoV-19/Australia/VIC15499/2020|EPI_ISL_593336|2020-08-04
hCoV-19/Australia/VIC15512/2020|EPI_ISL_593343|2020-08-03
hCoV-19/Australia/VIC15513/2020|EPI_ISL_593344|2020-07-31
hCoV-19/Australia/VIC15530/2020|EPI_ISL_593349|2020-08-07
hCoV-19/Australia/VIC15544/2020|EPI_ISL_593354|2020-08-09
hCoV-19/Australia/VIC15549/2020|EPI_ISL_593356|2020-08-08
hCoV-19/Australia/VIC15562/2020|EPI_ISL_593360|2020-07-31
hCoV-19/Australia/VIC15568/2020|EPI_ISL_593362|2020-07-31
hCoV-19/Australia/VIC15569/2020|EPI_ISL_593363|2020-07-31
hCoV-19/Australia/VIC15603/2020|EPI_ISL_593371|2020-08-05
hCoV-19/Australia/VIC15612/2020|EPI_ISL_593375|2020-08-06
hCoV-19/Australia/VIC15700/2020|EPI_ISL_593414|2020-08-04
hCoV-19/Australia/VIC15708/2020|EPI_ISL_593418|2020-08-04
hCoV-19/Australia/VIC15715/2020|EPI_ISL_593420|2020-08-04
hCoV-19/Australia/VIC15746/2020|EPI_ISL_593438|2020-07-31
hCoV-19/Australia/VIC15752/2020|EPI_ISL_593440|2020-08-03
hCoV-19/Australia/VIC15756/2020|EPI_ISL_593443|2020-08-04
hCoV-19/Australia/VIC15758/2020|EPI_ISL_593445|2020-08-03
hCoV-19/Australia/VIC15760/2020|EPI_ISL_593446|2020-08-03
hCoV-19/Australia/VIC15781/2020|EPI_ISL_593455|2020-08-08
hCoV-19/Australia/VIC15784/2020|EPI_ISL_593457|2020-08-13
hCoV-19/Australia/VIC15811/2020|EPI_ISL_593462|2020-08-04
hCoV-19/Australia/VIC15818/2020|EPI_ISL_593466|2020-08-09
hCoV-19/Australia/VIC15828/2020|EPI_ISL_593468|2020-08-09
hCoV-19/Australia/VIC15832/2020|EPI_ISL_593470|2020-08-09
hCoV-19/Australia/VIC15870/2020|EPI_ISL_640784|2020-10-06
hCoV-19/Australia/VIC15880/2020|EPI_ISL_641177|2020-10-08
hCoV-19/Australia/VIC15909/2020|EPI_ISL_640545|2020-08-01
hCoV-19/Australia/VIC15912/2020|EPI_ISL_641284|2020-07-31
hCoV-19/Australia/VIC15914/2020|EPI_ISL_640392|2020-07-31
hCoV-19/Australia/VIC15916/2020|EPI_ISL_640687|2020-07-31
hCoV-19/Australia/VIC15921/2020|EPI_ISL_640575|2020-07-31
hCoV-19/Australia/VIC15927/2020|EPI_ISL_640499|2020-07-31
hCoV-19/Australia/VIC15939/2020|EPI_ISL_640684|2020-08-02
hCoV-19/Australia/VIC15942/2020|EPI_ISL_640647|2020-07-31
hCoV-19/Australia/VIC15965/2020|EPI_ISL_641038|2020-07-30
hCoV-19/Australia/VIC15968/2020|EPI_ISL_640535|2020-08-01
hCoV-19/Australia/VIC15994/2020|EPI_ISL_640756|2020-08-04
hCoV-19/Australia/VIC16003/2020|EPI_ISL_640376|2020-08-04
hCoV-19/Australia/VIC16051/2020|EPI_ISL_640648|2020-08-04
hCoV-19/Australia/VIC16055/2020|EPI_ISL_640461|2020-08-04
hCoV-19/Australia/VIC16059/2020|EPI_ISL_640703|2020-08-05
hCoV-19/Australia/VIC16065/2020|EPI_ISL_641255|2020-08-02
hCoV-19/Australia/VIC16072/2020|EPI_ISL_640467|2020-08-02
hCoV-19/Australia/VIC16073/2020|EPI_ISL_640932|2020-08-03
hCoV-19/Australia/VIC16077/2020|EPI_ISL_640718|2020-08-02
hCoV-19/Australia/VIC16085/2020|EPI_ISL_640868|2020-08-04
hCoV-19/Australia/VIC16093/2020|EPI_ISL_641051|2020-08-04
hCoV-19/Australia/VIC16108/2020|EPI_ISL_640531|2020-08-03
hCoV-19/Australia/VIC16113/2020|EPI_ISL_640497|2020-08-06
hCoV-19/Australia/VIC16119/2020|EPI_ISL_641153|2020-08-10
hCoV-19/Australia/VIC16127/2020|EPI_ISL_640498|2020-08-09
hCoV-19/Australia/VIC16130/2020|EPI_ISL_640799|2020-08-10
hCoV-19/Australia/VIC16135/2020|EPI_ISL_640390|2020-08-05
hCoV-19/Australia/VIC16138/2020|EPI_ISL_641142|2020-08-05
hCoV-19/Australia/VIC16153/2020|EPI_ISL_640427|2020-08-06
hCoV-19/Australia/VIC16155/2020|EPI_ISL_641164|2020-08-10
hCoV-19/Australia/VIC16169/2020|EPI_ISL_640950|2020-08-06
hCoV-19/Australia/VIC16175/2020|EPI_ISL_640325|2020-08-06
hCoV-19/Australia/VIC16191/2020|EPI_ISL_640657|2020-08-03
hCoV-19/Australia/VIC16215/2020|EPI_ISL_641050|2020-10-08
hCoV-19/Australia/VIC16229/2020|EPI_ISL_641109|2020-08-10
hCoV-19/Australia/VIC16254/2020|EPI_ISL_640523|2020-09-08
hCoV-19/Australia/VIC16289/2020|EPI_ISL_640610|2020-09-06
hCoV-19/Australia/VIC16308/2020|EPI_ISL_640470|2020-08-02
hCoV-19/Australia/VIC16309/2020|EPI_ISL_641257|2020-08-04
hCoV-19/Australia/VIC16315/2020|EPI_ISL_641185|2020-08-04
hCoV-19/Australia/VIC16316/2020|EPI_ISL_640841|2020-08-04
hCoV-19/Australia/VIC16338/2020|EPI_ISL_640777|2020-08-04
hCoV-19/Australia/VIC16353/2020|EPI_ISL_641150|2020-08-05
hCoV-19/Australia/VIC16362/2020|EPI_ISL_640980|2020-08-04
hCoV-19/Australia/VIC16365/2020|EPI_ISL_640882|2020-08-04
hCoV-19/Australia/VIC16379/2020|EPI_ISL_641241|2020-08-08
hCoV-19/Australia/VIC16388/2020|EPI_ISL_640604|2020-08-09
hCoV-19/Australia/VIC16389/2020|EPI_ISL_640459|2020-08-09
hCoV-19/Australia/VIC16395/2020|EPI_ISL_640616|2020-08-05
hCoV-19/Australia/VIC16416/2020|EPI_ISL_640642|2020-08-06
hCoV-19/Australia/VIC16419/2020|EPI_ISL_640428|2020-08-09
hCoV-19/Australia/VIC16444/2020|EPI_ISL_641078|2020-08-05
hCoV-19/Australia/VIC16461/2020|EPI_ISL_640711|2020-09-06
hCoV-19/Australia/VIC16472/2020|EPI_ISL_640715|2020-08-06
hCoV-19/Australia/VIC16485/2020|EPI_ISL_640675|2020-08-06
hCoV-19/Australia/VIC16523/2020|EPI_ISL_640798|2020-07-25
hCoV-19/Australia/VIC16537/2020|EPI_ISL_640736|2020-08-09
hCoV-19/Australia/VIC16539/2020|EPI_ISL_641249|2020-07-23
hCoV-19/Australia/VIC16541/2020|EPI_ISL_640355|2020-08-03
hCoV-19/Australia/VIC16550/2020|EPI_ISL_640966|2020-08-09
hCoV-19/Australia/VIC16565/2020|EPI_ISL_640445|2020-08-10
hCoV-19/Australia/VIC16569/2020|EPI_ISL_640398|2020-08-11
hCoV-19/Australia/VIC16626/2020|EPI_ISL_640517|2020-08-05
hCoV-19/Australia/VIC16634/2020|EPI_ISL_641124|2020-08-08
hCoV-19/Australia/VIC16645/2020|EPI_ISL_641158|2020-08-08
hCoV-19/Australia/VIC16653/2020|EPI_ISL_640989|2020-08-08
hCoV-19/Australia/VIC16654/2020|EPI_ISL_640400|2020-08-08
hCoV-19/Australia/VIC16670/2020|EPI_ISL_640472|2020-08-05
hCoV-19/Australia/VIC16685/2020|EPI_ISL_640731|2020-07-29
hCoV-19/Australia/VIC16731/2020|EPI_ISL_663556|2020-08-08
hCoV-19/Australia/VIC16733/2020|EPI_ISL_663558|2020-08-08
hCoV-19/Australia/VIC16753/2020|EPI_ISL_663568|2020-08-08
hCoV-19/Australia/VIC16774/2020|EPI_ISL_663576|2020-08-10
hCoV-19/Australia/VIC16780/2020|EPI_ISL_663577|2020-08-10
hCoV-19/Australia/VIC16782/2020|EPI_ISL_663578|2020-08-10
hCoV-19/Australia/VIC16826/2020|EPI_ISL_663589|2020-08-12
hCoV-19/Australia/VIC16836/2020|EPI_ISL_663595|2020-08-16
hCoV-19/Australia/VIC16848/2020|EPI_ISL_663603|2020-08-06
hCoV-19/Australia/VIC16850/2020|EPI_ISL_663604|2020-08-16
hCoV-19/Australia/VIC16853/2020|EPI_ISL_663606|2020-08-16
hCoV-19/Australia/VIC16854/2020|EPI_ISL_663607|2020-08-16
hCoV-19/Australia/VIC16875/2020|EPI_ISL_663617|2020-08-06
hCoV-19/Australia/VIC16913/2020|EPI_ISL_663637|2020-08-04
hCoV-19/Australia/VIC16918/2020|EPI_ISL_663641|2020-08-06
hCoV-19/Australia/VIC16925/2020|EPI_ISL_663533|2020-08-06
hCoV-19/Australia/VIC16942/2020|EPI_ISL_663652|2020-08-04
hCoV-19/Australia/VIC16960/2020|EPI_ISL_663661|2020-08-19
hCoV-19/Australia/VIC16988/2020|EPI_ISL_663538|2020-08-17
hCoV-19/Australia/VIC17033/2020|EPI_ISL_663695|2020-10-22
hCoV-19/Australia/VIC17040/2020|EPI_ISL_663697|2020-08-13
hCoV-19/Australia/VIC17041/2020|EPI_ISL_663698|2020-08-14
hCoV-19/Australia/VIC17050/2020|EPI_ISL_663706|2020-08-01
hCoV-19/Australia/VIC17067/2020|EPI_ISL_663714|2020-08-07
hCoV-19/Australia/VIC17070/2020|EPI_ISL_663716|2020-08-14
hCoV-19/Australia/VIC17085/2020|EPI_ISL_663723|2020-08-07
hCoV-19/Australia/VIC17086/2020|EPI_ISL_663724|2020-08-07
hCoV-19/Australia/VIC17088/2020|EPI_ISL_663725|2020-08-07
hCoV-19/Australia/VIC17131/2020|EPI_ISL_663752|2020-08-11
hCoV-19/Australia/VIC17132/2020|EPI_ISL_663753|2020-08-03
hCoV-19/Australia/VIC17147/2020|EPI_ISL_663763|2020-08-15
hCoV-19/Australia/VIC17150/2020|EPI_ISL_663766|2020-08-14
hCoV-19/Australia/VIC17154/2020|EPI_ISL_663769|2020-08-15
hCoV-19/Australia/VIC17159/2020|EPI_ISL_663772|2020-08-16
hCoV-19/Australia/VIC17171/2020|EPI_ISL_663778|2020-08-15
hCoV-19/Australia/VIC17198/2020|EPI_ISL_663789|2020-08-13
hCoV-19/Australia/VIC17208/2020|EPI_ISL_663795|2020-08-14
hCoV-19/Australia/VIC17228/2020|EPI_ISL_663805|2020-08-16
hCoV-19/Australia/VIC17234/2020|EPI_ISL_663808|2020-08-14
hCoV-19/Australia/VIC17309/2020|EPI_ISL_663440|2020-07-21
hCoV-19/Australia/VIC17314/2020|EPI_ISL_663836|2020-07-28
hCoV-19/Australia/VIC17333/2020|EPI_ISL_663846|2020-07-25
hCoV-19/Australia/VIC17348/2020|EPI_ISL_663852|2020-08-15
hCoV-19/Australia/VIC17359/2020|EPI_ISL_663856|2020-08-21
hCoV-19/Australia/VIC17375/2020|EPI_ISL_663864|2020-08-20
hCoV-19/Australia/VIC17392/2020|EPI_ISL_663871|2020-08-18
hCoV-19/Australia/VIC17397/2020|EPI_ISL_663872|2020-08-18
hCoV-19/Australia/VIC17454/2020|EPI_ISL_663893|2020-08-20
hCoV-19/Australia/VIC17511/2020|EPI_ISL_663905|2020-08-20
hCoV-19/Australia/VIC17532/2020|EPI_ISL_663911|2020-08-19
hCoV-19/Australia/VIC17536/2020|EPI_ISL_663914|2020-08-19
hCoV-19/Australia/VIC17545/2020|EPI_ISL_663916|2020-08-23
hCoV-19/Australia/VIC17546/2020|EPI_ISL_663917|2020-08-24
hCoV-19/Australia/VIC17547/2020|EPI_ISL_663918|2020-07-29
hCoV-19/Australia/VIC17549/2020|EPI_ISL_663919|2020-08-24
hCoV-19/Australia/VIC17589/2020|EPI_ISL_663937|2020-08-23
hCoV-19/Australia/VIC17591/2020|EPI_ISL_663939|2020-07-17
hCoV-19/Australia/VIC17625/2020|EPI_ISL_663954|2020-07-28
hCoV-19/Australia/VIC17636/2020|EPI_ISL_663960|2020-08-05
hCoV-19/Australia/VIC17649/2020|EPI_ISL_663968|2020-08-05
hCoV-19/Australia/VIC17651/2020|EPI_ISL_663970|2020-08-05
hCoV-19/Australia/VIC17654/2020|EPI_ISL_663973|2020-08-05
hCoV-19/Australia/VIC17655/2020|EPI_ISL_663974|2020-08-01
hCoV-19/Australia/VIC17664/2020|EPI_ISL_663983|2020-07-31
hCoV-19/Australia/VIC17677/2020|EPI_ISL_663992|2020-08-13
hCoV-19/Australia/VIC1944/2020|EPI_ISL_480669|2020-06-07
hCoV-19/Australia/VIC1948/2020|EPI_ISL_480672|2020-06-09
hCoV-19/Australia/VIC1951/2020|EPI_ISL_480675|2020-06-10
hCoV-19/Australia/VIC1984/2020|EPI_ISL_521895|2020-06-11
hCoV-19/Australia/VIC2034/2020|EPI_ISL_480666|2020-06-05
hCoV-19/Australia/VIC2053/2020|EPI_ISL_480749|2020-06-10
hCoV-19/Australia/VIC2068/2020|EPI_ISL_480759|2020-06-13
hCoV-19/Australia/VIC2069/2020|EPI_ISL_480758|2020-06-14
hCoV-19/Australia/VIC2093/2020|EPI_ISL_480704|2020-06-15
hCoV-19/Australia/VIC2118/2020|EPI_ISL_480723|2020-06-17
hCoV-19/Australia/VIC2127/2020|EPI_ISL_480736|2020-06-19
hCoV-19/Australia/VIC2135/2020|EPI_ISL_480733|2020-06-19
hCoV-19/Australia/VIC2143/2020|EPI_ISL_480744|2020-06-20
hCoV-19/Australia/VIC2160/2020|EPI_ISL_480760|2020-06-16
hCoV-19/Australia/VIC2194/2020|EPI_ISL_521940|2020-06-24
hCoV-19/Australia/VIC2198/2020|EPI_ISL_521944|2020-06-24
hCoV-19/Australia/VIC2211/2020|EPI_ISL_521951|2020-06-25
hCoV-19/Australia/VIC2216/2020|EPI_ISL_521956|2020-06-14
hCoV-19/Australia/VIC2224/2020|EPI_ISL_521961|2020-06-14
hCoV-19/Australia/VIC2227/2020|EPI_ISL_521964|2020-06-21
hCoV-19/Australia/VIC2229/2020|EPI_ISL_521966|2020-06-21
hCoV-19/Australia/VIC2230/2020|EPI_ISL_521967|2020-06-21
hCoV-19/Australia/VIC2232/2020|EPI_ISL_521969|2020-06-22
hCoV-19/Australia/VIC2245/2020|EPI_ISL_521978|2020-06-23
hCoV-19/Australia/VIC2257/2020|EPI_ISL_521986|2020-06-24
hCoV-19/Australia/VIC2271/2020|EPI_ISL_521993|2020-06-27
hCoV-19/Australia/VIC2288/2020|EPI_ISL_522010|2020-06-27
hCoV-19/Australia/VIC2294/2020|EPI_ISL_522015|2020-06-28
hCoV-19/Australia/VIC2323/2020|EPI_ISL_522044|2020-06-26
hCoV-19/Australia/VIC2327/2020|EPI_ISL_522048|2020-06-25
hCoV-19/Australia/VIC2357/2020|EPI_ISL_522077|2020-06-26
hCoV-19/Australia/VIC2374/2020|EPI_ISL_522094|2020-06-28
hCoV-19/Australia/VIC2385/2020|EPI_ISL_522103|2020-06-25
hCoV-19/Australia/VIC2386/2020|EPI_ISL_522104|2020-06-26
hCoV-19/Australia/VIC2392/2020|EPI_ISL_522109|2020-06-29
hCoV-19/Australia/VIC2413/2020|EPI_ISL_522124|2020-06-29
hCoV-19/Australia/VIC2441/2020|EPI_ISL_522147|2020-06-26
hCoV-19/Australia/VIC2442/2020|EPI_ISL_522148|2020-06-26
hCoV-19/Australia/VIC2448/2020|EPI_ISL_522154|2020-06-26
hCoV-19/Australia/VIC2451/2020|EPI_ISL_522157|2020-06-28
hCoV-19/Australia/VIC2452/2020|EPI_ISL_522158|2020-06-28
hCoV-19/Australia/VIC2460/2020|EPI_ISL_522166|2020-06-26
hCoV-19/Australia/VIC2469/2020|EPI_ISL_522172|2020-06-28
hCoV-19/Australia/VIC2473/2020|EPI_ISL_522176|2020-06-27
hCoV-19/Australia/VIC2478/2020|EPI_ISL_522181|2020-06-29
hCoV-19/Australia/VIC2479/2020|EPI_ISL_522182|2020-06-28
hCoV-19/Australia/VIC2497/2020|EPI_ISL_522195|2020-06-30
hCoV-19/Australia/VIC2518/2020|EPI_ISL_522213|2020-06-29
hCoV-19/Australia/VIC2525/2020|EPI_ISL_522219|2020-06-30
hCoV-19/Australia/VIC2547/2020|EPI_ISL_522234|2020-06-29
hCoV-19/Australia/VIC2558/2020|EPI_ISL_522242|2020-06-26
hCoV-19/Australia/VIC2582/2020|EPI_ISL_521456|2020-07-01
hCoV-19/Australia/VIC2634/2020|EPI_ISL_521480|2020-07-01
hCoV-19/Australia/VIC2640/2020|EPI_ISL_521486|2020-06-28
hCoV-19/Australia/VIC2649/2020|EPI_ISL_521495|2020-07-01
hCoV-19/Australia/VIC2651/2020|EPI_ISL_521497|2020-07-01
hCoV-19/Australia/VIC2652/2020|EPI_ISL_521498|2020-07-01
hCoV-19/Australia/VIC2670/2020|EPI_ISL_521512|2020-07-02
hCoV-19/Australia/VIC2682/2020|EPI_ISL_521523|2020-06-29
hCoV-19/Australia/VIC2694/2020|EPI_ISL_521534|2020-07-02
hCoV-19/Australia/VIC2721/2020|EPI_ISL_521558|2020-07-04
hCoV-19/Australia/VIC2730/2020|EPI_ISL_521565|2020-07-07
hCoV-19/Australia/VIC2732/2020|EPI_ISL_521567|2020-07-03
hCoV-19/Australia/VIC2750/2020|EPI_ISL_521585|2020-07-05
hCoV-19/Australia/VIC2756/2020|EPI_ISL_521591|2020-07-05
hCoV-19/Australia/VIC2761/2020|EPI_ISL_521596|2020-07-07
hCoV-19/Australia/VIC2765/2020|EPI_ISL_521600|2020-07-07
hCoV-19/Australia/VIC2784/2020|EPI_ISL_521618|2020-07-05
hCoV-19/Australia/VIC2788/2020|EPI_ISL_521622|2020-07-05
hCoV-19/Australia/VIC2801/2020|EPI_ISL_521632|2020-07-01
hCoV-19/Australia/VIC2812/2020|EPI_ISL_521643|2020-07-02
hCoV-19/Australia/VIC2814/2020|EPI_ISL_521645|2020-06-27
hCoV-19/Australia/VIC2822/2020|EPI_ISL_521653|2020-06-30
hCoV-19/Australia/VIC2826/2020|EPI_ISL_521657|2020-07-02
hCoV-19/Australia/VIC2828/2020|EPI_ISL_521659|2020-07-03
hCoV-19/Australia/VIC2842/2020|EPI_ISL_521673|2020-07-02
hCoV-19/Australia/VIC2853/2020|EPI_ISL_521684|2020-07-03
hCoV-19/Australia/VIC2855/2020|EPI_ISL_521686|2020-07-02
hCoV-19/Australia/VIC2858/2020|EPI_ISL_521689|2020-07-02
hCoV-19/Australia/VIC2870/2020|EPI_ISL_521701|2020-07-04
hCoV-19/Australia/VIC2890/2020|EPI_ISL_521721|2020-07-05
hCoV-19/Australia/VIC2892/2020|EPI_ISL_521723|2020-07-02
hCoV-19/Australia/VIC2895/2020|EPI_ISL_521726|2020-07-04
hCoV-19/Australia/VIC2901/2020|EPI_ISL_521732|2020-07-08
hCoV-19/Australia/VIC2913/2020|EPI_ISL_521744|2020-07-08
hCoV-19/Australia/VIC2924/2020|EPI_ISL_521755|2020-07-06
hCoV-19/Australia/VIC2936/2020|EPI_ISL_521767|2020-07-08
hCoV-19/Australia/VIC2940/2020|EPI_ISL_521770|2020-07-08
hCoV-19/Australia/VIC2953/2020|EPI_ISL_521783|2020-07-07
hCoV-19/Australia/VIC2989/2020|EPI_ISL_521819|2020-07-07
hCoV-19/Australia/VIC2996/2020|EPI_ISL_521826|2020-07-07
hCoV-19/Australia/VIC3021/2020|EPI_ISL_521850|2020-07-03
hCoV-19/Australia/VIC3027/2020|EPI_ISL_521856|2020-07-01
hCoV-19/Australia/VIC3028/2020|EPI_ISL_521857|2020-07-01
hCoV-19/Australia/VIC3031/2020|EPI_ISL_520745|2020-07-01
hCoV-19/Australia/VIC3044/2020|EPI_ISL_520757|2020-07-05
hCoV-19/Australia/VIC3049/2020|EPI_ISL_520762|2020-07-05
hCoV-19/Australia/VIC3084/2020|EPI_ISL_520791|2020-07-04
hCoV-19/Australia/VIC3086/2020|EPI_ISL_520793|2020-07-04
hCoV-19/Australia/VIC3101/2020|EPI_ISL_520808|2020-07-06
hCoV-19/Australia/VIC3119/2020|EPI_ISL_520826|2020-07-06
hCoV-19/Australia/VIC3124/2020|EPI_ISL_520831|2020-07-06
hCoV-19/Australia/VIC3134/2020|EPI_ISL_520841|2020-07-04
hCoV-19/Australia/VIC3140/2020|EPI_ISL_520847|2020-07-11
hCoV-19/Australia/VIC3141/2020|EPI_ISL_520848|2020-07-10
hCoV-19/Australia/VIC3146/2020|EPI_ISL_520853|2020-07-12
hCoV-19/Australia/VIC3172/2020|EPI_ISL_520864|2020-07-06
hCoV-19/Australia/VIC3173/2020|EPI_ISL_520865|2020-07-07
hCoV-19/Australia/VIC3179/2020|EPI_ISL_520870|2020-07-07
hCoV-19/Australia/VIC3181/2020|EPI_ISL_520871|2020-07-07
hCoV-19/Australia/VIC3190/2020|EPI_ISL_520877|2020-07-03
hCoV-19/Australia/VIC3206/2020|EPI_ISL_520892|2020-07-05
hCoV-19/Australia/VIC3215/2020|EPI_ISL_520900|2020-07-03
hCoV-19/Australia/VIC3224/2020|EPI_ISL_520907|2020-07-01
hCoV-19/Australia/VIC3225/2020|EPI_ISL_520908|2020-07-01
hCoV-19/Australia/VIC3251/2020|EPI_ISL_520931|2020-07-09
hCoV-19/Australia/VIC3268/2020|EPI_ISL_520947|2020-07-07
hCoV-19/Australia/VIC3272/2020|EPI_ISL_520951|2020-07-07
hCoV-19/Australia/VIC3287/2020|EPI_ISL_520966|2020-07-10
hCoV-19/Australia/VIC3303/2020|EPI_ISL_520982|2020-07-07
hCoV-19/Australia/VIC3309/2020|EPI_ISL_520988|2020-07-07
hCoV-19/Australia/VIC3348/2020|EPI_ISL_521027|2020-07-08
hCoV-19/Australia/VIC3354/2020|EPI_ISL_521033|2020-07-08
hCoV-19/Australia/VIC3358/2020|EPI_ISL_521037|2020-07-08
hCoV-19/Australia/VIC3370/2020|EPI_ISL_521049|2020-07-09
hCoV-19/Australia/VIC3392/2020|EPI_ISL_521071|2020-07-08
hCoV-19/Australia/VIC3419/2020|EPI_ISL_521093|2020-07-12
hCoV-19/Australia/VIC3438/2020|EPI_ISL_521105|2020-07-06
hCoV-19/Australia/VIC3451/2020|EPI_ISL_521116|2020-07-05
hCoV-19/Australia/VIC3482/2020|EPI_ISL_521143|2020-07-08
hCoV-19/Australia/VIC3528/2020|EPI_ISL_520277|2020-07-09
hCoV-19/Australia/VIC3533/2020|EPI_ISL_520282|2020-07-04
hCoV-19/Australia/VIC3545/2020|EPI_ISL_520294|2020-07-06
hCoV-19/Australia/VIC3571/2020|EPI_ISL_520320|2020-07-08
hCoV-19/Australia/VIC3581/2020|EPI_ISL_520329|2020-07-09
hCoV-19/Australia/VIC3602/2020|EPI_ISL_520347|2020-07-09
hCoV-19/Australia/VIC3618/2020|EPI_ISL_520360|2020-07-09
hCoV-19/Australia/VIC3641/2020|EPI_ISL_520381|2020-07-08
hCoV-19/Australia/VIC3807/2020|EPI_ISL_520524|2020-07-13
hCoV-19/Australia/VIC3808/2020|EPI_ISL_520525|2020-07-14
hCoV-19/Australia/VIC3815/2020|EPI_ISL_520531|2020-07-13
hCoV-19/Australia/VIC3826/2020|EPI_ISL_520539|2020-07-10
hCoV-19/Australia/VIC3828/2020|EPI_ISL_520541|2020-07-08
hCoV-19/Australia/VIC3830/2020|EPI_ISL_520543|2020-07-13
hCoV-19/Australia/VIC3857/2020|EPI_ISL_520570|2020-07-05
hCoV-19/Australia/VIC3865/2020|EPI_ISL_520578|2020-07-13
hCoV-19/Australia/VIC3871/2020|EPI_ISL_520584|2020-07-13
hCoV-19/Australia/VIC3877/2020|EPI_ISL_520590|2020-07-13
hCoV-19/Australia/VIC3879/2020|EPI_ISL_520592|2020-07-13
hCoV-19/Australia/VIC3890/2020|EPI_ISL_520602|2020-07-12
hCoV-19/Australia/VIC3918/2020|EPI_ISL_520630|2020-07-12
hCoV-19/Australia/VIC3936/2020|EPI_ISL_520648|2020-07-14
hCoV-19/Australia/VIC3940/2020|EPI_ISL_520651|2020-07-15
hCoV-19/Australia/VIC3946/2020|EPI_ISL_520657|2020-07-13
hCoV-19/Australia/VIC3966/2020|EPI_ISL_519358|2020-07-10
hCoV-19/Australia/VIC3970/2020|EPI_ISL_519362|2020-07-10
hCoV-19/Australia/VIC3986/2020|EPI_ISL_519376|2020-07-15
hCoV-19/Australia/VIC3987/2020|EPI_ISL_519377|2020-07-16
hCoV-19/Australia/VIC3996/2020|EPI_ISL_519385|2020-07-05
hCoV-19/Australia/VIC4009/2020|EPI_ISL_519395|2020-07-10
hCoV-19/Australia/VIC4013/2020|EPI_ISL_519399|2020-07-10
hCoV-19/Australia/VIC4057/2020|EPI_ISL_519439|2020-07-10
hCoV-19/Australia/VIC4091/2020|EPI_ISL_519472|2020-07-14
hCoV-19/Australia/VIC4132/2020|EPI_ISL_519504|2020-07-12
hCoV-19/Australia/VIC4136/2020|EPI_ISL_519508|2020-07-10
hCoV-19/Australia/VIC4204/2020|EPI_ISL_519532|2020-07-16
hCoV-19/Australia/VIC4209/2020|EPI_ISL_519537|2020-07-14
hCoV-19/Australia/VIC4211/2020|EPI_ISL_519539|2020-07-15
hCoV-19/Australia/VIC4215/2020|EPI_ISL_519543|2020-07-16
hCoV-19/Australia/VIC4226/2020|EPI_ISL_519554|2020-07-18
hCoV-19/Australia/VIC4228/2020|EPI_ISL_519556|2020-07-14
hCoV-19/Australia/VIC4234/2020|EPI_ISL_519562|2020-07-16
hCoV-19/Australia/VIC4257/2020|EPI_ISL_519585|2020-07-15
hCoV-19/Australia/VIC4259/2020|EPI_ISL_519587|2020-07-13
hCoV-19/Australia/VIC4375/2020|EPI_ISL_519671|2020-07-13
hCoV-19/Australia/VIC4390/2020|EPI_ISL_519686|2020-07-13
hCoV-19/Australia/VIC4398/2020|EPI_ISL_519694|2020-07-14
hCoV-19/Australia/VIC4401/2020|EPI_ISL_519697|2020-07-13
hCoV-19/Australia/VIC4414/2020|EPI_ISL_519710|2020-07-16
hCoV-19/Australia/VIC4417/2020|EPI_ISL_519713|2020-07-16
hCoV-19/Australia/VIC4419/2020|EPI_ISL_519715|2020-07-18
hCoV-19/Australia/VIC4429/2020|EPI_ISL_519725|2020-07-17
hCoV-19/Australia/VIC4442/2020|EPI_ISL_519738|2020-07-16
hCoV-19/Australia/VIC4459/2020|EPI_ISL_519755|2020-07-16
hCoV-19/Australia/VIC4464/2020|EPI_ISL_519760|2020-07-17
hCoV-19/Australia/VIC4465/2020|EPI_ISL_519761|2020-07-16
hCoV-19/Australia/VIC4467/2020|EPI_ISL_519763|2020-07-16
hCoV-19/Australia/VIC4468/2020|EPI_ISL_519764|2020-07-16
hCoV-19/Australia/VIC4484/2020|EPI_ISL_519780|2020-07-16
hCoV-19/Australia/VIC4493/2020|EPI_ISL_518904|2020-07-15
hCoV-19/Australia/VIC4497/2020|EPI_ISL_518908|2020-07-16
hCoV-19/Australia/VIC4501/2020|EPI_ISL_518912|2020-07-14
hCoV-19/Australia/VIC4512/2020|EPI_ISL_518923|2020-07-19
hCoV-19/Australia/VIC4515/2020|EPI_ISL_518926|2020-07-16
hCoV-19/Australia/VIC4517/2020|EPI_ISL_518928|2020-07-16
hCoV-19/Australia/VIC4518/2020|EPI_ISL_518929|2020-07-16
hCoV-19/Australia/VIC4545/2020|EPI_ISL_518956|2020-07-14
hCoV-19/Australia/VIC4555/2020|EPI_ISL_518965|2020-07-14
hCoV-19/Australia/VIC4556/2020|EPI_ISL_518966|2020-07-15
hCoV-19/Australia/VIC4561/2020|EPI_ISL_518971|2020-07-20
hCoV-19/Australia/VIC4581/2020|EPI_ISL_518983|2020-07-12
hCoV-19/Australia/VIC4587/2020|EPI_ISL_518988|2020-07-12
hCoV-19/Australia/VIC4593/2020|EPI_ISL_518994|2020-07-11
hCoV-19/Australia/VIC4594/2020|EPI_ISL_518995|2020-07-12
hCoV-19/Australia/VIC4597/2020|EPI_ISL_518998|2020-07-11
hCoV-19/Australia/VIC4636/2020|EPI_ISL_519027|2020-07-10
hCoV-19/Australia/VIC4654/2020|EPI_ISL_519043|2020-07-13
hCoV-19/Australia/VIC4675/2020|EPI_ISL_519063|2020-07-16
hCoV-19/Australia/VIC4678/2020|EPI_ISL_519066|2020-07-19
hCoV-19/Australia/VIC4687/2020|EPI_ISL_519075|2020-07-15
hCoV-19/Australia/VIC4695/2020|EPI_ISL_519083|2020-07-17
hCoV-19/Australia/VIC4723/2020|EPI_ISL_519111|2020-07-15
hCoV-19/Australia/VIC4728/2020|EPI_ISL_519116|2020-07-12
hCoV-19/Australia/VIC4736/2020|EPI_ISL_519124|2020-07-14
hCoV-19/Australia/VIC4740/2020|EPI_ISL_519128|2020-07-15
hCoV-19/Australia/VIC4744/2020|EPI_ISL_519132|2020-07-14
hCoV-19/Australia/VIC4764/2020|EPI_ISL_519152|2020-07-17
hCoV-19/Australia/VIC4772/2020|EPI_ISL_519158|2020-07-17
hCoV-19/Australia/VIC4780/2020|EPI_ISL_519166|2020-07-18
hCoV-19/Australia/VIC4783/2020|EPI_ISL_519169|2020-07-14
hCoV-19/Australia/VIC4784/2020|EPI_ISL_519170|2020-07-19
hCoV-19/Australia/VIC4797/2020|EPI_ISL_519183|2020-07-19
hCoV-19/Australia/VIC4799/2020|EPI_ISL_519185|2020-07-18
hCoV-19/Australia/VIC4851/2020|EPI_ISL_519235|2020-07-19
hCoV-19/Australia/VIC4855/2020|EPI_ISL_519239|2020-07-17
hCoV-19/Australia/VIC4867/2020|EPI_ISL_519251|2020-07-18
hCoV-19/Australia/VIC4871/2020|EPI_ISL_519255|2020-07-21
hCoV-19/Australia/VIC4897/2020|EPI_ISL_519275|2020-07-12
hCoV-19/Australia/VIC4904/2020|EPI_ISL_519280|2020-07-14
hCoV-19/Australia/VIC4908/2020|EPI_ISL_519284|2020-07-14
hCoV-19/Australia/VIC4922/2020|EPI_ISL_519297|2020-07-14
hCoV-19/Australia/VIC4931/2020|EPI_ISL_519305|2020-07-14
hCoV-19/Australia/VIC4935/2020|EPI_ISL_519309|2020-07-14
hCoV-19/Australia/VIC4940/2020|EPI_ISL_519314|2020-07-14
hCoV-19/Australia/VIC4953/2020|EPI_ISL_519324|2020-07-14
hCoV-19/Australia/VIC4993/2020|EPI_ISL_519797|2020-07-15
hCoV-19/Australia/VIC5047/2020|EPI_ISL_519851|2020-07-18
hCoV-19/Australia/VIC5055/2020|EPI_ISL_519858|2020-07-17
hCoV-19/Australia/VIC5059/2020|EPI_ISL_519862|2020-07-18
hCoV-19/Australia/VIC5068/2020|EPI_ISL_519871|2020-07-17
hCoV-19/Australia/VIC5075/2020|EPI_ISL_519878|2020-07-17
hCoV-19/Australia/VIC5081/2020|EPI_ISL_519884|2020-07-17
hCoV-19/Australia/VIC5083/2020|EPI_ISL_519886|2020-07-17
hCoV-19/Australia/VIC5084/2020|EPI_ISL_519887|2020-07-17
hCoV-19/Australia/VIC5095/2020|EPI_ISL_519898|2020-07-19
hCoV-19/Australia/VIC5103/2020|EPI_ISL_519906|2020-07-19
hCoV-19/Australia/VIC5125/2020|EPI_ISL_519928|2020-07-18
hCoV-19/Australia/VIC5136/2020|EPI_ISL_519939|2020-07-19
hCoV-19/Australia/VIC5180/2020|EPI_ISL_519950|2020-07-12
hCoV-19/Australia/VIC5191/2020|EPI_ISL_519956|2020-07-18
hCoV-19/Australia/VIC5207/2020|EPI_ISL_519972|2020-07-18
hCoV-19/Australia/VIC5212/2020|EPI_ISL_519977|2020-07-19
hCoV-19/Australia/VIC5221/2020|EPI_ISL_519986|2020-07-20
hCoV-19/Australia/VIC5225/2020|EPI_ISL_519990|2020-07-16
hCoV-19/Australia/VIC5227/2020|EPI_ISL_519992|2020-07-17
hCoV-19/Australia/VIC5230/2020|EPI_ISL_519995|2020-07-20
hCoV-19/Australia/VIC5277/2020|EPI_ISL_520042|2020-07-17
hCoV-19/Australia/VIC5280/2020|EPI_ISL_520045|2020-07-18
hCoV-19/Australia/VIC5282/2020|EPI_ISL_520047|2020-07-17
hCoV-19/Australia/VIC5294/2020|EPI_ISL_520057|2020-07-17
hCoV-19/Australia/VIC5303/2020|EPI_ISL_520066|2020-07-18
hCoV-19/Australia/VIC5304/2020|EPI_ISL_520067|2020-07-18
hCoV-19/Australia/VIC5307/2020|EPI_ISL_520070|2020-07-18
hCoV-19/Australia/VIC5316/2020|EPI_ISL_520079|2020-07-18
hCoV-19/Australia/VIC5317/2020|EPI_ISL_520080|2020-07-18
hCoV-19/Australia/VIC5322/2020|EPI_ISL_520085|2020-07-17
hCoV-19/Australia/VIC5329/2020|EPI_ISL_520092|2020-07-18
hCoV-19/Australia/VIC5336/2020|EPI_ISL_520099|2020-07-17
hCoV-19/Australia/VIC5347/2020|EPI_ISL_520110|2020-07-17
hCoV-19/Australia/VIC5350/2020|EPI_ISL_520113|2020-07-17
hCoV-19/Australia/VIC5352/2020|EPI_ISL_520115|2020-07-17
hCoV-19/Australia/VIC5353/2020|EPI_ISL_520116|2020-07-17
hCoV-19/Australia/VIC5364/2020|EPI_ISL_520127|2020-07-19
hCoV-19/Australia/VIC5371/2020|EPI_ISL_520134|2020-07-18
hCoV-19/Australia/VIC5376/2020|EPI_ISL_520139|2020-07-18
hCoV-19/Australia/VIC5389/2020|EPI_ISL_520152|2020-07-18
hCoV-19/Australia/VIC5396/2020|EPI_ISL_520159|2020-07-19
hCoV-19/Australia/VIC5408/2020|EPI_ISL_520171|2020-07-08
hCoV-19/Australia/VIC5414/2020|EPI_ISL_520177|2020-07-06
hCoV-19/Australia/VIC5439/2020|EPI_ISL_520190|2020-07-15
hCoV-19/Australia/VIC5445/2020|EPI_ISL_520196|2020-07-15
hCoV-19/Australia/VIC5454/2020|EPI_ISL_520204|2020-07-15
hCoV-19/Australia/VIC5458/2020|EPI_ISL_520208|2020-07-16
hCoV-19/Australia/VIC5464/2020|EPI_ISL_520213|2020-07-15
hCoV-19/Australia/VIC5488/2020|EPI_ISL_520234|2020-07-20
hCoV-19/Australia/VIC5499/2020|EPI_ISL_520245|2020-07-21
hCoV-19/Australia/VIC5506/2020|EPI_ISL_518342|2020-07-21
hCoV-19/Australia/VIC5519/2020|EPI_ISL_518354|2020-07-21
hCoV-19/Australia/VIC5545/2020|EPI_ISL_518374|2020-07-20
hCoV-19/Australia/VIC5576/2020|EPI_ISL_518394|2020-07-16
hCoV-19/Australia/VIC5577/2020|EPI_ISL_518395|2020-07-16
hCoV-19/Australia/VIC5589/2020|EPI_ISL_518406|2020-07-19
hCoV-19/Australia/VIC5634/2020|EPI_ISL_518445|2020-07-16
hCoV-19/Australia/VIC5642/2020|EPI_ISL_518453|2020-07-16
hCoV-19/Australia/VIC5650/2020|EPI_ISL_518461|2020-07-16
hCoV-19/Australia/VIC5677/2020|EPI_ISL_518484|2020-07-05
hCoV-19/Australia/VIC5696/2020|EPI_ISL_518501|2020-07-19
hCoV-19/Australia/VIC5700/2020|EPI_ISL_518504|2020-07-19
hCoV-19/Australia/VIC5729/2020|EPI_ISL_518530|2020-07-18
hCoV-19/Australia/VIC5753/2020|EPI_ISL_518551|2020-07-20
hCoV-19/Australia/VIC5754/2020|EPI_ISL_518552|2020-07-22
hCoV-19/Australia/VIC5764/2020|EPI_ISL_518562|2020-07-21
hCoV-19/Australia/VIC5765/2020|EPI_ISL_518563|2020-07-21
hCoV-19/Australia/VIC5780/2020|EPI_ISL_518578|2020-07-20
hCoV-19/Australia/VIC5819/2020|EPI_ISL_518613|2020-07-20
hCoV-19/Australia/VIC5876/2020|EPI_ISL_518662|2020-07-20
hCoV-19/Australia/VIC5892/2020|EPI_ISL_518674|2020-07-21
hCoV-19/Australia/VIC5899/2020|EPI_ISL_518680|2020-07-20
hCoV-19/Australia/VIC5933/2020|EPI_ISL_518712|2020-07-21
hCoV-19/Australia/VIC5943/2020|EPI_ISL_518722|2020-07-20
hCoV-19/Australia/VIC5947/2020|EPI_ISL_518725|2020-07-22
hCoV-19/Australia/VIC5972/2020|EPI_ISL_518747|2020-07-20
hCoV-19/Australia/VIC5995/2020|EPI_ISL_518770|2020-07-20
hCoV-19/Australia/VIC5999/2020|EPI_ISL_518774|2020-07-23
hCoV-19/Australia/VIC6003/2020|EPI_ISL_518778|2020-07-23
hCoV-19/Australia/VIC6010/2020|EPI_ISL_518785|2020-07-23
hCoV-19/Australia/VIC6016/2020|EPI_ISL_518791|2020-07-20
hCoV-19/Australia/VIC6024/2020|EPI_ISL_518065|2020-07-22
hCoV-19/Australia/VIC6039/2020|EPI_ISL_518080|2020-07-25
hCoV-19/Australia/VIC6045/2020|EPI_ISL_518086|2020-07-20
hCoV-19/Australia/VIC6052/2020|EPI_ISL_518092|2020-07-20
hCoV-19/Australia/VIC6054/2020|EPI_ISL_518093|2020-07-23
hCoV-19/Australia/VIC6055/2020|EPI_ISL_518094|2020-07-24
hCoV-19/Australia/VIC6059/2020|EPI_ISL_518097|2020-07-26
hCoV-19/Australia/VIC6074/2020|EPI_ISL_518102|2020-07-21
hCoV-19/Australia/VIC6077/2020|EPI_ISL_518104|2020-07-21
hCoV-19/Australia/VIC6084/2020|EPI_ISL_518110|2020-07-07
hCoV-19/Australia/VIC6090/2020|EPI_ISL_518115|2020-07-19
hCoV-19/Australia/VIC6095/2020|EPI_ISL_518120|2020-07-11
hCoV-19/Australia/VIC6101/2020|EPI_ISL_518124|2020-07-11
hCoV-19/Australia/VIC6102/2020|EPI_ISL_518125|2020-07-11
hCoV-19/Australia/VIC6105/2020|EPI_ISL_518126|2020-07-13
hCoV-19/Australia/VIC6110/2020|EPI_ISL_518130|2020-07-03
hCoV-19/Australia/VIC6118/2020|EPI_ISL_518136|2020-07-22
hCoV-19/Australia/VIC6129/2020|EPI_ISL_518143|2020-07-22
hCoV-19/Australia/VIC6144/2020|EPI_ISL_518155|2020-07-22
hCoV-19/Australia/VIC6177/2020|EPI_ISL_518182|2020-07-22
hCoV-19/Australia/VIC6183/2020|EPI_ISL_518188|2020-07-22
hCoV-19/Australia/VIC6196/2020|EPI_ISL_518198|2020-07-11
hCoV-19/Australia/VIC6201/2020|EPI_ISL_518203|2020-07-23
hCoV-19/Australia/VIC6203/2020|EPI_ISL_518204|2020-07-23
hCoV-19/Australia/VIC6206/2020|EPI_ISL_518207|2020-07-23
hCoV-19/Australia/VIC6213/2020|EPI_ISL_518211|2020-07-23
hCoV-19/Australia/VIC6217/2020|EPI_ISL_518215|2020-07-23
hCoV-19/Australia/VIC6248/2020|EPI_ISL_518241|2020-07-29
hCoV-19/Australia/VIC6255/2020|EPI_ISL_518247|2020-07-20
hCoV-19/Australia/VIC6261/2020|EPI_ISL_518252|2020-07-25
hCoV-19/Australia/VIC6263/2020|EPI_ISL_518254|2020-07-24
hCoV-19/Australia/VIC6267/2020|EPI_ISL_518257|2020-07-26
hCoV-19/Australia/VIC6279/2020|EPI_ISL_518268|2020-07-26
hCoV-19/Australia/VIC6295/2020|EPI_ISL_518283|2020-07-18
hCoV-19/Australia/VIC6314/2020|EPI_ISL_518302|2020-07-24
hCoV-19/Australia/VIC6325/2020|EPI_ISL_518312|2020-07-23
hCoV-19/Australia/VIC6327/2020|EPI_ISL_518314|2020-07-23
hCoV-19/Australia/VIC6352/2020|EPI_ISL_518332|2020-07-21
hCoV-19/Australia/VIC6362/2020|EPI_ISL_521158|2020-07-21
hCoV-19/Australia/VIC6386/2020|EPI_ISL_521178|2020-07-24
hCoV-19/Australia/VIC6406/2020|EPI_ISL_521198|2020-07-23
hCoV-19/Australia/VIC6410/2020|EPI_ISL_521202|2020-07-21
hCoV-19/Australia/VIC6416/2020|EPI_ISL_521208|2020-07-23
hCoV-19/Australia/VIC6429/2020|EPI_ISL_521220|2020-07-24
hCoV-19/Australia/VIC6430/2020|EPI_ISL_521221|2020-07-24
hCoV-19/Australia/VIC6457/2020|EPI_ISL_521235|2020-07-23
hCoV-19/Australia/VIC6465/2020|EPI_ISL_521243|2020-07-23
hCoV-19/Australia/VIC6470/2020|EPI_ISL_521248|2020-07-22
hCoV-19/Australia/VIC6479/2020|EPI_ISL_521257|2020-07-23
hCoV-19/Australia/VIC6491/2020|EPI_ISL_563992|2020-07-27
hCoV-19/Australia/VIC6501/2020|EPI_ISL_521275|2020-07-21
hCoV-19/Australia/VIC6502/2020|EPI_ISL_521276|2020-07-24
hCoV-19/Australia/VIC6524/2020|EPI_ISL_521294|2020-07-23
hCoV-19/Australia/VIC6528/2020|EPI_ISL_521298|2020-07-24
hCoV-19/Australia/VIC6530/2020|EPI_ISL_521300|2020-07-24
hCoV-19/Australia/VIC6534/2020|EPI_ISL_521304|2020-07-24
hCoV-19/Australia/VIC6543/2020|EPI_ISL_521313|2020-07-25
hCoV-19/Australia/VIC6572/2020|EPI_ISL_521338|2020-07-17
hCoV-19/Australia/VIC6582/2020|EPI_ISL_521346|2020-07-18
hCoV-19/Australia/VIC6602/2020|EPI_ISL_521364|2020-07-17
hCoV-19/Australia/VIC6625/2020|EPI_ISL_521385|2020-07-18
hCoV-19/Australia/VIC6637/2020|EPI_ISL_521396|2020-07-19
hCoV-19/Australia/VIC6645/2020|EPI_ISL_521402|2020-07-18
hCoV-19/Australia/VIC6653/2020|EPI_ISL_521410|2020-07-18
hCoV-19/Australia/VIC6654/2020|EPI_ISL_521411|2020-07-18
hCoV-19/Australia/VIC6656/2020|EPI_ISL_521412|2020-07-19
hCoV-19/Australia/VIC6664/2020|EPI_ISL_521420|2020-07-20
hCoV-19/Australia/VIC6672/2020|EPI_ISL_521428|2020-07-20
hCoV-19/Australia/VIC6693/2020|EPI_ISL_521449|2020-07-20
hCoV-19/Australia/VIC6697/2020|EPI_ISL_563999|2020-07-20
hCoV-19/Australia/VIC6698/2020|EPI_ISL_564000|2020-07-21
hCoV-19/Australia/VIC6709/2020|EPI_ISL_562754|2020-07-22
hCoV-19/Australia/VIC6717/2020|EPI_ISL_564008|2020-07-25
hCoV-19/Australia/VIC6719/2020|EPI_ISL_564010|2020-07-25
hCoV-19/Australia/VIC6721/2020|EPI_ISL_564012|2020-07-25
hCoV-19/Australia/VIC6722/2020|EPI_ISL_564013|2020-07-26
hCoV-19/Australia/VIC6727/2020|EPI_ISL_564016|2020-07-25
hCoV-19/Australia/VIC6735/2020|EPI_ISL_564020|2020-07-25
hCoV-19/Australia/VIC6742/2020|EPI_ISL_564023|2020-07-25
hCoV-19/Australia/VIC6749/2020|EPI_ISL_564028|2020-07-26
hCoV-19/Australia/VIC6755/2020|EPI_ISL_564031|2020-07-27
hCoV-19/Australia/VIC6756/2020|EPI_ISL_564032|2020-07-27
hCoV-19/Australia/VIC6758/2020|EPI_ISL_564034|2020-07-27
hCoV-19/Australia/VIC6759/2020|EPI_ISL_564035|2020-07-27
hCoV-19/Australia/VIC6760/2020|EPI_ISL_564036|2020-07-27
hCoV-19/Australia/VIC6770/2020|EPI_ISL_564044|2020-07-29
hCoV-19/Australia/VIC6775/2020|EPI_ISL_564048|2020-07-30
hCoV-19/Australia/VIC6784/2020|EPI_ISL_564053|2020-07-30
hCoV-19/Australia/VIC6790/2020|EPI_ISL_564057|2020-07-21
hCoV-19/Australia/VIC6792/2020|EPI_ISL_564058|2020-07-21
hCoV-19/Australia/VIC6793/2020|EPI_ISL_564059|2020-07-21
hCoV-19/Australia/VIC6795/2020|EPI_ISL_564061|2020-07-21
hCoV-19/Australia/VIC6796/2020|EPI_ISL_564062|2020-07-21
hCoV-19/Australia/VIC6797/2020|EPI_ISL_564063|2020-07-21
hCoV-19/Australia/VIC6801/2020|EPI_ISL_564066|2020-07-21
hCoV-19/Australia/VIC6809/2020|EPI_ISL_564070|2020-07-21
hCoV-19/Australia/VIC6812/2020|EPI_ISL_564071|2020-07-21
hCoV-19/Australia/VIC6825/2020|EPI_ISL_564078|2020-07-24
hCoV-19/Australia/VIC6826/2020|EPI_ISL_564079|2020-07-24
hCoV-19/Australia/VIC6832/2020|EPI_ISL_564084|2020-07-24
hCoV-19/Australia/VIC6836/2020|EPI_ISL_564088|2020-07-25
hCoV-19/Australia/VIC6838/2020|EPI_ISL_564089|2020-07-25
hCoV-19/Australia/VIC6839/2020|EPI_ISL_564090|2020-07-25
hCoV-19/Australia/VIC6846/2020|EPI_ISL_564093|2020-07-25
hCoV-19/Australia/VIC6847/2020|EPI_ISL_564094|2020-07-25
hCoV-19/Australia/VIC6853/2020|EPI_ISL_564097|2020-07-25
hCoV-19/Australia/VIC6857/2020|EPI_ISL_564100|2020-07-26
hCoV-19/Australia/VIC6865/2020|EPI_ISL_564103|2020-07-27
hCoV-19/Australia/VIC6866/2020|EPI_ISL_564104|2020-07-25
hCoV-19/Australia/VIC6867/2020|EPI_ISL_564105|2020-07-25
hCoV-19/Australia/VIC6871/2020|EPI_ISL_564108|2020-07-27
hCoV-19/Australia/VIC6891/2020|EPI_ISL_564118|2020-07-13
hCoV-19/Australia/VIC6899/2020|EPI_ISL_564124|2020-07-21
hCoV-19/Australia/VIC6905/2020|EPI_ISL_564129|2020-07-21
hCoV-19/Australia/VIC6914/2020|EPI_ISL_564135|2020-07-21
hCoV-19/Australia/VIC6921/2020|EPI_ISL_564141|2020-07-21
hCoV-19/Australia/VIC6923/2020|EPI_ISL_564143|2020-07-21
hCoV-19/Australia/VIC6932/2020|EPI_ISL_564149|2020-07-21
hCoV-19/Australia/VIC6938/2020|EPI_ISL_564155|2020-07-21
hCoV-19/Australia/VIC6942/2020|EPI_ISL_564158|2020-07-21
hCoV-19/Australia/VIC6945/2020|EPI_ISL_564159|2020-07-21
hCoV-19/Australia/VIC6952/2020|EPI_ISL_564162|2020-07-23
hCoV-19/Australia/VIC6960/2020|EPI_ISL_564163|2020-07-20
hCoV-19/Australia/VIC6975/2020|EPI_ISL_564172|2020-07-30
hCoV-19/Australia/VIC6979/2020|EPI_ISL_564176|2020-07-23
hCoV-19/Australia/VIC6990/2020|EPI_ISL_564184|2020-07-23
hCoV-19/Australia/VIC6994/2020|EPI_ISL_564188|2020-07-23
hCoV-19/Australia/VIC6998/2020|EPI_ISL_564190|2020-07-23
hCoV-19/Australia/VIC6999/2020|EPI_ISL_564191|2020-07-23
hCoV-19/Australia/VIC7089/2020|EPI_ISL_564223|2020-08-01
hCoV-19/Australia/VIC7090/2020|EPI_ISL_564224|2020-08-01
hCoV-19/Australia/VIC7091/2020|EPI_ISL_564225|2020-08-01
hCoV-19/Australia/VIC7095/2020|EPI_ISL_564227|2020-08-01
hCoV-19/Australia/VIC7098/2020|EPI_ISL_564229|2020-08-01
hCoV-19/Australia/VIC7103/2020|EPI_ISL_564233|2020-08-01
hCoV-19/Australia/VIC7111/2020|EPI_ISL_564237|2020-08-02
hCoV-19/Australia/VIC7117/2020|EPI_ISL_564242|2020-08-03
hCoV-19/Australia/VIC7118/2020|EPI_ISL_564243|2020-08-03
hCoV-19/Australia/VIC7124/2020|EPI_ISL_564244|2020-07-26
hCoV-19/Australia/VIC7125/2020|EPI_ISL_564245|2020-07-27
hCoV-19/Australia/VIC7128/2020|EPI_ISL_564247|2020-07-28
hCoV-19/Australia/VIC7129/2020|EPI_ISL_564248|2020-07-28
hCoV-19/Australia/VIC7132/2020|EPI_ISL_564249|2020-08-04
hCoV-19/Australia/VIC7135/2020|EPI_ISL_564250|2020-08-04
hCoV-19/Australia/VIC7136/2020|EPI_ISL_564251|2020-08-04
hCoV-19/Australia/VIC7191/2020|EPI_ISL_564272|2020-07-25
hCoV-19/Australia/VIC7192/2020|EPI_ISL_564273|2020-07-13
hCoV-19/Australia/VIC7201/2020|EPI_ISL_564278|2020-07-11
hCoV-19/Australia/VIC7203/2020|EPI_ISL_564280|2020-06-29
hCoV-19/Australia/VIC7207/2020|EPI_ISL_564282|2020-07-13
hCoV-19/Australia/VIC7209/2020|EPI_ISL_564284|2020-06-28
hCoV-19/Australia/VIC7223/2020|EPI_ISL_564293|2020-07-26
hCoV-19/Australia/VIC7227/2020|EPI_ISL_564295|2020-07-11
hCoV-19/Australia/VIC7233/2020|EPI_ISL_564300|2020-07-25
hCoV-19/Australia/VIC7236/2020|EPI_ISL_564303|2020-07-26
hCoV-19/Australia/VIC7237/2020|EPI_ISL_564304|2020-07-23
hCoV-19/Australia/VIC7248/2020|EPI_ISL_564311|2020-07-27
hCoV-19/Australia/VIC7249/2020|EPI_ISL_564312|2020-07-27
hCoV-19/Australia/VIC7252/2020|EPI_ISL_564315|2020-07-27
hCoV-19/Australia/VIC7253/2020|EPI_ISL_564316|2020-07-27
hCoV-19/Australia/VIC7271/2020|EPI_ISL_564323|2020-07-23
hCoV-19/Australia/VIC7284/2020|EPI_ISL_564328|2020-07-24
hCoV-19/Australia/VIC7293/2020|EPI_ISL_564330|2020-07-18
hCoV-19/Australia/VIC7302/2020|EPI_ISL_564333|2020-07-21
hCoV-19/Australia/VIC7305/2020|EPI_ISL_564335|2020-07-26
hCoV-19/Australia/VIC7306/2020|EPI_ISL_564336|2020-07-25
hCoV-19/Australia/VIC7311/2020|EPI_ISL_564339|2020-07-26
hCoV-19/Australia/VIC7327/2020|EPI_ISL_564344|2020-08-04
hCoV-19/Australia/VIC7334/2020|EPI_ISL_564346|2020-08-06
hCoV-19/Australia/VIC7344/2020|EPI_ISL_564350|2020-08-06
hCoV-19/Australia/VIC7345/2020|EPI_ISL_564351|2020-07-31
hCoV-19/Australia/VIC7349/2020|EPI_ISL_564353|2020-07-23
hCoV-19/Australia/VIC7351/2020|EPI_ISL_564355|2020-07-24
hCoV-19/Australia/VIC7363/2020|EPI_ISL_564360|2020-07-21
hCoV-19/Australia/VIC7364/2020|EPI_ISL_564361|2020-07-21
hCoV-19/Australia/VIC7367/2020|EPI_ISL_564363|2020-07-27
hCoV-19/Australia/VIC7374/2020|EPI_ISL_564367|2020-07-27
hCoV-19/Australia/VIC7381/2020|EPI_ISL_564370|2020-07-29
hCoV-19/Australia/VIC7382/2020|EPI_ISL_564371|2020-07-29
hCoV-19/Australia/VIC7389/2020|EPI_ISL_564375|2020-07-29
hCoV-19/Australia/VIC7390/2020|EPI_ISL_564376|2020-07-29
hCoV-19/Australia/VIC7394/2020|EPI_ISL_564380|2020-07-29
hCoV-19/Australia/VIC7396/2020|EPI_ISL_564381|2020-07-30
hCoV-19/Australia/VIC7403/2020|EPI_ISL_564385|2020-07-30
hCoV-19/Australia/VIC7409/2020|EPI_ISL_564389|2020-07-31
hCoV-19/Australia/VIC7423/2020|EPI_ISL_564399|2020-07-25
hCoV-19/Australia/VIC7424/2020|EPI_ISL_564400|2020-07-28
hCoV-19/Australia/VIC7426/2020|EPI_ISL_564402|2020-07-29
hCoV-19/Australia/VIC7432/2020|EPI_ISL_564408|2020-08-03
hCoV-19/Australia/VIC7435/2020|EPI_ISL_564411|2020-08-06
hCoV-19/Australia/VIC7436/2020|EPI_ISL_564412|2020-08-07
hCoV-19/Australia/VIC7442/2020|EPI_ISL_564416|2020-07-23
hCoV-19/Australia/VIC7443/2020|EPI_ISL_564417|2020-07-21
hCoV-19/Australia/VIC7445/2020|EPI_ISL_564419|2020-07-23
hCoV-19/Australia/VIC7452/2020|EPI_ISL_564423|2020-07-23
hCoV-19/Australia/VIC7457/2020|EPI_ISL_564428|2020-07-21
hCoV-19/Australia/VIC7459/2020|EPI_ISL_564429|2020-07-23
hCoV-19/Australia/VIC7472/2020|EPI_ISL_564432|2020-07-23
hCoV-19/Australia/VIC7478/2020|EPI_ISL_564437|2020-07-24
hCoV-19/Australia/VIC7484/2020|EPI_ISL_564440|2020-07-15
hCoV-19/Australia/VIC7489/2020|EPI_ISL_564443|2020-07-24
hCoV-19/Australia/VIC7491/2020|EPI_ISL_564444|2020-07-24
hCoV-19/Australia/VIC7492/2020|EPI_ISL_564445|2020-07-24
hCoV-19/Australia/VIC7495/2020|EPI_ISL_564448|2020-07-24
hCoV-19/Australia/VIC7502/2020|EPI_ISL_564452|2020-07-23
hCoV-19/Australia/VIC7504/2020|EPI_ISL_564453|2020-07-22
hCoV-19/Australia/VIC7528/2020|EPI_ISL_564472|2020-07-24
hCoV-19/Australia/VIC7529/2020|EPI_ISL_564473|2020-07-14
hCoV-19/Australia/VIC7538/2020|EPI_ISL_564482|2020-07-23
hCoV-19/Australia/VIC7543/2020|EPI_ISL_564486|2020-07-23
hCoV-19/Australia/VIC7547/2020|EPI_ISL_564490|2020-07-23
hCoV-19/Australia/VIC7553/2020|EPI_ISL_564494|2020-07-24
hCoV-19/Australia/VIC7555/2020|EPI_ISL_564495|2020-07-24
hCoV-19/Australia/VIC7558/2020|EPI_ISL_564497|2020-07-23
hCoV-19/Australia/VIC7576/2020|EPI_ISL_564508|2020-07-26
hCoV-19/Australia/VIC7582/2020|EPI_ISL_564512|2020-07-25
hCoV-19/Australia/VIC7586/2020|EPI_ISL_564514|2020-07-22
hCoV-19/Australia/VIC7589/2020|EPI_ISL_564515|2020-07-23
hCoV-19/Australia/VIC7598/2020|EPI_ISL_564522|2020-07-27
hCoV-19/Australia/VIC7603/2020|EPI_ISL_564523|2020-07-27
hCoV-19/Australia/VIC7604/2020|EPI_ISL_564524|2020-07-28
hCoV-19/Australia/VIC7610/2020|EPI_ISL_564526|2020-07-27
hCoV-19/Australia/VIC7611/2020|EPI_ISL_564527|2020-07-27
hCoV-19/Australia/VIC7613/2020|EPI_ISL_564529|2020-07-22
hCoV-19/Australia/VIC7614/2020|EPI_ISL_564530|2020-07-21
hCoV-19/Australia/VIC7615/2020|EPI_ISL_564531|2020-07-21
hCoV-19/Australia/VIC7625/2020|EPI_ISL_564541|2020-07-23
hCoV-19/Australia/VIC7658/2020|EPI_ISL_564558|2020-08-10
hCoV-19/Australia/VIC7678/2020|EPI_ISL_564571|2020-07-25
hCoV-19/Australia/VIC7685/2020|EPI_ISL_564575|2020-07-31
hCoV-19/Australia/VIC7686/2020|EPI_ISL_564576|2020-08-01
hCoV-19/Australia/VIC7687/2020|EPI_ISL_564577|2020-07-31
hCoV-19/Australia/VIC7696/2020|EPI_ISL_564585|2020-08-03
hCoV-19/Australia/VIC7698/2020|EPI_ISL_564587|2020-08-03
hCoV-19/Australia/VIC7699/2020|EPI_ISL_564588|2020-08-02
hCoV-19/Australia/VIC7702/2020|EPI_ISL_564591|2020-08-01
hCoV-19/Australia/VIC7704/2020|EPI_ISL_564592|2020-08-01
hCoV-19/Australia/VIC7716/2020|EPI_ISL_564599|2020-08-04
hCoV-19/Australia/VIC7718/2020|EPI_ISL_564601|2020-08-04
hCoV-19/Australia/VIC7722/2020|EPI_ISL_564605|2020-08-03
hCoV-19/Australia/VIC7723/2020|EPI_ISL_564606|2020-08-02
hCoV-19/Australia/VIC7727/2020|EPI_ISL_564610|2020-08-04
hCoV-19/Australia/VIC7734/2020|EPI_ISL_564615|2020-08-05
hCoV-19/Australia/VIC7736/2020|EPI_ISL_564616|2020-08-05
hCoV-19/Australia/VIC7746/2020|EPI_ISL_564624|2020-08-06
hCoV-19/Australia/VIC7749/2020|EPI_ISL_564627|2020-07-24
hCoV-19/Australia/VIC7751/2020|EPI_ISL_564629|2020-07-31
hCoV-19/Australia/VIC7754/2020|EPI_ISL_564630|2020-07-25
hCoV-19/Australia/VIC7756/2020|EPI_ISL_564632|2020-07-31
hCoV-19/Australia/VIC7761/2020|EPI_ISL_564636|2020-08-02
hCoV-19/Australia/VIC7766/2020|EPI_ISL_564641|2020-08-02
hCoV-19/Australia/VIC7777/2020|EPI_ISL_564649|2020-08-02
hCoV-19/Australia/VIC7792/2020|EPI_ISL_564660|2020-08-02
hCoV-19/Australia/VIC7797/2020|EPI_ISL_564665|2020-08-08
hCoV-19/Australia/VIC7803/2020|EPI_ISL_564668|2020-08-09
hCoV-19/Australia/VIC7804/2020|EPI_ISL_564669|2020-08-02
hCoV-19/Australia/VIC7805/2020|EPI_ISL_564670|2020-08-02
hCoV-19/Australia/VIC7818/2020|EPI_ISL_564676|2020-07-26
hCoV-19/Australia/VIC7819/2020|EPI_ISL_564677|2020-08-08
hCoV-19/Australia/VIC7824/2020|EPI_ISL_564680|2020-08-10
hCoV-19/Australia/VIC7840/2020|EPI_ISL_564691|2020-07-29
hCoV-19/Australia/VIC7841/2020|EPI_ISL_564692|2020-07-29
hCoV-19/Australia/VIC7846/2020|EPI_ISL_564697|2020-07-27
hCoV-19/Australia/VIC7851/2020|EPI_ISL_564702|2020-07-27
hCoV-19/Australia/VIC7856/2020|EPI_ISL_564707|2020-07-29
hCoV-19/Australia/VIC7857/2020|EPI_ISL_564708|2020-07-30
hCoV-19/Australia/VIC7859/2020|EPI_ISL_564709|2020-07-27
hCoV-19/Australia/VIC7860/2020|EPI_ISL_564710|2020-07-28
hCoV-19/Australia/VIC7861/2020|EPI_ISL_564711|2020-07-27
hCoV-19/Australia/VIC7863/2020|EPI_ISL_564713|2020-07-27
hCoV-19/Australia/VIC7864/2020|EPI_ISL_564714|2020-07-27
hCoV-19/Australia/VIC7865/2020|EPI_ISL_564715|2020-07-29
hCoV-19/Australia/VIC7871/2020|EPI_ISL_564719|2020-08-10
hCoV-19/Australia/VIC7881/2020|EPI_ISL_564724|2020-08-10
hCoV-19/Australia/VIC7884/2020|EPI_ISL_564726|2020-08-09
hCoV-19/Australia/VIC7886/2020|EPI_ISL_564728|2020-08-07
hCoV-19/Australia/VIC7889/2020|EPI_ISL_564730|2020-08-17
hCoV-19/Australia/VIC7891/2020|EPI_ISL_564732|2020-08-17
hCoV-19/Australia/VIC7894/2020|EPI_ISL_564733|2020-08-06
hCoV-19/Australia/VIC7895/2020|EPI_ISL_564734|2020-08-07
hCoV-19/Australia/VIC7908/2020|EPI_ISL_564738|2020-08-16
hCoV-19/Australia/VIC7919/2020|EPI_ISL_562623|2020-08-16
hCoV-19/Australia/VIC7925/2020|EPI_ISL_564747|2020-08-07
hCoV-19/Australia/VIC7926/2020|EPI_ISL_564748|2020-08-06
hCoV-19/Australia/VIC7927/2020|EPI_ISL_564749|2020-08-06
hCoV-19/Australia/VIC7929/2020|EPI_ISL_564751|2020-08-06
hCoV-19/Australia/VIC7948/2020|EPI_ISL_564764|2020-08-12
hCoV-19/Australia/VIC7956/2020|EPI_ISL_564767|2020-08-16
hCoV-19/Australia/VIC7959/2020|EPI_ISL_564770|2020-08-07
hCoV-19/Australia/VIC7962/2020|EPI_ISL_564773|2020-08-06
hCoV-19/Australia/VIC7963/2020|EPI_ISL_564774|2020-08-06
hCoV-19/Australia/VIC7978/2020|EPI_ISL_564785|2020-08-12
hCoV-19/Australia/VIC7991/2020|EPI_ISL_564794|2020-08-14
hCoV-19/Australia/VIC7997/2020|EPI_ISL_564797|2020-08-13
hCoV-19/Australia/VIC8006/2020|EPI_ISL_564799|2020-08-12
hCoV-19/Australia/VIC8016/2020|EPI_ISL_564804|2020-08-12
hCoV-19/Australia/VIC8018/2020|EPI_ISL_564805|2020-08-12
hCoV-19/Australia/VIC8020/2020|EPI_ISL_564806|2020-08-14
hCoV-19/Australia/VIC8030/2020|EPI_ISL_564811|2020-08-12
hCoV-19/Australia/VIC8032/2020|EPI_ISL_564812|2020-08-11
hCoV-19/Australia/VIC8040/2020|EPI_ISL_564815|2020-08-13
hCoV-19/Australia/VIC8050/2020|EPI_ISL_564818|2020-08-12
hCoV-19/Australia/VIC8053/2020|EPI_ISL_564821|2020-08-12
hCoV-19/Australia/VIC8055/2020|EPI_ISL_564822|2020-08-13
hCoV-19/Australia/VIC8060/2020|EPI_ISL_564825|2020-08-17
hCoV-19/Australia/VIC8063/2020|EPI_ISL_564828|2020-08-16
hCoV-19/Australia/VIC8069/2020|EPI_ISL_564830|2020-08-17
hCoV-19/Australia/VIC8073/2020|EPI_ISL_564832|2020-08-17
hCoV-19/Australia/VIC8076/2020|EPI_ISL_562624|2020-08-18
hCoV-19/Australia/VIC8078/2020|EPI_ISL_564836|2020-08-17
hCoV-19/Australia/VIC8081/2020|EPI_ISL_564837|2020-08-15
hCoV-19/Australia/VIC8086/2020|EPI_ISL_564840|2020-08-12
hCoV-19/Australia/VIC8091/2020|EPI_ISL_564842|2020-08-16
hCoV-19/Australia/VIC8094/2020|EPI_ISL_564844|2020-08-16
hCoV-19/Australia/VIC8103/2020|EPI_ISL_564850|2020-08-16
hCoV-19/Australia/VIC8105/2020|EPI_ISL_564852|2020-08-16
hCoV-19/Australia/VIC8109/2020|EPI_ISL_562662|2020-08-13
hCoV-19/Australia/VIC8122/2020|EPI_ISL_564861|2020-08-15
hCoV-19/Australia/VIC8125/2020|EPI_ISL_564864|2020-08-15
hCoV-19/Australia/VIC8129/2020|EPI_ISL_564866|2020-08-06
hCoV-19/Australia/VIC8131/2020|EPI_ISL_564868|2020-08-06
hCoV-19/Australia/VIC8157/2020|EPI_ISL_564876|2020-08-05
hCoV-19/Australia/VIC8159/2020|EPI_ISL_564877|2020-08-06
hCoV-19/Australia/VIC8174/2020|EPI_ISL_564884|2020-08-13
hCoV-19/Australia/VIC8181/2020|EPI_ISL_564886|2020-08-13
hCoV-19/Australia/VIC8183/2020|EPI_ISL_564888|2020-08-13
hCoV-19/Australia/VIC8184/2020|EPI_ISL_564889|2020-08-13
hCoV-19/Australia/VIC8188/2020|EPI_ISL_562664|2020-08-13
hCoV-19/Australia/VIC8191/2020|EPI_ISL_564892|2020-08-13
hCoV-19/Australia/VIC8202/2020|EPI_ISL_564897|2020-08-10
hCoV-19/Australia/VIC8209/2020|EPI_ISL_564901|2020-08-10
hCoV-19/Australia/VIC8222/2020|EPI_ISL_564908|2020-08-11
hCoV-19/Australia/VIC8229/2020|EPI_ISL_564910|2020-08-11
hCoV-19/Australia/VIC8236/2020|EPI_ISL_564912|2020-08-11
hCoV-19/Australia/VIC8238/2020|EPI_ISL_564913|2020-08-06
hCoV-19/Australia/VIC8241/2020|EPI_ISL_564916|2020-08-17
hCoV-19/Australia/VIC8243/2020|EPI_ISL_564917|2020-08-06
hCoV-19/Australia/VIC8248/2020|EPI_ISL_564919|2020-08-15
hCoV-19/Australia/VIC8281/2020|EPI_ISL_564927|2020-08-19
hCoV-19/Australia/VIC8284/2020|EPI_ISL_562689|2020-08-20
hCoV-19/Australia/VIC8295/2020|EPI_ISL_562626|2020-08-14
hCoV-19/Australia/VIC8297/2020|EPI_ISL_564929|2020-08-15
hCoV-19/Australia/VIC8304/2020|EPI_ISL_564931|2020-08-19
hCoV-19/Australia/VIC8322/2020|EPI_ISL_564938|2020-08-13
hCoV-19/Australia/VIC8324/2020|EPI_ISL_564940|2020-08-12
hCoV-19/Australia/VIC8337/2020|EPI_ISL_564950|2020-08-13
hCoV-19/Australia/VIC8340/2020|EPI_ISL_564952|2020-08-07
hCoV-19/Australia/VIC8342/2020|EPI_ISL_564954|2020-08-07
hCoV-19/Australia/VIC8343/2020|EPI_ISL_564955|2020-08-12
hCoV-19/Australia/VIC8352/2020|EPI_ISL_564961|2020-08-11
hCoV-19/Australia/VIC8354/2020|EPI_ISL_564963|2020-08-12
hCoV-19/Australia/VIC8363/2020|EPI_ISL_564965|2020-08-14
hCoV-19/Australia/VIC8368/2020|EPI_ISL_564969|2020-08-12
hCoV-19/Australia/VIC8379/2020|EPI_ISL_564973|2020-08-12
hCoV-19/Australia/VIC8382/2020|EPI_ISL_564974|2020-08-12
hCoV-19/Australia/VIC8385/2020|EPI_ISL_564975|2020-08-12
hCoV-19/Australia/VIC8386/2020|EPI_ISL_564976|2020-08-12
hCoV-19/Australia/VIC8387/2020|EPI_ISL_564977|2020-08-13
hCoV-19/Australia/VIC8391/2020|EPI_ISL_564979|2020-08-12
hCoV-19/Australia/VIC8401/2020|EPI_ISL_564987|2020-07-23
hCoV-19/Australia/VIC8413/2020|EPI_ISL_564995|2020-07-23
hCoV-19/Australia/VIC8415/2020|EPI_ISL_564996|2020-07-24
hCoV-19/Australia/VIC8417/2020|EPI_ISL_564998|2020-07-24
hCoV-19/Australia/VIC8422/2020|EPI_ISL_565001|2020-07-28
hCoV-19/Australia/VIC8434/2020|EPI_ISL_565008|2020-07-21
hCoV-19/Australia/VIC8435/2020|EPI_ISL_565009|2020-07-28
hCoV-19/Australia/VIC8437/2020|EPI_ISL_565011|2020-07-28
hCoV-19/Australia/VIC8440/2020|EPI_ISL_565013|2020-07-27
hCoV-19/Australia/VIC8457/2020|EPI_ISL_565027|2020-07-27
hCoV-19/Australia/VIC8458/2020|EPI_ISL_565028|2020-07-27
hCoV-19/Australia/VIC8460/2020|EPI_ISL_565030|2020-07-27
hCoV-19/Australia/VIC8462/2020|EPI_ISL_565032|2020-07-28
hCoV-19/Australia/VIC8468/2020|EPI_ISL_565036|2020-07-27
hCoV-19/Australia/VIC8478/2020|EPI_ISL_565043|2020-07-27
hCoV-19/Australia/VIC8495/2020|EPI_ISL_565051|2020-08-19
hCoV-19/Australia/VIC8497/2020|EPI_ISL_565053|2020-08-19
hCoV-19/Australia/VIC8500/2020|EPI_ISL_562170|2020-07-24
hCoV-19/Australia/VIC8501/2020|EPI_ISL_565055|2020-07-28
hCoV-19/Australia/VIC8508/2020|EPI_ISL_565060|2020-07-28
hCoV-19/Australia/VIC8509/2020|EPI_ISL_565061|2020-07-28
hCoV-19/Australia/VIC8510/2020|EPI_ISL_565062|2020-07-28
hCoV-19/Australia/VIC8513/2020|EPI_ISL_565064|2020-07-28
hCoV-19/Australia/VIC8520/2020|EPI_ISL_565070|2020-07-29
hCoV-19/Australia/VIC8521/2020|EPI_ISL_565071|2020-07-28
hCoV-19/Australia/VIC8527/2020|EPI_ISL_565076|2020-08-01
hCoV-19/Australia/VIC8530/2020|EPI_ISL_565078|2020-08-04
hCoV-19/Australia/VIC8541/2020|EPI_ISL_565082|2020-08-17
hCoV-19/Australia/VIC8545/2020|EPI_ISL_565083|2020-08-17
hCoV-19/Australia/VIC8550/2020|EPI_ISL_565087|2020-08-18
hCoV-19/Australia/VIC8552/2020|EPI_ISL_565088|2020-08-15
hCoV-19/Australia/VIC8558/2020|EPI_ISL_565089|2020-08-17
hCoV-19/Australia/VIC8589/2020|EPI_ISL_565103|2020-08-15
hCoV-19/Australia/VIC8619/2020|EPI_ISL_565111|2020-07-29
hCoV-19/Australia/VIC8621/2020|EPI_ISL_565112|2020-07-29
hCoV-19/Australia/VIC8642/2020|EPI_ISL_565126|2020-08-18
hCoV-19/Australia/VIC8660/2020|EPI_ISL_565133|2020-08-12
hCoV-19/Australia/VIC8665/2020|EPI_ISL_565135|2020-08-11
hCoV-19/Australia/VIC8670/2020|EPI_ISL_565137|2020-07-24
hCoV-19/Australia/VIC8710/2020|EPI_ISL_565150|2020-07-26
hCoV-19/Australia/VIC8711/2020|EPI_ISL_565151|2020-07-26
hCoV-19/Australia/VIC8712/2020|EPI_ISL_565152|2020-07-26
hCoV-19/Australia/VIC8716/2020|EPI_ISL_565154|2020-07-27
hCoV-19/Australia/VIC8720/2020|EPI_ISL_565156|2020-07-27
hCoV-19/Australia/VIC8721/2020|EPI_ISL_565157|2020-07-26
hCoV-19/Australia/VIC8732/2020|EPI_ISL_565160|2020-07-27
hCoV-19/Australia/VIC8736/2020|EPI_ISL_565163|2020-07-27
hCoV-19/Australia/VIC8744/2020|EPI_ISL_565171|2020-07-27
hCoV-19/Australia/VIC8752/2020|EPI_ISL_565175|2020-07-28
hCoV-19/Australia/VIC8756/2020|EPI_ISL_565177|2020-07-28
hCoV-19/Australia/VIC8757/2020|EPI_ISL_565178|2020-07-28
hCoV-19/Australia/VIC8767/2020|EPI_ISL_565182|2020-07-29
hCoV-19/Australia/VIC8768/2020|EPI_ISL_565183|2020-07-29
hCoV-19/Australia/VIC8769/2020|EPI_ISL_565184|2020-07-29
hCoV-19/Australia/VIC8773/2020|EPI_ISL_565185|2020-07-29
hCoV-19/Australia/VIC8776/2020|EPI_ISL_565187|2020-07-29
hCoV-19/Australia/VIC8781/2020|EPI_ISL_565190|2020-07-30
hCoV-19/Australia/VIC8785/2020|EPI_ISL_565194|2020-07-30
hCoV-19/Australia/VIC8794/2020|EPI_ISL_565200|2020-07-31
hCoV-19/Australia/VIC8795/2020|EPI_ISL_565201|2020-07-31
hCoV-19/Australia/VIC8798/2020|EPI_ISL_565202|2020-07-31
hCoV-19/Australia/VIC8800/2020|EPI_ISL_565203|2020-07-31
hCoV-19/Australia/VIC8801/2020|EPI_ISL_565204|2020-07-31
hCoV-19/Australia/VIC8805/2020|EPI_ISL_565207|2020-07-31
hCoV-19/Australia/VIC8814/2020|EPI_ISL_565212|2020-07-31
hCoV-19/Australia/VIC8815/2020|EPI_ISL_565213|2020-08-01
hCoV-19/Australia/VIC8819/2020|EPI_ISL_565216|2020-08-02
hCoV-19/Australia/VIC8824/2020|EPI_ISL_565217|2020-08-03
hCoV-19/Australia/VIC8825/2020|EPI_ISL_565218|2020-07-28
hCoV-19/Australia/VIC8830/2020|EPI_ISL_565221|2020-07-27
hCoV-19/Australia/VIC8834/2020|EPI_ISL_565224|2020-07-23
hCoV-19/Australia/VIC8835/2020|EPI_ISL_565225|2020-07-23
hCoV-19/Australia/VIC8837/2020|EPI_ISL_565226|2020-07-23
hCoV-19/Australia/VIC8840/2020|EPI_ISL_565227|2020-07-22
hCoV-19/Australia/VIC8842/2020|EPI_ISL_565229|2020-07-24
hCoV-19/Australia/VIC8846/2020|EPI_ISL_565232|2020-07-23
hCoV-19/Australia/VIC8851/2020|EPI_ISL_565236|2020-07-23
hCoV-19/Australia/VIC8852/2020|EPI_ISL_565237|2020-07-23
hCoV-19/Australia/VIC8854/2020|EPI_ISL_565239|2020-07-23
hCoV-19/Australia/VIC8855/2020|EPI_ISL_565240|2020-07-22
hCoV-19/Australia/VIC8858/2020|EPI_ISL_565242|2020-07-20
hCoV-19/Australia/VIC8864/2020|EPI_ISL_565245|2020-07-23
hCoV-19/Australia/VIC8865/2020|EPI_ISL_565246|2020-07-24
hCoV-19/Australia/VIC8870/2020|EPI_ISL_565249|2020-07-23
hCoV-19/Australia/VIC8871/2020|EPI_ISL_565250|2020-07-24
hCoV-19/Australia/VIC8872/2020|EPI_ISL_565251|2020-07-24
hCoV-19/Australia/VIC8885/2020|EPI_ISL_565261|2020-07-25
hCoV-19/Australia/VIC8887/2020|EPI_ISL_565263|2020-07-24
hCoV-19/Australia/VIC8893/2020|EPI_ISL_565267|2020-07-24
hCoV-19/Australia/VIC8894/2020|EPI_ISL_565268|2020-07-22
hCoV-19/Australia/VIC8897/2020|EPI_ISL_565270|2020-07-14
hCoV-19/Australia/VIC8912/2020|EPI_ISL_565280|2020-07-14
hCoV-19/Australia/VIC8928/2020|EPI_ISL_562707|2020-07-29
hCoV-19/Australia/VIC8929/2020|EPI_ISL_565285|2020-07-28
hCoV-19/Australia/VIC8932/2020|EPI_ISL_565287|2020-07-23
hCoV-19/Australia/VIC8933/2020|EPI_ISL_565288|2020-07-23
hCoV-19/Australia/VIC8935/2020|EPI_ISL_565290|2020-07-23
hCoV-19/Australia/VIC8936/2020|EPI_ISL_565291|2020-07-23
hCoV-19/Australia/VIC8937/2020|EPI_ISL_565292|2020-07-23
hCoV-19/Australia/VIC8939/2020|EPI_ISL_565293|2020-07-23
hCoV-19/Australia/VIC8940/2020|EPI_ISL_565294|2020-07-23
hCoV-19/Australia/VIC8946/2020|EPI_ISL_565300|2020-07-28
hCoV-19/Australia/VIC8948/2020|EPI_ISL_565302|2020-07-27
hCoV-19/Australia/VIC8965/2020|EPI_ISL_565317|2020-07-28
hCoV-19/Australia/VIC8969/2020|EPI_ISL_565321|2020-07-28
hCoV-19/Australia/VIC8971/2020|EPI_ISL_565323|2020-07-28
hCoV-19/Australia/VIC8974/2020|EPI_ISL_565325|2020-07-28
hCoV-19/Australia/VIC8978/2020|EPI_ISL_565328|2020-07-28
hCoV-19/Australia/VIC8979/2020|EPI_ISL_565329|2020-07-28
hCoV-19/Australia/VIC8980/2020|EPI_ISL_565330|2020-07-28
hCoV-19/Australia/VIC8986/2020|EPI_ISL_565336|2020-07-27
hCoV-19/Australia/VIC8988/2020|EPI_ISL_565338|2020-07-27
hCoV-19/Australia/VIC8991/2020|EPI_ISL_565341|2020-07-27
hCoV-19/Australia/VIC8993/2020|EPI_ISL_565343|2020-07-27
hCoV-19/Australia/VIC8996/2020|EPI_ISL_565346|2020-07-25
hCoV-19/Australia/VIC8997/2020|EPI_ISL_565347|2020-07-27
hCoV-19/Australia/VIC9011/2020|EPI_ISL_565354|2020-07-31
hCoV-19/Australia/VIC9020/2020|EPI_ISL_565357|2020-07-24
hCoV-19/Australia/VIC9028/2020|EPI_ISL_565363|2020-07-29
hCoV-19/Australia/VIC9048/2020|EPI_ISL_565373|2020-08-17
hCoV-19/Australia/VIC9055/2020|EPI_ISL_565376|2020-07-06
hCoV-19/Australia/VIC9083/2020|EPI_ISL_565385|2020-08-06
hCoV-19/Australia/VIC9086/2020|EPI_ISL_565387|2020-08-20
hCoV-19/Australia/VIC9090/2020|EPI_ISL_565389|2020-08-19
hCoV-19/Australia/VIC9096/2020|EPI_ISL_565392|2020-08-19
hCoV-19/Australia/VIC9121/2020|EPI_ISL_562169|2020-08-19
hCoV-19/Australia/VIC9130/2020|EPI_ISL_562629|2020-08-19
hCoV-19/Australia/VIC9136/2020|EPI_ISL_565406|2020-08-22
hCoV-19/Australia/VIC9141/2020|EPI_ISL_565408|2020-08-22
hCoV-19/Australia/VIC9145/2020|EPI_ISL_565412|2020-08-21
hCoV-19/Australia/VIC9146/2020|EPI_ISL_565413|2020-08-21
hCoV-19/Australia/VIC9152/2020|EPI_ISL_565415|2020-08-17
hCoV-19/Australia/VIC9204/2020|EPI_ISL_565441|2020-08-23
hCoV-19/Australia/VIC9213/2020|EPI_ISL_565445|2020-08-21
hCoV-19/Australia/VIC9215/2020|EPI_ISL_565446|2020-08-21
hCoV-19/Australia/VIC9216/2020|EPI_ISL_565447|2020-08-21
hCoV-19/Australia/VIC9219/2020|EPI_ISL_565449|2020-08-20
hCoV-19/Australia/VIC9226/2020|EPI_ISL_565454|2020-08-16
hCoV-19/Australia/VIC9238/2020|EPI_ISL_565458|2020-08-17
hCoV-19/Australia/VIC9242/2020|EPI_ISL_565461|2020-08-11
hCoV-19/Australia/VIC9248/2020|EPI_ISL_565464|2020-08-11
hCoV-19/Australia/VIC9251/2020|EPI_ISL_565466|2020-08-11
hCoV-19/Australia/VIC9253/2020|EPI_ISL_565468|2020-08-23
hCoV-19/Australia/VIC9260/2020|EPI_ISL_565474|2020-08-21
hCoV-19/Australia/VIC9303/2020|EPI_ISL_565497|2020-08-18
hCoV-19/Australia/VIC9316/2020|EPI_ISL_562632|2020-08-19
hCoV-19/Australia/VIC9322/2020|EPI_ISL_565506|2020-08-20
hCoV-19/Australia/VIC9325/2020|EPI_ISL_562633|2020-08-21
hCoV-19/Australia/VIC9346/2020|EPI_ISL_565513|2020-08-07
hCoV-19/Australia/VIC9377/2020|EPI_ISL_565530|2020-08-21
hCoV-19/Australia/VIC9382/2020|EPI_ISL_565533|2020-08-17
hCoV-19/Australia/VIC9396/2020|EPI_ISL_562673|2020-08-18
hCoV-19/Australia/VIC9397/2020|EPI_ISL_565536|2020-08-18
hCoV-19/Australia/VIC9403/2020|EPI_ISL_565537|2020-08-19
hCoV-19/Australia/VIC9422/2020|EPI_ISL_562698|2020-08-19
hCoV-19/Australia/VIC9424/2020|EPI_ISL_565543|2020-08-19
hCoV-19/Australia/VIC9441/2020|EPI_ISL_565554|2020-08-18
hCoV-19/Australia/VIC9444/2020|EPI_ISL_565556|2020-08-18
hCoV-19/Australia/VIC9455/2020|EPI_ISL_565559|2020-08-16
hCoV-19/Australia/VIC9460/2020|EPI_ISL_565562|2020-08-16
hCoV-19/Australia/VIC9490/2020|EPI_ISL_565571|2020-08-16
hCoV-19/Australia/VIC9505/2020|EPI_ISL_565578|2020-08-14
hCoV-19/Australia/VIC9508/2020|EPI_ISL_565580|2020-08-14
hCoV-19/Australia/VIC9520/2020|EPI_ISL_565584|2020-08-19
hCoV-19/Australia/VIC9526/2020|EPI_ISL_565588|2020-08-20
hCoV-19/Australia/VIC9542/2020|EPI_ISL_594145|2020-08-21
hCoV-19/Australia/VIC9579/2020|EPI_ISL_565610|2020-08-22
hCoV-19/Australia/VIC9583/2020|EPI_ISL_565612|2020-08-22
hCoV-19/Australia/VIC9584/2020|EPI_ISL_565613|2020-08-21
hCoV-19/Australia/VIC9590/2020|EPI_ISL_562681|2020-08-23
hCoV-19/Australia/VIC9591/2020|EPI_ISL_562682|2020-08-23
hCoV-19/Australia/VIC9604/2020|EPI_ISL_565622|2020-07-30
hCoV-19/Australia/VIC9667/2020|EPI_ISL_565644|2020-08-03
hCoV-19/Australia/VIC9675/2020|EPI_ISL_565647|2020-08-15
hCoV-19/Australia/VIC9677/2020|EPI_ISL_565649|2020-08-19
hCoV-19/Australia/VIC9686/2020|EPI_ISL_565653|2020-08-24
hCoV-19/Australia/VIC9689/2020|EPI_ISL_565655|2020-08-24
hCoV-19/Australia/VIC9695/2020|EPI_ISL_565658|2020-08-23
hCoV-19/Australia/VIC9698/2020|EPI_ISL_565661|2020-08-22
hCoV-19/Australia/VIC9716/2020|EPI_ISL_565670|2020-08-24
hCoV-19/Australia/VIC9722/2020|EPI_ISL_565673|2020-08-25
hCoV-19/Australia/VIC9724/2020|EPI_ISL_565674|2020-08-24
hCoV-19/Australia/VIC9725/2020|EPI_ISL_565675|2020-08-24
hCoV-19/Australia/VIC9728/2020|EPI_ISL_565677|2020-08-24
hCoV-19/Australia/VIC9729/2020|EPI_ISL_565678|2020-08-24
hCoV-19/Australia/VIC9735/2020|EPI_ISL_565682|2020-08-05
hCoV-19/Australia/VIC9748/2020|EPI_ISL_565690|2020-08-23
hCoV-19/Australia/VIC9752/2020|EPI_ISL_565693|2020-08-23
hCoV-19/Australia/VIC9760/2020|EPI_ISL_565696|2020-07-29
hCoV-19/Australia/VIC9766/2020|EPI_ISL_565702|2020-07-17
hCoV-19/Australia/VIC9777/2020|EPI_ISL_565708|2020-07-25
hCoV-19/Australia/VIC9785/2020|EPI_ISL_565714|2020-07-27
hCoV-19/Australia/VIC9788/2020|EPI_ISL_565717|2020-07-22
hCoV-19/Australia/VIC9792/2020|EPI_ISL_565720|2020-07-24
hCoV-19/Australia/VIC9800/2020|EPI_ISL_565724|2020-07-22
hCoV-19/Australia/VIC9832/2020|EPI_ISL_565736|2020-08-12
hCoV-19/Australia/VIC9837/2020|EPI_ISL_565739|2020-08-16
hCoV-19/Australia/VIC9851/2020|EPI_ISL_565742|2020-08-24
hCoV-19/Australia/VIC9865/2020|EPI_ISL_565749|2020-08-13
hCoV-19/Australia/VIC9873/2020|EPI_ISL_565755|2020-08-10
hCoV-19/Australia/VIC9875/2020|EPI_ISL_565757|2020-08-15
hCoV-19/Australia/VIC9877/2020|EPI_ISL_565758|2020-08-15
hCoV-19/Australia/VIC9879/2020|EPI_ISL_565760|2020-08-17
hCoV-19/Australia/VIC9884/2020|EPI_ISL_562749|2020-08-25
hCoV-19/Australia/VIC9890/2020|EPI_ISL_565765|2020-08-26
hCoV-19/Australia/VIC9893/2020|EPI_ISL_565767|2020-08-25
hCoV-19/Australia/VIC9898/2020|EPI_ISL_565769|2020-08-25
hCoV-19/Australia/VIC9900/2020|EPI_ISL_565771|2020-08-24
hCoV-19/Australia/VIC9902/2020|EPI_ISL_565772|2020-08-25
hCoV-19/Australia/VIC9903/2020|EPI_ISL_565773|2020-08-24
hCoV-19/Australia/VIC9905/2020|EPI_ISL_562687|2020-08-25
hCoV-19/Australia/VIC9920/2020|EPI_ISL_562174|2020-08-26
hCoV-19/Australia/VIC9935/2020|EPI_ISL_565786|2020-07-23
hCoV-19/Australia/VIC9936/2020|EPI_ISL_565787|2020-08-26
hCoV-19/Australia/VIC9939/2020|EPI_ISL_565790|2020-07-23
hCoV-19/Australia/VIC9951/2020|EPI_ISL_565799|2020-07-23
hCoV-19/Australia/VIC9955/2020|EPI_ISL_565801|2020-07-23
hCoV-19/Australia/VIC9957/2020|EPI_ISL_565803|2020-07-23
hCoV-19/Australia/VIC9967/2020|EPI_ISL_565811|2020-07-23
hCoV-19/Australia/VIC9969/2020|EPI_ISL_565813|2020-08-26
hCoV-19/Australia/VIC9974/2020|EPI_ISL_565817|2020-07-23
hCoV-19/Australia/VIC9985/2020|EPI_ISL_565823|2020-08-24
hCoV-19/Australia/VIC9994/2020|EPI_ISL_562636|2020-08-24
hCoV-19/Australia/VIC9995/2020|EPI_ISL_565827|2020-08-24
hCoV-19/Australia/WA128/2020|EPI_ISL_596691|2020-08-26
hCoV-19/Australia/WA140/2020|EPI_ISL_596703|2020-08-22
hCoV-19/Australia/WA251/2020|EPI_ISL_594167|2020-08-21
hCoV-19/Australia/WA256/2020|EPI_ISL_594170|2020-08-26
hCoV-19/Australia/WA263/2020|EPI_ISL_594175|2020-09-26
hCoV-19/Australia/WA267/2020|EPI_ISL_594179|2020-09-25
hCoV-19/Australia/WA276/2020|EPI_ISL_596819|2020-10-07
hCoV-19/Australia/WA299/2020|EPI_ISL_596842|2020-10-06
hCoV-19/Australia/WA352/2020|EPI_ISL_605829|2020-10-18
hCoV-19/Australia/WA354/2020|EPI_ISL_605831|2020-10-15
hCoV-19/Australia/WA355/2020|EPI_ISL_605832|2020-10-18
hCoV-19/Australia/WA358/2020|EPI_ISL_605835|2020-10-18
hCoV-19/Australia/WA359/2020|EPI_ISL_605836|2020-10-20
hCoV-19/Australia/WA432/2020|EPI_ISL_672644|2020-09-25
hCoV-19/Australia/WA438/2020|EPI_ISL_672650|2020-09-26
hCoV-19/Australia/WA441/2020|EPI_ISL_672653|2020-09-29
hCoV-19/Australia/WA496/2020|EPI_ISL_708790|2020-11-24
hCoV-19/Australia/WA66/2020|EPI_ISL_512719|2020-06-03
hCoV-19/Australia/WA71/2020|EPI_ISL_512724|2020-07-04
hCoV-19/Australia/WA72/2020|EPI_ISL_512725|2020-07-07
hCoV-19/Australia/WA74/2020|EPI_ISL_512727|2020-07-07
hCoV-19/Australia/WA75/2020|EPI_ISL_512728|2020-07-08
hCoV-19/Australia/WA77/2020|EPI_ISL_512730|2020-07-09
hCoV-19/Australia/WA81/2020|EPI_ISL_512734|2020-07-13
hCoV-19/Austria/CeMM1077/2020|EPI_ISL_583883|2020-06-30
hCoV-19/Austria/CeMM1083/2020|EPI_ISL_583885|2020-07-19
hCoV-19/Austria/CeMM1084/2020|EPI_ISL_583886|2020-07-19
hCoV-19/Austria/CeMM1092/2020|EPI_ISL_583888|2020-08-03
hCoV-19/Austria/CeMM1093/2020|EPI_ISL_583889|2020-08-03
hCoV-19/Austria/CeMM1094/2020|EPI_ISL_583890|2020-08-03
hCoV-19/Austria/CeMM1095/2020|EPI_ISL_583891|2020-08-03
hCoV-19/Austria/CeMM1096/2020|EPI_ISL_583892|2020-08-03
hCoV-19/Austria/Graz-MUG20/2020|EPI_ISL_653916|2020-09-15
hCoV-19/Bahrain/023232093/2020|EPI_ISL_487274|2020-06-24
hCoV-19/Bahrain/023341084/2020|EPI_ISL_636973|2020-08-26
hCoV-19/Bahrain/04/2020|EPI_ISL_486889|2020-06-23
hCoV-19/Bahrain/250182770_S11_L001/2020|EPI_ISL_678262|2020-11-21
hCoV-19/Bahrain/250182773/2020|EPI_ISL_682315|2020-11-16
hCoV-19/Bahrain/250182775/2020|EPI_ISL_684036|2020-11-16
hCoV-19/Bahrain/340564387_S8_L001/2020|EPI_ISL_632263|2020-08-25
hCoV-19/Bahrain/340685804/2020|EPI_ISL_682300|2020-09-14
hCoV-19/Bahrain/340809497_S11_L001/2020|EPI_ISL_632264|2020-10-04
hCoV-19/Bahrain/340846298_S19_L001/2020|EPI_ISL_681307|2020-10-11
hCoV-19/Bahrain/340846472/2020|EPI_ISL_682314|2020-10-11
hCoV-19/Bahrain/340846550_S17_L001/2020|EPI_ISL_681306|2020-10-11
hCoV-19/Bahrain/340854790/2020|EPI_ISL_682312|2020-10-13
hCoV-19/Bahrain/340858359_S15_L001/2020|EPI_ISL_681305|2020-10-15
hCoV-19/Bahrain/340858468_S5/2020|EPI_ISL_632269|2020-10-13
hCoV-19/Bahrain/340859154_S6/2020|EPI_ISL_632270|2020-10-14
hCoV-19/Bahrain/340859160_S7/2020|EPI_ISL_632271|2020-10-14
hCoV-19/Bahrain/340859839_S13/2020|EPI_ISL_632274|2020-10-14
hCoV-19/Bahrain/340859842_S14/2020|EPI_ISL_632275|2020-10-14
hCoV-19/Bahrain/340859906_S10/2020|EPI_ISL_632277|2020-10-14
hCoV-19/Bahrain/340860489_S16/2020|EPI_ISL_632281|2020-10-14
hCoV-19/Bahrain/340860543/2020|EPI_ISL_632250|2020-10-14
hCoV-19/Bahrain/340861247_S22/2020|EPI_ISL_632255|2020-10-14
hCoV-19/Bahrain/340861249/2020|EPI_ISL_682311|2020-10-14
hCoV-19/Bahrain/340861274_S26/2020|EPI_ISL_632256|2020-10-14
hCoV-19/Bahrain/340861785/2020|EPI_ISL_632905|2020-10-14
hCoV-19/Bahrain/340864151_S32/2020|EPI_ISL_632268|2020-10-14
hCoV-19/Bahrain/340957986/2020|EPI_ISL_682299|2020-11-01
hCoV-19/Bahrain/340958054/2020|EPI_ISL_682302|2020-11-01
hCoV-19/Bahrain/341007184_S4_L001/2020|EPI_ISL_681303|2020-11-10
hCoV-19/Bahrain/341013928_S4_L001/2020|EPI_ISL_678263|2020-11-21
hCoV-19/Bahrain/341013933_S13_L001/2020|EPI_ISL_681319|2020-11-11
hCoV-19/Bahrain/341016006_S14_L001/2020|EPI_ISL_681318|2020-11-11
hCoV-19/Bahrain/341016804_S1_L001/2020|EPI_ISL_678265|2020-11-22
hCoV-19/Bahrain/341016882_S17_L001/2020|EPI_ISL_681315|2020-11-12
hCoV-19/Bahrain/341036734_S5_L001/2020|EPI_ISL_681314|2020-11-16
hCoV-19/Bahrain/341036784_S6_L001/2020|EPI_ISL_681313|2020-11-16
hCoV-19/Bahrain/341051813_S12_L001/2020|EPI_ISL_678268|2020-11-22
hCoV-19/Bahrain/341063114_S18_L001/2020|EPI_ISL_678269|2020-11-12
hCoV-19/Bahrain/341063863_S17_L001/2020|EPI_ISL_678271|2020-11-12
hCoV-19/Bahrain/341063898_S19_L001/2020|EPI_ISL_678272|2020-11-12
hCoV-19/Bahrain/920262933_S19_L001/2020|EPI_ISL_632265|2020-06-19
hCoV-19/Bahrain/920396988_S5_L001/2020|EPI_ISL_681301|2020-09-11
hCoV-19/Bahrain/920453107/2020|EPI_ISL_682308|2020-10-11
hCoV-19/Bahrain/920455398_S12_L001/2020|EPI_ISL_681300|2020-10-13
hCoV-19/Bahrain/920456050/2020|EPI_ISL_682305|2020-10-13
hCoV-19/Bahrain/920457301_S8/2020|EPI_ISL_632899|2020-10-14
hCoV-19/Bahrain/920457371_S3/2020|EPI_ISL_632900|2020-10-14
hCoV-19/Bahrain/920509111/2020|EPI_ISL_684031|2020-11-12
hCoV-19/Bangladesh/BCSIR-DU-16/2020|EPI_ISL_514253|2020-07-12
hCoV-19/Bangladesh/BCSIR-NILMRC-073/2020|EPI_ISL_466689|2020-06-01
hCoV-19/Bangladesh/BCSIR-NILMRC-077/2020|EPI_ISL_466645|2020-06-01
hCoV-19/Bangladesh/BCSIR-NILMRC-080/2020|EPI_ISL_464162|2020-06-01
hCoV-19/Bangladesh/BCSIR-NILMRC-081/2020|EPI_ISL_466694|2020-06-01
hCoV-19/Bangladesh/BCSIR-NILMRC-082/2020|EPI_ISL_466649|2020-06-01
hCoV-19/Bangladesh/BCSIR-NILMRC-090/2020|EPI_ISL_469285|2020-06-02
hCoV-19/Bangladesh/BCSIR-NILMRC-091/2020|EPI_ISL_469300|2020-06-02
hCoV-19/Bangladesh/BCSIR-NILMRC-101/2020|EPI_ISL_475083|2020-06-07
hCoV-19/Bangladesh/BCSIR-NILMRC-102/2020|EPI_ISL_475171|2020-06-07
hCoV-19/Bangladesh/BCSIR-NILMRC-108/2020|EPI_ISL_475756|2020-06-07
hCoV-19/Bangladesh/BCSIR-NILMRC-109/2020|EPI_ISL_475172|2020-06-07
hCoV-19/Bangladesh/BCSIR-NILMRC-111/2020|EPI_ISL_475167|2020-06-07
hCoV-19/Bangladesh/BCSIR-NILMRC-112/2020|EPI_ISL_475761|2020-06-07
hCoV-19/Bangladesh/BCSIR-NILMRC-113/2020|EPI_ISL_475755|2020-06-07
hCoV-19/Bangladesh/BCSIR-NILMRC-117/2020|EPI_ISL_475168|2020-06-07
hCoV-19/Bangladesh/BCSIR-NILMRC-118a/2020|EPI_ISL_482487|2020-06-18
hCoV-19/Bangladesh/BCSIR-NILMRC-125/2020|EPI_ISL_480443|2020-06-17
hCoV-19/Bangladesh/BCSIR-NILMRC-126/2020|EPI_ISL_480444|2020-06-17
hCoV-19/Bangladesh/BCSIR-NILMRC-132/2020|EPI_ISL_480416|2020-06-18
hCoV-19/Bangladesh/BCSIR-NILMRC-133/2020|EPI_ISL_480419|2020-06-18
hCoV-19/Bangladesh/BCSIR-NILMRC-135/2020|EPI_ISL_480420|2020-06-18
hCoV-19/Bangladesh/BCSIR-NILMRC-141/2020|EPI_ISL_480417|2020-06-18
hCoV-19/Bangladesh/BCSIR-NILMRC-145/2020|EPI_ISL_480426|2020-06-18
hCoV-19/Bangladesh/BCSIR-NILMRC-149/2020|EPI_ISL_482489|2020-06-18
hCoV-19/Bangladesh/BCSIR-NILMRC-151/2020|EPI_ISL_480440|2020-06-18
hCoV-19/Bangladesh/BCSIR-NILMRC-152/2020|EPI_ISL_480441|2020-06-18
hCoV-19/Bangladesh/BCSIR-NILMRC-155/2020|EPI_ISL_482485|2020-06-18
hCoV-19/Bangladesh/BCSIR-NILMRC-172/2020|EPI_ISL_480449|2020-06-18
hCoV-19/Bangladesh/BCSIR-NILMRC-174/2020|EPI_ISL_483627|2020-06-12
hCoV-19/Bangladesh/BCSIR-NILMRC-175/2020|EPI_ISL_483622|2020-06-12
hCoV-19/Bangladesh/BCSIR-NILMRC-179/2020|EPI_ISL_483628|2020-06-15
hCoV-19/Bangladesh/BCSIR-NILMRC-184/2020|EPI_ISL_483631|2020-06-20
hCoV-19/Bangladesh/BCSIR-NILMRC-186/2020|EPI_ISL_483694|2020-06-16
hCoV-19/Bangladesh/BCSIR-NILMRC-192/2020|EPI_ISL_483634|2020-06-17
hCoV-19/Bangladesh/BCSIR-NILMRC-193/2020|EPI_ISL_483635|2020-06-17
hCoV-19/Bangladesh/BCSIR-NILMRC-194/2020|EPI_ISL_483699|2020-06-20
hCoV-19/Bangladesh/BCSIR-NILMRC-199/2020|EPI_ISL_483643|2020-06-20
hCoV-19/Bangladesh/BCSIR-NILMRC-201/2020|EPI_ISL_483644|2020-06-20
hCoV-19/Bangladesh/BCSIR-NILMRC-207/2020|EPI_ISL_483689|2020-06-27
hCoV-19/Bangladesh/BCSIR-NILMRC-212/2020|EPI_ISL_483646|2020-06-14
hCoV-19/Bangladesh/BCSIR-NILMRC-213/2020|EPI_ISL_483647|2020-06-14
hCoV-19/Bangladesh/BCSIR-NILMRC-219/2020|EPI_ISL_483707|2020-06-24
hCoV-19/Bangladesh/BCSIR-NILMRC-220/2020|EPI_ISL_483710|2020-06-24
hCoV-19/Bangladesh/BCSIR-NILMRC-222/2020|EPI_ISL_487362|2020-07-06
hCoV-19/Bangladesh/BCSIR-NILMRC-223/2020|EPI_ISL_487363|2020-07-06
hCoV-19/Bangladesh/BCSIR-NILMRC-226/2020|EPI_ISL_487366|2020-07-06
hCoV-19/Bangladesh/BCSIR-NILMRC-228/2020|EPI_ISL_487368|2020-07-06
hCoV-19/Bangladesh/BCSIR-NILMRC-231/2020|EPI_ISL_487373|2020-07-06
hCoV-19/Bangladesh/BCSIR-NILMRC-232/2020|EPI_ISL_487375|2020-07-06
hCoV-19/Bangladesh/BCSIR-NILMRC-234/2020|EPI_ISL_487378|2020-07-06
hCoV-19/Bangladesh/BCSIR-NILMRC-237/2020|EPI_ISL_487392|2020-07-06
hCoV-19/Bangladesh/BCSIR-NILMRC-239/2020|EPI_ISL_487394|2020-07-06
hCoV-19/Bangladesh/BCSIR-NILMRC-240/2020|EPI_ISL_487395|2020-07-06
hCoV-19/Bangladesh/BCSIR-NILMRC-243/2020|EPI_ISL_487383|2020-07-06
hCoV-19/Bangladesh/BCSIR-NILMRC-245/2020|EPI_ISL_487385|2020-07-06
hCoV-19/Bangladesh/BCSIR-NILMRC-247/2020|EPI_ISL_490110|2020-07-07
hCoV-19/Bangladesh/BCSIR-NILMRC-249/2020|EPI_ISL_490113|2020-07-07
hCoV-19/Bangladesh/BCSIR-NILMRC-255/2020|EPI_ISL_490167|2020-07-07
hCoV-19/Bangladesh/BCSIR-NILMRC-257/2020|EPI_ISL_490168|2020-07-07
hCoV-19/Bangladesh/BCSIR-NILMRC-258/2020|EPI_ISL_498253|2020-07-07
hCoV-19/Bangladesh/BCSIR-NILMRC-261/2020|EPI_ISL_503958|2020-07-07
hCoV-19/Bangladesh/BCSIR-NILMRC-262/2020|EPI_ISL_504040|2020-07-07
hCoV-19/Bangladesh/BCSIR-NILMRC-268/2020|EPI_ISL_498272|2020-07-19
hCoV-19/Bangladesh/BCSIR-NILMRC-269/2020|EPI_ISL_498809|2020-07-19
hCoV-19/Bangladesh/BCSIR-NILMRC-274/2020|EPI_ISL_498274|2020-07-19
hCoV-19/Bangladesh/BCSIR-NILMRC-275/2020|EPI_ISL_498811|2020-07-19
hCoV-19/Bangladesh/BCSIR-NILMRC-278/2020|EPI_ISL_498418|2020-07-19
hCoV-19/Bangladesh/BCSIR-NILMRC-280/2020|EPI_ISL_498419|2020-07-21
hCoV-19/Bangladesh/BCSIR-NILMRC-281/2020|EPI_ISL_498814|2020-07-21
hCoV-19/Bangladesh/BCSIR-NILMRC-283/2020|EPI_ISL_498815|2020-07-21
hCoV-19/Bangladesh/BCSIR-NILMRC-284/2020|EPI_ISL_504176|2020-07-21
hCoV-19/Bangladesh/BCSIR-NILMRC-285/2020|EPI_ISL_498467|2020-07-21
hCoV-19/Bangladesh/BCSIR-NILMRC-287/2020|EPI_ISL_504177|2020-07-14
hCoV-19/Bangladesh/BCSIR-NILMRC-288/2020|EPI_ISL_498816|2020-07-14
hCoV-19/Bangladesh/BCSIR-NILMRC-292/2020|EPI_ISL_504178|2020-07-17
hCoV-19/Bangladesh/BCSIR-NILMRC-295/2020|EPI_ISL_504179|2020-07-18
hCoV-19/Bangladesh/BCSIR-NILMRC-296/2020|EPI_ISL_498817|2020-07-18
hCoV-19/Bangladesh/BCSIR-NILMRC-298/2020|EPI_ISL_498785|2020-07-18
hCoV-19/Bangladesh/BCSIR-NILMRC-306/2020|EPI_ISL_498786|2020-07-18
hCoV-19/Bangladesh/BCSIR-NILMRC-307/2020|EPI_ISL_498787|2020-07-18
hCoV-19/Bangladesh/BCSIR-NILMRC-311/2020|EPI_ISL_498830|2020-07-19
hCoV-19/Bangladesh/BCSIR-NILMRC-326/2020|EPI_ISL_498792|2020-06-03
hCoV-19/Bangladesh/BCSIR-NILMRC-330/2020|EPI_ISL_504182|2020-06-03
hCoV-19/Bangladesh/BCSIR-NILMRC-339/2020|EPI_ISL_498800|2020-07-15
hCoV-19/Bangladesh/BCSIR-NILMRC-340/2020|EPI_ISL_498801|2020-07-15
hCoV-19/Bangladesh/BCSIR-NILMRC-343/2020|EPI_ISL_504184|2020-07-15
hCoV-19/Bangladesh/BCSIR-NILMRC-345/2020|EPI_ISL_498804|2020-07-12
hCoV-19/Bangladesh/BCSIR-NILMRC-346/2020|EPI_ISL_498805|2020-07-15
hCoV-19/Bangladesh/BCSIR-NILMRC-350/2020|EPI_ISL_514228|2020-07-15
hCoV-19/Bangladesh/BCSIR-NILMRC-351/2020|EPI_ISL_514229|2020-07-15
hCoV-19/Bangladesh/BCSIR-NILMRC-352/2020|EPI_ISL_514230|2020-07-15
hCoV-19/Bangladesh/BCSIR-NILMRC-353/2020|EPI_ISL_514231|2020-07-15
hCoV-19/Bangladesh/BCSIR-NILMRC-356/2020|EPI_ISL_514129|2020-07-24
hCoV-19/Bangladesh/BCSIR-NILMRC-358/2020|EPI_ISL_514130|2020-07-24
hCoV-19/Bangladesh/BCSIR-NILMRC-359/2020|EPI_ISL_514233|2020-07-24
hCoV-19/Bangladesh/BCSIR-NILMRC-363/2020|EPI_ISL_514236|2020-07-24
hCoV-19/Bangladesh/BCSIR-NILMRC-364/2020|EPI_ISL_514237|2020-07-24
hCoV-19/Bangladesh/BCSIR-NILMRC-365/2020|EPI_ISL_514238|2020-07-21
hCoV-19/Bangladesh/BCSIR-NILMRC-368/2020|EPI_ISL_514240|2020-07-21
hCoV-19/Bangladesh/BCSIR-NILMRC-369/2020|EPI_ISL_514245|2020-07-21
hCoV-19/Bangladesh/BCSIR-NILMRC-370/2020|EPI_ISL_514241|2020-07-21
hCoV-19/Bangladesh/BCSIR-NILMRC-371/2020|EPI_ISL_514248|2020-07-31
hCoV-19/Bangladesh/BCSIR-NILMRC-372/2020|EPI_ISL_514249|2020-07-31
hCoV-19/Bangladesh/BCSIR-NILMRC-374/2020|EPI_ISL_514250|2020-07-31
hCoV-19/Bangladesh/BCSIR-NILMRC_376A/2020|EPI_ISL_603223|2020-07-31
hCoV-19/Bangladesh/BCSIR-NILMRC-381/2020|EPI_ISL_514246|2020-07-21
hCoV-19/Bangladesh/BCSIR-NILMRC-382/2020|EPI_ISL_514247|2020-07-21
hCoV-19/Bangladesh/BCSIR-NILMRC-383/2020|EPI_ISL_514251|2020-07-21
hCoV-19/Bangladesh/BCSIR-NILMRC-384/2020|EPI_ISL_514252|2020-07-21
hCoV-19/Bangladesh/BCSIR-NILMRC-385/2020|EPI_ISL_514242|2020-07-21
hCoV-19/Bangladesh/BCSIR-NILMRC-387/2020|EPI_ISL_514244|2020-07-18
hCoV-19/Bangladesh/BCSIR-NILMRC_390/2020|EPI_ISL_603224|2020-07-31
hCoV-19/Bangladesh/BCSIR-NILMRC_391/2020|EPI_ISL_603225|2020-07-31
hCoV-19/Bangladesh/BCSIR-NILMRC_392/2020|EPI_ISL_603221|2020-10-14
hCoV-19/Bangladesh/BCSIR-NILMRC_393/2020|EPI_ISL_603238|2020-10-14
hCoV-19/Bangladesh/BCSIR-NILMRC_396/2020|EPI_ISL_603239|2020-10-08
hCoV-19/Bangladesh/BCSIR-NILMRC_397/2020|EPI_ISL_603240|2020-10-08
hCoV-19/Bangladesh/BCSIR-NILMRC_398/2020|EPI_ISL_603222|2020-10-08
hCoV-19/Bangladesh/BCSIR-NILMRC_411/2020|EPI_ISL_603241|2020-10-18
hCoV-19/Bangladesh/BCSIR-NILMRC_420/2020|EPI_ISL_603242|2020-10-10
hCoV-19/Bangladesh/BCSIR-NILMRC_421/2020|EPI_ISL_603243|2020-10-10
hCoV-19/Bangladesh/BCSIR-NILMRC_422/2020|EPI_ISL_603244|2020-10-10
hCoV-19/Bangladesh/BCSIR-NILMRC_423/2020|EPI_ISL_603245|2020-10-10
hCoV-19/Bangladesh/BCSIR-NILMRC_424/2020|EPI_ISL_603246|2020-10-05
hCoV-19/Bangladesh/BCSIR-NILMRC_426/2020|EPI_ISL_603247|2020-10-05
hCoV-19/Bangladesh/BCSIR-NILMRC_427/2020|EPI_ISL_603249|2020-10-05
hCoV-19/Bangladesh/BCSIR-NILMRC_428/2020|EPI_ISL_603250|2020-10-05
hCoV-19/Bangladesh/CHRF-0023/2020|EPI_ISL_477133|2020-06-12
hCoV-19/Bangladesh/CHRF-0024/2020|EPI_ISL_477134|2020-06-14
hCoV-19/Bangladesh/CHRF-0025/2020|EPI_ISL_477135|2020-06-14
hCoV-19/Bangladesh/CHRF-0027/2020|EPI_ISL_477136|2020-06-16
hCoV-19/Bangladesh/CHRF-0029/2020|EPI_ISL_477138|2020-06-17
hCoV-19/Bangladesh/CHRF-0030/2020|EPI_ISL_477139|2020-06-11
hCoV-19/Bangladesh/CHRF-0031/2020|EPI_ISL_477140|2020-06-16
hCoV-19/Bangladesh/CHRF-0058/2020|EPI_ISL_625471|2020-06-19
hCoV-19/Bangladesh/CHRF-0062/2020|EPI_ISL_625475|2020-07-24
hCoV-19/Bangladesh/CHRF-0064/2020|EPI_ISL_625477|2020-07-18
hCoV-19/Bangladesh/CHRF-0065/2020|EPI_ISL_768741|2020-07-20
hCoV-19/Bangladesh/CU-CTG-02/2020|EPI_ISL_735490|2020-11-26
hCoV-19/Bangladesh/CU-CTG-04/2020|EPI_ISL_735492|2020-10-16
hCoV-19/Bangladesh/CU-CTG-09/2020|EPI_ISL_735493|2020-11-22
hCoV-19/Bangladesh/CU-CTG-13/2020|EPI_ISL_735494|2020-11-24
hCoV-19/Bangladesh/CU-CTG-18/2020|EPI_ISL_735495|2020-11-15
hCoV-19/Bangladesh/CU-CTG-24/2020|EPI_ISL_735496|2020-11-23
hCoV-19/Bangladesh/CU-CTG-32/2020|EPI_ISL_735497|2020-11-21
hCoV-19/Bangladesh/CU-CTG-38/2020|EPI_ISL_735498|2020-12-04
hCoV-19/Bangladesh/CU-CTG-44/2020|EPI_ISL_735499|2020-12-05
hCoV-19/Bangladesh/CU-CTG-57/2020|EPI_ISL_735500|2020-12-02
hCoV-19/Bangladesh/CU-CTG-71/2020|EPI_ISL_735501|2020-08-23
hCoV-19/Bangladesh/CU-CTG-76/2020|EPI_ISL_735502|2020-08-26
hCoV-19/Bangladesh/DNAS_DRCIM_isl_Amal/2020|EPI_ISL_774922|2020-07-02
hCoV-19/Bangladesh/DNAS_DRCIM_isl_B-1/2020|EPI_ISL_774935|2020-07-05
hCoV-19/Bangladesh/DNAS_DRCIM_isl_BGH-485/2020|EPI_ISL_774955|2020-06-28
hCoV-19/Bangladesh/DNAS_DRCIM_isl_BRB-3/2020|EPI_ISL_774962|2020-06-30
hCoV-19/Bangladesh/DNAS_DRCIM_isl_BRB 4/2020|EPI_ISL_774915|2020-07-03
hCoV-19/Bangladesh/DNAS_DRCIM_isl_DSIMCH-2/2020|EPI_ISL_774957|2020-06-30
hCoV-19/Bangladesh/DNAS_DRCIM_isl_DSIMCH-3/2020|EPI_ISL_774914|2020-07-03
hCoV-19/Bangladesh/DNAS_DRCIM_isl_GL-01/2020|EPI_ISL_774950|2020-07-04
hCoV-19/Bangladesh/DNAS_DRCIM_isl_Hafiz Riad/2020|EPI_ISL_774952|2020-06-28
hCoV-19/Bangladesh/DNAS_DRCIM_isl_HH_12/2020|EPI_ISL_774933|2020-07-02
hCoV-19/Bangladesh/DNAS_DRCIM_isl_HH-12/2020|EPI_ISL_774949|2020-06-30
hCoV-19/Bangladesh/DNAS_DRCIM_isl_HH_13/2020|EPI_ISL_774943|2020-06-30
hCoV-19/Bangladesh/DNAS_DRCIM_isl_IH-03/2020|EPI_ISL_774941|2020-06-30
hCoV-19/Bangladesh/DNAS_DRCIM_isl_KHL-0135/2020|EPI_ISL_774942|2020-07-05
hCoV-19/Bangladesh/DNAS_DRCIM_isl_KHL-1/2020|EPI_ISL_774934|2020-06-30
hCoV-19/Bangladesh/DNAS_DRCIM_isl_MH-03/2020|EPI_ISL_774923|2020-07-02
hCoV-19/Bangladesh/DNAS_DRCIM_isl_MMC-01/2020|EPI_ISL_774963|2020-06-28
hCoV-19/Bangladesh/DNAS_DRCIM_isl_MMC-02/2020|EPI_ISL_774964|2020-06-28
hCoV-19/Bangladesh/DNAS_DRCIM_isl_NUR/2020|EPI_ISL_774937|2020-07-05
hCoV-19/Bangladesh/DNAS_DRCIM_isl_OPS 8/2020|EPI_ISL_774916|2020-07-03
hCoV-19/Bangladesh/DNAS_DRCIM_isl_P2-98/2020|EPI_ISL_774917|2020-07-02
hCoV-19/Bangladesh/DNAS_DRCIM_isl_R-101/2020|EPI_ISL_774947|2020-07-04
hCoV-19/Bangladesh/DNAS_DRCIM_isl_S-3/2020|EPI_ISL_774959|2020-06-27
hCoV-19/Bangladesh/DNAS_DRCIM_isl_S-5/2020|EPI_ISL_774961|2020-07-04
hCoV-19/Bangladesh/DNAS_DRCIM_isl_SIBL-06/2020|EPI_ISL_774958|2020-06-30
hCoV-19/Bangladesh/DNAS_DRCIM_isl_SIBL-07/2020|EPI_ISL_774960|2020-06-28
hCoV-19/Bangladesh/DNAS_DRCIM_isl_SIBL-09/2020|EPI_ISL_774953|2020-06-28
hCoV-19/Bangladesh/DNAS_DRCIM_isl_SIBL-7/2020|EPI_ISL_774938|2020-06-30
hCoV-19/Bangladesh/DNAS_DRCIM_isl_SIBL-FH 3/2020|EPI_ISL_774939|2020-07-05
hCoV-19/Bangladesh/DNAS_DRCIM_isl_Sik-bip 2/2020|EPI_ISL_774948|2020-06-30
hCoV-19/Bangladesh/DNAS_DRCIM_isl_SM-12/2020|EPI_ISL_774925|2020-07-02
hCoV-19/Bangladesh/DNAS_DRCIM_isl_Tanjima/2020|EPI_ISL_774956|2020-06-28
hCoV-19/Bangladesh/DNAS_DRICM_isl_18927/2020|EPI_ISL_774988|2020-06-27
hCoV-19/Bangladesh/DNAS_DRICM_isl_18941/2020|EPI_ISL_774984|2020-06-27
hCoV-19/Bangladesh/DNAS_DRICM_isl_18944/2020|EPI_ISL_775009|2020-06-27
hCoV-19/Bangladesh/DNAS_DRICM_isl_18953/2020|EPI_ISL_775007|2020-06-27
hCoV-19/Bangladesh/DNAS_DRICM_isl_18974/2020|EPI_ISL_775002|2020-06-27
hCoV-19/Bangladesh/DNAS_DRICM_isl_19183/2020|EPI_ISL_774967|2020-06-28
hCoV-19/Bangladesh/DNAS_DRICM_isl_19189/2020|EPI_ISL_774968|2020-06-28
hCoV-19/Bangladesh/DNAS_DRICM_isl_19205/2020|EPI_ISL_774977|2020-06-28
hCoV-19/Bangladesh/DNAS_DRICM_isl_19215/2020|EPI_ISL_774970|2020-06-28
hCoV-19/Bangladesh/DNAS_DRICM_isl_Al-52/2020|EPI_ISL_775012|2020-07-19
hCoV-19/Bangladesh/DNAS_DRICM_isl_B-3/2020|EPI_ISL_774975|2020-07-12
hCoV-19/Bangladesh/DNAS_DRICM_isl_B-4/2020|EPI_ISL_774978|2020-07-12
hCoV-19/Bangladesh/DNAS_DRICM_isl_BRB-13/2020|EPI_ISL_774987|2020-06-28
hCoV-19/Bangladesh/DNAS_DRICM_isl_EK-91/2020|EPI_ISL_774994|2020-07-10
hCoV-19/Bangladesh/DNAS_DRICM_isl_Enayet/2020|EPI_ISL_774995|2020-07-10
hCoV-19/Bangladesh/DNAS_DRICM_isl_HH-08/2020|EPI_ISL_774989|2020-07-11
hCoV-19/Bangladesh/DNAS_DRICM_isl_ICHRI_4/2020|EPI_ISL_774969|2020-06-28
hCoV-19/Bangladesh/DNAS_DRICM_isl_Iffat/2020|EPI_ISL_774985|2020-07-10
hCoV-19/Bangladesh/DNAS_DRICM_isl_IH-2/2020|EPI_ISL_774986|2020-07-12
hCoV-19/Bangladesh/DNAS_DRICM_isl_Ismail/2020|EPI_ISL_774998|2020-06-28
hCoV-19/Bangladesh/DNAS_DRICM_isl_MH-09/2020|EPI_ISL_774982|2020-07-12
hCoV-19/Bangladesh/DNAS_DRICM_isl_MH-13/2020|EPI_ISL_774999|2020-06-28
hCoV-19/Bangladesh/DNAS_DRICM_isl_MH-23/2020|EPI_ISL_774974|2020-07-11
hCoV-19/Bangladesh/DNAS_DRICM_isl_MH-32/2020|EPI_ISL_774971|2020-07-11
hCoV-19/Bangladesh/DNAS_DRICM_isl_MLS-4/2020|EPI_ISL_774992|2020-07-10
hCoV-19/Bangladesh/DNAS_DRICM_isl_MLS-5/2020|EPI_ISL_775000|2020-07-16
hCoV-19/Bangladesh/DNAS_DRICM_isl_MLS-9/2020|EPI_ISL_775010|2020-07-16
hCoV-19/Bangladesh/DNAS_DRICM_isl_MM-50/2020|EPI_ISL_774990|2020-06-29
hCoV-19/Bangladesh/DNAS_DRICM_isl_MR-03/2020|EPI_ISL_774983|2020-07-11
hCoV-19/Bangladesh/DNAS_DRICM_isl_N-3/2020|EPI_ISL_774981|2020-07-12
hCoV-19/Bangladesh/DNAS_DRICM_isl_OPS_3/2020|EPI_ISL_774997|2020-06-28
hCoV-19/Bangladesh/DNAS_DRICM_isl_R-136/2020|EPI_ISL_774991|2020-07-12
hCoV-19/Bangladesh/DNAS_DRICM_isl_R-138/2020|EPI_ISL_774993|2020-07-12
hCoV-19/Bangladesh/DNAS_DRICM_isl_R-28/2020|EPI_ISL_775003|2020-06-28
hCoV-19/Bangladesh/DNAS_DRICM_isl_R-3/2020|EPI_ISL_775006|2020-07-17
hCoV-19/Bangladesh/DNAS_DRICM_isl_R-6/2020|EPI_ISL_775005|2020-07-17
hCoV-19/Bangladesh/DNAS_DRICM_isl_Razia/2020|EPI_ISL_775015|2020-07-21
hCoV-19/Bangladesh/DNAS_DRICM_isl_Reza/2020|EPI_ISL_775018|2020-07-21
hCoV-19/Bangladesh/DNAS_DRICM_isl_S-02/2020|EPI_ISL_774996|2020-06-28
hCoV-19/Bangladesh/DNAS_DRICM_isl_S-1/2020|EPI_ISL_775013|2020-07-22
hCoV-19/Bangladesh/DNAS_DRICM_isl_Sharmin/2020|EPI_ISL_775017|2020-07-21
hCoV-19/Bangladesh/DNAS_DRICM_isl_SIBL_12/2020|EPI_ISL_774979|2020-06-28
hCoV-19/Bangladesh/DNAS_DRICM_isl_SIBL-5/2020|EPI_ISL_774972|2020-07-11
hCoV-19/Bangladesh/DNAS_DRICM_isl_SM-12/2020|EPI_ISL_775016|2020-07-20
hCoV-19/Bangladesh/DNAS_DRICM_isl_SM-14/2020|EPI_ISL_775014|2020-07-20
hCoV-19/Bangladesh/DNAS_DRICM_isl_UMCH-1/2020|EPI_ISL_775001|2020-06-28
hCoV-19/Bangladesh/DNAS_isl_P2-104/2020|EPI_ISL_774921|2020-07-02
hCoV-19/Bangladesh/DNAS-Jakir/2020|EPI_ISL_747283|2020-12-06
hCoV-19/Bangladesh/GRMDRC/2020|EPI_ISL_774976|2020-12-19
hCoV-19/Bangladesh/GRMDRC-2/2020|EPI_ISL_775019|2020-12-05
hCoV-19/Bangladesh/GRMDRC-4/2020|EPI_ISL_775213|2020-12-08
hCoV-19/Bangladesh/GRMDRC-6/2020|EPI_ISL_775215|2020-10-05
hCoV-19/Bangladesh/GRMDRC-7/2020|EPI_ISL_775216|2020-10-17
hCoV-19/Bangladesh/GRMDRC-8/2020|EPI_ISL_775217|2020-09-05
hCoV-19/Bangladesh/GRMDRC-9/2020|EPI_ISL_775218|2020-12-15
hCoV-19/Bangladesh/JUST-GC40.38/2020|EPI_ISL_475571|2020-06-11
hCoV-19/Bangladesh/JUST-GC40.86/2020|EPI_ISL_475573|2020-06-11
hCoV-19/Bangladesh/JUST-GC56-105/2020|EPI_ISL_746324|2020-06-27
hCoV-19/Bangladesh/JUST-GC91.124/2020|EPI_ISL_605783|2020-08-08
hCoV-19/Bangladesh/NGRI-NSTU-02/2020|EPI_ISL_514434|2020-07-22
hCoV-19/Bangladesh/NGRI-NSTU-03/2020|EPI_ISL_514440|2020-07-22
hCoV-19/Bangladesh/NGRI-NSTU-05/2020|EPI_ISL_514441|2020-07-23
hCoV-19/Bangladesh/NGRI-NSTU-16/2020|EPI_ISL_514580|2020-07-21
hCoV-19/Bangladesh/NGRI-NSTU-18/2020|EPI_ISL_514613|2020-07-21
hCoV-19/Bangladesh/NGRI-NSTU-21/2020|EPI_ISL_514615|2020-07-20
hCoV-19/Bangladesh/SUST-GEB-Habiganj-3/2020|EPI_ISL_754173|2020-11-25
hCoV-19/Bangladesh/SUST-GEB-Habiganj-4/2020|EPI_ISL_754177|2020-11-25
hCoV-19/Bangladesh/SUST-GEB-Habiganj-6/2020|EPI_ISL_754179|2020-11-12
hCoV-19/Bangladesh/SUST-GEB-Sunamganj-4/2020|EPI_ISL_754059|2020-12-02
hCoV-19/Beijing/IVDC-01-06/2020|EPI_ISL_469254|2020-06-11
hCoV-19/Beijing/IVDC-02-06/2020|EPI_ISL_469255|2020-06-11
hCoV-19/Belarus/HO-RII-MH11354S/2020|EPI_ISL_754232|2020-11-24
hCoV-19/Belgium/ITM_C2184_2/2020|EPI_ISL_487432|2020-06-02
hCoV-19/Belgium/ITM-C5183/2020|EPI_ISL_582128|2020-09-17
hCoV-19/Belgium/ITM-C5188/2020|EPI_ISL_582132|2020-09-17
hCoV-19/Belgium/ITM_C5189_200701416/2020|EPI_ISL_649154|2020-06-30
hCoV-19/Belgium/rega-0607716/2020|EPI_ISL_738219|2020-06-07
hCoV-19/Belgium/rega-0610713/2020|EPI_ISL_734749|2020-06-10
hCoV-19/Belgium/rega-0611706/2020|EPI_ISL_734750|2020-06-11
hCoV-19/Belgium/rega-0611830/2020|EPI_ISL_734751|2020-06-11
hCoV-19/Belgium/rega-0612705/2020|EPI_ISL_734752|2020-06-12
hCoV-19/Belgium/rega-0615692/2020|EPI_ISL_734753|2020-06-15
hCoV-19/Belgium/rega-0615693/2020|EPI_ISL_734754|2020-06-15
hCoV-19/Belgium/rega-0615694/2020|EPI_ISL_734755|2020-06-15
hCoV-19/Belgium/rega-0616832/2020|EPI_ISL_734759|2020-06-16
hCoV-19/Belgium/rega-0616834/2020|EPI_ISL_734761|2020-06-16
hCoV-19/Belgium/rega-0616835/2020|EPI_ISL_734762|2020-06-16
hCoV-19/Belgium/rega-0616914/2020|EPI_ISL_734763|2020-06-16
hCoV-19/Belgium/rega-0616915/2020|EPI_ISL_734764|2020-06-16
hCoV-19/Belgium/rega-0617691/2020|EPI_ISL_734765|2020-06-17
hCoV-19/Belgium/rega-0617836/2020|EPI_ISL_734766|2020-06-17
hCoV-19/Belgium/rega-0619852/2020|EPI_ISL_734769|2020-06-19
hCoV-19/Belgium/rega-0619917/2020|EPI_ISL_734770|2020-06-19
hCoV-19/Belgium/rega-0620851/2020|EPI_ISL_734774|2020-06-20
hCoV-19/Belgium/rega-0621709/2020|EPI_ISL_734775|2020-06-21
hCoV-19/Belgium/rega-0623853/2020|EPI_ISL_734779|2020-06-23
hCoV-19/Belgium/rega-0626822/2020|EPI_ISL_734780|2020-06-26
hCoV-19/Belgium/rega-0629824/2020|EPI_ISL_734783|2020-06-29
hCoV-19/Belgium/rega-0629825/2020|EPI_ISL_734784|2020-06-29
hCoV-19/Belgium/rega-0630826/2020|EPI_ISL_734785|2020-06-30
hCoV-19/Belgium/rega-0630827/2020|EPI_ISL_734786|2020-06-30
hCoV-19/Belgium/rega-0630828/2020|EPI_ISL_734787|2020-06-30
hCoV-19/Belgium/rega-0702806/2020|EPI_ISL_734789|2020-07-02
hCoV-19/Belgium/rega-0706712/2020|EPI_ISL_734792|2020-07-06
hCoV-19/Belgium/rega-0707688/2020|EPI_ISL_734793|2020-07-07
hCoV-19/Belgium/rega-0707711/2020|EPI_ISL_734794|2020-07-07
hCoV-19/Belgium/rega-0710751/2020|EPI_ISL_522350|2020-06-10
hCoV-19/Belgium/rega-0710918/2020|EPI_ISL_734795|2020-07-10
hCoV-19/Belgium/rega-0717699/2020|EPI_ISL_734796|2020-07-17
hCoV-19/Belgium/rega-0717703/2020|EPI_ISL_734797|2020-07-17
hCoV-19/Belgium/rega-0717846/2020|EPI_ISL_734798|2020-06-17
hCoV-19/Belgium/rega-0717847/2020|EPI_ISL_734799|2020-06-17
hCoV-19/Belgium/rega-0717849/2020|EPI_ISL_734800|2020-06-17
hCoV-19/Belgium/rega-0719696/2020|EPI_ISL_734801|2020-07-19
hCoV-19/Belgium/rega-0721811/2020|EPI_ISL_734804|2020-07-21
hCoV-19/Belgium/rega-0721813/2020|EPI_ISL_734806|2020-07-21
hCoV-19/Belgium/rega-0721839/2020|EPI_ISL_734809|2020-07-21
hCoV-19/Belgium/rega-0721843/2020|EPI_ISL_734813|2020-07-21
hCoV-19/Belgium/rega-0721844/2020|EPI_ISL_734814|2020-07-21
hCoV-19/Belgium/rega-0722802/2020|EPI_ISL_734815|2020-07-22
hCoV-19/Belgium/rega-0722814/2020|EPI_ISL_734818|2020-07-22
hCoV-19/Belgium/rega-0722817/2020|EPI_ISL_734821|2020-07-22
hCoV-19/Belgium/rega-0723820/2020|EPI_ISL_734825|2020-07-23
hCoV-19/Belgium/rega-0731777/2020|EPI_ISL_734828|2020-07-31
hCoV-19/Belgium/rega-0731779/2020|EPI_ISL_734830|2020-07-31
hCoV-19/Belgium/rega-0731782/2020|EPI_ISL_734833|2020-07-31
hCoV-19/Belgium/rega-0731785/2020|EPI_ISL_734834|2020-07-31
hCoV-19/Belgium/rega-0731787/2020|EPI_ISL_734835|2020-07-31
hCoV-19/Belgium/rega-0731789/2020|EPI_ISL_734836|2020-07-31
hCoV-19/Belgium/rega-0731790/2020|EPI_ISL_734837|2020-07-31
hCoV-19/Belgium/rega-0731792/2020|EPI_ISL_734839|2020-07-31
hCoV-19/Belgium/rega-0801761/2020|EPI_ISL_734842|2020-08-01
hCoV-19/Belgium/rega-0801762/2020|EPI_ISL_734843|2020-08-01
hCoV-19/Belgium/rega-0801767/2020|EPI_ISL_734844|2020-08-01
hCoV-19/Belgium/rega-0801770/2020|EPI_ISL_734847|2020-08-01
hCoV-19/Belgium/rega-0801771/2020|EPI_ISL_734848|2020-08-01
hCoV-19/Belgium/rega-0801774/2020|EPI_ISL_734851|2020-08-01
hCoV-19/Belgium/rega-0801786/2020|EPI_ISL_734854|2020-08-01
hCoV-19/Belgium/rega-0801788/2020|EPI_ISL_734855|2020-08-01
hCoV-19/Belgium/rega-0801793/2020|EPI_ISL_734856|2020-08-01
hCoV-19/Belgium/rega-0801797/2020|EPI_ISL_734860|2020-08-01
hCoV-19/Belgium/rega-0801798/2020|EPI_ISL_734861|2020-08-01
hCoV-19/Belgium/rega-0801923/2020|EPI_ISL_734865|2020-08-01
hCoV-19/Belgium/rega-0801924/2020|EPI_ISL_734866|2020-08-01
hCoV-19/Belgium/rega-0802749/2020|EPI_ISL_734871|2020-08-02
hCoV-19/Belgium/rega-0802763/2020|EPI_ISL_734873|2020-08-02
hCoV-19/Belgium/rega-0802764/2020|EPI_ISL_734874|2020-08-02
hCoV-19/Belgium/rega-0802775/2020|EPI_ISL_734875|2020-08-02
hCoV-19/Belgium/rega-0802776/2020|EPI_ISL_734876|2020-08-02
hCoV-19/Belgium/rega-0803720/2020|EPI_ISL_734877|2020-08-03
hCoV-19/Belgium/rega-0803721/2020|EPI_ISL_734878|2020-08-03
hCoV-19/Belgium/rega-0803724/2020|EPI_ISL_734881|2020-08-03
hCoV-19/Belgium/rega-0803727/2020|EPI_ISL_734883|2020-08-03
hCoV-19/Belgium/rega-0803730/2020|EPI_ISL_734884|2020-08-03
hCoV-19/Belgium/rega-0803736/2020|EPI_ISL_734888|2020-08-03
hCoV-19/Belgium/rega-0803737/2020|EPI_ISL_734889|2020-08-03
hCoV-19/Belgium/rega-0803741/2020|EPI_ISL_734892|2020-08-04
hCoV-19/Belgium/rega-0803747/2020|EPI_ISL_734895|2020-08-03
hCoV-19/Belgium/rega-0803751/2020|EPI_ISL_734896|2020-08-03
hCoV-19/Belgium/rega-0803753/2020|EPI_ISL_734897|2020-08-03
hCoV-19/Belgium/rega-0803755/2020|EPI_ISL_734898|2020-08-03
hCoV-19/Belgium/rega-0803757/2020|EPI_ISL_734900|2020-08-03
hCoV-19/Belgium/rega-0803758/2020|EPI_ISL_734901|2020-08-03
hCoV-19/Belgium/rega-0803759/2020|EPI_ISL_734902|2020-08-03
hCoV-19/Belgium/rega-0803765/2020|EPI_ISL_734904|2020-08-03
hCoV-19/Belgium/rega-0804719/2020|EPI_ISL_734906|2020-08-04
hCoV-19/Belgium/rega-0804726/2020|EPI_ISL_734907|2020-08-04
hCoV-19/Belgium/rega-0804735/2020|EPI_ISL_734911|2020-08-04
hCoV-19/Belgium/rega-0804738/2020|EPI_ISL_734912|2020-08-04
hCoV-19/Belgium/rega-0804744/2020|EPI_ISL_734915|2020-08-04
hCoV-19/Belgium/rega-0804748/2020|EPI_ISL_734916|2020-08-04
hCoV-19/Belgium/rega-0909929/2020|EPI_ISL_734918|2020-09-09
hCoV-19/Belgium/rega-0909931/2020|EPI_ISL_734920|2020-09-09
hCoV-19/Belgium/rega-0909932/2020|EPI_ISL_734921|2020-09-09
hCoV-19/Belgium/rega-0910935/2020|EPI_ISL_734923|2020-09-10
hCoV-19/Belgium/rega-0911937/2020|EPI_ISL_734925|2020-09-12
hCoV-19/Belgium/rega-0911939/2020|EPI_ISL_734926|2020-09-11
hCoV-19/Belgium/rega-0911945/2020|EPI_ISL_734928|2020-09-11
hCoV-19/Belgium/rega-0912938/2020|EPI_ISL_734929|2020-09-12
hCoV-19/Belgium/rega-0912943/2020|EPI_ISL_734930|2020-09-12
hCoV-19/Belgium/rega-0913941/2020|EPI_ISL_734932|2020-09-13
hCoV-19/Belgium/rega-0914947/2020|EPI_ISL_734934|2020-09-14
hCoV-19/Belgium/rega-09151223/2020|EPI_ISL_734936|2020-09-15
hCoV-19/Belgium/rega-0915946/2020|EPI_ISL_734937|2020-09-15
hCoV-19/Belgium/rega-0915948/2020|EPI_ISL_734938|2020-09-15
hCoV-19/Belgium/rega-0915950/2020|EPI_ISL_734940|2020-09-15
hCoV-19/Belgium/rega-0915952/2020|EPI_ISL_734942|2020-09-15
hCoV-19/Belgium/rega-0915955/2020|EPI_ISL_734945|2020-09-15
hCoV-19/Belgium/rega-0915957/2020|EPI_ISL_734947|2020-09-15
hCoV-19/Belgium/rega-0915966/2020|EPI_ISL_734950|2020-09-15
hCoV-19/Belgium/rega-0916962/2020|EPI_ISL_734955|2020-09-16
hCoV-19/Belgium/rega-0916967/2020|EPI_ISL_734957|2020-09-16
hCoV-19/Belgium/rega-0916968/2020|EPI_ISL_734958|2020-09-16
hCoV-19/Belgium/rega-0916969/2020|EPI_ISL_734959|2020-09-16
hCoV-19/Belgium/rega-0916971/2020|EPI_ISL_734961|2020-09-16
hCoV-19/Belgium/rega-0916972/2020|EPI_ISL_734962|2020-09-16
hCoV-19/Belgium/rega-0916974/2020|EPI_ISL_734964|2020-09-16
hCoV-19/Belgium/rega-0916976/2020|EPI_ISL_734966|2020-09-16
hCoV-19/Belgium/rega-0916977/2020|EPI_ISL_734967|2020-09-16
hCoV-19/Belgium/rega-0916978/2020|EPI_ISL_734968|2020-09-16
hCoV-19/Belgium/rega-0916979/2020|EPI_ISL_734969|2020-09-16
hCoV-19/Belgium/rega-0916981/2020|EPI_ISL_734971|2020-09-16
hCoV-19/Belgium/rega-0916982/2020|EPI_ISL_734972|2020-09-16
hCoV-19/Belgium/rega-09171048/2020|EPI_ISL_734973|2020-09-17
hCoV-19/Belgium/rega-0917983/2020|EPI_ISL_734975|2020-09-17
hCoV-19/Belgium/rega-0917984/2020|EPI_ISL_734976|2020-09-17
hCoV-19/Belgium/rega-0917985/2020|EPI_ISL_734977|2020-09-17
hCoV-19/Belgium/rega-0917987/2020|EPI_ISL_734979|2020-09-17
hCoV-19/Belgium/rega-0917991/2020|EPI_ISL_734983|2020-09-17
hCoV-19/Belgium/rega-0917992/2020|EPI_ISL_734984|2020-09-17
hCoV-19/Belgium/rega-0917994/2020|EPI_ISL_734986|2020-09-17
hCoV-19/Belgium/rega-0917995/2020|EPI_ISL_734987|2020-09-17
hCoV-19/Belgium/rega-0917998/2020|EPI_ISL_734989|2020-09-17
hCoV-19/Belgium/rega-0917999/2020|EPI_ISL_734990|2020-09-17
hCoV-19/Belgium/rega-09181047/2020|EPI_ISL_734991|2020-09-18
hCoV-19/Belgium/rega-09181050/2020|EPI_ISL_734993|2020-09-18
hCoV-19/Belgium/rega-09181053/2020|EPI_ISL_734995|2020-09-18
hCoV-19/Belgium/rega-09181055/2020|EPI_ISL_734997|2020-09-18
hCoV-19/Belgium/rega-09181056/2020|EPI_ISL_734998|2020-09-18
hCoV-19/Belgium/rega-0918996/2020|EPI_ISL_735000|2020-09-18
hCoV-19/Belgium/rega-09191211/2020|EPI_ISL_738228|2020-09-19
hCoV-19/Belgium/rega-09201063/2020|EPI_ISL_735005|2020-09-20
hCoV-19/Belgium/rega-09221000/2020|EPI_ISL_735007|2020-09-22
hCoV-19/Belgium/rega-09221001/2020|EPI_ISL_735008|2020-09-22
hCoV-19/Belgium/rega-09221002/2020|EPI_ISL_735009|2020-09-22
hCoV-19/Belgium/rega-09221017/2020|EPI_ISL_735015|2020-09-22
hCoV-19/Belgium/rega-09221018/2020|EPI_ISL_735016|2020-09-22
hCoV-19/Belgium/rega-09221020/2020|EPI_ISL_735018|2020-09-22
hCoV-19/Belgium/rega-09221022/2020|EPI_ISL_735020|2020-09-22
hCoV-19/Belgium/rega-09221024/2020|EPI_ISL_735021|2020-09-22
hCoV-19/Belgium/rega-09221146/2020|EPI_ISL_738234|2020-09-22
hCoV-19/Belgium/rega-09221148/2020|EPI_ISL_738236|2020-09-22
hCoV-19/Belgium/rega-09221149/2020|EPI_ISL_738237|2020-09-22
hCoV-19/Belgium/rega-09221235/2020|EPI_ISL_735025|2020-09-22
hCoV-19/Belgium/rega-09231006/2020|EPI_ISL_735029|2020-09-23
hCoV-19/Belgium/rega-09231007/2020|EPI_ISL_735030|2020-09-23
hCoV-19/Belgium/rega-09231008/2020|EPI_ISL_735031|2020-09-23
hCoV-19/Belgium/rega-09231248/2020|EPI_ISL_735035|2020-09-23
hCoV-19/Belgium/rega-09231254/2020|EPI_ISL_738238|2020-09-23
hCoV-19/Belgium/rega-09241212/2020|EPI_ISL_735036|2020-09-24
hCoV-19/Belgium/rega-09241218/2020|EPI_ISL_735037|2020-09-24
hCoV-19/Belgium/rega-09241224/2020|EPI_ISL_735038|2020-09-24
hCoV-19/Belgium/rega-09241230/2020|EPI_ISL_735039|2020-09-24
hCoV-19/Belgium/rega-09241236/2020|EPI_ISL_735040|2020-09-24
hCoV-19/Belgium/rega-09241241/2020|EPI_ISL_735041|2020-09-24
hCoV-19/Belgium/rega-09241253/2020|EPI_ISL_735043|2020-09-24
hCoV-19/Belgium/rega-10031026/2020|EPI_ISL_735044|2020-10-03
hCoV-19/Belgium/rega-10031028/2020|EPI_ISL_735046|2020-10-03
hCoV-19/Belgium/rega-10031030/2020|EPI_ISL_735047|2020-10-03
hCoV-19/Belgium/rega-10031031/2020|EPI_ISL_735048|2020-10-03
hCoV-19/Belgium/rega-10061009/2020|EPI_ISL_735049|2020-10-06
hCoV-19/Belgium/rega-10061010/2020|EPI_ISL_735050|2020-10-06
hCoV-19/Belgium/rega-10061011/2020|EPI_ISL_735051|2020-10-06
hCoV-19/Belgium/rega-10061029/2020|EPI_ISL_735052|2020-10-06
hCoV-19/Belgium/rega-10061033/2020|EPI_ISL_735054|2020-10-06
hCoV-19/Belgium/rega-10061037/2020|EPI_ISL_735057|2020-10-06
hCoV-19/Belgium/rega-10061039/2020|EPI_ISL_735059|2020-10-06
hCoV-19/Belgium/rega-10061040/2020|EPI_ISL_735060|2020-10-06
hCoV-19/Belgium/rega-10061042/2020|EPI_ISL_735062|2020-10-06
hCoV-19/Belgium/rega-10061043/2020|EPI_ISL_735063|2020-10-06
hCoV-19/Belgium/rega-10061044/2020|EPI_ISL_735064|2020-10-06
hCoV-19/Belgium/rega-10061045/2020|EPI_ISL_735065|2020-10-06
hCoV-19/Belgium/rega-10061046/2020|EPI_ISL_735066|2020-10-06
hCoV-19/Belgium/rega-10061193/2020|EPI_ISL_735067|2020-10-06
hCoV-19/Belgium/rega-10061195/2020|EPI_ISL_735069|2020-10-06
hCoV-19/Belgium/rega-10061196/2020|EPI_ISL_735070|2020-10-06
hCoV-19/Belgium/rega-10061197/2020|EPI_ISL_735071|2020-10-06
hCoV-19/Belgium/rega-10061213/2020|EPI_ISL_735073|2020-10-06
hCoV-19/Belgium/rega-10081221/2020|EPI_ISL_735083|2020-10-08
hCoV-19/Belgium/rega-10081227/2020|EPI_ISL_735085|2020-10-08
hCoV-19/Belgium/rega-10081233/2020|EPI_ISL_735086|2020-10-08
hCoV-19/Belgium/rega-10081238/2020|EPI_ISL_735087|2020-10-08
hCoV-19/Belgium/rega-10081239/2020|EPI_ISL_735088|2020-10-08
hCoV-19/Belgium/rega-10081256/2020|EPI_ISL_735093|2020-10-08
hCoV-19/Belgium/rega-10121446/2020|EPI_ISL_738498|2020-10-12
hCoV-19/Belgium/rega-10131360/2020|EPI_ISL_738413|2020-10-13
hCoV-19/Belgium/rega-10131423/2020|EPI_ISL_738475|2020-10-13
hCoV-19/Belgium/rega-10131434/2020|EPI_ISL_738486|2020-10-13
hCoV-19/Belgium/rega-10141372/2020|EPI_ISL_738425|2020-10-14
hCoV-19/Belgium/rega-10141378/2020|EPI_ISL_738360|2020-10-14
hCoV-19/Belgium/rega-10141384/2020|EPI_ISL_738436|2020-10-14
hCoV-19/Belgium/rega-10141390/2020|EPI_ISL_738442|2020-10-14
hCoV-19/Belgium/rega-10141395/2020|EPI_ISL_738447|2020-10-14
hCoV-19/Belgium/rega-10141396/2020|EPI_ISL_738448|2020-10-14
hCoV-19/Belgium/rega-10141428/2020|EPI_ISL_738480|2020-10-14
hCoV-19/Belgium/rega-10151114/2020|EPI_ISL_735095|2020-10-15
hCoV-19/Belgium/rega-10151115/2020|EPI_ISL_735096|2020-10-15
hCoV-19/Belgium/rega-10151117/2020|EPI_ISL_734495|2020-10-15
hCoV-19/Belgium/rega-10151118/2020|EPI_ISL_735098|2020-10-15
hCoV-19/Belgium/rega-10151120/2020|EPI_ISL_735100|2020-10-15
hCoV-19/Belgium/rega-10151121/2020|EPI_ISL_735101|2020-10-15
hCoV-19/Belgium/rega-10151183/2020|EPI_ISL_735102|2020-10-15
hCoV-19/Belgium/rega-10181067/2020|EPI_ISL_735107|2020-10-18
hCoV-19/Belgium/rega-10181068/2020|EPI_ISL_735108|2020-10-18
hCoV-19/Belgium/rega-10181069/2020|EPI_ISL_735109|2020-10-18
hCoV-19/Belgium/rega-10181070/2020|EPI_ISL_735110|2020-10-18
hCoV-19/Belgium/rega-10181072/2020|EPI_ISL_735112|2020-10-18
hCoV-19/Belgium/rega-10181073/2020|EPI_ISL_735113|2020-10-18
hCoV-19/Belgium/rega-10181075/2020|EPI_ISL_735115|2020-10-18
hCoV-19/Belgium/rega-10181076/2020|EPI_ISL_735116|2020-10-18
hCoV-19/Belgium/rega-10181078/2020|EPI_ISL_735118|2020-10-16
hCoV-19/Belgium/rega-10181079/2020|EPI_ISL_735119|2020-10-18
hCoV-19/Belgium/rega-10181083/2020|EPI_ISL_735123|2020-10-18
hCoV-19/Belgium/rega-10181085/2020|EPI_ISL_735125|2020-10-18
hCoV-19/Belgium/rega-10181086/2020|EPI_ISL_735126|2020-10-18
hCoV-19/Belgium/rega-10181087/2020|EPI_ISL_735127|2020-10-18
hCoV-19/Belgium/rega-10181089/2020|EPI_ISL_735129|2020-10-18
hCoV-19/Belgium/rega-10181090/2020|EPI_ISL_735130|2020-10-18
hCoV-19/Belgium/rega-10181091/2020|EPI_ISL_735131|2020-10-18
hCoV-19/Belgium/rega-10181111/2020|EPI_ISL_735132|2020-10-18
hCoV-19/Belgium/rega-10181112/2020|EPI_ISL_735133|2020-10-18
hCoV-19/Belgium/rega-10181113/2020|EPI_ISL_735134|2020-10-18
hCoV-19/Belgium/rega-10181164/2020|EPI_ISL_735136|2020-10-18
hCoV-19/Belgium/rega-10181166/2020|EPI_ISL_735138|2020-10-18
hCoV-19/Belgium/rega-10181167/2020|EPI_ISL_735139|2020-10-18
hCoV-19/Belgium/rega-10191092/2020|EPI_ISL_735140|2020-10-19
hCoV-19/Belgium/rega-10191095/2020|EPI_ISL_735143|2020-10-19
hCoV-19/Belgium/rega-10191096/2020|EPI_ISL_734496|2020-10-19
hCoV-19/Belgium/rega-10191097/2020|EPI_ISL_735144|2020-10-19
hCoV-19/Belgium/rega-10191098/2020|EPI_ISL_735145|2020-10-19
hCoV-19/Belgium/rega-10191100/2020|EPI_ISL_735147|2020-10-19
hCoV-19/Belgium/rega-10191101/2020|EPI_ISL_735148|2020-10-19
hCoV-19/Belgium/rega-10191102/2020|EPI_ISL_735149|2020-10-19
hCoV-19/Belgium/rega-10191107/2020|EPI_ISL_735151|2020-10-19
hCoV-19/Belgium/rega-10191109/2020|EPI_ISL_735152|2020-10-19
hCoV-19/Belgium/rega-10191122/2020|EPI_ISL_735153|2020-10-19
hCoV-19/Belgium/rega-10191124/2020|EPI_ISL_735155|2020-10-19
hCoV-19/Belgium/rega-10191128/2020|EPI_ISL_735159|2020-10-19
hCoV-19/Belgium/rega-10191129/2020|EPI_ISL_735160|2020-10-19
hCoV-19/Belgium/rega-10191131/2020|EPI_ISL_735162|2020-10-19
hCoV-19/Belgium/rega-10191228/2020|EPI_ISL_735164|2020-10-19
hCoV-19/Belgium/rega-10191234/2020|EPI_ISL_735165|2020-10-19
hCoV-19/Belgium/rega-10191252/2020|EPI_ISL_735168|2020-10-19
hCoV-19/Belgium/rega-10191261/2020|EPI_ISL_734501|2020-10-19
hCoV-19/Belgium/rega-10191262/2020|EPI_ISL_735172|2020-10-19
hCoV-19/Belgium/rega-10191263/2020|EPI_ISL_735173|2020-10-19
hCoV-19/Belgium/rega-10191266/2020|EPI_ISL_735176|2020-10-19
hCoV-19/Belgium/rega-10191267/2020|EPI_ISL_735177|2020-10-19
hCoV-19/Belgium/rega-10191268/2020|EPI_ISL_735178|2020-10-19
hCoV-19/Belgium/rega-10191269/2020|EPI_ISL_735179|2020-10-19
hCoV-19/Belgium/rega-10191270/2020|EPI_ISL_735180|2020-10-19
hCoV-19/Belgium/rega-10191271/2020|EPI_ISL_735181|2020-10-19
hCoV-19/Belgium/rega-10191273/2020|EPI_ISL_734498|2020-10-19
hCoV-19/Belgium/rega-10191274/2020|EPI_ISL_735183|2020-10-19
hCoV-19/Belgium/rega-10191278/2020|EPI_ISL_735186|2020-10-19
hCoV-19/Belgium/rega-10191280/2020|EPI_ISL_735188|2020-10-19
hCoV-19/Belgium/rega-10191281/2020|EPI_ISL_734499|2020-10-19
hCoV-19/Belgium/rega-10191282/2020|EPI_ISL_735189|2020-10-19
hCoV-19/Belgium/rega-10191286/2020|EPI_ISL_735193|2020-10-19
hCoV-19/Belgium/rega-10191287/2020|EPI_ISL_734502|2020-10-19
hCoV-19/Belgium/rega-10191288/2020|EPI_ISL_735194|2020-10-19
hCoV-19/Belgium/rega-10191294/2020|EPI_ISL_735199|2020-10-19
hCoV-19/Belgium/rega-10191296/2020|EPI_ISL_735200|2020-10-19
hCoV-19/Belgium/rega-10191301/2020|EPI_ISL_735204|2020-10-19
hCoV-19/Belgium/rega-10191302/2020|EPI_ISL_735205|2020-10-19
hCoV-19/Belgium/rega-10191304/2020|EPI_ISL_735207|2020-10-19
hCoV-19/Belgium/rega-10201104/2020|EPI_ISL_735210|2020-10-20
hCoV-19/Belgium/rega-10201105/2020|EPI_ISL_735211|2020-10-20
hCoV-19/Belgium/rega-10201106/2020|EPI_ISL_735212|2020-10-20
hCoV-19/Belgium/rega-10201108/2020|EPI_ISL_735213|2020-10-20
hCoV-19/Belgium/rega-10201110/2020|EPI_ISL_735214|2020-10-20
hCoV-19/Belgium/rega-11021204/2020|EPI_ISL_735215|2020-11-02
hCoV-19/Belgium/rega-11021206/2020|EPI_ISL_735216|2020-11-02
hCoV-19/Belgium/rega-11031205/2020|EPI_ISL_735217|2020-11-03
hCoV-19/Belgium/rega-11031207/2020|EPI_ISL_735218|2020-11-03
hCoV-19/Belgium/rega-11031208/2020|EPI_ISL_735219|2020-11-03
hCoV-19/Belgium/rega-11031209/2020|EPI_ISL_735220|2020-11-03
hCoV-19/Belgium/rega-11271169/2020|EPI_ISL_735222|2020-11-27
hCoV-19/Belgium/rega-11271175/2020|EPI_ISL_735228|2020-11-27
hCoV-19/Belgium/rega-11271181/2020|EPI_ISL_735234|2020-11-27
hCoV-19/Belgium/rega-11301199/2020|EPI_ISL_735236|2020-11-30
hCoV-19/Belgium/rega-11301201/2020|EPI_ISL_735237|2020-11-30
hCoV-19/Belgium/rega-11301203/2020|EPI_ISL_735238|2020-11-30
hCoV-19/Belgium/rega-12011200/2020|EPI_ISL_735239|2020-12-01
hCoV-19/Belgium/rega-12011202/2020|EPI_ISL_735240|2020-12-01
hCoV-19/Belgium/rega-12111308/2020|EPI_ISL_738362|2020-12-11
hCoV-19/Belgium/rega-12111310/2020|EPI_ISL_738364|2020-12-11
hCoV-19/Belgium/rega-12111313/2020|EPI_ISL_738367|2020-12-11
hCoV-19/Belgium/rega-12111314/2020|EPI_ISL_738368|2020-12-11
hCoV-19/Belgium/rega-12111319/2020|EPI_ISL_738372|2020-12-11
hCoV-19/Belgium/rega-12111325/2020|EPI_ISL_738378|2020-12-11
hCoV-19/Belgium/rega-12111363/2020|EPI_ISL_738416|2020-12-11
hCoV-19/Belgium/rega-12111392/2020|EPI_ISL_738444|2020-12-11
hCoV-19/Belgium/rega-12111394/2020|EPI_ISL_738446|2020-12-11
hCoV-19/Belgium/rega-12141321/2020|EPI_ISL_738374|2020-12-14
hCoV-19/Belgium/rega-12141327/2020|EPI_ISL_738380|2020-12-14
hCoV-19/Belgium/rega-12141341/2020|EPI_ISL_738394|2020-12-14
hCoV-19/Belgium/rega-12141362/2020|EPI_ISL_738415|2020-12-14
hCoV-19/Belgium/rega-12141367/2020|EPI_ISL_738420|2020-12-14
hCoV-19/Belgium/rega-12141374/2020|EPI_ISL_738427|2020-12-14
hCoV-19/Belgium/rega-12141377/2020|EPI_ISL_738430|2020-12-14
hCoV-19/Belgium/rega-12141380/2020|EPI_ISL_738432|2020-12-14
hCoV-19/Belgium/rega-12141409/2020|EPI_ISL_738461|2020-12-14
hCoV-19/Belgium/rega-12141415/2020|EPI_ISL_738467|2020-12-14
hCoV-19/Belgium/rega-12141422/2020|EPI_ISL_738474|2020-12-14
hCoV-19/Belgium/rega-12141431/2020|EPI_ISL_738483|2020-12-14
hCoV-19/Belgium/rega-12141436/2020|EPI_ISL_738488|2020-12-14
hCoV-19/Belgium/rega-12141437/2020|EPI_ISL_738489|2020-12-14
hCoV-19/Belgium/rega-12141439/2020|EPI_ISL_738491|2020-12-14
hCoV-19/Belgium/rega-12141442/2020|EPI_ISL_738494|2020-12-14
hCoV-19/Belgium/rega-14121333/2020|EPI_ISL_738386|2020-12-14
hCoV-19/Belgium/UGent-122/2020|EPI_ISL_475082|2020-06-01
hCoV-19/Belgium/UGent-151/2020|EPI_ISL_634877|2020-07-26
hCoV-19/Belgium/UGent-164/2020|EPI_ISL_634881|2020-10-19
hCoV-19/Belgium/UGent-165/2020|EPI_ISL_634882|2020-10-12
hCoV-19/Belgium/UGent-167/2020|EPI_ISL_634883|2020-10-19
hCoV-19/Belgium/UGent-168/2020|EPI_ISL_634884|2020-10-01
hCoV-19/Belgium/UGent-169/2020|EPI_ISL_634885|2020-10-06
hCoV-19/Belgium/UGent-173/2020|EPI_ISL_634889|2020-10-04
hCoV-19/Belgium/UGent-180/2020|EPI_ISL_634891|2020-10-18
hCoV-19/Belgium/UGent-182/2020|EPI_ISL_634893|2020-10-16
hCoV-19/Belgium/UGent-183/2020|EPI_ISL_634894|2020-10-18
hCoV-19/Belgium/UGent-211/2020|EPI_ISL_717612|2020-10-22
hCoV-19/Belgium/UGent-213/2020|EPI_ISL_717614|2020-10-23
hCoV-19/Belgium/UGent-214/2020|EPI_ISL_717603|2020-10-23
hCoV-19/Belgium/UGent-223/2020|EPI_ISL_717621|2020-11-16
hCoV-19/Belgium/UGent-231/2020|EPI_ISL_717624|2020-11-12
hCoV-19/Belgium/UGent-235/2020|EPI_ISL_717625|2020-11-13
hCoV-19/Belgium/UGent-243/2020|EPI_ISL_717628|2020-11-13
hCoV-19/Belgium/UGent-245/2020|EPI_ISL_717629|2020-10-26
hCoV-19/Belgium/UGent-247/2020|EPI_ISL_717631|2020-11-14
hCoV-19/Belgium/UGent-249/2020|EPI_ISL_717633|2020-11-11
hCoV-19/Belgium/UGent-251/2020|EPI_ISL_717991|2020-10-26
hCoV-19/Belgium/UGent-252/2020|EPI_ISL_717992|2020-10-27
hCoV-19/Belgium/UGent-254/2020|EPI_ISL_717994|2020-10-31
hCoV-19/Belgium/UGent-256/2020|EPI_ISL_717996|2020-11-03
hCoV-19/Belgium/UGent-257/2020|EPI_ISL_717997|2020-11-04
hCoV-19/Belgium/UGent-264/2020|EPI_ISL_718002|2020-11-04
hCoV-19/Belgium/UGent-266/2020|EPI_ISL_718004|2020-11-10
hCoV-19/Belgium/UGent-268/2020|EPI_ISL_718006|2020-11-12
hCoV-19/Belgium/UGent-269/2020|EPI_ISL_718007|2020-11-12
hCoV-19/Belgium/UGent-272/2020|EPI_ISL_718009|2020-11-20
hCoV-19/Belgium/UGent-286/2020|EPI_ISL_718016|2020-11-16
hCoV-19/Belgium/UGent-302/2020|EPI_ISL_718026|2020-12-01
hCoV-19/Belgium/UGent-314/2020|EPI_ISL_745203|2020-12-03
hCoV-19/Belgium/UGent-327/2020|EPI_ISL_745214|2020-12-13
hCoV-19/Belgium/UGent-332/2020|EPI_ISL_745217|2020-12-11
hCoV-19/Belgium/ULG-10212/2020|EPI_ISL_484700|2020-06-09
hCoV-19/Belgium/ULG-10235/2020|EPI_ISL_498141|2020-06-23
hCoV-19/Belgium/ULG-10237/2020|EPI_ISL_498143|2020-06-26
hCoV-19/Belgium/ULG-10238/2020|EPI_ISL_498144|2020-06-26
hCoV-19/Belgium/ULG-10240/2020|EPI_ISL_498146|2020-06-30
hCoV-19/Belgium/ULG-10244/2020|EPI_ISL_498150|2020-07-06
hCoV-19/Belgium/ULG-10246/2020|EPI_ISL_498628|2020-06-18
hCoV-19/Belgium/ULG-10250/2020|EPI_ISL_515057|2020-07-20
hCoV-19/Belgium/ULG-10253/2020|EPI_ISL_515060|2020-07-18
hCoV-19/Belgium/ULG-10256/2020|EPI_ISL_515063|2020-07-17
hCoV-19/Belgium/ULG-10262/2020|EPI_ISL_515069|2020-07-20
hCoV-19/Belgium/ULG-10266/2020|EPI_ISL_515073|2020-07-14
hCoV-19/Belgium/ULG-10268/2020|EPI_ISL_515075|2020-07-19
hCoV-19/Belgium/ULG-10269/2020|EPI_ISL_515076|2020-07-20
hCoV-19/Belgium/ULG-10270/2020|EPI_ISL_515077|2020-07-20
hCoV-19/Belgium/ULG-10275/2020|EPI_ISL_540442|2020-07-23
hCoV-19/Belgium/ULG-10276/2020|EPI_ISL_540443|2020-07-23
hCoV-19/Belgium/ULG-10277/2020|EPI_ISL_540444|2020-07-09
hCoV-19/Belgium/ULG-10279/2020|EPI_ISL_540446|2020-07-07
hCoV-19/Belgium/ULG-10280/2020|EPI_ISL_540447|2020-07-24
hCoV-19/Belgium/ULG-10281/2020|EPI_ISL_540448|2020-07-26
hCoV-19/Belgium/ULG-10282/2020|EPI_ISL_540449|2020-07-25
hCoV-19/Belgium/ULG-10283/2020|EPI_ISL_540450|2020-07-26
hCoV-19/Belgium/ULG-10285/2020|EPI_ISL_540452|2020-07-23
hCoV-19/Belgium/ULG-10286/2020|EPI_ISL_540453|2020-07-25
hCoV-19/Belgium/ULG-10287/2020|EPI_ISL_540454|2020-07-23
hCoV-19/Belgium/ULG-10288/2020|EPI_ISL_540455|2020-07-08
hCoV-19/Belgium/ULG-10290/2020|EPI_ISL_540457|2020-07-23
hCoV-19/Belgium/ULG-10292/2020|EPI_ISL_540459|2020-07-23
hCoV-19/Belgium/ULG-10293/2020|EPI_ISL_540460|2020-07-23
hCoV-19/Belgium/ULG-10294/2020|EPI_ISL_540461|2020-07-23
hCoV-19/Belgium/ULG-10295/2020|EPI_ISL_540462|2020-07-24
hCoV-19/Belgium/ULG-10299/2020|EPI_ISL_540466|2020-07-25
hCoV-19/Belgium/ULG-10300/2020|EPI_ISL_540467|2020-07-23
hCoV-19/Belgium/ULG-10302/2020|EPI_ISL_540469|2020-07-23
hCoV-19/Belgium/ULG-10304/2020|EPI_ISL_540471|2020-07-23
hCoV-19/Belgium/ULG-10306/2020|EPI_ISL_540473|2020-07-24
hCoV-19/Belgium/ULG-10308/2020|EPI_ISL_540475|2020-07-24
hCoV-19/Belgium/ULG-10309/2020|EPI_ISL_540476|2020-07-24
hCoV-19/Belgium/ULG-10311/2020|EPI_ISL_540478|2020-07-27
hCoV-19/Belgium/ULG-10312/2020|EPI_ISL_540479|2020-07-27
hCoV-19/Belgium/ULG-10313/2020|EPI_ISL_540480|2020-07-27
hCoV-19/Belgium/ULG-10315/2020|EPI_ISL_540482|2020-07-27
hCoV-19/Belgium/ULG-10317/2020|EPI_ISL_540484|2020-07-27
hCoV-19/Belgium/ULG-10321/2020|EPI_ISL_540488|2020-07-29
hCoV-19/Belgium/ULG-10326/2020|EPI_ISL_540493|2020-07-29
hCoV-19/Belgium/ULG-10328/2020|EPI_ISL_540495|2020-07-30
hCoV-19/Belgium/ULG-10330/2020|EPI_ISL_540497|2020-07-30
hCoV-19/Belgium/ULG-10335/2020|EPI_ISL_540502|2020-07-30
hCoV-19/Belgium/ULG-10341/2020|EPI_ISL_540508|2020-07-30
hCoV-19/Belgium/ULG-10343/2020|EPI_ISL_540510|2020-08-04
hCoV-19/Belgium/ULG-10344/2020|EPI_ISL_540511|2020-08-04
hCoV-19/Belgium/ULG-10347/2020|EPI_ISL_540514|2020-08-04
hCoV-19/Belgium/ULG-10348/2020|EPI_ISL_540515|2020-08-04
hCoV-19/Belgium/ULG-10358/2020|EPI_ISL_540525|2020-08-06
hCoV-19/Belgium/ULG-10361/2020|EPI_ISL_540528|2020-08-06
hCoV-19/Belgium/ULG-10364/2020|EPI_ISL_540531|2020-08-06
hCoV-19/Belgium/ULG-10366/2020|EPI_ISL_540533|2020-08-07
hCoV-19/Belgium/ULG-10368/2020|EPI_ISL_540535|2020-08-04
hCoV-19/Belgium/ULG-10376/2020|EPI_ISL_540543|2020-08-07
hCoV-19/Belgium/ULG-10380/2020|EPI_ISL_540547|2020-08-07
hCoV-19/Belgium/ULG-10381/2020|EPI_ISL_540548|2020-08-07
hCoV-19/Belgium/ULG-10383/2020|EPI_ISL_540550|2020-08-07
hCoV-19/Belgium/ULG-10388/2020|EPI_ISL_540555|2020-08-07
hCoV-19/Belgium/ULG-10391/2020|EPI_ISL_540558|2020-08-07
hCoV-19/Belgium/ULG-10392/2020|EPI_ISL_540559|2020-08-10
hCoV-19/Belgium/ULG-10393/2020|EPI_ISL_540560|2020-08-10
hCoV-19/Belgium/ULG-10401/2020|EPI_ISL_540568|2020-08-19
hCoV-19/Belgium/ULG-10402/2020|EPI_ISL_540569|2020-08-19
hCoV-19/Belgium/ULG-10406/2020|EPI_ISL_540573|2020-08-21
hCoV-19/Belgium/ULG-10407/2020|EPI_ISL_540574|2020-08-21
hCoV-19/Belgium/ULG-10411/2020|EPI_ISL_540578|2020-08-21
hCoV-19/Belgium/ULG-10425/2020|EPI_ISL_581605|2020-08-14
hCoV-19/Belgium/ULG-10460/2020|EPI_ISL_582027|2020-08-31
hCoV-19/Belgium/ULG-10585/2020|EPI_ISL_626336|2020-10-23
hCoV-19/Belgium/ULG-10587/2020|EPI_ISL_626302|2020-10-23
hCoV-19/Belgium/ULG-10589/2020|EPI_ISL_626295|2020-10-23
hCoV-19/Belgium/ULG-10590/2020|EPI_ISL_626294|2020-10-23
hCoV-19/Belgium/ULG-10592/2020|EPI_ISL_626311|2020-10-23
hCoV-19/Belgium/ULG-10600/2020|EPI_ISL_626237|2020-08-30
hCoV-19/Belgium/ULG-10604/2020|EPI_ISL_626249|2020-09-04
hCoV-19/Belgium/ULG-10606/2020|EPI_ISL_626251|2020-09-04
hCoV-19/Belgium/ULG-10615/2020|EPI_ISL_626240|2020-08-31
hCoV-19/Belgium/ULG-10623/2020|EPI_ISL_626231|2020-08-16
hCoV-19/Belgium/ULG-10633/2020|EPI_ISL_636612|2020-10-26
hCoV-19/Belgium/ULG-10635/2020|EPI_ISL_636613|2020-10-26
hCoV-19/Belgium/ULG-10637/2020|EPI_ISL_636615|2020-10-25
hCoV-19/Belgium/ULG-10644/2020|EPI_ISL_636622|2020-10-26
hCoV-19/Belgium/ULG-10651/2020|EPI_ISL_636629|2020-10-26
hCoV-19/Belgium/ULG-10654/2020|EPI_ISL_636631|2020-10-26
hCoV-19/Belgium/ULG-10657/2020|EPI_ISL_636634|2020-10-26
hCoV-19/Belgium/ULG-10660/2020|EPI_ISL_636637|2020-10-26
hCoV-19/Belgium/ULG-10662/2020|EPI_ISL_636639|2020-10-26
hCoV-19/Belgium/ULG-10665/2020|EPI_ISL_636641|2020-10-26
hCoV-19/Belgium/ULG-10667/2020|EPI_ISL_636643|2020-10-26
hCoV-19/Belgium/ULG-10672/2020|EPI_ISL_636647|2020-10-26
hCoV-19/Belgium/ULG-10674/2020|EPI_ISL_636648|2020-10-26
hCoV-19/Belgium/ULG-10684/2020|EPI_ISL_636656|2020-10-26
hCoV-19/Belgium/ULG-10686/2020|EPI_ISL_636658|2020-10-26
hCoV-19/Belgium/ULG-10703/2020|EPI_ISL_636675|2020-10-26
hCoV-19/Belgium/ULG-10742/2020|EPI_ISL_641584|2020-09-19
hCoV-19/Belgium/ULG-10749/2020|EPI_ISL_641591|2020-09-19
hCoV-19/Belgium/ULG-10750/2020|EPI_ISL_641592|2020-09-19
hCoV-19/Belgium/ULG-10751/2020|EPI_ISL_641593|2020-09-19
hCoV-19/Belgium/ULG-10761/2020|EPI_ISL_641603|2020-10-06
hCoV-19/Belgium/ULG-10765/2020|EPI_ISL_644611|2020-10-31
hCoV-19/Belgium/ULG-10776/2020|EPI_ISL_644622|2020-10-31
hCoV-19/Belgium/ULG-10779/2020|EPI_ISL_644625|2020-10-31
hCoV-19/Belgium/ULG-10783/2020|EPI_ISL_661219|2020-11-16
hCoV-19/Belgium/ULG-10784/2020|EPI_ISL_661220|2020-11-16
hCoV-19/Belgium/ULG-10787/2020|EPI_ISL_661222|2020-11-16
hCoV-19/Belgium/ULG-10789/2020|EPI_ISL_661224|2020-11-16
hCoV-19/Belgium/ULG-10791/2020|EPI_ISL_661226|2020-11-16
hCoV-19/Belgium/ULG-10799/2020|EPI_ISL_661229|2020-11-17
hCoV-19/Belgium/ULG-10800/2020|EPI_ISL_661230|2020-11-17
hCoV-19/Belgium/ULG-10803/2020|EPI_ISL_661232|2020-11-17
hCoV-19/Belgium/ULG-10806/2020|EPI_ISL_661233|2020-11-17
hCoV-19/Belgium/ULG-10807/2020|EPI_ISL_661234|2020-11-17
hCoV-19/Belgium/ULG-10811/2020|EPI_ISL_661236|2020-11-17
hCoV-19/Belgium/ULG-10812/2020|EPI_ISL_661237|2020-11-17
hCoV-19/Belgium/ULG-10814/2020|EPI_ISL_661239|2020-11-17
hCoV-19/Belgium/ULG-10816/2020|EPI_ISL_661240|2020-11-17
hCoV-19/Belgium/ULG-10821/2020|EPI_ISL_661244|2020-11-16
hCoV-19/Belgium/ULG-10824/2020|EPI_ISL_661217|2020-11-13
hCoV-19/Belgium/ULG-10825/2020|EPI_ISL_661246|2020-11-13
hCoV-19/Belgium/ULG-10827/2020|EPI_ISL_661247|2020-11-13
hCoV-19/Belgium/ULG-10830/2020|EPI_ISL_661248|2020-11-13
hCoV-19/Belgium/ULG-10833/2020|EPI_ISL_661250|2020-11-13
hCoV-19/Belgium/ULG-10834/2020|EPI_ISL_661251|2020-11-13
hCoV-19/Belgium/ULG-10836/2020|EPI_ISL_666872|2020-10-27
hCoV-19/Belgium/ULG-10839/2020|EPI_ISL_666874|2020-10-27
hCoV-19/Belgium/ULG-10843/2020|EPI_ISL_666878|2020-10-27
hCoV-19/Belgium/ULG-10846/2020|EPI_ISL_666881|2020-10-28
hCoV-19/Belgium/ULG-10848/2020|EPI_ISL_666883|2020-10-29
hCoV-19/Belgium/ULG-10849/2020|EPI_ISL_666884|2020-10-29
hCoV-19/Belgium/ULG-10851/2020|EPI_ISL_666886|2020-11-06
hCoV-19/Belgium/ULG-10852/2020|EPI_ISL_666887|2020-11-10
hCoV-19/Belgium/ULG-10856/2020|EPI_ISL_678400|2020-11-13
hCoV-19/Belgium/ULG-10857/2020|EPI_ISL_678401|2020-11-13
hCoV-19/Belgium/ULG-10858/2020|EPI_ISL_678402|2020-11-13
hCoV-19/Belgium/ULG-10860/2020|EPI_ISL_678404|2020-11-13
hCoV-19/Belgium/ULG-10861/2020|EPI_ISL_678405|2020-11-13
hCoV-19/Belgium/ULG-10862/2020|EPI_ISL_678406|2020-11-13
hCoV-19/Belgium/ULG-10874/2020|EPI_ISL_678417|2020-11-13
hCoV-19/Belgium/ULG-10875/2020|EPI_ISL_678418|2020-11-13
hCoV-19/Belgium/ULG-10877/2020|EPI_ISL_678420|2020-11-13
hCoV-19/Belgium/ULG-10883/2020|EPI_ISL_678426|2020-11-13
hCoV-19/Belgium/ULG-10885/2020|EPI_ISL_678428|2020-11-13
hCoV-19/Belgium/ULG-10887/2020|EPI_ISL_678430|2020-11-13
hCoV-19/Belgium/ULG-10898/2020|EPI_ISL_678440|2020-11-14
hCoV-19/Belgium/ULG-10900/2020|EPI_ISL_678442|2020-11-14
hCoV-19/Belgium/ULG-10901/2020|EPI_ISL_678443|2020-11-14
hCoV-19/Belgium/ULG-10902/2020|EPI_ISL_678444|2020-11-14
hCoV-19/Belgium/ULG-10903/2020|EPI_ISL_678445|2020-11-14
hCoV-19/Belgium/ULG-10904/2020|EPI_ISL_678446|2020-11-14
hCoV-19/Belgium/ULG-10915/2020|EPI_ISL_678456|2020-11-24
hCoV-19/Belgium/ULG-10916/2020|EPI_ISL_678457|2020-11-24
hCoV-19/Belgium/ULG-10917/2020|EPI_ISL_678458|2020-11-24
hCoV-19/Belgium/ULG-10918/2020|EPI_ISL_678459|2020-11-24
hCoV-19/Belgium/ULG-10925/2020|EPI_ISL_678465|2020-11-24
hCoV-19/Belgium/ULG-10926/2020|EPI_ISL_678466|2020-11-24
hCoV-19/Belgium/ULG-10930/2020|EPI_ISL_678469|2020-11-24
hCoV-19/Belgium/ULG-10931/2020|EPI_ISL_678470|2020-11-24
hCoV-19/Belgium/ULG-10936/2020|EPI_ISL_678475|2020-11-24
hCoV-19/Belgium/ULG-10939/2020|EPI_ISL_678478|2020-11-24
hCoV-19/Belgium/ULG-10941/2020|EPI_ISL_678480|2020-11-26
hCoV-19/Belgium/ULG-10944/2020|EPI_ISL_678483|2020-11-25
hCoV-19/Belgium/ULG-10945/2020|EPI_ISL_678484|2020-11-25
hCoV-19/Belgium/ULG-10948/2020|EPI_ISL_707727|2020-09-05
hCoV-19/Belgium/ULG-10950/2020|EPI_ISL_707729|2020-09-05
hCoV-19/Belgium/ULG-10951/2020|EPI_ISL_707730|2020-09-06
hCoV-19/Belgium/ULG-10952/2020|EPI_ISL_707731|2020-09-06
hCoV-19/Belgium/ULG-10954/2020|EPI_ISL_707733|2020-09-07
hCoV-19/Belgium/ULG-10955/2020|EPI_ISL_707734|2020-09-07
hCoV-19/Belgium/ULG-10956/2020|EPI_ISL_707735|2020-09-07
hCoV-19/Belgium/ULG-10957/2020|EPI_ISL_707736|2020-09-07
hCoV-19/Belgium/ULG-10959/2020|EPI_ISL_707738|2020-09-07
hCoV-19/Belgium/ULG-10961/2020|EPI_ISL_707740|2020-09-07
hCoV-19/Belgium/ULG-10963/2020|EPI_ISL_707742|2020-09-08
hCoV-19/Belgium/ULG-10964/2020|EPI_ISL_707743|2020-09-08
hCoV-19/Belgium/ULG-10965/2020|EPI_ISL_707744|2020-09-08
hCoV-19/Belgium/ULG-10967/2020|EPI_ISL_708453|2020-09-08
hCoV-19/Belgium/ULG-10969/2020|EPI_ISL_708454|2020-09-08
hCoV-19/Belgium/ULG-10972/2020|EPI_ISL_707748|2020-09-08
hCoV-19/Belgium/ULG-10973/2020|EPI_ISL_707749|2020-09-08
hCoV-19/Belgium/ULG-10975/2020|EPI_ISL_707750|2020-09-08
hCoV-19/Belgium/ULG-10977/2020|EPI_ISL_707751|2020-09-08
hCoV-19/Belgium/ULG-10979/2020|EPI_ISL_707753|2020-09-08
hCoV-19/Belgium/ULG-10980/2020|EPI_ISL_707754|2020-09-09
hCoV-19/Belgium/ULG-10981/2020|EPI_ISL_707725|2020-09-09
hCoV-19/Belgium/ULG-10986/2020|EPI_ISL_708455|2020-10-25
hCoV-19/Belgium/ULG-10989/2020|EPI_ISL_707758|2020-11-14
hCoV-19/Belgium/ULG-10990/2020|EPI_ISL_707759|2020-11-14
hCoV-19/Belgium/ULG-10993/2020|EPI_ISL_707761|2020-11-14
hCoV-19/Belgium/ULG-10994/2020|EPI_ISL_707726|2020-11-14
hCoV-19/Belgium/ULG-10995/2020|EPI_ISL_707762|2020-11-14
hCoV-19/Belgium/ULG-10996/2020|EPI_ISL_707763|2020-11-14
hCoV-19/Belgium/ULG-10999/2020|EPI_ISL_707765|2020-11-14
hCoV-19/Belgium/ULG-11000/2020|EPI_ISL_707766|2020-11-14
hCoV-19/Belgium/ULG-11004/2020|EPI_ISL_707721|2020-11-14
hCoV-19/Belgium/ULG-11010/2020|EPI_ISL_707769|2020-11-15
hCoV-19/Belgium/ULG-11011/2020|EPI_ISL_707770|2020-11-15
hCoV-19/Belgium/ULG-11014/2020|EPI_ISL_708458|2020-11-17
hCoV-19/Belgium/ULG-11016/2020|EPI_ISL_722934|2020-11-27
hCoV-19/Belgium/ULG-11017/2020|EPI_ISL_722936|2020-11-28
hCoV-19/Belgium/ULG-11018/2020|EPI_ISL_722937|2020-11-28
hCoV-19/Belgium/ULG-11020/2020|EPI_ISL_722938|2020-11-28
hCoV-19/Belgium/ULG-11021/2020|EPI_ISL_722939|2020-11-28
hCoV-19/Belgium/ULG-11022/2020|EPI_ISL_722940|2020-11-28
hCoV-19/Belgium/ULG-11024/2020|EPI_ISL_722942|2020-11-29
hCoV-19/Belgium/ULG-11025/2020|EPI_ISL_722943|2020-11-29
hCoV-19/Belgium/ULG-11028/2020|EPI_ISL_722946|2020-11-30
hCoV-19/Belgium/ULG-11031/2020|EPI_ISL_722948|2020-11-30
hCoV-19/Belgium/ULG-11038/2020|EPI_ISL_722952|2020-11-30
hCoV-19/Belgium/ULG-11040/2020|EPI_ISL_722954|2020-11-30
hCoV-19/Belgium/ULG-11043/2020|EPI_ISL_722956|2020-11-30
hCoV-19/Belgium/ULG-11045/2020|EPI_ISL_722958|2020-12-01
hCoV-19/Belgium/ULG-11051/2020|EPI_ISL_722961|2020-12-01
hCoV-19/Belgium/ULG-11053/2020|EPI_ISL_722963|2020-12-02
hCoV-19/Belgium/ULG-11054/2020|EPI_ISL_722964|2020-12-02
hCoV-19/Belgium/ULG-11055/2020|EPI_ISL_722965|2020-12-02
hCoV-19/Belgium/ULG-11057/2020|EPI_ISL_722966|2020-12-02
hCoV-19/Belgium/ULG-11062/2020|EPI_ISL_737313|2020-12-14
hCoV-19/Belgium/ULG-11069/2020|EPI_ISL_737320|2020-12-15
hCoV-19/Belgium/ULG-11071/2020|EPI_ISL_737322|2020-12-15
hCoV-19/Belgium/ULG-11074/2020|EPI_ISL_737325|2020-12-15
hCoV-19/Belgium/ULG-11096/2020|EPI_ISL_737345|2020-12-16
hCoV-19/Belgium/ULG-11097/2020|EPI_ISL_737346|2020-12-16
hCoV-19/Belgium/ULG-11105/2020|EPI_ISL_737353|2020-12-16
hCoV-19/Belgium/ULG-11111/2020|EPI_ISL_737359|2020-12-17
hCoV-19/Belgium/ULG-11119/2020|EPI_ISL_737366|2020-12-17
hCoV-19/Belgium/ULG-11121/2020|EPI_ISL_737368|2020-12-17
hCoV-19/Belgium/ULG-11122/2020|EPI_ISL_737369|2020-12-17
hCoV-19/Belgium/ULG-11135/2020|EPI_ISL_737379|2020-12-18
hCoV-19/Belgium/ULG-11137/2020|EPI_ISL_737381|2020-12-18
hCoV-19/Belgium/ULG-11139/2020|EPI_ISL_737383|2020-12-18
hCoV-19/Belgium/ULG-11141/2020|EPI_ISL_737385|2020-12-19
hCoV-19/Belgium/ULG-11146/2020|EPI_ISL_737390|2020-12-19
hCoV-19/Belgium/ULG-11148/2020|EPI_ISL_737392|2020-12-19
hCoV-19/Belgium/un-EMC-6/2020/2020|EPI_ISL_722840|2020-09-30
hCoV-19/Bosnia and Herzegovina/AGC-MOS-002/2020|EPI_ISL_722201|2020-11-20
hCoV-19/Bosnia and Herzegovina/AGC-SAR-002/2020|EPI_ISL_722209|2020-11-20
hCoV-19/Brazil/BA-1/2020|EPI_ISL_756293|2020-06-01
hCoV-19/Brazil/BA-2/2020|EPI_ISL_756294|2020-10-26
hCoV-19/Brazil/RJ-00402/2020|EPI_ISL_717806|2020-09-03
hCoV-19/Brazil/RJ-00405/2020|EPI_ISL_717808|2020-11-03
hCoV-19/Brazil/RJ-00411/2020|EPI_ISL_717813|2020-06-01
hCoV-19/Brazil/RJ-00413/2020|EPI_ISL_717815|2020-09-03
hCoV-19/Brazil/RJ-00415/2020|EPI_ISL_717817|2020-09-04
hCoV-19/Brazil/RJ-00416/2020|EPI_ISL_717818|2020-10-08
hCoV-19/Brazil/RJ-00418/2020|EPI_ISL_717820|2020-10-26
hCoV-19/Brazil/RJ-00419/2020|EPI_ISL_717821|2020-10-26
hCoV-19/Brazil/RJ-00421/2020|EPI_ISL_717823|2020-10-29
hCoV-19/Brazil/RJ-00422/2020|EPI_ISL_717824|2020-10-29
hCoV-19/Brazil/RJ-00423/2020|EPI_ISL_717825|2020-11-03
hCoV-19/Brazil/RJ-00424/2020|EPI_ISL_717826|2020-11-03
hCoV-19/Brazil/RJ-00425/2020|EPI_ISL_717827|2020-11-03
hCoV-19/Brazil/RJ-00426/2020|EPI_ISL_717828|2020-11-04
hCoV-19/Brazil/RJ-00428/2020|EPI_ISL_717830|2020-11-05
hCoV-19/Brazil/RJ-00432/2020|EPI_ISL_717831|2020-10-30
hCoV-19/Brazil/RJ-00438/2020|EPI_ISL_717833|2020-06-03
hCoV-19/Brazil/RJ-00441/2020|EPI_ISL_717836|2020-06-03
hCoV-19/Brazil/RJ-00446/2020|EPI_ISL_717841|2020-07-28
hCoV-19/Brazil/RJ-00452/2020|EPI_ISL_717847|2020-06-01
hCoV-19/Brazil/RJ-00453/2020|EPI_ISL_717848|2020-06-01
hCoV-19/Brazil/RJ-00454/2020|EPI_ISL_717849|2020-06-01
hCoV-19/Brazil/RJ-00457/2020|EPI_ISL_717852|2020-06-01
hCoV-19/Brazil/RJ-00458/2020|EPI_ISL_717853|2020-07-01
hCoV-19/Brazil/RJ-00463/2020|EPI_ISL_717858|2020-07-02
hCoV-19/Brazil/RJ-00464/2020|EPI_ISL_717859|2020-07-03
hCoV-19/Brazil/RJ-00465/2020|EPI_ISL_717860|2020-07-06
hCoV-19/Brazil/RJ-00466/2020|EPI_ISL_717861|2020-07-08
hCoV-19/Brazil/RJ-00470/2020|EPI_ISL_717865|2020-08-03
hCoV-19/Brazil/RJ-00471/2020|EPI_ISL_717866|2020-08-03
hCoV-19/Brazil/RJ-00474/2020|EPI_ISL_717869|2020-09-03
hCoV-19/Brazil/RJ-00478/2020|EPI_ISL_717873|2020-09-08
hCoV-19/Brazil/RJ-00479/2020|EPI_ISL_717874|2020-10-09
hCoV-19/Brazil/RJ-00480/2020|EPI_ISL_717875|2020-10-09
hCoV-19/Brazil/RJ-00483/2020|EPI_ISL_717877|2020-10-26
hCoV-19/Brazil/RJ-00484/2020|EPI_ISL_717878|2020-10-26
hCoV-19/Brazil/RJ-00487/2020|EPI_ISL_717881|2020-10-26
hCoV-19/Brazil/RJ-00488/2020|EPI_ISL_717882|2020-10-26
hCoV-19/Brazil/RJ-00492/2020|EPI_ISL_717886|2020-10-27
hCoV-19/Brazil/RJ-00493/2020|EPI_ISL_717887|2020-10-29
hCoV-19/Brazil/RJ-00494/2020|EPI_ISL_717888|2020-10-29
hCoV-19/Brazil/RJ-00497/2020|EPI_ISL_717891|2020-11-03
hCoV-19/Brazil/RJ-00503/2020|EPI_ISL_717897|2020-11-04
hCoV-19/Brazil/RJ-00505/2020|EPI_ISL_717899|2020-07-27
hCoV-19/Brazil/RJ-00516/2020|EPI_ISL_717905|2020-07-28
hCoV-19/Brazil/RJ-00527/2020|EPI_ISL_717913|2020-07-29
hCoV-19/Brazil/RJ-00531/2020|EPI_ISL_717917|2020-07-29
hCoV-19/Brazil/RJ-00533/2020|EPI_ISL_717919|2020-06-02
hCoV-19/Brazil/RJ-00535/2020|EPI_ISL_717920|2020-10-29
hCoV-19/Brazil/RJ-00537/2020|EPI_ISL_717922|2020-10-29
hCoV-19/Brazil/RJ-00542/2020|EPI_ISL_717926|2020-10-26
hCoV-19/Brazil/RJ-00544/2020|EPI_ISL_717928|2020-10-27
hCoV-19/Brazil/RJ-00545/2020|EPI_ISL_717929|2020-10-27
hCoV-19/Brazil/RJ-00546/2020|EPI_ISL_717930|2020-10-27
hCoV-19/Brazil/RJ-00549/2020|EPI_ISL_717933|2020-10-29
hCoV-19/Brazil/RJ-00550/2020|EPI_ISL_717934|2020-10-29
hCoV-19/Brazil/RJ-00553/2020|EPI_ISL_717937|2020-10-29
hCoV-19/Brazil/RJ-00555/2020|EPI_ISL_717939|2020-10-29
hCoV-19/Brazil/RJ-00556/2020|EPI_ISL_717940|2020-10-30
hCoV-19/Brazil/RJ-00559/2020|EPI_ISL_717943|2020-11-03
hCoV-19/Brazil/RJ-00560/2020|EPI_ISL_717944|2020-11-03
hCoV-19/Brazil/RJ-00561/2020|EPI_ISL_717945|2020-11-03
hCoV-19/Brazil/RJ-00564/2020|EPI_ISL_717948|2020-11-03
hCoV-19/Brazil/RJ-00565/2020|EPI_ISL_717949|2020-11-03
hCoV-19/Brazil/RJ-00567/2020|EPI_ISL_717951|2020-11-04
hCoV-19/Brazil/RJ-00569/2020|EPI_ISL_717953|2020-11-04
hCoV-19/Brazil/RJ-00570/2020|EPI_ISL_717954|2020-11-04
hCoV-19/Brazil/RJ-00571/2020|EPI_ISL_717955|2020-11-05
hCoV-19/Brazil/RJ-00573/2020|EPI_ISL_717957|2020-11-05
hCoV-19/Brazil/RJ-00574/2020|EPI_ISL_717958|2020-07-28
hCoV-19/Brazil/RJ-00575/2020|EPI_ISL_717959|2020-08-03
hCoV-19/Brazil/RJ-DCVN5/2020|EPI_ISL_510536|2020-07-20
hCoV-19/Brazil/RJ-UFRJ-58271/2020|EPI_ISL_492048|2020-06-01
hCoV-19/Brazil/RJ-UFRJ-9331/2020|EPI_ISL_492036|2020-06-01
hCoV-19/Brazil/RO-08/2020|EPI_ISL_514138|2020-06-05
hCoV-19/Brazil/RS-00603/2020|EPI_ISL_770555|2020-11-23
hCoV-19/Brazil/RS-00605/2020|EPI_ISL_770557|2020-11-24
hCoV-19/Brazil/RS-00606/2020|EPI_ISL_770558|2020-11-24
hCoV-19/Brazil/RS-00607/2020|EPI_ISL_770559|2020-11-24
hCoV-19/Brazil/RS-00608/2020|EPI_ISL_770560|2020-11-24
hCoV-19/Brazil/RS-00610/2020|EPI_ISL_770562|2020-11-24
hCoV-19/Brazil/RS-00611/2020|EPI_ISL_770563|2020-11-24
hCoV-19/Brazil/RS-00613/2020|EPI_ISL_770565|2020-11-25
hCoV-19/Brazil/RS-00615/2020|EPI_ISL_770567|2020-11-25
hCoV-19/Brazil/RS-00616/2020|EPI_ISL_770568|2020-11-25
hCoV-19/Brazil/RS-00617/2020|EPI_ISL_770569|2020-11-25
hCoV-19/Brazil/RS-00618/2020|EPI_ISL_770570|2020-11-24
hCoV-19/Brazil/RS-00625/2020|EPI_ISL_770575|2020-11-23
hCoV-19/Brazil/RS-00626/2020|EPI_ISL_770576|2020-11-23
hCoV-19/Brazil/RS-00628/2020|EPI_ISL_770553|2020-11-24
hCoV-19/Brazil/RS-00629/2020|EPI_ISL_770578|2020-11-24
hCoV-19/Brazil/RS-00630/2020|EPI_ISL_770579|2020-11-25
hCoV-19/Brazil/RS-00632/2020|EPI_ISL_770580|2020-11-25
hCoV-19/Brazil/RS-00633/2020|EPI_ISL_770581|2020-11-24
hCoV-19/Brazil/RS-00635/2020|EPI_ISL_770583|2020-11-25
hCoV-19/Brazil/RS-00637/2020|EPI_ISL_770585|2020-11-24
hCoV-19/Brazil/RS-00638/2020|EPI_ISL_770586|2020-11-25
hCoV-19/Brazil/RS-00639/2020|EPI_ISL_770587|2020-11-25
hCoV-19/Brazil/RS-00645/2020|EPI_ISL_770591|2020-11-25
hCoV-19/Brazil/RS-00651/2020|EPI_ISL_770551|2020-11-25
hCoV-19/Brazil/RS-00652/2020|EPI_ISL_770597|2020-11-25
hCoV-19/Brazil/RS-00653/2020|EPI_ISL_770598|2020-11-24
hCoV-19/Brazil/RS-00654/2020|EPI_ISL_770599|2020-11-25
hCoV-19/Brazil/RS-00657/2020|EPI_ISL_770601|2020-11-25
hCoV-19/Brazil/RS-00659/2020|EPI_ISL_770602|2020-11-26
hCoV-19/Brazil/RS-00660/2020|EPI_ISL_770603|2020-11-26
hCoV-19/Brazil/RS-00661/2020|EPI_ISL_770604|2020-11-26
hCoV-19/Brazil/RS-00662/2020|EPI_ISL_770605|2020-11-26
hCoV-19/Brazil/RS-00666/2020|EPI_ISL_770608|2020-11-26
hCoV-19/Brazil/RS-00667/2020|EPI_ISL_770609|2020-11-26
hCoV-19/Brazil/RS-00668/2020|EPI_ISL_770610|2020-11-26
hCoV-19/Brazil/RS-00669/2020|EPI_ISL_770611|2020-11-26
hCoV-19/Brazil/RS-00670/2020|EPI_ISL_770612|2020-11-26
hCoV-19/Brazil/RS-00673/2020|EPI_ISL_770614|2020-11-27
hCoV-19/Brazil/RS-00679/2020|EPI_ISL_770618|2020-11-27
hCoV-19/Brazil/RS-00683/2020|EPI_ISL_770621|2020-11-27
hCoV-19/Brazil/RS-00684/2020|EPI_ISL_770622|2020-11-27
hCoV-19/Brazil/RS-00685/2020|EPI_ISL_770623|2020-11-27
hCoV-19/Brazil/RS-00689/2020|EPI_ISL_770625|2020-11-27
hCoV-19/Brazil/RS-00694/2020|EPI_ISL_770630|2020-11-30
hCoV-19/Brazil/RS-15270/2020|EPI_ISL_729801|2020-07-13
hCoV-19/Brazil/RS-15273/2020|EPI_ISL_729844|2020-07-17
hCoV-19/Brazil/RS-15274/2020|EPI_ISL_729850|2020-07-17
hCoV-19/Brazil/RS-15275/2020|EPI_ISL_729856|2020-07-18
hCoV-19/Brazil/RS-15276/2020|EPI_ISL_729857|2020-07-20
hCoV-19/Brazil/RS-15278/2020|EPI_ISL_729848|2020-07-27
hCoV-19/Brazil/RS-15279/2020|EPI_ISL_729845|2020-07-28
hCoV-19/Brazil/RS-15280/2020|EPI_ISL_729851|2020-07-28
hCoV-19/Brazil/RS-15281/2020|EPI_ISL_729852|2020-08-07
hCoV-19/Brazil/RS-15282/2020|EPI_ISL_729858|2020-08-06
hCoV-19/Brazil/RS-15283/2020|EPI_ISL_729802|2020-08-09
hCoV-19/Brazil/RS-15284/2020|EPI_ISL_729853|2020-08-12
hCoV-19/Brazil/RS-15285/2020|EPI_ISL_729859|2020-08-14
hCoV-19/Brazil/RS-15286/2020|EPI_ISL_729803|2020-08-14
hCoV-19/Brazil/RS-15287/2020|EPI_ISL_729860|2020-08-13
hCoV-19/Brazil/RS-15288/2020|EPI_ISL_729849|2020-08-12
hCoV-19/Brazil/RS-15289/2020|EPI_ISL_729854|2020-08-14
hCoV-19/Brazil/RS-15290/2020|EPI_ISL_729799|2020-08-15
hCoV-19/Brazil/RS-15292/2020|EPI_ISL_729861|2020-08-16
hCoV-19/Brazil/RS-6240/2020|EPI_ISL_729841|2020-06-01
hCoV-19/Brazil/RS-6241/2020|EPI_ISL_729842|2020-06-01
hCoV-19/Brazil/RS-6243/2020|EPI_ISL_729847|2020-06-02
hCoV-19/Brazil/SP-163/2020|EPI_ISL_523959|2020-08-15
hCoV-19/Brazil/SP-345/2020|EPI_ISL_583495|2020-06-13
hCoV-19/Brazil/SP-352/2020|EPI_ISL_693204|2020-06-22
hCoV-19/Brazil/SP-353/2020|EPI_ISL_583496|2020-06-20
hCoV-19/Brazil/SP-354/2020|EPI_ISL_547574|2020-06-19
hCoV-19/Brazil/SP-356/2020|EPI_ISL_547575|2020-06-16
hCoV-19/Brazil/SP-358/2020|EPI_ISL_547576|2020-06-23
hCoV-19/Brazil/SP-359/2020|EPI_ISL_583497|2020-06-17
hCoV-19/Brazil/SP-360/2020|EPI_ISL_583498|2020-06-22
hCoV-19/Brazil/SP-366/2020|EPI_ISL_693207|2020-06-24
hCoV-19/Brazil/SP-370/2020|EPI_ISL_583500|2020-06-29
hCoV-19/Brazil/SP-376/2020|EPI_ISL_603023|2020-06-07
hCoV-19/Brazil/SP-383/2020|EPI_ISL_603024|2020-06-20
hCoV-19/Brazil/SP-384/2020|EPI_ISL_603025|2020-06-11
hCoV-19/Brazil/SP-385/2020|EPI_ISL_603026|2020-06-21
hCoV-19/Brazil/SP-387/2020|EPI_ISL_603027|2020-06-20
hCoV-19/Brazil/SP-388/2020|EPI_ISL_574596|2020-06-19
hCoV-19/Brazil/SP-390/2020|EPI_ISL_693213|2020-06-18
hCoV-19/Brazil/SP-391/2020|EPI_ISL_574598|2020-06-20
hCoV-19/Brazil/SP-394/2020|EPI_ISL_583503|2020-06-22
hCoV-19/Brazil/SP-395/2020|EPI_ISL_583504|2020-06-20
hCoV-19/Brazil/SP-398/2020|EPI_ISL_603028|2020-06-30
hCoV-19/Brazil/SP-399/2020|EPI_ISL_603029|2020-06-22
hCoV-19/Brazil/SP-400/2020|EPI_ISL_693208|2020-07-01
hCoV-19/Brazil/SP-401/2020|EPI_ISL_693209|2020-07-01
hCoV-19/Brazil/SP-407/2020|EPI_ISL_583501|2020-07-08
hCoV-19/Brazil/SP-415/2020|EPI_ISL_693210|2020-07-06
hCoV-19/Brazil/SP-418/2020|EPI_ISL_547580|2020-07-09
hCoV-19/Brazil/SP-423/2020|EPI_ISL_693212|2020-07-06
hCoV-19/Brazil/SP-427/2020|EPI_ISL_603021|2020-07-15
hCoV-19/Brazil/SP-429/2020|EPI_ISL_603022|2020-07-16
hCoV-19/Brazil/SP-433/2020|EPI_ISL_603030|2020-07-11
hCoV-19/Brazil/SP-434/2020|EPI_ISL_603031|2020-07-12
hCoV-19/Brazil/SP-435/2020|EPI_ISL_603032|2020-07-13
hCoV-19/Brazil/SP-436/2020|EPI_ISL_603033|2020-07-13
hCoV-19/Brazil/SP-437/2020|EPI_ISL_603034|2020-07-11
hCoV-19/Brazil/SP-438/2020|EPI_ISL_603035|2020-07-10
hCoV-19/Brazil/SP-439/2020|EPI_ISL_603036|2020-07-10
hCoV-19/Brazil/SP-440/2020|EPI_ISL_603037|2020-07-20
hCoV-19/Brazil/SP-441/2020|EPI_ISL_603038|2020-07-20
hCoV-19/Brazil/SP-577/2020|EPI_ISL_693205|2020-06-22
hCoV-19/Brazil/SP-579/2020|EPI_ISL_693214|2020-07-19
hCoV-19/Brazil/SP-585/2020|EPI_ISL_735396|2020-07-05
hCoV-19/Brazil/SP-586/2020|EPI_ISL_735397|2020-07-09
hCoV-19/Brazil/SP-590/2020|EPI_ISL_693216|2020-07-05
hCoV-19/Brazil/SP-591/2020|EPI_ISL_693217|2020-07-05
hCoV-19/Brazil/SP-594/2020|EPI_ISL_693218|2020-06-16
hCoV-19/Brazil/SP-595/2020|EPI_ISL_693219|2020-06-16
hCoV-19/Brazil/SP-596/2020|EPI_ISL_693220|2020-07-01
hCoV-19/Brazil/SP-597/2020|EPI_ISL_693221|2020-06-16
hCoV-19/Brazil/SP-598/2020|EPI_ISL_693222|2020-06-16
hCoV-19/Brazil/SP-600/2020|EPI_ISL_515525|2020-06-30
hCoV-19/Brazil/SP-652/2020|EPI_ISL_693225|2020-07-06
hCoV-19/Brazil/SP-653/2020|EPI_ISL_693226|2020-06-16
hCoV-19/Brazil/SP-658/2020|EPI_ISL_693227|2020-07-06
hCoV-19/Brazil/SP-661/2020|EPI_ISL_693228|2020-06-22
hCoV-19/Brazil/SP-666/2020|EPI_ISL_693229|2020-06-16
hCoV-19/Brazil/SP-667/2020|EPI_ISL_693230|2020-06-13
hCoV-19/Brazil/SP-668/2020|EPI_ISL_693231|2020-06-27
hCoV-19/Brazil/SP-678/2020|EPI_ISL_693233|2020-06-12
hCoV-19/Brazil/SP-688/2020|EPI_ISL_693234|2020-06-30
hCoV-19/Brazil/SP-689/2020|EPI_ISL_693235|2020-06-30
hCoV-19/Brazil/SP-692/2020|EPI_ISL_693236|2020-07-02
hCoV-19/Brazil/SP-694/2020|EPI_ISL_693237|2020-07-01
hCoV-19/Brazil/SP-696/2020|EPI_ISL_693238|2020-06-30
hCoV-19/Brazil/SP-697/2020|EPI_ISL_693239|2020-06-30
hCoV-19/Brazil/SP-698/2020|EPI_ISL_693240|2020-06-30
hCoV-19/Brazil/SP-699/2020|EPI_ISL_693241|2020-06-30
hCoV-19/Brazil/SP-702/2020|EPI_ISL_693242|2020-06-30
hCoV-19/Brazil/SP-705/2020|EPI_ISL_693247|2020-06-30
hCoV-19/Brazil/SP-710/2020|EPI_ISL_693243|2020-06-27
hCoV-19/Brazil/SP-716/2020|EPI_ISL_693244|2020-07-02
hCoV-19/Brazil/SP-719/2020|EPI_ISL_693245|2020-07-02
hCoV-19/Brazil/SP-721/2020|EPI_ISL_693246|2020-06-30
hCoV-19/Brazil/SP-735/2020|EPI_ISL_693248|2020-07-06
hCoV-19/Brazil/SP-737/2020|EPI_ISL_735398|2020-07-09
hCoV-19/Brazil/SP-739/2020|EPI_ISL_735400|2020-07-09
hCoV-19/Brazil/SP-742/2020|EPI_ISL_735402|2020-07-04
hCoV-19/Brazil/SP-743/2020|EPI_ISL_735403|2020-07-04
hCoV-19/Brazil/SP-744/2020|EPI_ISL_735404|2020-07-04
hCoV-19/Brazil/SP-745/2020|EPI_ISL_735405|2020-06-16
hCoV-19/Brazil/SP-748/2020|EPI_ISL_735406|2020-07-08
hCoV-19/Brazil/SP-749/2020|EPI_ISL_735407|2020-06-26
hCoV-19/Brazil/SP-750/2020|EPI_ISL_735408|2020-06-25
hCoV-19/Brazil/SP-751/2020|EPI_ISL_735409|2020-06-17
hCoV-19/Brazil/SP-754/2020|EPI_ISL_735410|2020-07-03
hCoV-19/Brazil/SP-756/2020|EPI_ISL_735411|2020-07-06
hCoV-19/Brazil/SP-758/2020|EPI_ISL_735412|2020-06-15
hCoV-19/Brazil/SP-761/2020|EPI_ISL_735414|2020-06-26
hCoV-19/Brazil/SP-762/2020|EPI_ISL_735415|2020-06-25
hCoV-19/Brazil/SP-764/2020|EPI_ISL_735416|2020-06-26
hCoV-19/Brazil/SP-765/2020|EPI_ISL_735417|2020-06-26
hCoV-19/Brazil/SP-772/2020|EPI_ISL_735420|2020-07-01
hCoV-19/Brazil/SP-773/2020|EPI_ISL_735421|2020-07-01
hCoV-19/Brazil/SP-774/2020|EPI_ISL_735422|2020-06-20
hCoV-19/Brazil/SP-776/2020|EPI_ISL_776764|2020-07-01
hCoV-19/Brazil/SP-777/2020|EPI_ISL_776765|2020-07-01
hCoV-19/Brazil/SP-783/2020|EPI_ISL_735423|2020-07-01
hCoV-19/Brazil/SP-784/2020|EPI_ISL_735424|2020-07-01
hCoV-19/Brazil/SP-785/2020|EPI_ISL_735425|2020-06-20
hCoV-19/Brazil/SP-786/2020|EPI_ISL_735426|2020-07-01
hCoV-19/Brazil/SP-789/2020|EPI_ISL_735427|2020-07-01
hCoV-19/Brazil/SP-791/2020|EPI_ISL_735428|2020-07-02
hCoV-19/Brazil/SP-792/2020|EPI_ISL_735429|2020-07-01
hCoV-19/Brazil/SP-793/2020|EPI_ISL_735430|2020-07-01
hCoV-19/Brazil/SP-794/2020|EPI_ISL_735431|2020-07-02
hCoV-19/Brazil/SP-795/2020|EPI_ISL_735432|2020-07-02
hCoV-19/Brazil/SP-796/2020|EPI_ISL_735433|2020-07-01
hCoV-19/Brazil/SP-844R1/2020|EPI_ISL_708529|2020-06-29
hCoV-19/Brazil/SP-844R2/2020|EPI_ISL_708530|2020-11-21
hCoV-19/Brazil/SP-870/2020|EPI_ISL_776766|2020-11-26
hCoV-19/Brazil/SP-871/2020|EPI_ISL_776767|2020-11-27
hCoV-19/Brazil/SP-872/2020|EPI_ISL_776768|2020-12-01
hCoV-19/Brazil/SP-873/2020|EPI_ISL_776769|2020-11-30
hCoV-19/Brazil/SP-874/2020|EPI_ISL_755640|2020-12-03
hCoV-19/Brazil/SP-875/2020|EPI_ISL_755641|2020-12-01
hCoV-19/Brazil/SP-876/2020|EPI_ISL_755642|2020-12-05
hCoV-19/Brazil/SP-878/2020|EPI_ISL_755644|2020-12-08
hCoV-19/Brazil/SP-879/2020|EPI_ISL_755645|2020-12-08
hCoV-19/Brazil/SP-880/2020|EPI_ISL_755646|2020-12-07
hCoV-19/Brazil/SP-881/2020|EPI_ISL_755647|2020-12-08
hCoV-19/Brazil/SP-882/2020|EPI_ISL_755648|2020-12-08
hCoV-19/Brazil/SP-883/2020|EPI_ISL_755649|2020-12-06
hCoV-19/Brazil/SP-884/2020|EPI_ISL_755650|2020-12-08
hCoV-19/Brazil/SP-885/2020|EPI_ISL_755651|2020-12-10
hCoV-19/Brazil/SP-887/2020|EPI_ISL_755653|2020-12-12
hCoV-19/Brazil/SP-888/2020|EPI_ISL_755654|2020-12-11
hCoV-19/Brazil/SP-889/2020|EPI_ISL_755655|2020-12-11
hCoV-19/Brazil/SP-900B/2020|EPI_ISL_763074|2020-12-21
hCoV-19/Canada/AB-Z0002/2020|EPI_ISL_515466|2020-07-15
hCoV-19/Canada/MB-NML-1001/2020|EPI_ISL_582369|2020-07-29
hCoV-19/Canada/MB-NML-1002/2020|EPI_ISL_582370|2020-07-28
hCoV-19/Canada/MB-NML-1005/2020|EPI_ISL_582372|2020-07-27
hCoV-19/Canada/MB-NML-1006/2020|EPI_ISL_582373|2020-07-18
hCoV-19/Canada/MB-NML-1011/2020|EPI_ISL_582378|2020-07-30
hCoV-19/Canada/MB-NML-1016/2020|EPI_ISL_582382|2020-07-17
hCoV-19/Canada/MB-NML-1020/2020|EPI_ISL_582386|2020-07-30
hCoV-19/Canada/MB-NML-1029/2020|EPI_ISL_582393|2020-07-30
hCoV-19/Canada/MB-NML-1038/2020|EPI_ISL_582399|2020-07-28
hCoV-19/Canada/MB-NML-1045/2020|EPI_ISL_582405|2020-07-29
hCoV-19/Canada/MB-NML-1046/2020|EPI_ISL_582406|2020-07-30
hCoV-19/Canada/MB-NML-1060/2020|EPI_ISL_582416|2020-08-05
hCoV-19/Canada/MB-NML-1063/2020|EPI_ISL_582418|2020-08-05
hCoV-19/Canada/MB-NML-1064/2020|EPI_ISL_582419|2020-08-06
hCoV-19/Canada/MB-NML-1067/2020|EPI_ISL_582422|2020-08-07
hCoV-19/Canada/MB-NML-1073/2020|EPI_ISL_582426|2020-08-04
hCoV-19/Canada/MB-NML-1075/2020|EPI_ISL_582427|2020-08-07
hCoV-19/Canada/MB-NML-1082/2020|EPI_ISL_582433|2020-08-06
hCoV-19/Canada/MB-NML-1086/2020|EPI_ISL_582436|2020-08-06
hCoV-19/Canada/MB-NML-1087/2020|EPI_ISL_582437|2020-08-09
hCoV-19/Canada/MB-NML-1089/2020|EPI_ISL_582438|2020-07-23
hCoV-19/Canada/MB-NML-1090/2020|EPI_ISL_582439|2020-08-05
hCoV-19/Canada/MB-NML-1100/2020|EPI_ISL_582445|2020-08-05
hCoV-19/Canada/MB-NML-1101/2020|EPI_ISL_582446|2020-08-03
hCoV-19/Canada/MB-NML-1107/2020|EPI_ISL_582449|2020-08-04
hCoV-19/Canada/MB-NML-1111/2020|EPI_ISL_582451|2020-08-04
hCoV-19/Canada/MB-NML-1112/2020|EPI_ISL_582452|2020-08-05
hCoV-19/Canada/MB-NML-1116/2020|EPI_ISL_582453|2020-08-04
hCoV-19/Canada/MB-NML-1117/2020|EPI_ISL_582454|2020-08-04
hCoV-19/Canada/MB-NML-1119/2020|EPI_ISL_582455|2020-08-03
hCoV-19/Canada/MB-NML-1121/2020|EPI_ISL_582456|2020-08-04
hCoV-19/Canada/MB-NML-1132/2020|EPI_ISL_582463|2020-07-20
hCoV-19/Canada/MB-NML-1135/2020|EPI_ISL_582466|2020-07-20
hCoV-19/Canada/MB-NML-1139/2020|EPI_ISL_582469|2020-08-06
hCoV-19/Canada/MB-NML-1142/2020|EPI_ISL_582472|2020-08-03
hCoV-19/Canada/MB-NML-1150/2020|EPI_ISL_582477|2020-07-19
hCoV-19/Canada/MB-NML-1154/2020|EPI_ISL_582480|2020-07-31
hCoV-19/Canada/MB-NML-1157/2020|EPI_ISL_582483|2020-08-03
hCoV-19/Canada/MB-NML-1162/2020|EPI_ISL_582484|2020-07-24
hCoV-19/Canada/MB-NML-1164/2020|EPI_ISL_582485|2020-07-24
hCoV-19/Canada/MB-NML-1165/2020|EPI_ISL_582486|2020-07-22
hCoV-19/Canada/MB-NML-1166/2020|EPI_ISL_582487|2020-07-21
hCoV-19/Canada/MB-NML-1170/2020|EPI_ISL_582491|2020-08-03
hCoV-19/Canada/MB-NML-1174/2020|EPI_ISL_582493|2020-07-23
hCoV-19/Canada/MB-NML-1179/2020|EPI_ISL_582496|2020-07-24
hCoV-19/Canada/MB-NML-1180/2020|EPI_ISL_582497|2020-07-28
hCoV-19/Canada/MB-NML-1182/2020|EPI_ISL_582498|2020-07-28
hCoV-19/Canada/MB-NML-1188/2020|EPI_ISL_582502|2020-08-10
hCoV-19/Canada/MB-NML-1190/2020|EPI_ISL_582504|2020-08-09
hCoV-19/Canada/MB-NML-1191/2020|EPI_ISL_582505|2020-07-20
hCoV-19/Canada/MB-NML-795/2020|EPI_ISL_582314|2020-06-14
hCoV-19/Canada/MB-NML-797/2020|EPI_ISL_582316|2020-06-16
hCoV-19/Canada/MB-NML-818/2020|EPI_ISL_582319|2020-07-10
hCoV-19/Canada/MB-NML-823/2020|EPI_ISL_582320|2020-07-14
hCoV-19/Canada/MB-NML-827/2020|EPI_ISL_582323|2020-07-13
hCoV-19/Canada/MB-NML-828/2020|EPI_ISL_582324|2020-07-15
hCoV-19/Canada/MB-NML-832/2020|EPI_ISL_582327|2020-06-09
hCoV-19/Canada/MB-NML-979/2020|EPI_ISL_582356|2020-07-19
hCoV-19/Canada/MB-NML-980/2020|EPI_ISL_582357|2020-07-16
hCoV-19/Canada/MB-NML-981/2020|EPI_ISL_582358|2020-07-17
hCoV-19/Canada/MB-NML-991/2020|EPI_ISL_582365|2020-07-18
hCoV-19/Canada/MB-NML-997/2020|EPI_ISL_582367|2020-07-19
hCoV-19/Canada/ON-A10/2020|EPI_ISL_755713|2020-11-24
hCoV-19/Canada/ON-A11/2020|EPI_ISL_755714|2020-11-24
hCoV-19/Canada/ON-A1/2020|EPI_ISL_755712|2020-11-24
hCoV-19/Canada/ON-A13/2020|EPI_ISL_755716|2020-11-24
hCoV-19/Canada/ON-A15/2020|EPI_ISL_755717|2020-11-24
hCoV-19/Canada/ON-A16/2020|EPI_ISL_755718|2020-11-24
hCoV-19/Canada/ON-A19/2020|EPI_ISL_755719|2020-11-24
hCoV-19/Canada/ON-A21/2020|EPI_ISL_755721|2020-11-24
hCoV-19/Canada/ON-A23/2020|EPI_ISL_755722|2020-11-24
hCoV-19/Canada/ON-A25/2020|EPI_ISL_755723|2020-11-24
hCoV-19/Canada/ON-A26/2020|EPI_ISL_755724|2020-11-24
hCoV-19/Canada/ON-A27/2020|EPI_ISL_755725|2020-11-24
hCoV-19/Canada/ON-A28/2020|EPI_ISL_755726|2020-11-24
hCoV-19/Canada/ON-A30/2020|EPI_ISL_755728|2020-11-24
hCoV-19/Canada/ON-A31/2020|EPI_ISL_755729|2020-11-24
hCoV-19/Canada/ON-A32/2020|EPI_ISL_755730|2020-11-24
hCoV-19/Canada/ON-A4/2020|EPI_ISL_755731|2020-11-24
hCoV-19/Canada/ON-A6/2020|EPI_ISL_755733|2020-11-24
hCoV-19/Canada/ON-A7/2020|EPI_ISL_755734|2020-11-24
hCoV-19/Canada/ON-A8/2020|EPI_ISL_755735|2020-11-24
hCoV-19/Canada/ON-A9/2020|EPI_ISL_755736|2020-11-24
hCoV-19/Canada/ON-E64/2020|EPI_ISL_593537|2020-06-06
hCoV-19/Canada/ON-E66/2020|EPI_ISL_593539|2020-06-09
hCoV-19/Canada/ON-E67/2020|EPI_ISL_593540|2020-06-10
hCoV-19/Canada/ON-E68/2020|EPI_ISL_593541|2020-06-11
hCoV-19/Canada/ON-S1799/2020|EPI_ISL_729271|2020-11-24
hCoV-19/Canada/ON-S1801/2020|EPI_ISL_729273|2020-11-24
hCoV-19/Canada/ON-S1802/2020|EPI_ISL_729274|2020-11-24
hCoV-19/Canada/ON-S1803/2020|EPI_ISL_729275|2020-11-24
hCoV-19/Canada/ON-S1804/2020|EPI_ISL_729276|2020-11-24
hCoV-19/Canada/ON-S1805/2020|EPI_ISL_729277|2020-11-24
hCoV-19/Canada/ON-S1806/2020|EPI_ISL_729278|2020-11-24
hCoV-19/Canada/ON-S1807/2020|EPI_ISL_729279|2020-11-24
hCoV-19/Canada/ON-S1820/2020|EPI_ISL_729284|2020-11-24
hCoV-19/Canada/ON-S1826/2020|EPI_ISL_729290|2020-11-24
hCoV-19/Canada/ON-S1831/2020|EPI_ISL_729295|2020-11-24
hCoV-19/Canada/ON-S1833/2020|EPI_ISL_729297|2020-11-24
hCoV-19/Canada/ON-S1834/2020|EPI_ISL_729298|2020-11-24
hCoV-19/Canada/ON-S1835/2020|EPI_ISL_729299|2020-11-24
hCoV-19/Canada/ON-S1836/2020|EPI_ISL_729300|2020-11-24
hCoV-19/Canada/ON-S1837/2020|EPI_ISL_729301|2020-11-24
hCoV-19/Canada/ON-S1838/2020|EPI_ISL_729302|2020-11-24
hCoV-19/Canada/ON-S1840/2020|EPI_ISL_729303|2020-11-24
hCoV-19/Canada/ON-S1844/2020|EPI_ISL_729305|2020-11-24
hCoV-19/Canada/ON-S1846/2020|EPI_ISL_729306|2020-11-24
hCoV-19/Canada/ON-S1850/2020|EPI_ISL_729308|2020-11-24
hCoV-19/Canada/ON-S1851/2020|EPI_ISL_729309|2020-11-24
hCoV-19/Canada/ON-S1887/2020|EPI_ISL_729312|2020-11-24
hCoV-19/Canada/ON-S1888/2020|EPI_ISL_729313|2020-11-24
hCoV-19/Canada/ON-S1890/2020|EPI_ISL_729314|2020-11-24
hCoV-19/Canada/ON-S1900/2020|EPI_ISL_729317|2020-11-24
hCoV-19/Canada/ON-S1901/2020|EPI_ISL_729318|2020-11-24
hCoV-19/Canada/ON-S1903/2020|EPI_ISL_729319|2020-11-24
hCoV-19/Canada/ON-S1904/2020|EPI_ISL_729320|2020-11-24
hCoV-19/Canada/ON-S1905/2020|EPI_ISL_729321|2020-11-24
hCoV-19/Canada/ON-S1906/2020|EPI_ISL_729322|2020-11-24
hCoV-19/Canada/ON-S1908/2020|EPI_ISL_729323|2020-11-24
hCoV-19/Canada/ON-S1909/2020|EPI_ISL_729270|2020-11-24
hCoV-19/Canada/ON-S1913/2020|EPI_ISL_729265|2020-11-24
hCoV-19/Canada/ON-S1917/2020|EPI_ISL_729326|2020-11-24
hCoV-19/Canada/ON-S1918/2020|EPI_ISL_729327|2020-11-24
hCoV-19/Canada/ON-S1921/2020|EPI_ISL_729329|2020-11-24
hCoV-19/Canada/ON-S1922/2020|EPI_ISL_729330|2020-11-24
hCoV-19/Canada/ON-S1923/2020|EPI_ISL_729266|2020-11-24
hCoV-19/Canada/ON-S1925/2020|EPI_ISL_729331|2020-11-24
hCoV-19/Canada/ON-S1930/2020|EPI_ISL_729332|2020-11-24
hCoV-19/Canada/ON-S1932/2020|EPI_ISL_729334|2020-11-24
hCoV-19/Canada/ON-S1935/2020|EPI_ISL_755656|2020-11-24
hCoV-19/Canada/ON-S1937/2020|EPI_ISL_755658|2020-11-24
hCoV-19/Canada/ON-S1938/2020|EPI_ISL_755659|2020-11-24
hCoV-19/Canada/ON-S1939/2020|EPI_ISL_755660|2020-11-24
hCoV-19/Canada/ON-S1945/2020|EPI_ISL_755665|2020-11-24
hCoV-19/Canada/ON-S1951/2020|EPI_ISL_755671|2020-11-24
hCoV-19/Canada/ON-S1952/2020|EPI_ISL_755672|2020-11-24
hCoV-19/Canada/ON-S1955/2020|EPI_ISL_755675|2020-11-24
hCoV-19/Canada/ON-S1957/2020|EPI_ISL_755676|2020-11-24
hCoV-19/Canada/ON-S1958/2020|EPI_ISL_755677|2020-11-24
hCoV-19/Canada/ON-S1962/2020|EPI_ISL_755678|2020-11-24
hCoV-19/Canada/ON-S1963/2020|EPI_ISL_755679|2020-11-24
hCoV-19/Canada/ON-S1967/2020|EPI_ISL_755683|2020-11-24
hCoV-19/Canada/ON-S1968/2020|EPI_ISL_755684|2020-11-24
hCoV-19/Canada/ON-S1977/2020|EPI_ISL_755691|2020-11-24
hCoV-19/Canada/ON-S1978/2020|EPI_ISL_755692|2020-11-24
hCoV-19/Canada/ON-S1981/2020|EPI_ISL_755694|2020-11-24
hCoV-19/Canada/ON-S1982/2020|EPI_ISL_755695|2020-11-24
hCoV-19/Canada/ON-S1983/2020|EPI_ISL_755696|2020-11-24
hCoV-19/Canada/ON-S1984/2020|EPI_ISL_755697|2020-11-24
hCoV-19/Canada/ON-S1985/2020|EPI_ISL_755698|2020-11-24
hCoV-19/Canada/ON-S1986/2020|EPI_ISL_755699|2020-11-24
hCoV-19/Canada/ON-S1988/2020|EPI_ISL_755701|2020-11-24
hCoV-19/Canada/ON-S1991/2020|EPI_ISL_755702|2020-11-24
hCoV-19/Canada/ON-S1992/2020|EPI_ISL_755703|2020-11-24
hCoV-19/Canada/ON-S1996/2020|EPI_ISL_755706|2020-11-24
hCoV-19/Canada/ON-S2000/2020|EPI_ISL_755708|2020-11-24
hCoV-19/Canada/ON-S2004/2020|EPI_ISL_755709|2020-11-24
hCoV-19/Canada/ON-S2006/2020|EPI_ISL_755711|2020-11-24
hCoV-19/Canada/ON-S2016/2020|EPI_ISL_755802|2020-11-28
hCoV-19/Canada/ON-S2017/2020|EPI_ISL_755803|2020-12-01
hCoV-19/Canada/ON-S2018/2020|EPI_ISL_755804|2020-12-17
hCoV-19/Canada/ON-S2019/2020|EPI_ISL_755805|2020-11-16
hCoV-19/Canada/ON-S2021/2020|EPI_ISL_755807|2020-11-16
hCoV-19/Canada/ON-S2022/2020|EPI_ISL_755808|2020-09-07
hCoV-19/Canada/ON-S2023/2020|EPI_ISL_755809|2020-09-12
hCoV-19/Canada/ON-S2025/2020|EPI_ISL_755810|2020-10-10
hCoV-19/Canada/ON-S2027/2020|EPI_ISL_755811|2020-10-13
hCoV-19/Canada/ON-S2031/2020|EPI_ISL_755812|2020-12-21
hCoV-19/Canada/ON-S2032/2020|EPI_ISL_755813|2020-12-21
hCoV-19/Canada/ON-SLB3242/2020|EPI_ISL_717734|2020-11-24
hCoV-19/Canada/ON-SLB3244/2020|EPI_ISL_717741|2020-11-24
hCoV-19/Canada/ON-SLB3245/2020|EPI_ISL_717752|2020-11-24
hCoV-19/Canada/ON-UHTC_0151/2020|EPI_ISL_526284|2020-06-09
hCoV-19/Canada/ON-UHTC-0225/2020|EPI_ISL_570021|2020-06-02
hCoV-19/Canada/ON-UHTC-0228/2020|EPI_ISL_570011|2020-06-04
hCoV-19/Canada/ON-UHTC-0261/2020|EPI_ISL_570001|2020-06-16
hCoV-19/Canada/ON-UHTC-0267/2020|EPI_ISL_569996|2020-06-21
hCoV-19/Canada/ON-UHTC-0270/2020|EPI_ISL_570002|2020-06-19
hCoV-19/Canada/ON-UHTC-0271/2020|EPI_ISL_570000|2020-08-10
hCoV-19/Canada/ON-UHTC-0277/2020|EPI_ISL_570003|2020-06-23
hCoV-19/Canada/ON-UHTC-0291/2020|EPI_ISL_569991|2020-07-29
hCoV-19/Canada/ON-UHTC-0316/2020|EPI_ISL_671653|2020-09-20
hCoV-19/Canada/ON-UHTC_0355/2020|EPI_ISL_609822|2020-10-03
hCoV-19/Canada/ON-UHTC-0367/2020|EPI_ISL_671669|2020-10-02
hCoV-19/Canada/ON-UHTC-0369/2020|EPI_ISL_671660|2020-10-01
hCoV-19/Canada/ON-UHTC_0388/2020|EPI_ISL_698091|2020-11-24
hCoV-19/Canada/ON-UHTC_0390/2020|EPI_ISL_698100|2020-11-24
hCoV-19/Canada/ON-UHTC_0398/2020|EPI_ISL_698079|2020-11-24
hCoV-19/Canada/ON-UHTC_0399/2020|EPI_ISL_698080|2020-11-24
hCoV-19/Canada/ON-UHTC_0407/2020|EPI_ISL_698085|2020-11-24
hCoV-19/Canada/QC-L00314539/2020|EPI_ISL_745260|2020-12-15
hCoV-19/Chile/AN-195419/2020|EPI_ISL_746492|2020-10-01
hCoV-19/Chile/AN-195430/2020|EPI_ISL_746498|2020-10-01
hCoV-19/Chile/AR-172172/2020|EPI_ISL_746499|2020-09-08
hCoV-19/Chile/AR-178998/2020|EPI_ISL_746500|2020-09-15
hCoV-19/Chile/AR-179001/2020|EPI_ISL_746481|2020-09-15
hCoV-19/Chile/AR-192894/2020|EPI_ISL_746480|2020-09-29
hCoV-19/Chile/AR-192896/2020|EPI_ISL_746501|2020-09-29
hCoV-19/Chile/AR-192900/2020|EPI_ISL_746502|2020-09-29
hCoV-19/Chile/AR-208475/2020|EPI_ISL_746503|2020-10-16
hCoV-19/Chile/AR-208476/2020|EPI_ISL_746504|2020-10-16
hCoV-19/Chile/AR-208477/2020|EPI_ISL_746505|2020-10-16
hCoV-19/Chile/AT-CMM-ATAC05/2020|EPI_ISL_626551|2020-07-25
hCoV-19/Chile/AT-CMM-ATAC08/2020|EPI_ISL_626554|2020-07-26
hCoV-19/Chile/AT-CMM-ATAC09/2020|EPI_ISL_626555|2020-07-25
hCoV-19/Chile/AT-CMM-ATAC10/2020|EPI_ISL_626556|2020-08-07
hCoV-19/Chile/AT-CMM-ATAC11/2020|EPI_ISL_626557|2020-08-07
hCoV-19/Chile/AT-CMM-ATAC13/2020|EPI_ISL_626559|2020-08-07
hCoV-19/Chile/AT-CMM-ATAC14/2020|EPI_ISL_626560|2020-08-07
hCoV-19/Chile/AT-CMM-ATAC15/2020|EPI_ISL_626561|2020-08-07
hCoV-19/Chile/AT-CMM-ATAC18/2020|EPI_ISL_626563|2020-08-07
hCoV-19/Chile/AT-CMM-ATAC20/2020|EPI_ISL_626565|2020-07-26
hCoV-19/Chile/BI-109143/2020|EPI_ISL_746506|2020-06-24
hCoV-19/Chile/BI-167039/2020|EPI_ISL_746507|2020-09-02
hCoV-19/Chile/BI-167040/2020|EPI_ISL_746508|2020-09-02
hCoV-19/Chile/BI-178219/2020|EPI_ISL_746509|2020-09-14
hCoV-19/Chile/BI-185934/2020|EPI_ISL_746510|2020-09-23
hCoV-19/Chile/BI-194028/2020|EPI_ISL_746491|2020-09-30
hCoV-19/Chile/BI-194033/2020|EPI_ISL_746511|2020-09-30
hCoV-19/Chile/BI-194034/2020|EPI_ISL_746512|2020-09-30
hCoV-19/Chile/BI-199845/2020|EPI_ISL_746513|2020-10-07
hCoV-19/Chile/BI-199848/2020|EPI_ISL_746514|2020-10-07
hCoV-19/Chile/BI-199849/2020|EPI_ISL_746515|2020-10-07
hCoV-19/Chile/BI-199851/2020|EPI_ISL_746516|2020-10-07
hCoV-19/Chile/BI-206407/2020|EPI_ISL_746517|2020-10-15
hCoV-19/Chile/BI-206419/2020|EPI_ISL_746518|2020-10-15
hCoV-19/Chile/BI-206420/2020|EPI_ISL_746519|2020-10-15
hCoV-19/Chile/LI-4/2020|EPI_ISL_755302|2020-08-20
hCoV-19/Chile/MA-164318/2020|EPI_ISL_746520|2020-08-30
hCoV-19/Chile/MA-194107-B/2020|EPI_ISL_746521|2020-09-27
hCoV-19/Chile/MA-194108-B/2020|EPI_ISL_746522|2020-09-27
hCoV-19/Chile/MA-194109-B/2020|EPI_ISL_746523|2020-09-27
hCoV-19/Chile/MA-194112-B/2020|EPI_ISL_746525|2020-09-27
hCoV-19/Chile/MA-194113-B/2020|EPI_ISL_746526|2020-09-27
hCoV-19/Chile/MA-194114-B/2020|EPI_ISL_746527|2020-09-27
hCoV-19/Chile/MA-194115-B/2020|EPI_ISL_746528|2020-09-27
hCoV-19/Chile/MA-201640/2020|EPI_ISL_746530|2020-10-08
hCoV-19/Chile/MA-201641/2020|EPI_ISL_746531|2020-10-08
hCoV-19/Chile/MA-212210/2020|EPI_ISL_746532|2020-10-22
hCoV-19/Chile/MA-212211/2020|EPI_ISL_746533|2020-10-22
hCoV-19/Chile/MA-212212/2020|EPI_ISL_746534|2020-10-22
hCoV-19/Chile/MA-212213/2020|EPI_ISL_746535|2020-10-22
hCoV-19/Chile/MA-CADIUMAG-22/2020|EPI_ISL_681687|2020-06-20
hCoV-19/Chile/MA-CADIUMAG-24/2020|EPI_ISL_681690|2020-06-23
hCoV-19/Chile/MA-CADIUMAG-27/2020|EPI_ISL_681692|2020-07-08
hCoV-19/Chile/MA-CADIUMAG-29/2020|EPI_ISL_681694|2020-07-15
hCoV-19/Chile/MA-CADIUMAG-30/2020|EPI_ISL_681695|2020-07-25
hCoV-19/Chile/MA-CADIUMAG-31/2020|EPI_ISL_681696|2020-08-11
hCoV-19/Chile/MA-CADIUMAG-32/2020|EPI_ISL_681697|2020-08-12
hCoV-19/Chile/MA-CADIUMAG-33/2020|EPI_ISL_681698|2020-08-12
hCoV-19/Chile/MA-CADIUMAG-35/2020|EPI_ISL_681700|2020-08-15
hCoV-19/Chile/MA-CADIUMAG-36/2020|EPI_ISL_681701|2020-08-16
hCoV-19/Chile/MA-CADIUMAG-37/2020|EPI_ISL_681685|2020-06-17
hCoV-19/Chile/MA-UMAG-Catg-21/2020|EPI_ISL_625677|2020-09-19
hCoV-19/Chile/MA-UMAG-Catg-2/2020|EPI_ISL_625681|2020-08-10
hCoV-19/Chile/MA-UMAG-Catg-4/2020|EPI_ISL_625678|2020-10-09
hCoV-19/Chile/MA-UMAG-Catg-5/2020|EPI_ISL_625673|2020-09-17
hCoV-19/Chile/MA-UMAG-Catg-6/2020|EPI_ISL_625674|2020-09-27
hCoV-19/Chile/NB-175519/2020|EPI_ISL_746536|2020-09-11
hCoV-19/Chile/NB-175522/2020|EPI_ISL_746537|2020-09-11
hCoV-19/Chile/NB-196349/2020|EPI_ISL_746479|2020-10-02
hCoV-19/Chile/NB-196351/2020|EPI_ISL_746538|2020-10-02
hCoV-19/Chile/NB-196353/2020|EPI_ISL_746539|2020-10-02
hCoV-19/Chile/NB-202522/2020|EPI_ISL_746540|2020-10-09
hCoV-19/Chile/NB-202524/2020|EPI_ISL_746541|2020-10-09
hCoV-19/Chile/NB-202530/2020|EPI_ISL_746542|2020-10-09
hCoV-19/Chile/NB-207884/2020|EPI_ISL_746543|2020-10-16
hCoV-19/Chile/NB-207885/2020|EPI_ISL_746544|2020-10-16
hCoV-19/Chile/RM-108589/2020|EPI_ISL_746545|2020-06-23
hCoV-19/Chile/RM-108734/2020|EPI_ISL_746546|2020-06-23
hCoV-19/Chile/RM-108736/2020|EPI_ISL_746547|2020-06-23
hCoV-19/Chile/RM-108996/2020|EPI_ISL_746548|2020-06-23
hCoV-19/Chile/RM-108997/2020|EPI_ISL_746549|2020-06-23
hCoV-19/Chile/RM-108999/2020|EPI_ISL_746550|2020-06-23
hCoV-19/Chile/RM-109139/2020|EPI_ISL_746551|2020-06-24
hCoV-19/Chile/RM-109226/2020|EPI_ISL_746552|2020-06-23
hCoV-19/Chile/RM-109231/2020|EPI_ISL_746553|2020-06-23
hCoV-19/Chile/RM-109521/2020|EPI_ISL_746555|2020-06-24
hCoV-19/Chile/RM-109567/2020|EPI_ISL_746556|2020-06-24
hCoV-19/Chile/RM-109578/2020|EPI_ISL_746557|2020-06-24
hCoV-19/Chile/RM-109586/2020|EPI_ISL_746558|2020-06-24
hCoV-19/Chile/RM-109587/2020|EPI_ISL_746559|2020-06-24
hCoV-19/Chile/RM-109600/2020|EPI_ISL_746560|2020-06-24
hCoV-19/Chile/RM-109602/2020|EPI_ISL_746561|2020-06-24
hCoV-19/Chile/RM-110507/2020|EPI_ISL_746562|2020-06-25
hCoV-19/Chile/RM-110508/2020|EPI_ISL_746563|2020-06-25
hCoV-19/Chile/RM-110525/2020|EPI_ISL_746564|2020-06-25
hCoV-19/Chile/RM-110750/2020|EPI_ISL_746565|2020-06-25
hCoV-19/Chile/RM-110802/2020|EPI_ISL_746566|2020-06-25
hCoV-19/Chile/RM-110804/2020|EPI_ISL_746567|2020-06-25
hCoV-19/Chile/RM-110815/2020|EPI_ISL_746568|2020-06-25
hCoV-19/Chile/RM-110874/2020|EPI_ISL_746569|2020-06-26
hCoV-19/Chile/RM-110881/2020|EPI_ISL_746570|2020-06-26
hCoV-19/Chile/RM-110884/2020|EPI_ISL_746571|2020-06-26
hCoV-19/Chile/RM-110889/2020|EPI_ISL_746572|2020-06-26
hCoV-19/Chile/RM-110918/2020|EPI_ISL_746573|2020-06-26
hCoV-19/Chile/RM-110919/2020|EPI_ISL_746574|2020-06-26
hCoV-19/Chile/RM-110962/2020|EPI_ISL_746575|2020-06-25
hCoV-19/Chile/RM-110966/2020|EPI_ISL_746576|2020-06-25
hCoV-19/Chile/RM-110968/2020|EPI_ISL_746577|2020-06-25
hCoV-19/Chile/RM-110981/2020|EPI_ISL_746578|2020-06-25
hCoV-19/Chile/RM-110983/2020|EPI_ISL_746579|2020-06-25
hCoV-19/Chile/RM-110987/2020|EPI_ISL_746580|2020-06-26
hCoV-19/Chile/RM-111206/2020|EPI_ISL_746581|2020-06-26
hCoV-19/Chile/RM-111211/2020|EPI_ISL_746582|2020-06-26
hCoV-19/Chile/RM-111216/2020|EPI_ISL_746583|2020-06-25
hCoV-19/Chile/RM-112467/2020|EPI_ISL_746585|2020-06-28
hCoV-19/Chile/RM-112634/2020|EPI_ISL_746586|2020-06-28
hCoV-19/Chile/RM-112635/2020|EPI_ISL_746587|2020-06-28
hCoV-19/Chile/RM-112637/2020|EPI_ISL_746588|2020-06-28
hCoV-19/Chile/RM-112760/2020|EPI_ISL_746589|2020-06-28
hCoV-19/Chile/RM-112763/2020|EPI_ISL_746590|2020-06-28
hCoV-19/Chile/RM-112769/2020|EPI_ISL_746591|2020-06-28
hCoV-19/Chile/RM-112773/2020|EPI_ISL_746592|2020-06-28
hCoV-19/Chile/RM-112777/2020|EPI_ISL_746593|2020-06-28
hCoV-19/Chile/RM-126528/2020|EPI_ISL_746594|2020-07-17
hCoV-19/Chile/RM-126534/2020|EPI_ISL_746595|2020-07-16
hCoV-19/Chile/RM-126787/2020|EPI_ISL_746596|2020-07-17
hCoV-19/Chile/RM-126796/2020|EPI_ISL_754391|2020-07-17
hCoV-19/Chile/RM-127204/2020|EPI_ISL_746597|2020-07-17
hCoV-19/Chile/RM-127405/2020|EPI_ISL_746598|2020-07-18
hCoV-19/Chile/RM-127424/2020|EPI_ISL_746599|2020-07-18
hCoV-19/Chile/RM-127525/2020|EPI_ISL_746600|2020-07-17
hCoV-19/Chile/RM-127562/2020|EPI_ISL_746601|2020-07-17
hCoV-19/Chile/RM-127563/2020|EPI_ISL_746602|2020-07-17
hCoV-19/Chile/RM-127568/2020|EPI_ISL_746603|2020-07-18
hCoV-19/Chile/RM-127588/2020|EPI_ISL_746604|2020-07-17
hCoV-19/Chile/RM-127602/2020|EPI_ISL_746605|2020-07-17
hCoV-19/Chile/RM-127633/2020|EPI_ISL_746606|2020-07-18
hCoV-19/Chile/RM-127636/2020|EPI_ISL_746607|2020-07-17
hCoV-19/Chile/RM-127644/2020|EPI_ISL_746608|2020-07-17
hCoV-19/Chile/RM-127666/2020|EPI_ISL_746609|2020-07-18
hCoV-19/Chile/RM-127822/2020|EPI_ISL_746610|2020-07-18
hCoV-19/Chile/RM-127908/2020|EPI_ISL_746611|2020-07-18
hCoV-19/Chile/RM-127976/2020|EPI_ISL_746612|2020-07-18
hCoV-19/Chile/RM-128176/2020|EPI_ISL_746616|2020-07-18
hCoV-19/Chile/RM-128225/2020|EPI_ISL_746617|2020-07-18
hCoV-19/Chile/RM-128269/2020|EPI_ISL_746618|2020-07-19
hCoV-19/Chile/RM-128531/2020|EPI_ISL_746619|2020-07-19
hCoV-19/Chile/RM-130072/2020|EPI_ISL_746620|2020-07-21
hCoV-19/Chile/RM-130081/2020|EPI_ISL_746622|2020-07-21
hCoV-19/Chile/RM-130924/2020|EPI_ISL_746623|2020-07-22
hCoV-19/Chile/RM-131381/2020|EPI_ISL_746625|2020-07-23
hCoV-19/Chile/RM-131430/2020|EPI_ISL_746626|2020-07-23
hCoV-19/Chile/RM-131476/2020|EPI_ISL_746627|2020-07-22
hCoV-19/Chile/RM-133091/2020|EPI_ISL_746629|2020-07-24
hCoV-19/Chile/RM-133191/2020|EPI_ISL_746632|2020-07-25
hCoV-19/Chile/RM-133240/2020|EPI_ISL_746633|2020-07-25
hCoV-19/Chile/RM-133318/2020|EPI_ISL_746634|2020-07-25
hCoV-19/Chile/RM-133547/2020|EPI_ISL_746635|2020-07-25
hCoV-19/Chile/RM-133558/2020|EPI_ISL_746636|2020-07-26
hCoV-19/Chile/RM-133562/2020|EPI_ISL_746637|2020-07-26
hCoV-19/Chile/RM-133746/2020|EPI_ISL_746640|2020-07-26
hCoV-19/Chile/RM-134034/2020|EPI_ISL_746642|2020-07-27
hCoV-19/Chile/RM-134067/2020|EPI_ISL_746643|2020-07-27
hCoV-19/Chile/RM-145979/2020|EPI_ISL_746644|2020-08-09
hCoV-19/Chile/RM-146431/2020|EPI_ISL_746645|2020-08-10
hCoV-19/Chile/RM-146538/2020|EPI_ISL_746646|2020-08-10
hCoV-19/Chile/RM-150435/2020|EPI_ISL_746647|2020-08-13
hCoV-19/Chile/RM-152036/2020|EPI_ISL_746648|2020-08-14
hCoV-19/Chile/RM-152037/2020|EPI_ISL_746649|2020-08-14
hCoV-19/Chile/RM-153333/2020|EPI_ISL_746650|2020-08-17
hCoV-19/Chile/RM-153360/2020|EPI_ISL_746651|2020-08-17
hCoV-19/Chile/RM-153390/2020|EPI_ISL_746652|2020-08-17
hCoV-19/Chile/RM-153750/2020|EPI_ISL_746486|2020-08-17
hCoV-19/Chile/RM-153914/2020|EPI_ISL_746653|2020-08-18
hCoV-19/Chile/RM-153915/2020|EPI_ISL_746654|2020-08-18
hCoV-19/Chile/RM-154196/2020|EPI_ISL_746655|2020-08-18
hCoV-19/Chile/RM-154362/2020|EPI_ISL_746656|2020-08-18
hCoV-19/Chile/RM-154655/2020|EPI_ISL_746657|2020-08-18
hCoV-19/Chile/RM-154667/2020|EPI_ISL_746658|2020-08-18
hCoV-19/Chile/RM-155380/2020|EPI_ISL_746659|2020-08-19
hCoV-19/Chile/RM-155487/2020|EPI_ISL_746660|2020-08-18
hCoV-19/Chile/RM-155625/2020|EPI_ISL_746487|2020-08-19
hCoV-19/Chile/RM-155633/2020|EPI_ISL_746661|2020-08-19
hCoV-19/Chile/RM-155645/2020|EPI_ISL_746488|2020-08-19
hCoV-19/Chile/RM-155699/2020|EPI_ISL_746662|2020-08-19
hCoV-19/Chile/RM-155723/2020|EPI_ISL_746663|2020-08-19
hCoV-19/Chile/RM-155909/2020|EPI_ISL_746664|2020-08-19
hCoV-19/Chile/RM-155990/2020|EPI_ISL_746665|2020-08-19
hCoV-19/Chile/RM-156030/2020|EPI_ISL_746666|2020-08-20
hCoV-19/Chile/RM-156453/2020|EPI_ISL_746667|2020-08-20
hCoV-19/Chile/RM-156567/2020|EPI_ISL_746668|2020-08-20
hCoV-19/Chile/RM-156709/2020|EPI_ISL_746669|2020-08-21
hCoV-19/Chile/RM-157016/2020|EPI_ISL_746670|2020-08-20
hCoV-19/Chile/RM-157134/2020|EPI_ISL_746671|2020-08-21
hCoV-19/Chile/RM-157305/2020|EPI_ISL_746672|2020-08-21
hCoV-19/Chile/RM-157307/2020|EPI_ISL_746673|2020-08-21
hCoV-19/Chile/RM-157308/2020|EPI_ISL_746674|2020-08-20
hCoV-19/Chile/RM-157312/2020|EPI_ISL_746494|2020-08-21
hCoV-19/Chile/RM-157480/2020|EPI_ISL_746675|2020-08-21
hCoV-19/Chile/RM-157618/2020|EPI_ISL_746676|2020-08-21
hCoV-19/Chile/RM-157632/2020|EPI_ISL_746677|2020-08-21
hCoV-19/Chile/RM-157643/2020|EPI_ISL_746678|2020-08-21
hCoV-19/Chile/RM-157658/2020|EPI_ISL_746679|2020-08-21
hCoV-19/Chile/RM-157702/2020|EPI_ISL_746495|2020-08-21
hCoV-19/Chile/RM-157770/2020|EPI_ISL_746680|2020-08-21
hCoV-19/Chile/RM-157771/2020|EPI_ISL_746681|2020-08-21
hCoV-19/Chile/RM-157801/2020|EPI_ISL_746682|2020-08-22
hCoV-19/Chile/RM-157806/2020|EPI_ISL_746683|2020-08-22
hCoV-19/Chile/RM-157813/2020|EPI_ISL_746684|2020-08-22
hCoV-19/Chile/RM-158079/2020|EPI_ISL_746685|2020-08-21
hCoV-19/Chile/RM-158209/2020|EPI_ISL_746686|2020-08-22
hCoV-19/Chile/RM-158239/2020|EPI_ISL_746687|2020-08-22
hCoV-19/Chile/RM-163679/2020|EPI_ISL_746688|2020-08-29
hCoV-19/Chile/RM-163995/2020|EPI_ISL_746689|2020-08-29
hCoV-19/Chile/RM-164001/2020|EPI_ISL_746690|2020-08-29
hCoV-19/Chile/RM-164078/2020|EPI_ISL_746691|2020-08-29
hCoV-19/Chile/RM-164508/2020|EPI_ISL_746692|2020-08-30
hCoV-19/Chile/RM-164522/2020|EPI_ISL_746693|2020-08-30
hCoV-19/Chile/RM-164804/2020|EPI_ISL_746694|2020-08-31
hCoV-19/Chile/RM-165835/2020|EPI_ISL_746695|2020-08-31
hCoV-19/Chile/RM-165839/2020|EPI_ISL_746696|2020-08-31
hCoV-19/Chile/RM-165843/2020|EPI_ISL_746697|2020-08-31
hCoV-19/Chile/RM-166412/2020|EPI_ISL_746698|2020-09-01
hCoV-19/Chile/RM-166624/2020|EPI_ISL_746699|2020-09-01
hCoV-19/Chile/RM-167057/2020|EPI_ISL_746496|2020-09-02
hCoV-19/Chile/RM-167571/2020|EPI_ISL_746700|2020-09-02
hCoV-19/Chile/RM-167590/2020|EPI_ISL_746701|2020-09-01
hCoV-19/Chile/RM-168269/2020|EPI_ISL_746702|2020-09-03
hCoV-19/Chile/RM-168408/2020|EPI_ISL_746478|2020-09-02
hCoV-19/Chile/RM-168869/2020|EPI_ISL_746703|2020-09-03
hCoV-19/Chile/RM-168883/2020|EPI_ISL_746704|2020-09-03
hCoV-19/Chile/RM-168934/2020|EPI_ISL_746705|2020-09-03
hCoV-19/Chile/RM-169155/2020|EPI_ISL_746706|2020-09-03
hCoV-19/Chile/RM-169384/2020|EPI_ISL_746707|2020-09-04
hCoV-19/Chile/RM-170031/2020|EPI_ISL_746708|2020-09-04
hCoV-19/Chile/RM-170043/2020|EPI_ISL_746709|2020-09-04
hCoV-19/Chile/RM-170122/2020|EPI_ISL_746710|2020-09-04
hCoV-19/Chile/RM-170137/2020|EPI_ISL_746711|2020-09-04
hCoV-19/Chile/RM-170148/2020|EPI_ISL_746712|2020-09-04
hCoV-19/Chile/RM-170158/2020|EPI_ISL_746713|2020-09-04
hCoV-19/Chile/RM-170315/2020|EPI_ISL_746714|2020-09-05
hCoV-19/Chile/RM-170366/2020|EPI_ISL_746715|2020-09-05
hCoV-19/Chile/RM-170368/2020|EPI_ISL_746716|2020-09-05
hCoV-19/Chile/RM-170370/2020|EPI_ISL_746717|2020-09-05
hCoV-19/Chile/RM-170468/2020|EPI_ISL_746718|2020-09-04
hCoV-19/Chile/RM-170499/2020|EPI_ISL_746719|2020-09-04
hCoV-19/Chile/RM-170589/2020|EPI_ISL_746720|2020-09-05
hCoV-19/Chile/RM-170707/2020|EPI_ISL_746721|2020-09-05
hCoV-19/Chile/RM-170921/2020|EPI_ISL_746722|2020-09-06
hCoV-19/Chile/RM-170923/2020|EPI_ISL_754392|2020-09-06
hCoV-19/Chile/RM-170990/2020|EPI_ISL_746724|2020-09-07
hCoV-19/Chile/RM-171011/2020|EPI_ISL_746725|2020-09-06
hCoV-19/Chile/RM-171015/2020|EPI_ISL_746726|2020-09-07
hCoV-19/Chile/RM-171316/2020|EPI_ISL_746727|2020-09-06
hCoV-19/Chile/RM-171327/2020|EPI_ISL_746728|2020-09-07
hCoV-19/Chile/RM-171329/2020|EPI_ISL_746729|2020-09-07
hCoV-19/Chile/RM-171340/2020|EPI_ISL_746730|2020-09-07
hCoV-19/Chile/RM-183871/2020|EPI_ISL_746731|2020-09-21
hCoV-19/Chile/RM-184415/2020|EPI_ISL_746732|2020-09-21
hCoV-19/Chile/RM-185039/2020|EPI_ISL_746733|2020-09-21
hCoV-19/Chile/RM-185819/2020|EPI_ISL_746734|2020-09-22
hCoV-19/Chile/RM-185867/2020|EPI_ISL_746735|2020-09-22
hCoV-19/Chile/RM-187626/2020|EPI_ISL_746736|2020-09-23
hCoV-19/Chile/RM-187968/2020|EPI_ISL_746737|2020-09-23
hCoV-19/Chile/RM-188811/2020|EPI_ISL_746738|2020-09-23
hCoV-19/Chile/RM-188963/2020|EPI_ISL_746739|2020-09-24
hCoV-19/Chile/RM-189170/2020|EPI_ISL_746740|2020-09-24
hCoV-19/Chile/RM-189472/2020|EPI_ISL_746490|2020-09-24
hCoV-19/Chile/RM-189585/2020|EPI_ISL_746741|2020-09-24
hCoV-19/Chile/RM-190290/2020|EPI_ISL_746742|2020-09-25
hCoV-19/Chile/RM-190581/2020|EPI_ISL_746743|2020-09-25
hCoV-19/Chile/RM-190882/2020|EPI_ISL_746744|2020-09-25
hCoV-19/Chile/RM-191185/2020|EPI_ISL_746745|2020-09-26
hCoV-19/Chile/RM-191226/2020|EPI_ISL_746746|2020-09-26
hCoV-19/Chile/RM-191288/2020|EPI_ISL_754393|2020-09-26
hCoV-19/Chile/RM-191308/2020|EPI_ISL_746747|2020-09-26
hCoV-19/Chile/RM-191591/2020|EPI_ISL_746748|2020-09-26
hCoV-19/Chile/RM-191594/2020|EPI_ISL_746749|2020-09-27
hCoV-19/Chile/RM-191841/2020|EPI_ISL_746750|2020-09-26
hCoV-19/Chile/RM-191972/2020|EPI_ISL_746751|2020-09-28
hCoV-19/Chile/RM-191993/2020|EPI_ISL_746483|2020-09-28
hCoV-19/Chile/RM-192950/2020|EPI_ISL_746752|2020-09-28
hCoV-19/Chile/RM-193052/2020|EPI_ISL_746753|2020-09-28
hCoV-19/Chile/RM-193465/2020|EPI_ISL_746754|2020-09-29
hCoV-19/Chile/RM-193870/2020|EPI_ISL_746755|2020-09-29
hCoV-19/Chile/RM-194896/2020|EPI_ISL_746756|2020-09-30
hCoV-19/Chile/RM-203885/2020|EPI_ISL_746757|2020-10-10
hCoV-19/Chile/RM-203933/2020|EPI_ISL_746758|2020-10-10
hCoV-19/Chile/RM-203937/2020|EPI_ISL_746759|2020-10-10
hCoV-19/Chile/RM-204293/2020|EPI_ISL_746760|2020-10-10
hCoV-19/Chile/RM-204371/2020|EPI_ISL_746761|2020-10-12
hCoV-19/Chile/RM-204484/2020|EPI_ISL_746762|2020-10-12
hCoV-19/Chile/RM-204488/2020|EPI_ISL_746763|2020-10-12
hCoV-19/Chile/RM-204591/2020|EPI_ISL_746764|2020-10-12
hCoV-19/Chile/RM-205625/2020|EPI_ISL_746765|2020-10-13
hCoV-19/Chile/RM-206395/2020|EPI_ISL_746766|2020-10-14
hCoV-19/Chile/RM-207231/2020|EPI_ISL_746767|2020-10-14
hCoV-19/Chile/RM-207382/2020|EPI_ISL_746768|2020-10-15
hCoV-19/Chile/RM-207982/2020|EPI_ISL_746769|2020-10-15
hCoV-19/Chile/RM-208464/2020|EPI_ISL_746770|2020-10-16
hCoV-19/Chile/RM-208466/2020|EPI_ISL_746771|2020-10-16
hCoV-19/Chile/RM-208555/2020|EPI_ISL_746772|2020-10-16
hCoV-19/Chile/RM-208669/2020|EPI_ISL_746773|2020-10-16
hCoV-19/Chile/RM-85089/2020|EPI_ISL_746811|2020-06-01
hCoV-19/Chile/RM-85307/2020|EPI_ISL_746812|2020-06-01
hCoV-19/Chile/RM-86748-TC1/2020|EPI_ISL_746815|2020-06-01
hCoV-19/Chile/RM-87391-TC1/2020|EPI_ISL_746816|2020-06-02
hCoV-19/Chile/RM-87410-TC1/2020|EPI_ISL_746817|2020-06-01
hCoV-19/Chile/RM-87464-TC1/2020|EPI_ISL_746818|2020-06-02
hCoV-19/Chile/RM-87471-TC1/2020|EPI_ISL_746819|2020-06-02
hCoV-19/Chile/RM-87477-TC1/2020|EPI_ISL_746820|2020-06-02
hCoV-19/Chile/RM-87636-TC1/2020|EPI_ISL_746821|2020-06-02
hCoV-19/Chile/RM-87637-TC1/2020|EPI_ISL_746822|2020-06-03
hCoV-19/Chile/RM-88024-TC1/2020|EPI_ISL_746823|2020-06-02
hCoV-19/Chile/RM-88139-TC1/2020|EPI_ISL_746824|2020-06-03
hCoV-19/Chile/RM-88162-TC1/2020|EPI_ISL_746825|2020-06-02
hCoV-19/Chile/RM-88166-TC1/2020|EPI_ISL_746484|2020-06-03
hCoV-19/Chile/RM-CMM-A2P533884024/2020|EPI_ISL_591533|2020-08-25
hCoV-19/Chile/RM-CMM-A5P533884002/2020|EPI_ISL_591534|2020-08-26
hCoV-19/Chile/RM-CMM-ADC1858/2020|EPI_ISL_591528|2020-06-08
hCoV-19/Chile/RM-CMM-IN533883977/2020|EPI_ISL_591532|2020-08-24
hCoV-19/Chile/RM-CMM-LAE7918/2020|EPI_ISL_591527|2020-07-28
hCoV-19/Chile/RM-CMM-MCD9529/2020|EPI_ISL_591529|2020-06-11
hCoV-19/Congo/UKT-009/2020|EPI_ISL_581490|2020-06-06
hCoV-19/Congo/UKT-013/2020|EPI_ISL_581491|2020-06-24
hCoV-19/Costa Rica/INC-0053/2020|EPI_ISL_512659|2020-06-08
hCoV-19/Costa Rica/INC-0055/2020|EPI_ISL_512661|2020-06-11
hCoV-19/Costa Rica/INC-0056/2020|EPI_ISL_512662|2020-06-12
hCoV-19/Costa Rica/INC-0058/2020|EPI_ISL_512664|2020-06-18
hCoV-19/Costa Rica/INC-0060/2020|EPI_ISL_512666|2020-06-19
hCoV-19/Costa Rica/INC-0061/2020|EPI_ISL_512667|2020-06-20
hCoV-19/Costa Rica/INC-0062/2020|EPI_ISL_512668|2020-06-19
hCoV-19/Costa Rica/INC-0063/2020|EPI_ISL_512669|2020-06-20
hCoV-19/Costa Rica/INC-0064/2020|EPI_ISL_512670|2020-06-19
hCoV-19/Costa Rica/INC-0065/2020|EPI_ISL_512671|2020-06-21
hCoV-19/Costa Rica/INC-0066/2020|EPI_ISL_512846|2020-07-02
hCoV-19/Costa Rica/INC-0067/2020|EPI_ISL_512672|2020-07-02
hCoV-19/Costa Rica/INC-0068/2020|EPI_ISL_512673|2020-07-02
hCoV-19/Costa Rica/INC-0069/2020|EPI_ISL_512674|2020-07-02
hCoV-19/Costa Rica/INC-0070/2020|EPI_ISL_512675|2020-07-02
hCoV-19/Costa Rica/INC-0072/2020|EPI_ISL_527740|2020-06-19
hCoV-19/Costa Rica/INC-0073/2020|EPI_ISL_527741|2020-06-29
hCoV-19/Costa Rica/INC-0074/2020|EPI_ISL_527742|2020-06-30
hCoV-19/Costa Rica/INC-0076/2020|EPI_ISL_527744|2020-06-29
hCoV-19/Costa Rica/INC-0077/2020|EPI_ISL_527745|2020-07-02
hCoV-19/Costa Rica/INC-0078/2020|EPI_ISL_527746|2020-07-03
hCoV-19/Costa Rica/INC-0079/2020|EPI_ISL_527747|2020-07-03
hCoV-19/Costa Rica/INC-0080/2020|EPI_ISL_527748|2020-07-05
hCoV-19/Costa Rica/INC-0081/2020|EPI_ISL_527749|2020-07-07
hCoV-19/Costa Rica/INC-0082/2020|EPI_ISL_527750|2020-07-02
hCoV-19/Costa Rica/INC-0083/2020|EPI_ISL_527751|2020-07-06
hCoV-19/Costa Rica/INC-0084/2020|EPI_ISL_527752|2020-07-08
hCoV-19/Costa Rica/INC-0085/2020|EPI_ISL_527753|2020-07-09
hCoV-19/Costa Rica/INC-0086/2020|EPI_ISL_527754|2020-07-09
hCoV-19/Costa Rica/INC-0087/2020|EPI_ISL_527755|2020-07-11
hCoV-19/Costa Rica/INC-0088/2020|EPI_ISL_527756|2020-07-10
hCoV-19/Costa Rica/INC-0089/2020|EPI_ISL_527757|2020-07-10
hCoV-19/Costa Rica/INC-0094/2020|EPI_ISL_682236|2020-07-01
hCoV-19/Costa Rica/INC-0097/2020|EPI_ISL_682239|2020-07-03
hCoV-19/Costa Rica/INC-0102/2020|EPI_ISL_682243|2020-07-15
hCoV-19/Costa Rica/INC-0104/2020|EPI_ISL_682245|2020-07-14
hCoV-19/Costa Rica/INC-0108/2020|EPI_ISL_682248|2020-07-16
hCoV-19/Costa Rica/INC-0113/2020|EPI_ISL_682253|2020-07-19
hCoV-19/Costa Rica/INC-0116/2020|EPI_ISL_682256|2020-07-22
hCoV-19/Costa Rica/INC-0120/2020|EPI_ISL_682259|2020-07-27
hCoV-19/Costa Rica/INC-0123/2020|EPI_ISL_682262|2020-08-02
hCoV-19/Costa Rica/INC-0124/2020|EPI_ISL_682263|2020-08-08
hCoV-19/Costa Rica/INC-0128/2020|EPI_ISL_682267|2020-08-08
hCoV-19/Costa Rica/INC-0132/2020|EPI_ISL_682271|2020-08-10
hCoV-19/Costa Rica/INC-0135/2020|EPI_ISL_682273|2020-08-11
hCoV-19/Costa Rica/INC-0137/2020|EPI_ISL_682275|2020-08-17
hCoV-19/Costa Rica/INC-0138/2020|EPI_ISL_682276|2020-08-17
hCoV-19/Costa Rica/INC-0139/2020|EPI_ISL_682277|2020-08-17
hCoV-19/Costa Rica/INC-0140/2020|EPI_ISL_770009|2020-07-21
hCoV-19/Costa Rica/INC-0141/2020|EPI_ISL_770010|2020-09-03
hCoV-19/Costa Rica/INC-0142/2020|EPI_ISL_770006|2020-09-05
hCoV-19/Costa Rica/INC-0143/2020|EPI_ISL_769993|2020-09-05
hCoV-19/Costa Rica/INC-0144/2020|EPI_ISL_769990|2020-09-08
hCoV-19/Costa Rica/INC-0145/2020|EPI_ISL_770011|2020-09-07
hCoV-19/Costa Rica/INC-0146/2020|EPI_ISL_769994|2020-09-10
hCoV-19/Costa Rica/INC-0147/2020|EPI_ISL_770028|2020-09-17
hCoV-19/Costa Rica/INC-0148/2020|EPI_ISL_769991|2020-09-15
hCoV-19/Costa Rica/INC-0149/2020|EPI_ISL_770012|2020-09-19
hCoV-19/Costa Rica/INC-0150/2020|EPI_ISL_770013|2020-09-22
hCoV-19/Costa Rica/INC-0152/2020|EPI_ISL_770031|2020-09-26
hCoV-19/Costa Rica/INC-0153/2020|EPI_ISL_770032|2020-09-30
hCoV-19/Costa Rica/INC-0154/2020|EPI_ISL_769995|2020-09-30
hCoV-19/Costa Rica/INC-0155/2020|EPI_ISL_769992|2020-09-30
hCoV-19/Costa Rica/INC-0156/2020|EPI_ISL_770027|2020-10-01
hCoV-19/Costa Rica/INC-0157/2020|EPI_ISL_770007|2020-09-30
hCoV-19/Costa Rica/INC-0158/2020|EPI_ISL_770000|2020-10-05
hCoV-19/Costa Rica/INC-0159/2020|EPI_ISL_770004|2020-10-06
hCoV-19/Costa Rica/INC-0160/2020|EPI_ISL_770001|2020-10-07
hCoV-19/Costa Rica/INC-0161/2020|EPI_ISL_770002|2020-10-09
hCoV-19/Costa Rica/INC-0162/2020|EPI_ISL_769987|2020-10-13
hCoV-19/Costa Rica/INC-0163/2020|EPI_ISL_769996|2020-10-14
hCoV-19/Costa Rica/INC-0164/2020|EPI_ISL_770015|2020-10-16
hCoV-19/Costa Rica/INC-0165/2020|EPI_ISL_770025|2020-10-19
hCoV-19/Costa Rica/INC-0166/2020|EPI_ISL_770016|2020-10-19
hCoV-19/Costa Rica/INC-0167/2020|EPI_ISL_770017|2020-10-21
hCoV-19/Costa Rica/INC-0168/2020|EPI_ISL_770008|2020-10-21
hCoV-19/Costa Rica/INC-0169/2020|EPI_ISL_770018|2020-10-27
hCoV-19/Costa Rica/INC-0170/2020|EPI_ISL_770019|2020-10-27
hCoV-19/Costa Rica/INC-0171/2020|EPI_ISL_770029|2020-11-01
hCoV-19/Costa Rica/INC-0172/2020|EPI_ISL_769997|2020-11-02
hCoV-19/Costa Rica/INC-0173/2020|EPI_ISL_770003|2020-11-04
hCoV-19/Costa Rica/INC-0174/2020|EPI_ISL_769998|2020-11-06
hCoV-19/Costa Rica/INC-0175/2020|EPI_ISL_770030|2020-11-05
hCoV-19/Costa Rica/INC-0176/2020|EPI_ISL_769989|2020-11-06
hCoV-19/Costa Rica/INC-0177/2020|EPI_ISL_770020|2020-11-14
hCoV-19/Costa Rica/INC-0178/2020|EPI_ISL_769988|2020-11-16
hCoV-19/Costa Rica/INC-0179/2020|EPI_ISL_770024|2020-11-16
hCoV-19/Costa Rica/INC-0180/2020|EPI_ISL_770026|2020-11-17
hCoV-19/Costa Rica/INC-0181/2020|EPI_ISL_770021|2020-11-18
hCoV-19/Costa Rica/INC-0183/2020|EPI_ISL_770022|2020-11-20
hCoV-19/Costa Rica/INC-0184/2020|EPI_ISL_770023|2020-11-24
hCoV-19/Costa Rica/INC-0185/2020|EPI_ISL_770005|2020-11-25
hCoV-19/Costa Rica/INC-0186/2020|EPI_ISL_769999|2020-11-26
hCoV-19/Crimea/RII-MH2936S/2020|EPI_ISL_733077|2020-09-21
hCoV-19/Croatia/Zagreb-10/2020|EPI_ISL_710568|2020-09-30
hCoV-19/Croatia/Zagreb-11/2020|EPI_ISL_710569|2020-09-30
hCoV-19/Croatia/Zagreb-1/2020|EPI_ISL_710574|2020-10-05
hCoV-19/Croatia/Zagreb-12/2020|EPI_ISL_710549|2020-08-24
hCoV-19/Croatia/Zagreb-15/2020|EPI_ISL_710548|2020-08-31
hCoV-19/Croatia/Zagreb-16/2020|EPI_ISL_710559|2020-09-07
hCoV-19/Croatia/Zagreb-17/2020|EPI_ISL_710561|2020-09-08
hCoV-19/Croatia/Zagreb-18/2020|EPI_ISL_710562|2020-09-08
hCoV-19/Croatia/Zagreb-19/2020|EPI_ISL_710550|2020-09-06
hCoV-19/Croatia/Zagreb-20/2020|EPI_ISL_710551|2020-09-09
hCoV-19/Croatia/Zagreb-21/2020|EPI_ISL_710566|2020-09-29
hCoV-19/Croatia/Zagreb-2/2020|EPI_ISL_710567|2020-09-30
hCoV-19/Croatia/Zagreb-22/2020|EPI_ISL_710570|2020-10-01
hCoV-19/Croatia/Zagreb-23/2020|EPI_ISL_710564|2020-09-19
hCoV-19/Croatia/Zagreb-24/2020|EPI_ISL_710552|2020-09-29
hCoV-19/Croatia/Zagreb-25/2020|EPI_ISL_710565|2020-09-28
hCoV-19/Croatia/Zagreb-26/2020|EPI_ISL_710573|2020-10-04
hCoV-19/Croatia/Zagreb-27/2020|EPI_ISL_710547|2020-09-03
hCoV-19/Croatia/Zagreb-28/2020|EPI_ISL_710563|2020-09-09
hCoV-19/Croatia/Zagreb-29/2020|EPI_ISL_710554|2020-08-14
hCoV-19/Croatia/Zagreb-3/2020|EPI_ISL_710553|2020-09-29
hCoV-19/Croatia/Zagreb-4/2020|EPI_ISL_710556|2020-08-30
hCoV-19/Croatia/Zagreb-5/2020|EPI_ISL_710571|2020-10-02
hCoV-19/Croatia/Zagreb-6/2020|EPI_ISL_710560|2020-09-08
hCoV-19/Croatia/Zagreb-7/2020|EPI_ISL_710557|2020-09-03
hCoV-19/Croatia/Zagreb-8/2020|EPI_ISL_710572|2020-10-04
hCoV-19/Czech Republic/NRL-10015/2020|EPI_ISL_660561|2020-10-16
hCoV-19/Czech Republic/NRL-10020/2020|EPI_ISL_660562|2020-10-16
hCoV-19/Czech Republic/NRL-10066/2020|EPI_ISL_660598|2020-10-18
hCoV-19/Czech Republic/NRL-10088/2020|EPI_ISL_660581|2020-10-18
hCoV-19/Czech Republic/NRL-10092/2020|EPI_ISL_660570|2020-10-19
hCoV-19/Czech Republic/NRL-10114/2020|EPI_ISL_660567|2020-10-19
hCoV-19/Czech Republic/NRL-10143/2020|EPI_ISL_660577|2020-10-20
hCoV-19/Czech Republic/NRL-10145/2020|EPI_ISL_660571|2020-10-20
hCoV-19/Czech Republic/NRL-10176/2020|EPI_ISL_660566|2020-10-20
hCoV-19/Czech Republic/NRL_10178/2020|EPI_ISL_626624|2020-10-20
hCoV-19/Czech Republic/NRL_10181/2020|EPI_ISL_626625|2020-10-16
hCoV-19/Czech Republic/NRL-10197/2020|EPI_ISL_660572|2020-10-21
hCoV-19/Czech Republic/NRL-10207/2020|EPI_ISL_660573|2020-10-21
hCoV-19/Czech Republic/NRL-10227/2020|EPI_ISL_660580|2020-10-21
hCoV-19/Czech Republic/NRL-10233/2020|EPI_ISL_660553|2020-10-21
hCoV-19/Czech Republic/NRL-10247/2020|EPI_ISL_660592|2020-10-22
hCoV-19/Czech Republic/NRL-10273/2020|EPI_ISL_660595|2020-10-22
hCoV-19/Czech Republic/NRL-10281/2020|EPI_ISL_660555|2020-10-22
hCoV-19/Czech Republic/NRL-10288/2020|EPI_ISL_660557|2020-10-22
hCoV-19/Czech Republic/NRL-10295/2020|EPI_ISL_660565|2020-10-23
hCoV-19/Czech Republic/NRL-10324/2020|EPI_ISL_660593|2020-10-23
hCoV-19/Czech Republic/NRL-10328/2020|EPI_ISL_660576|2020-10-23
hCoV-19/Czech Republic/NRL-10330/2020|EPI_ISL_660575|2020-10-23
hCoV-19/Czech Republic/NRL-10336/2020|EPI_ISL_660574|2020-10-23
hCoV-19/Czech Republic/NRL_10348/2020|EPI_ISL_736998|2020-10-23
hCoV-19/Czech Republic/NRL_10362/2020|EPI_ISL_736999|2020-10-25
hCoV-19/Czech Republic/NRL_10386/2020|EPI_ISL_737001|2020-10-25
hCoV-19/Czech Republic/NRL_10398/2020|EPI_ISL_737002|2020-10-26
hCoV-19/Czech Republic/NRL_10416/2020|EPI_ISL_737007|2020-10-26
hCoV-19/Czech Republic/NRL_10417/2020|EPI_ISL_737008|2020-10-26
hCoV-19/Czech Republic/NRL_10418/2020|EPI_ISL_737009|2020-10-26
hCoV-19/Czech Republic/NRL_10419/2020|EPI_ISL_737010|2020-10-26
hCoV-19/Czech Republic/NRL_10420/2020|EPI_ISL_737011|2020-10-26
hCoV-19/Czech Republic/NRL_10421/2020|EPI_ISL_737012|2020-10-26
hCoV-19/Czech Republic/NRL_10472/2020|EPI_ISL_737013|2020-10-27
hCoV-19/Czech Republic/NRL-10473/2020|EPI_ISL_693664|2020-10-27
hCoV-19/Czech Republic/NRL-10483/2020|EPI_ISL_693660|2020-10-26
hCoV-19/Czech Republic/NRL_10490/2020|EPI_ISL_737033|2020-10-27
hCoV-19/Czech Republic/NRL-10503/2020|EPI_ISL_693673|2020-10-28
hCoV-19/Czech Republic/NRL-10515/2020|EPI_ISL_693683|2020-10-27
hCoV-19/Czech Republic/NRL_10533/2020|EPI_ISL_737029|2020-10-29
hCoV-19/Czech Republic/NRL-10549/2020|EPI_ISL_693681|2020-10-29
hCoV-19/Czech Republic/NRL-10552/2020|EPI_ISL_693670|2020-10-29
hCoV-19/Czech Republic/NRL-10560/2020|EPI_ISL_693667|2020-10-30
hCoV-19/Czech Republic/NRL_10569/2020|EPI_ISL_737030|2020-10-30
hCoV-19/Czech Republic/NRL_10571/2020|EPI_ISL_737028|2020-10-30
hCoV-19/Czech Republic/NRL-10582/2020|EPI_ISL_693671|2020-10-30
hCoV-19/Czech Republic/NRL_10593/2020|EPI_ISL_737031|2020-10-30
hCoV-19/Czech Republic/NRL_10594/2020|EPI_ISL_737032|2020-10-30
hCoV-19/Czech Republic/NRL-10598/2020|EPI_ISL_693680|2020-11-01
hCoV-19/Czech Republic/NRL-10645/2020|EPI_ISL_693679|2020-11-02
hCoV-19/Czech Republic/NRL-10676/2020|EPI_ISL_693686|2020-11-03
hCoV-19/Czech Republic/NRL-10710/2020|EPI_ISL_693682|2020-11-03
hCoV-19/Czech Republic/NRL-10712/2020|EPI_ISL_693678|2020-11-03
hCoV-19/Czech Republic/NRL-10715/2020|EPI_ISL_693684|2020-11-03
hCoV-19/Czech Republic/NRL-10716/2020|EPI_ISL_693672|2020-11-03
hCoV-19/Czech Republic/NRL-10717/2020|EPI_ISL_693666|2020-11-03
hCoV-19/Czech Republic/NRL-10718/2020|EPI_ISL_693665|2020-11-03
hCoV-19/Czech Republic/NRL-10719/2020|EPI_ISL_693661|2020-11-03
hCoV-19/Czech Republic/NRL-10720/2020|EPI_ISL_693669|2020-11-03
hCoV-19/Czech Republic/NRL-10733/2020|EPI_ISL_693675|2020-11-03
hCoV-19/Czech Republic/NRL-10736/2020|EPI_ISL_693685|2020-11-03
hCoV-19/Czech Republic/NRL-10739/2020|EPI_ISL_693677|2020-11-03
hCoV-19/Czech Republic/NRL-10743/2020|EPI_ISL_693663|2020-11-04
hCoV-19/Czech Republic/NRL-10744/2020|EPI_ISL_693674|2020-11-04
hCoV-19/Czech Republic/NRL_10749/2020|EPI_ISL_737014|2020-11-02
hCoV-19/Czech Republic/NRL_10750/2020|EPI_ISL_737015|2020-11-02
hCoV-19/Czech Republic/NRL_10875/2020|EPI_ISL_737017|2020-11-04
hCoV-19/Czech Republic/NRL_10882/2020|EPI_ISL_737018|2020-11-06
hCoV-19/Czech Republic/NRL_10885/2020|EPI_ISL_737022|2020-11-04
hCoV-19/Czech Republic/NRL_10888/2020|EPI_ISL_737023|2020-11-04
hCoV-19/Czech Republic/NRL_10908/2020|EPI_ISL_737019|2020-11-05
hCoV-19/Czech Republic/NRL_10961/2020|EPI_ISL_737020|2020-11-09
hCoV-19/Czech Republic/NRL_10981/2020|EPI_ISL_737024|2020-11-09
hCoV-19/Czech Republic/NRL_10985/2020|EPI_ISL_737025|2020-11-06
hCoV-19/Czech Republic/NRL_11016/2020|EPI_ISL_737026|2020-11-08
hCoV-19/Czech Republic/NRL_11017/2020|EPI_ISL_737027|2020-11-09
hCoV-19/Czech Republic/NRL_6849-7/2020|EPI_ISL_577630|2020-09-15
hCoV-19/Czech Republic/NRL_7000/2020|EPI_ISL_541082|2020-06-10
hCoV-19/Czech Republic/NRL_7164/2020|EPI_ISL_577633|2020-06-16
hCoV-19/Czech Republic/NRL-7322-1/2020|EPI_ISL_584074|2020-06-19
hCoV-19/Czech Republic/NRL-7322-2/2020|EPI_ISL_584075|2020-06-19
hCoV-19/Czech Republic/NRL-7322-3/2020|EPI_ISL_584076|2020-06-21
hCoV-19/Czech Republic/NRL-7322-4/2020|EPI_ISL_584077|2020-06-21
hCoV-19/Czech Republic/NRL-7913/2020|EPI_ISL_541336|2020-07-27
hCoV-19/Czech Republic/NRL-7915/2020|EPI_ISL_541337|2020-07-27
hCoV-19/Czech Republic/NRL_7917/2020|EPI_ISL_545580|2020-07-27
hCoV-19/Czech Republic/NRL-7944/2020|EPI_ISL_545957|2020-07-28
hCoV-19/Czech Republic/NRL-7950/2020|EPI_ISL_546436|2020-07-22
hCoV-19/Czech Republic/NRL_7952/2020|EPI_ISL_577625|2020-07-27
hCoV-19/Czech Republic/NRL_7953/2020|EPI_ISL_577626|2020-07-24
hCoV-19/Czech Republic/NRL-8118-1/2020|EPI_ISL_546935|2020-08-05
hCoV-19/Czech Republic/NRL-8118-2/2020|EPI_ISL_546936|2020-08-07
hCoV-19/Czech Republic/NRL_8118-4/2020|EPI_ISL_547967|2020-08-07
hCoV-19/Czech Republic/NRL_8118-5/2020|EPI_ISL_547968|2020-08-07
hCoV-19/Czech Republic/NRL_8118-6/2020|EPI_ISL_577627|2020-08-06
hCoV-19/Czech Republic/NRL-8121/2020|EPI_ISL_560408|2020-07-24
hCoV-19/Czech Republic/NRL-8122/2020|EPI_ISL_560409|2020-07-24
hCoV-19/Czech Republic/NRL-8125/2020|EPI_ISL_560412|2020-07-25
hCoV-19/Czech Republic/NRL_8461/2020|EPI_ISL_577637|2020-08-26
hCoV-19/Czech Republic/NRL_8496/2020|EPI_ISL_577638|2020-08-31
hCoV-19/Czech Republic/NRL-8598/2020|EPI_ISL_584081|2020-09-03
hCoV-19/Czech Republic/NRL-8609/2020|EPI_ISL_584082|2020-09-04
hCoV-19/Czech Republic/NRL-8631/2020|EPI_ISL_568577|2020-09-04
hCoV-19/Czech Republic/NRL_8798/2020|EPI_ISL_626575|2020-09-09
hCoV-19/Czech Republic/NRL_8927/2020|EPI_ISL_626579|2020-09-15
hCoV-19/Czech Republic/NRL_8972-2/2020|EPI_ISL_626581|2020-09-15
hCoV-19/Czech Republic/NRL_8972-5/2020|EPI_ISL_626583|2020-09-15
hCoV-19/Czech Republic/NRL_8997/2020|EPI_ISL_626584|2020-09-16
hCoV-19/Czech Republic/NRL_9179-1/2020|EPI_ISL_626571|2020-09-19
hCoV-19/Czech Republic/NRL_9179-4/2020|EPI_ISL_626572|2020-09-20
hCoV-19/Czech Republic/NRL_9179-5/2020|EPI_ISL_626573|2020-09-20
hCoV-19/Czech Republic/NRL_9329/2020|EPI_ISL_626586|2020-09-25
hCoV-19/Czech Republic/NRL_9384/2020|EPI_ISL_626587|2020-09-28
hCoV-19/Czech Republic/NRL_9429/2020|EPI_ISL_626588|2020-09-29
hCoV-19/Czech Republic/NRL_9505/2020|EPI_ISL_626590|2020-10-01
hCoV-19/Czech Republic/NRL_9604/2020|EPI_ISL_626591|2020-09-29
hCoV-19/Czech Republic/NRL_9630/2020|EPI_ISL_626592|2020-10-06
hCoV-19/Czech Republic/NRL_9654/2020|EPI_ISL_626595|2020-10-07
hCoV-19/Czech Republic/NRL_9663/2020|EPI_ISL_626596|2020-10-07
hCoV-19/Czech Republic/NRL_9672/2020|EPI_ISL_626597|2020-10-06
hCoV-19/Czech Republic/NRL_9673/2020|EPI_ISL_626598|2020-10-06
hCoV-19/Czech Republic/NRL_9679/2020|EPI_ISL_626601|2020-09-30
hCoV-19/Czech Republic/NRL_9681/2020|EPI_ISL_626602|2020-10-06
hCoV-19/Czech Republic/NRL_9703/2020|EPI_ISL_626604|2020-10-08
hCoV-19/Czech Republic/NRL_9743/2020|EPI_ISL_626606|2020-10-07
hCoV-19/Czech Republic/NRL_9837/2020|EPI_ISL_626608|2020-10-12
hCoV-19/Czech Republic/NRL_9840/2020|EPI_ISL_626609|2020-10-12
hCoV-19/Czech Republic/NRL_9875/2020|EPI_ISL_626610|2020-10-12
hCoV-19/Czech Republic/NRL_9880/2020|EPI_ISL_626611|2020-10-06
hCoV-19/Czech Republic/NRL_9883/2020|EPI_ISL_626614|2020-10-11
hCoV-19/Czech Republic/NRL_9885/2020|EPI_ISL_626615|2020-10-11
hCoV-19/Czech Republic/NRL_9887/2020|EPI_ISL_626616|2020-10-06
hCoV-19/Czech Republic/NRL_9888/2020|EPI_ISL_626617|2020-10-06
hCoV-19/Czech Republic/NRL_9889/2020|EPI_ISL_626618|2020-10-06
hCoV-19/Czech Republic/NRL_9891/2020|EPI_ISL_626619|2020-10-12
hCoV-19/Czech Republic/NRL_9894/2020|EPI_ISL_626621|2020-10-12
hCoV-19/Czech Republic/NRL-9904/2020|EPI_ISL_660564|2020-10-14
hCoV-19/Czech Republic/NRL-9925/2020|EPI_ISL_660599|2020-10-14
hCoV-19/Czech Republic/NRL-9939/2020|EPI_ISL_660590|2020-10-14
hCoV-19/Czech Republic/NRL-9962/2020|EPI_ISL_660554|2020-09-24
hCoV-19/Czech Republic/NRL-9963/2020|EPI_ISL_660596|2020-09-22
hCoV-19/Czech Republic/NRL-9964/2020|EPI_ISL_660597|2020-09-22
hCoV-19/Czech Republic/NRL-9965/2020|EPI_ISL_660558|2020-09-29
hCoV-19/Czech Republic/NRL-9969/2020|EPI_ISL_660559|2020-10-15
hCoV-19/Czech Republic/NRL-9978/2020|EPI_ISL_660582|2020-10-15
hCoV-19/Czech Republic/NRL-9989/2020|EPI_ISL_693662|2020-10-15
hCoV-19/Czech Republic/NRL-9990/2020|EPI_ISL_660560|2020-10-15
hCoV-19/Denmark/DCGC-10000/2020|EPI_ISL_669323|2020-11-09
hCoV-19/Denmark/DCGC-10003/2020|EPI_ISL_669326|2020-11-09
hCoV-19/Denmark/DCGC-10006/2020|EPI_ISL_669329|2020-11-09
hCoV-19/Denmark/DCGC-10010/2020|EPI_ISL_668700|2020-11-09
hCoV-19/Denmark/DCGC-10011/2020|EPI_ISL_669333|2020-11-09
hCoV-19/Denmark/DCGC-10012/2020|EPI_ISL_668837|2020-11-09
hCoV-19/Denmark/DCGC-10013/2020|EPI_ISL_669334|2020-11-09
hCoV-19/Denmark/DCGC-10014/2020|EPI_ISL_669335|2020-11-09
hCoV-19/Denmark/DCGC-10015/2020|EPI_ISL_668818|2020-11-09
hCoV-19/Denmark/DCGC-10017/2020|EPI_ISL_669337|2020-11-09
hCoV-19/Denmark/DCGC-10018/2020|EPI_ISL_669338|2020-11-09
hCoV-19/Denmark/DCGC-10020/2020|EPI_ISL_669340|2020-11-09
hCoV-19/Denmark/DCGC-10028/2020|EPI_ISL_669346|2020-11-09
hCoV-19/Denmark/DCGC-10030/2020|EPI_ISL_668702|2020-11-09
hCoV-19/Denmark/DCGC-10033/2020|EPI_ISL_668715|2020-11-09
hCoV-19/Denmark/DCGC-10035/2020|EPI_ISL_669350|2020-11-09
hCoV-19/Denmark/DCGC-10042/2020|EPI_ISL_669355|2020-11-09
hCoV-19/Denmark/DCGC-10044/2020|EPI_ISL_669357|2020-11-09
hCoV-19/Denmark/DCGC-10047/2020|EPI_ISL_668703|2020-11-09
hCoV-19/Denmark/DCGC-10049/2020|EPI_ISL_669361|2020-11-09
hCoV-19/Denmark/DCGC-10052/2020|EPI_ISL_668724|2020-11-09
hCoV-19/Denmark/DCGC-10056/2020|EPI_ISL_669366|2020-11-09
hCoV-19/Denmark/DCGC-10065/2020|EPI_ISL_668819|2020-11-09
hCoV-19/Denmark/DCGC-10066/2020|EPI_ISL_669374|2020-11-09
hCoV-19/Denmark/DCGC-10074/2020|EPI_ISL_669379|2020-11-09
hCoV-19/Denmark/DCGC-10075/2020|EPI_ISL_669380|2020-11-09
hCoV-19/Denmark/DCGC-10076/2020|EPI_ISL_668821|2020-11-09
hCoV-19/Denmark/DCGC-10080/2020|EPI_ISL_669382|2020-11-09
hCoV-19/Denmark/DCGC-10085/2020|EPI_ISL_668725|2020-11-09
hCoV-19/Denmark/DCGC-10088/2020|EPI_ISL_669386|2020-11-09
hCoV-19/Denmark/DCGC-10089/2020|EPI_ISL_669387|2020-11-09
hCoV-19/Denmark/DCGC-10090/2020|EPI_ISL_668705|2020-11-09
hCoV-19/Denmark/DCGC-10092/2020|EPI_ISL_669388|2020-11-09
hCoV-19/Denmark/DCGC-10098/2020|EPI_ISL_669392|2020-11-09
hCoV-19/Denmark/DCGC-10099/2020|EPI_ISL_668846|2020-11-09
hCoV-19/Denmark/DCGC-10100/2020|EPI_ISL_669393|2020-11-09
hCoV-19/Denmark/DCGC-10104/2020|EPI_ISL_669395|2020-11-09
hCoV-19/Denmark/DCGC-10108/2020|EPI_ISL_669398|2020-11-09
hCoV-19/Denmark/DCGC-10111/2020|EPI_ISL_669400|2020-11-09
hCoV-19/Denmark/DCGC-10112/2020|EPI_ISL_669401|2020-11-09
hCoV-19/Denmark/DCGC-10113/2020|EPI_ISL_669402|2020-11-09
hCoV-19/Denmark/DCGC-10120/2020|EPI_ISL_669407|2020-11-09
hCoV-19/Denmark/DCGC-10122/2020|EPI_ISL_668755|2020-11-09
hCoV-19/Denmark/DCGC-10124/2020|EPI_ISL_668756|2020-11-09
hCoV-19/Denmark/DCGC-10132/2020|EPI_ISL_668825|2020-11-09
hCoV-19/Denmark/DCGC-10137/2020|EPI_ISL_668708|2020-11-09
hCoV-19/Denmark/DCGC-10141/2020|EPI_ISL_669413|2020-11-09
hCoV-19/Denmark/DCGC-10143/2020|EPI_ISL_669415|2020-11-09
hCoV-19/Denmark/DCGC-10144/2020|EPI_ISL_669416|2020-11-09
hCoV-19/Denmark/DCGC-10148/2020|EPI_ISL_669418|2020-11-09
hCoV-19/Denmark/DCGC-10150/2020|EPI_ISL_669420|2020-11-09
hCoV-19/Denmark/DCGC-10151/2020|EPI_ISL_669421|2020-11-09
hCoV-19/Denmark/DCGC-10153/2020|EPI_ISL_669423|2020-11-09
hCoV-19/Denmark/DCGC-10158/2020|EPI_ISL_668847|2020-11-09
hCoV-19/Denmark/DCGC-10159/2020|EPI_ISL_668650|2020-11-09
hCoV-19/Denmark/DCGC-10161/2020|EPI_ISL_668710|2020-11-09
hCoV-19/Denmark/DCGC-10162/2020|EPI_ISL_668734|2020-11-09
hCoV-19/Denmark/DCGC-10164/2020|EPI_ISL_669429|2020-11-09
hCoV-19/Denmark/DCGC-10167/2020|EPI_ISL_669431|2020-11-09
hCoV-19/Denmark/DCGC-10168/2020|EPI_ISL_669432|2020-11-09
hCoV-19/Denmark/DCGC-10169/2020|EPI_ISL_669433|2020-11-09
hCoV-19/Denmark/DCGC-10178/2020|EPI_ISL_669441|2020-11-09
hCoV-19/Denmark/DCGC-10182/2020|EPI_ISL_668828|2020-11-09
hCoV-19/Denmark/DCGC-10184/2020|EPI_ISL_669442|2020-11-09
hCoV-19/Denmark/DCGC-10188/2020|EPI_ISL_668711|2020-11-09
hCoV-19/Denmark/DCGC-10189/2020|EPI_ISL_668849|2020-11-09
hCoV-19/Denmark/DCGC-10190/2020|EPI_ISL_669443|2020-11-09
hCoV-19/Denmark/DCGC-10191/2020|EPI_ISL_669444|2020-11-09
hCoV-19/Denmark/DCGC-10193/2020|EPI_ISL_668712|2020-11-09
hCoV-19/Denmark/DCGC-10195/2020|EPI_ISL_668732|2020-11-09
hCoV-19/Denmark/DCGC-10197/2020|EPI_ISL_669448|2020-11-09
hCoV-19/Denmark/DCGC-10199/2020|EPI_ISL_668713|2020-11-09
hCoV-19/Denmark/DCGC-10200/2020|EPI_ISL_668641|2020-11-09
hCoV-19/Denmark/DCGC-10205/2020|EPI_ISL_669452|2020-11-09
hCoV-19/Denmark/DCGC-10208/2020|EPI_ISL_669455|2020-11-09
hCoV-19/Denmark/DCGC-10211/2020|EPI_ISL_668651|2020-11-09
hCoV-19/Denmark/DCGC-10213/2020|EPI_ISL_669785|2020-11-09
hCoV-19/Denmark/DCGC-10214/2020|EPI_ISL_669835|2020-11-09
hCoV-19/Denmark/DCGC-10215/2020|EPI_ISL_669636|2020-11-09
hCoV-19/Denmark/DCGC-10217/2020|EPI_ISL_669837|2020-11-09
hCoV-19/Denmark/DCGC-10218/2020|EPI_ISL_669838|2020-11-09
hCoV-19/Denmark/DCGC-10225/2020|EPI_ISL_669637|2020-11-09
hCoV-19/Denmark/DCGC-10227/2020|EPI_ISL_669844|2020-11-09
hCoV-19/Denmark/DCGC-10228/2020|EPI_ISL_669845|2020-11-09
hCoV-19/Denmark/DCGC-10230/2020|EPI_ISL_669786|2020-11-09
hCoV-19/Denmark/DCGC-10231/2020|EPI_ISL_669548|2020-11-09
hCoV-19/Denmark/DCGC-10232/2020|EPI_ISL_669847|2020-11-09
hCoV-19/Denmark/DCGC-10234/2020|EPI_ISL_669849|2020-11-09
hCoV-19/Denmark/DCGC-10235/2020|EPI_ISL_669850|2020-11-09
hCoV-19/Denmark/DCGC-10236/2020|EPI_ISL_669787|2020-11-09
hCoV-19/Denmark/DCGC-10239/2020|EPI_ISL_669852|2020-11-09
hCoV-19/Denmark/DCGC-10240/2020|EPI_ISL_669638|2020-11-09
hCoV-19/Denmark/DCGC-10243/2020|EPI_ISL_669612|2020-11-09
hCoV-19/Denmark/DCGC-10248/2020|EPI_ISL_669731|2020-11-09
hCoV-19/Denmark/DCGC-10249/2020|EPI_ISL_669817|2020-11-09
hCoV-19/Denmark/DCGC-10252/2020|EPI_ISL_669858|2020-11-09
hCoV-19/Denmark/DCGC-10255/2020|EPI_ISL_669733|2020-11-09
hCoV-19/Denmark/DCGC-10256/2020|EPI_ISL_669861|2020-11-09
hCoV-19/Denmark/DCGC-10258/2020|EPI_ISL_669863|2020-11-09
hCoV-19/Denmark/DCGC-1026/2020|EPI_ISL_614486|2020-06-01
hCoV-19/Denmark/DCGC-10263/2020|EPI_ISL_669734|2020-11-09
hCoV-19/Denmark/DCGC-10265/2020|EPI_ISL_669866|2020-11-09
hCoV-19/Denmark/DCGC-10267/2020|EPI_ISL_669735|2020-11-09
hCoV-19/Denmark/DCGC-1027/2020|EPI_ISL_614487|2020-06-01
hCoV-19/Denmark/DCGC-10274/2020|EPI_ISL_669871|2020-11-09
hCoV-19/Denmark/DCGC-10279/2020|EPI_ISL_669873|2020-11-09
hCoV-19/Denmark/DCGC-10281/2020|EPI_ISL_669874|2020-11-09
hCoV-19/Denmark/DCGC-10282/2020|EPI_ISL_669757|2020-11-09
hCoV-19/Denmark/DCGC-10284/2020|EPI_ISL_669876|2020-11-09
hCoV-19/Denmark/DCGC-10285/2020|EPI_ISL_669877|2020-11-09
hCoV-19/Denmark/DCGC-10286/2020|EPI_ISL_669641|2020-11-09
hCoV-19/Denmark/DCGC-10288/2020|EPI_ISL_669642|2020-11-09
hCoV-19/Denmark/DCGC-10292/2020|EPI_ISL_669879|2020-11-09
hCoV-19/Denmark/DCGC-10293/2020|EPI_ISL_669880|2020-11-09
hCoV-19/Denmark/DCGC-10299/2020|EPI_ISL_669884|2020-11-02
hCoV-19/Denmark/DCGC-10301/2020|EPI_ISL_669886|2020-11-02
hCoV-19/Denmark/DCGC-10302/2020|EPI_ISL_669788|2020-11-02
hCoV-19/Denmark/DCGC-10304/2020|EPI_ISL_669807|2020-11-02
hCoV-19/Denmark/DCGC-10307/2020|EPI_ISL_669644|2020-11-02
hCoV-19/Denmark/DCGC-10309/2020|EPI_ISL_669890|2020-11-02
hCoV-19/Denmark/DCGC-10313/2020|EPI_ISL_669894|2020-11-02
hCoV-19/Denmark/DCGC-10315/2020|EPI_ISL_669645|2020-11-02
hCoV-19/Denmark/DCGC-10317/2020|EPI_ISL_669808|2020-11-02
hCoV-19/Denmark/DCGC-10318/2020|EPI_ISL_669897|2020-11-02
hCoV-19/Denmark/DCGC-10323/2020|EPI_ISL_669790|2020-11-02
hCoV-19/Denmark/DCGC-10326/2020|EPI_ISL_669902|2020-11-02
hCoV-19/Denmark/DCGC-10327/2020|EPI_ISL_669903|2020-11-02
hCoV-19/Denmark/DCGC-10328/2020|EPI_ISL_669904|2020-11-02
hCoV-19/Denmark/DCGC-10332/2020|EPI_ISL_669792|2020-11-02
hCoV-19/Denmark/DCGC-10333/2020|EPI_ISL_669647|2020-11-02
hCoV-19/Denmark/DCGC-10334/2020|EPI_ISL_669906|2020-11-02
hCoV-19/Denmark/DCGC-10335/2020|EPI_ISL_669648|2020-11-02
hCoV-19/Denmark/DCGC-10338/2020|EPI_ISL_669908|2020-11-02
hCoV-19/Denmark/DCGC-10345/2020|EPI_ISL_669915|2020-11-02
hCoV-19/Denmark/DCGC-10346/2020|EPI_ISL_669916|2020-11-02
hCoV-19/Denmark/DCGC-10348/2020|EPI_ISL_669918|2020-11-02
hCoV-19/Denmark/DCGC-10350/2020|EPI_ISL_669919|2020-11-02
hCoV-19/Denmark/DCGC-10358/2020|EPI_ISL_669818|2020-11-02
hCoV-19/Denmark/DCGC-10360/2020|EPI_ISL_669924|2020-11-02
hCoV-19/Denmark/DCGC-10361/2020|EPI_ISL_669925|2020-11-02
hCoV-19/Denmark/DCGC-10362/2020|EPI_ISL_669926|2020-11-02
hCoV-19/Denmark/DCGC-10363/2020|EPI_ISL_669758|2020-11-02
hCoV-19/Denmark/DCGC-10365/2020|EPI_ISL_669652|2020-11-02
hCoV-19/Denmark/DCGC-10370/2020|EPI_ISL_669929|2020-11-02
hCoV-19/Denmark/DCGC-10371/2020|EPI_ISL_669654|2020-11-02
hCoV-19/Denmark/DCGC-10372/2020|EPI_ISL_669655|2020-11-02
hCoV-19/Denmark/DCGC-10374/2020|EPI_ISL_669794|2020-11-02
hCoV-19/Denmark/DCGC-10377/2020|EPI_ISL_669656|2020-11-02
hCoV-19/Denmark/DCGC-10380/2020|EPI_ISL_669795|2020-11-02
hCoV-19/Denmark/DCGC-10381/2020|EPI_ISL_669796|2020-11-02
hCoV-19/Denmark/DCGC-10385/2020|EPI_ISL_669935|2020-11-02
hCoV-19/Denmark/DCGC-10394/2020|EPI_ISL_669940|2020-11-02
hCoV-19/Denmark/DCGC-10395/2020|EPI_ISL_669797|2020-11-02
hCoV-19/Denmark/DCGC-10396/2020|EPI_ISL_669941|2020-11-02
hCoV-19/Denmark/DCGC-10398/2020|EPI_ISL_669943|2020-11-02
hCoV-19/Denmark/DCGC-10400/2020|EPI_ISL_669945|2020-11-02
hCoV-19/Denmark/DCGC-10401/2020|EPI_ISL_669946|2020-11-02
hCoV-19/Denmark/DCGC-10402/2020|EPI_ISL_669947|2020-11-02
hCoV-19/Denmark/DCGC-10403/2020|EPI_ISL_669948|2020-11-02
hCoV-19/Denmark/DCGC-10407/2020|EPI_ISL_669949|2020-11-02
hCoV-19/Denmark/DCGC-10413/2020|EPI_ISL_669954|2020-11-02
hCoV-19/Denmark/DCGC-10415/2020|EPI_ISL_669955|2020-11-02
hCoV-19/Denmark/DCGC-10417/2020|EPI_ISL_669957|2020-11-02
hCoV-19/Denmark/DCGC-10421/2020|EPI_ISL_669662|2020-11-02
hCoV-19/Denmark/DCGC-10422/2020|EPI_ISL_669959|2020-11-02
hCoV-19/Denmark/DCGC-10423/2020|EPI_ISL_669960|2020-11-02
hCoV-19/Denmark/DCGC-10424/2020|EPI_ISL_669663|2020-11-02
hCoV-19/Denmark/DCGC-10431/2020|EPI_ISL_669965|2020-11-02
hCoV-19/Denmark/DCGC-10435/2020|EPI_ISL_669968|2020-11-02
hCoV-19/Denmark/DCGC-10437/2020|EPI_ISL_669969|2020-11-02
hCoV-19/Denmark/DCGC-10440/2020|EPI_ISL_669971|2020-11-02
hCoV-19/Denmark/DCGC-10442/2020|EPI_ISL_669973|2020-11-02
hCoV-19/Denmark/DCGC-10443/2020|EPI_ISL_669974|2020-11-02
hCoV-19/Denmark/DCGC-10445/2020|EPI_ISL_669976|2020-11-02
hCoV-19/Denmark/DCGC-10448/2020|EPI_ISL_669979|2020-11-02
hCoV-19/Denmark/DCGC-10451/2020|EPI_ISL_669981|2020-11-02
hCoV-19/Denmark/DCGC-10452/2020|EPI_ISL_669982|2020-11-02
hCoV-19/Denmark/DCGC-10457/2020|EPI_ISL_669607|2020-11-02
hCoV-19/Denmark/DCGC-10461/2020|EPI_ISL_669989|2020-11-02
hCoV-19/Denmark/DCGC-10463/2020|EPI_ISL_669991|2020-11-02
hCoV-19/Denmark/DCGC-10464/2020|EPI_ISL_669601|2020-11-02
hCoV-19/Denmark/DCGC-10467/2020|EPI_ISL_669994|2020-11-02
hCoV-19/Denmark/DCGC-10471/2020|EPI_ISL_669996|2020-11-02
hCoV-19/Denmark/DCGC-10472/2020|EPI_ISL_669668|2020-11-02
hCoV-19/Denmark/DCGC-10473/2020|EPI_ISL_669997|2020-11-02
hCoV-19/Denmark/DCGC-10475/2020|EPI_ISL_669998|2020-11-02
hCoV-19/Denmark/DCGC-10476/2020|EPI_ISL_669999|2020-11-02
hCoV-19/Denmark/DCGC-10480/2020|EPI_ISL_670003|2020-11-02
hCoV-19/Denmark/DCGC-10483/2020|EPI_ISL_670005|2020-11-02
hCoV-19/Denmark/DCGC-10484/2020|EPI_ISL_670006|2020-11-02
hCoV-19/Denmark/DCGC-10485/2020|EPI_ISL_669669|2020-11-02
hCoV-19/Denmark/DCGC-10486/2020|EPI_ISL_670007|2020-11-02
hCoV-19/Denmark/DCGC-10489/2020|EPI_ISL_670010|2020-11-02
hCoV-19/Denmark/DCGC-10491/2020|EPI_ISL_670012|2020-11-02
hCoV-19/Denmark/DCGC-10493/2020|EPI_ISL_670014|2020-11-02
hCoV-19/Denmark/DCGC-10497/2020|EPI_ISL_669550|2020-11-02
hCoV-19/Denmark/DCGC-10498/2020|EPI_ISL_670017|2020-11-02
hCoV-19/Denmark/DCGC-10500/2020|EPI_ISL_670019|2020-11-02
hCoV-19/Denmark/DCGC-10501/2020|EPI_ISL_669670|2020-11-02
hCoV-19/Denmark/DCGC-10502/2020|EPI_ISL_669615|2020-11-02
hCoV-19/Denmark/DCGC-10504/2020|EPI_ISL_670021|2020-11-02
hCoV-19/Denmark/DCGC-10509/2020|EPI_ISL_670024|2020-11-02
hCoV-19/Denmark/DCGC-10512/2020|EPI_ISL_670026|2020-11-02
hCoV-19/Denmark/DCGC-10513/2020|EPI_ISL_670027|2020-11-02
hCoV-19/Denmark/DCGC-10514/2020|EPI_ISL_670028|2020-11-02
hCoV-19/Denmark/DCGC-10521/2020|EPI_ISL_669767|2020-11-02
hCoV-19/Denmark/DCGC-10525/2020|EPI_ISL_669547|2020-11-02
hCoV-19/Denmark/DCGC-10526/2020|EPI_ISL_670034|2020-11-02
hCoV-19/Denmark/DCGC-10527/2020|EPI_ISL_669673|2020-11-02
hCoV-19/Denmark/DCGC-10531/2020|EPI_ISL_670037|2020-11-02
hCoV-19/Denmark/DCGC-10532/2020|EPI_ISL_669675|2020-11-02
hCoV-19/Denmark/DCGC-10534/2020|EPI_ISL_669676|2020-11-02
hCoV-19/Denmark/DCGC-10536/2020|EPI_ISL_669616|2020-11-02
hCoV-19/Denmark/DCGC-10537/2020|EPI_ISL_669776|2020-11-02
hCoV-19/Denmark/DCGC-10539/2020|EPI_ISL_669810|2020-11-02
hCoV-19/Denmark/DCGC-10540/2020|EPI_ISL_670039|2020-11-02
hCoV-19/Denmark/DCGC-10541/2020|EPI_ISL_670040|2020-11-02
hCoV-19/Denmark/DCGC-10542/2020|EPI_ISL_670041|2020-11-02
hCoV-19/Denmark/DCGC-10544/2020|EPI_ISL_669546|2020-11-02
hCoV-19/Denmark/DCGC-10547/2020|EPI_ISL_670044|2020-11-02
hCoV-19/Denmark/DCGC-10548/2020|EPI_ISL_670045|2020-11-02
hCoV-19/Denmark/DCGC-10549/2020|EPI_ISL_670046|2020-11-02
hCoV-19/Denmark/DCGC-10551/2020|EPI_ISL_670048|2020-11-02
hCoV-19/Denmark/DCGC-10552/2020|EPI_ISL_669737|2020-11-02
hCoV-19/Denmark/DCGC-10554/2020|EPI_ISL_669539|2020-11-02
hCoV-19/Denmark/DCGC-10555/2020|EPI_ISL_670050|2020-11-02
hCoV-19/Denmark/DCGC-10559/2020|EPI_ISL_670052|2020-11-02
hCoV-19/Denmark/DCGC-10566/2020|EPI_ISL_670054|2020-11-02
hCoV-19/Denmark/DCGC-10569/2020|EPI_ISL_670056|2020-11-02
hCoV-19/Denmark/DCGC-10571/2020|EPI_ISL_670058|2020-11-02
hCoV-19/Denmark/DCGC-10576/2020|EPI_ISL_670063|2020-11-02
hCoV-19/Denmark/DCGC-10578/2020|EPI_ISL_670065|2020-11-02
hCoV-19/Denmark/DCGC-10580/2020|EPI_ISL_670067|2020-11-02
hCoV-19/Denmark/DCGC-10582/2020|EPI_ISL_669677|2020-11-02
hCoV-19/Denmark/DCGC-10583/2020|EPI_ISL_670068|2020-11-02
hCoV-19/Denmark/DCGC-10592/2020|EPI_ISL_669798|2020-11-02
hCoV-19/Denmark/DCGC-10593/2020|EPI_ISL_669678|2020-11-02
hCoV-19/Denmark/DCGC-10604/2020|EPI_ISL_670081|2020-11-02
hCoV-19/Denmark/DCGC-10605/2020|EPI_ISL_670082|2020-11-02
hCoV-19/Denmark/DCGC-10606/2020|EPI_ISL_669679|2020-11-02
hCoV-19/Denmark/DCGC-10607/2020|EPI_ISL_670083|2020-11-02
hCoV-19/Denmark/DCGC-10608/2020|EPI_ISL_670084|2020-11-02
hCoV-19/Denmark/DCGC-10610/2020|EPI_ISL_670086|2020-11-02
hCoV-19/Denmark/DCGC-10613/2020|EPI_ISL_670089|2020-11-02
hCoV-19/Denmark/DCGC-10614/2020|EPI_ISL_669551|2020-11-02
hCoV-19/Denmark/DCGC-10618/2020|EPI_ISL_670092|2020-11-02
hCoV-19/Denmark/DCGC-10619/2020|EPI_ISL_670093|2020-11-02
hCoV-19/Denmark/DCGC-10620/2020|EPI_ISL_670094|2020-11-02
hCoV-19/Denmark/DCGC-10621/2020|EPI_ISL_670095|2020-11-02
hCoV-19/Denmark/DCGC-10623/2020|EPI_ISL_670097|2020-11-02
hCoV-19/Denmark/DCGC-10624/2020|EPI_ISL_670098|2020-11-02
hCoV-19/Denmark/DCGC-10628/2020|EPI_ISL_670102|2020-11-02
hCoV-19/Denmark/DCGC-10631/2020|EPI_ISL_670104|2020-11-02
hCoV-19/Denmark/DCGC-10635/2020|EPI_ISL_669618|2020-11-02
hCoV-19/Denmark/DCGC-10639/2020|EPI_ISL_670108|2020-11-02
hCoV-19/Denmark/DCGC-10640/2020|EPI_ISL_669738|2020-11-02
hCoV-19/Denmark/DCGC-1064/2020|EPI_ISL_614489|2020-06-01
hCoV-19/Denmark/DCGC-10642/2020|EPI_ISL_669619|2020-11-02
hCoV-19/Denmark/DCGC-10647/2020|EPI_ISL_670112|2020-11-02
hCoV-19/Denmark/DCGC-10651/2020|EPI_ISL_670116|2020-11-02
hCoV-19/Denmark/DCGC-10654/2020|EPI_ISL_669799|2020-11-02
hCoV-19/Denmark/DCGC-10656/2020|EPI_ISL_670119|2020-11-02
hCoV-19/Denmark/DCGC-10657/2020|EPI_ISL_669739|2020-11-02
hCoV-19/Denmark/DCGC-10660/2020|EPI_ISL_669683|2020-11-02
hCoV-19/Denmark/DCGC-10661/2020|EPI_ISL_670121|2020-11-02
hCoV-19/Denmark/DCGC-10663/2020|EPI_ISL_670122|2020-11-02
hCoV-19/Denmark/DCGC-10666/2020|EPI_ISL_669595|2020-11-02
hCoV-19/Denmark/DCGC-10668/2020|EPI_ISL_670124|2020-11-02
hCoV-19/Denmark/DCGC-10669/2020|EPI_ISL_669594|2020-11-02
hCoV-19/Denmark/DCGC-10672/2020|EPI_ISL_669778|2020-11-02
hCoV-19/Denmark/DCGC-10673/2020|EPI_ISL_670126|2020-11-02
hCoV-19/Denmark/DCGC-10675/2020|EPI_ISL_670128|2020-11-02
hCoV-19/Denmark/DCGC-10679/2020|EPI_ISL_670131|2020-11-02
hCoV-19/Denmark/DCGC-1068/2020|EPI_ISL_614493|2020-06-01
hCoV-19/Denmark/DCGC-10682/2020|EPI_ISL_670134|2020-11-02
hCoV-19/Denmark/DCGC-10696/2020|EPI_ISL_670143|2020-11-02
hCoV-19/Denmark/DCGC-10699/2020|EPI_ISL_670145|2020-11-02
hCoV-19/Denmark/DCGC-1070/2020|EPI_ISL_614495|2020-06-01
hCoV-19/Denmark/DCGC-10703/2020|EPI_ISL_669620|2020-11-02
hCoV-19/Denmark/DCGC-10704/2020|EPI_ISL_670149|2020-11-02
hCoV-19/Denmark/DCGC-10708/2020|EPI_ISL_670152|2020-11-02
hCoV-19/Denmark/DCGC-10709/2020|EPI_ISL_670153|2020-11-02
hCoV-19/Denmark/DCGC-10710/2020|EPI_ISL_670154|2020-11-02
hCoV-19/Denmark/DCGC-1071/2020|EPI_ISL_614496|2020-06-01
hCoV-19/Denmark/DCGC-10712/2020|EPI_ISL_670155|2020-11-02
hCoV-19/Denmark/DCGC-10713/2020|EPI_ISL_670156|2020-11-02
hCoV-19/Denmark/DCGC-10714/2020|EPI_ISL_670157|2020-11-02
hCoV-19/Denmark/DCGC-10715/2020|EPI_ISL_670158|2020-11-02
hCoV-19/Denmark/DCGC-10717/2020|EPI_ISL_670159|2020-11-02
hCoV-19/Denmark/DCGC-10720/2020|EPI_ISL_669821|2020-11-02
hCoV-19/Denmark/DCGC-10725/2020|EPI_ISL_670163|2020-11-02
hCoV-19/Denmark/DCGC-10729/2020|EPI_ISL_670166|2020-11-02
hCoV-19/Denmark/DCGC-10731/2020|EPI_ISL_670168|2020-11-02
hCoV-19/Denmark/DCGC-10734/2020|EPI_ISL_670169|2020-11-02
hCoV-19/Denmark/DCGC-10735/2020|EPI_ISL_670170|2020-11-02
hCoV-19/Denmark/DCGC-10736/2020|EPI_ISL_669822|2020-11-02
hCoV-19/Denmark/DCGC-10737/2020|EPI_ISL_670171|2020-11-02
hCoV-19/Denmark/DCGC-10744/2020|EPI_ISL_670177|2020-11-02
hCoV-19/Denmark/DCGC-10746/2020|EPI_ISL_670179|2020-11-02
hCoV-19/Denmark/DCGC-10748/2020|EPI_ISL_670181|2020-11-02
hCoV-19/Denmark/DCGC-10752/2020|EPI_ISL_669609|2020-11-02
hCoV-19/Denmark/DCGC-10758/2020|EPI_ISL_669689|2020-11-02
hCoV-19/Denmark/DCGC-10759/2020|EPI_ISL_670188|2020-11-02
hCoV-19/Denmark/DCGC-10761/2020|EPI_ISL_670189|2020-11-02
hCoV-19/Denmark/DCGC-10762/2020|EPI_ISL_670190|2020-11-02
hCoV-19/Denmark/DCGC-10764/2020|EPI_ISL_670192|2020-11-02
hCoV-19/Denmark/DCGC-10772/2020|EPI_ISL_670198|2020-11-02
hCoV-19/Denmark/DCGC-10773/2020|EPI_ISL_670199|2020-11-02
hCoV-19/Denmark/DCGC-10779/2020|EPI_ISL_670201|2020-11-02
hCoV-19/Denmark/DCGC-10782/2020|EPI_ISL_669831|2020-11-02
hCoV-19/Denmark/DCGC-10787/2020|EPI_ISL_669800|2020-11-02
hCoV-19/Denmark/DCGC-10788/2020|EPI_ISL_670207|2020-11-02
hCoV-19/Denmark/DCGC-10790/2020|EPI_ISL_670209|2020-11-02
hCoV-19/Denmark/DCGC-10791/2020|EPI_ISL_670210|2020-11-02
hCoV-19/Denmark/DCGC-10793/2020|EPI_ISL_670212|2020-11-02
hCoV-19/Denmark/DCGC-10794/2020|EPI_ISL_669824|2020-11-02
hCoV-19/Denmark/DCGC-10795/2020|EPI_ISL_670213|2020-11-02
hCoV-19/Denmark/DCGC-10799/2020|EPI_ISL_670216|2020-11-02
hCoV-19/Denmark/DCGC-10804/2020|EPI_ISL_670219|2020-11-02
hCoV-19/Denmark/DCGC-10805/2020|EPI_ISL_669768|2020-11-02
hCoV-19/Denmark/DCGC-10806/2020|EPI_ISL_670220|2020-11-02
hCoV-19/Denmark/DCGC-10809/2020|EPI_ISL_669769|2020-11-02
hCoV-19/Denmark/DCGC-10810/2020|EPI_ISL_669693|2020-11-02
hCoV-19/Denmark/DCGC-10812/2020|EPI_ISL_670222|2020-11-02
hCoV-19/Denmark/DCGC-10821/2020|EPI_ISL_670229|2020-11-02
hCoV-19/Denmark/DCGC-10822/2020|EPI_ISL_670230|2020-11-02
hCoV-19/Denmark/DCGC-10823/2020|EPI_ISL_670231|2020-11-02
hCoV-19/Denmark/DCGC-10829/2020|EPI_ISL_670236|2020-11-02
hCoV-19/Denmark/DCGC-10831/2020|EPI_ISL_669825|2020-11-02
hCoV-19/Denmark/DCGC-10834/2020|EPI_ISL_670240|2020-11-02
hCoV-19/Denmark/DCGC-10837/2020|EPI_ISL_670243|2020-11-02
hCoV-19/Denmark/DCGC-10851/2020|EPI_ISL_669752|2020-11-02
hCoV-19/Denmark/DCGC-10853/2020|EPI_ISL_670251|2020-11-02
hCoV-19/Denmark/DCGC-10855/2020|EPI_ISL_669557|2020-11-02
hCoV-19/Denmark/DCGC-10856/2020|EPI_ISL_669697|2020-11-02
hCoV-19/Denmark/DCGC-10858/2020|EPI_ISL_670253|2020-11-02
hCoV-19/Denmark/DCGC-10859/2020|EPI_ISL_669770|2020-11-02
hCoV-19/Denmark/DCGC-10860/2020|EPI_ISL_669771|2020-11-02
hCoV-19/Denmark/DCGC-10861/2020|EPI_ISL_669780|2020-11-02
hCoV-19/Denmark/DCGC-10862/2020|EPI_ISL_669741|2020-11-02
hCoV-19/Denmark/DCGC-10864/2020|EPI_ISL_669610|2020-11-02
hCoV-19/Denmark/DCGC-10866/2020|EPI_ISL_670254|2020-11-02
hCoV-19/Denmark/DCGC-10868/2020|EPI_ISL_669763|2020-11-02
hCoV-19/Denmark/DCGC-10872/2020|EPI_ISL_670258|2020-11-02
hCoV-19/Denmark/DCGC-10877/2020|EPI_ISL_670261|2020-11-02
hCoV-19/Denmark/DCGC-10881/2020|EPI_ISL_670262|2020-11-02
hCoV-19/Denmark/DCGC-10882/2020|EPI_ISL_670263|2020-11-02
hCoV-19/Denmark/DCGC-10889/2020|EPI_ISL_669598|2020-11-02
hCoV-19/Denmark/DCGC-10891/2020|EPI_ISL_669781|2020-11-02
hCoV-19/Denmark/DCGC-10893/2020|EPI_ISL_670269|2020-11-02
hCoV-19/Denmark/DCGC-10894/2020|EPI_ISL_670270|2020-11-02
hCoV-19/Denmark/DCGC-10896/2020|EPI_ISL_670271|2020-11-02
hCoV-19/Denmark/DCGC-10898/2020|EPI_ISL_670273|2020-11-02
hCoV-19/Denmark/DCGC-10901/2020|EPI_ISL_670274|2020-11-02
hCoV-19/Denmark/DCGC-10907/2020|EPI_ISL_669827|2020-11-02
hCoV-19/Denmark/DCGC-10908/2020|EPI_ISL_669704|2020-11-02
hCoV-19/Denmark/DCGC-10909/2020|EPI_ISL_670279|2020-11-02
hCoV-19/Denmark/DCGC-10910/2020|EPI_ISL_669622|2020-11-02
hCoV-19/Denmark/DCGC-10914/2020|EPI_ISL_669706|2020-11-02
hCoV-19/Denmark/DCGC-10916/2020|EPI_ISL_669782|2020-11-02
hCoV-19/Denmark/DCGC-10927/2020|EPI_ISL_670287|2020-11-02
hCoV-19/Denmark/DCGC-10930/2020|EPI_ISL_670290|2020-11-02
hCoV-19/Denmark/DCGC-10939/2020|EPI_ISL_670298|2020-11-02
hCoV-19/Denmark/DCGC-10940/2020|EPI_ISL_670299|2020-11-02
hCoV-19/Denmark/DCGC-10946/2020|EPI_ISL_669709|2020-11-02
hCoV-19/Denmark/DCGC-10951/2020|EPI_ISL_670305|2020-11-02
hCoV-19/Denmark/DCGC-10952/2020|EPI_ISL_670306|2020-11-02
hCoV-19/Denmark/DCGC-10954/2020|EPI_ISL_669756|2020-11-02
hCoV-19/Denmark/DCGC-10956/2020|EPI_ISL_670309|2020-11-02
hCoV-19/Denmark/DCGC-10957/2020|EPI_ISL_669710|2020-11-02
hCoV-19/Denmark/DCGC-10959/2020|EPI_ISL_669743|2020-11-02
hCoV-19/Denmark/DCGC-10960/2020|EPI_ISL_669711|2020-11-02
hCoV-19/Denmark/DCGC-10961/2020|EPI_ISL_670311|2020-11-02
hCoV-19/Denmark/DCGC-10962/2020|EPI_ISL_670312|2020-11-02
hCoV-19/Denmark/DCGC-10964/2020|EPI_ISL_669593|2020-11-02
hCoV-19/Denmark/DCGC-10967/2020|EPI_ISL_670313|2020-11-02
hCoV-19/Denmark/DCGC-10968/2020|EPI_ISL_670314|2020-11-02
hCoV-19/Denmark/DCGC-10974/2020|EPI_ISL_669744|2020-11-02
hCoV-19/Denmark/DCGC-10977/2020|EPI_ISL_670321|2020-11-02
hCoV-19/Denmark/DCGC-10982/2020|EPI_ISL_670325|2020-11-02
hCoV-19/Denmark/DCGC-10983/2020|EPI_ISL_670326|2020-11-02
hCoV-19/Denmark/DCGC-10985/2020|EPI_ISL_670327|2020-11-02
hCoV-19/Denmark/DCGC-10994/2020|EPI_ISL_670331|2020-11-02
hCoV-19/Denmark/DCGC-10998/2020|EPI_ISL_670334|2020-11-02
hCoV-19/Denmark/DCGC-11000/2020|EPI_ISL_670335|2020-11-02
hCoV-19/Denmark/DCGC-11002/2020|EPI_ISL_670337|2020-11-02
hCoV-19/Denmark/DCGC-11004/2020|EPI_ISL_669712|2020-11-02
hCoV-19/Denmark/DCGC-11006/2020|EPI_ISL_670339|2020-11-02
hCoV-19/Denmark/DCGC-11007/2020|EPI_ISL_670340|2020-11-02
hCoV-19/Denmark/DCGC-11011/2020|EPI_ISL_670343|2020-11-02
hCoV-19/Denmark/DCGC-11012/2020|EPI_ISL_670344|2020-11-02
hCoV-19/Denmark/DCGC-11013/2020|EPI_ISL_669624|2020-11-02
hCoV-19/Denmark/DCGC-11018/2020|EPI_ISL_670347|2020-11-02
hCoV-19/Denmark/DCGC-11026/2020|EPI_ISL_669801|2020-11-02
hCoV-19/Denmark/DCGC-11033/2020|EPI_ISL_669772|2020-11-02
hCoV-19/Denmark/DCGC-11036/2020|EPI_ISL_670357|2020-11-02
hCoV-19/Denmark/DCGC-11040/2020|EPI_ISL_670360|2020-11-02
hCoV-19/Denmark/DCGC-11050/2020|EPI_ISL_670365|2020-11-02
hCoV-19/Denmark/DCGC-11059/2020|EPI_ISL_670370|2020-11-02
hCoV-19/Denmark/DCGC-11062/2020|EPI_ISL_670372|2020-11-02
hCoV-19/Denmark/DCGC-11064/2020|EPI_ISL_670374|2020-11-02
hCoV-19/Denmark/DCGC-11066/2020|EPI_ISL_669747|2020-11-02
hCoV-19/Denmark/DCGC-11068/2020|EPI_ISL_669599|2020-11-02
hCoV-19/Denmark/DCGC-11070/2020|EPI_ISL_670378|2020-11-02
hCoV-19/Denmark/DCGC-11072/2020|EPI_ISL_669759|2020-11-02
hCoV-19/Denmark/DCGC-11073/2020|EPI_ISL_669611|2020-11-02
hCoV-19/Denmark/DCGC-11081/2020|EPI_ISL_670382|2020-11-02
hCoV-19/Denmark/DCGC-11082/2020|EPI_ISL_669604|2020-11-02
hCoV-19/Denmark/DCGC-11090/2020|EPI_ISL_670386|2020-11-02
hCoV-19/Denmark/DCGC-11093/2020|EPI_ISL_670388|2020-11-02
hCoV-19/Denmark/DCGC-11094/2020|EPI_ISL_670389|2020-11-02
hCoV-19/Denmark/DCGC-11098/2020|EPI_ISL_669553|2020-11-02
hCoV-19/Denmark/DCGC-11099/2020|EPI_ISL_669717|2020-11-02
hCoV-19/Denmark/DCGC-11103/2020|EPI_ISL_670393|2020-11-02
hCoV-19/Denmark/DCGC-11104/2020|EPI_ISL_669749|2020-11-02
hCoV-19/Denmark/DCGC-11106/2020|EPI_ISL_670395|2020-11-02
hCoV-19/Denmark/DCGC-11110/2020|EPI_ISL_670397|2020-11-02
hCoV-19/Denmark/DCGC-11111/2020|EPI_ISL_670398|2020-11-02
hCoV-19/Denmark/DCGC-11113/2020|EPI_ISL_669719|2020-11-02
hCoV-19/Denmark/DCGC-11115/2020|EPI_ISL_669720|2020-11-02
hCoV-19/Denmark/DCGC-11119/2020|EPI_ISL_670401|2020-11-02
hCoV-19/Denmark/DCGC-11120/2020|EPI_ISL_669721|2020-11-02
hCoV-19/Denmark/DCGC-11123/2020|EPI_ISL_669722|2020-11-02
hCoV-19/Denmark/DCGC-11130/2020|EPI_ISL_669600|2020-11-02
hCoV-19/Denmark/DCGC-11132/2020|EPI_ISL_669723|2020-11-02
hCoV-19/Denmark/DCGC-11135/2020|EPI_ISL_670410|2020-11-02
hCoV-19/Denmark/DCGC-11137/2020|EPI_ISL_669806|2020-11-02
hCoV-19/Denmark/DCGC-11138/2020|EPI_ISL_669554|2020-11-02
hCoV-19/Denmark/DCGC-11139/2020|EPI_ISL_669631|2020-11-02
hCoV-19/Denmark/DCGC-11140/2020|EPI_ISL_670411|2020-11-02
hCoV-19/Denmark/DCGC-11144/2020|EPI_ISL_670414|2020-11-02
hCoV-19/Denmark/DCGC-11147/2020|EPI_ISL_670417|2020-11-02
hCoV-19/Denmark/DCGC-11148/2020|EPI_ISL_670418|2020-11-02
hCoV-19/Denmark/DCGC-11149/2020|EPI_ISL_670419|2020-11-02
hCoV-19/Denmark/DCGC-11151/2020|EPI_ISL_670421|2020-11-02
hCoV-19/Denmark/DCGC-11152/2020|EPI_ISL_670422|2020-11-02
hCoV-19/Denmark/DCGC-11154/2020|EPI_ISL_670423|2020-11-02
hCoV-19/Denmark/DCGC-11162/2020|EPI_ISL_669633|2020-11-02
hCoV-19/Denmark/DCGC-11164/2020|EPI_ISL_669751|2020-11-02
hCoV-19/Denmark/DCGC-11166/2020|EPI_ISL_670430|2020-11-02
hCoV-19/Denmark/DCGC-11169/2020|EPI_ISL_670433|2020-11-02
hCoV-19/Denmark/DCGC-11171/2020|EPI_ISL_670435|2020-11-02
hCoV-19/Denmark/DCGC-11172/2020|EPI_ISL_670436|2020-11-02
hCoV-19/Denmark/DCGC-11180/2020|EPI_ISL_669726|2020-11-02
hCoV-19/Denmark/DCGC-11181/2020|EPI_ISL_670439|2020-11-02
hCoV-19/Denmark/DCGC-11182/2020|EPI_ISL_669727|2020-11-02
hCoV-19/Denmark/DCGC-11187/2020|EPI_ISL_669635|2020-11-02
hCoV-19/Denmark/DCGC-11188/2020|EPI_ISL_670443|2020-11-02
hCoV-19/Denmark/DCGC-11191/2020|EPI_ISL_670445|2020-11-02
hCoV-19/Denmark/DCGC-11194/2020|EPI_ISL_670448|2020-11-02
hCoV-19/Denmark/DCGC-11197/2020|EPI_ISL_670450|2020-11-02
hCoV-19/Denmark/DCGC-11205/2020|EPI_ISL_670455|2020-11-02
hCoV-19/Denmark/DCGC-11210/2020|EPI_ISL_670457|2020-11-02
hCoV-19/Denmark/DCGC-11212/2020|EPI_ISL_670772|2020-11-02
hCoV-19/Denmark/DCGC-11213/2020|EPI_ISL_670576|2020-11-02
hCoV-19/Denmark/DCGC-11214/2020|EPI_ISL_670686|2020-11-02
hCoV-19/Denmark/DCGC-11219/2020|EPI_ISL_670774|2020-11-02
hCoV-19/Denmark/DCGC-11225/2020|EPI_ISL_670578|2020-11-02
hCoV-19/Denmark/DCGC-11226/2020|EPI_ISL_670552|2020-11-02
hCoV-19/Denmark/DCGC-11230/2020|EPI_ISL_670780|2020-11-02
hCoV-19/Denmark/DCGC-11231/2020|EPI_ISL_670781|2020-11-02
hCoV-19/Denmark/DCGC-11234/2020|EPI_ISL_670784|2020-11-02
hCoV-19/Denmark/DCGC-11235/2020|EPI_ISL_670785|2020-11-02
hCoV-19/Denmark/DCGC-11237/2020|EPI_ISL_670787|2020-11-02
hCoV-19/Denmark/DCGC-11238/2020|EPI_ISL_670788|2020-11-02
hCoV-19/Denmark/DCGC-11244/2020|EPI_ISL_670791|2020-11-02
hCoV-19/Denmark/DCGC-11247/2020|EPI_ISL_670792|2020-11-02
hCoV-19/Denmark/DCGC-11251/2020|EPI_ISL_670702|2020-11-02
hCoV-19/Denmark/DCGC-11252/2020|EPI_ISL_670794|2020-11-02
hCoV-19/Denmark/DCGC-11253/2020|EPI_ISL_670583|2020-11-02
hCoV-19/Denmark/DCGC-11256/2020|EPI_ISL_670796|2020-11-02
hCoV-19/Denmark/DCGC-11257/2020|EPI_ISL_670797|2020-11-02
hCoV-19/Denmark/DCGC-11260/2020|EPI_ISL_670799|2020-11-02
hCoV-19/Denmark/DCGC-11265/2020|EPI_ISL_670802|2020-11-02
hCoV-19/Denmark/DCGC-11266/2020|EPI_ISL_670586|2020-11-02
hCoV-19/Denmark/DCGC-11267/2020|EPI_ISL_670733|2020-11-02
hCoV-19/Denmark/DCGC-11272/2020|EPI_ISL_670805|2020-11-02
hCoV-19/Denmark/DCGC-11280/2020|EPI_ISL_670810|2020-11-02
hCoV-19/Denmark/DCGC-11283/2020|EPI_ISL_670812|2020-11-02
hCoV-19/Denmark/DCGC-11284/2020|EPI_ISL_670589|2020-11-02
hCoV-19/Denmark/DCGC-11285/2020|EPI_ISL_670590|2020-11-02
hCoV-19/Denmark/DCGC-11286/2020|EPI_ISL_670813|2020-11-02
hCoV-19/Denmark/DCGC-11289/2020|EPI_ISL_670815|2020-11-02
hCoV-19/Denmark/DCGC-11293/2020|EPI_ISL_670819|2020-11-02
hCoV-19/Denmark/DCGC-11296/2020|EPI_ISL_670821|2020-11-02
hCoV-19/Denmark/DCGC-11298/2020|EPI_ISL_670734|2020-11-02
hCoV-19/Denmark/DCGC-11299/2020|EPI_ISL_670823|2020-11-02
hCoV-19/Denmark/DCGC-11300/2020|EPI_ISL_670824|2020-11-02
hCoV-19/Denmark/DCGC-11301/2020|EPI_ISL_670825|2020-11-02
hCoV-19/Denmark/DCGC-11304/2020|EPI_ISL_670768|2020-11-02
hCoV-19/Denmark/DCGC-11307/2020|EPI_ISL_670829|2020-11-02
hCoV-19/Denmark/DCGC-11308/2020|EPI_ISL_670830|2020-11-02
hCoV-19/Denmark/DCGC-11310/2020|EPI_ISL_670704|2020-11-02
hCoV-19/Denmark/DCGC-11311/2020|EPI_ISL_670591|2020-11-02
hCoV-19/Denmark/DCGC-11314/2020|EPI_ISL_670832|2020-11-02
hCoV-19/Denmark/DCGC-11317/2020|EPI_ISL_670834|2020-11-02
hCoV-19/Denmark/DCGC-11318/2020|EPI_ISL_670835|2020-11-02
hCoV-19/Denmark/DCGC-11321/2020|EPI_ISL_670838|2020-11-02
hCoV-19/Denmark/DCGC-11327/2020|EPI_ISL_670843|2020-11-02
hCoV-19/Denmark/DCGC-11330/2020|EPI_ISL_670678|2020-11-02
hCoV-19/Denmark/DCGC-11332/2020|EPI_ISL_670845|2020-11-02
hCoV-19/Denmark/DCGC-11333/2020|EPI_ISL_670596|2020-11-02
hCoV-19/Denmark/DCGC-11335/2020|EPI_ISL_670668|2020-11-02
hCoV-19/Denmark/DCGC-11342/2020|EPI_ISL_670851|2020-11-02
hCoV-19/Denmark/DCGC-11343/2020|EPI_ISL_670852|2020-11-02
hCoV-19/Denmark/DCGC-11345/2020|EPI_ISL_670854|2020-11-02
hCoV-19/Denmark/DCGC-11347/2020|EPI_ISL_670855|2020-11-02
hCoV-19/Denmark/DCGC-11348/2020|EPI_ISL_670856|2020-11-02
hCoV-19/Denmark/DCGC-11351/2020|EPI_ISL_670859|2020-11-02
hCoV-19/Denmark/DCGC-11354/2020|EPI_ISL_670861|2020-11-02
hCoV-19/Denmark/DCGC-11357/2020|EPI_ISL_670863|2020-11-02
hCoV-19/Denmark/DCGC-11361/2020|EPI_ISL_670866|2020-11-02
hCoV-19/Denmark/DCGC-11365/2020|EPI_ISL_670869|2020-11-02
hCoV-19/Denmark/DCGC-11371/2020|EPI_ISL_670706|2020-11-02
hCoV-19/Denmark/DCGC-11372/2020|EPI_ISL_670871|2020-11-02
hCoV-19/Denmark/DCGC-11377/2020|EPI_ISL_670875|2020-11-02
hCoV-19/Denmark/DCGC-11379/2020|EPI_ISL_670877|2020-11-02
hCoV-19/Denmark/DCGC-11380/2020|EPI_ISL_670751|2020-11-02
hCoV-19/Denmark/DCGC-11382/2020|EPI_ISL_670879|2020-11-02
hCoV-19/Denmark/DCGC-11385/2020|EPI_ISL_670881|2020-11-02
hCoV-19/Denmark/DCGC-11387/2020|EPI_ISL_670882|2020-11-02
hCoV-19/Denmark/DCGC-11389/2020|EPI_ISL_670883|2020-11-02
hCoV-19/Denmark/DCGC-11392/2020|EPI_ISL_670691|2020-11-02
hCoV-19/Denmark/DCGC-11398/2020|EPI_ISL_670888|2020-11-02
hCoV-19/Denmark/DCGC-11402/2020|EPI_ISL_670891|2020-11-02
hCoV-19/Denmark/DCGC-11405/2020|EPI_ISL_670894|2020-11-02
hCoV-19/Denmark/DCGC-11411/2020|EPI_ISL_670900|2020-11-02
hCoV-19/Denmark/DCGC-11413/2020|EPI_ISL_670902|2020-11-02
hCoV-19/Denmark/DCGC-11419/2020|EPI_ISL_670908|2020-11-02
hCoV-19/Denmark/DCGC-11421/2020|EPI_ISL_670603|2020-11-02
hCoV-19/Denmark/DCGC-11422/2020|EPI_ISL_670910|2020-11-02
hCoV-19/Denmark/DCGC-11425/2020|EPI_ISL_670912|2020-11-02
hCoV-19/Denmark/DCGC-11428/2020|EPI_ISL_670914|2020-11-02
hCoV-19/Denmark/DCGC-11430/2020|EPI_ISL_670916|2020-11-02
hCoV-19/Denmark/DCGC-11438/2020|EPI_ISL_670605|2020-11-02
hCoV-19/Denmark/DCGC-11441/2020|EPI_ISL_670922|2020-11-02
hCoV-19/Denmark/DCGC-11442/2020|EPI_ISL_670923|2020-11-02
hCoV-19/Denmark/DCGC-11444/2020|EPI_ISL_670924|2020-11-02
hCoV-19/Denmark/DCGC-11445/2020|EPI_ISL_670925|2020-11-02
hCoV-19/Denmark/DCGC-11449/2020|EPI_ISL_670928|2020-11-02
hCoV-19/Denmark/DCGC-11452/2020|EPI_ISL_670929|2020-11-02
hCoV-19/Denmark/DCGC-11459/2020|EPI_ISL_670610|2020-11-02
hCoV-19/Denmark/DCGC-11468/2020|EPI_ISL_670934|2020-11-02
hCoV-19/Denmark/DCGC-11469/2020|EPI_ISL_670935|2020-11-02
hCoV-19/Denmark/DCGC-11473/2020|EPI_ISL_670613|2020-11-02
hCoV-19/Denmark/DCGC-11474/2020|EPI_ISL_670939|2020-11-02
hCoV-19/Denmark/DCGC-11475/2020|EPI_ISL_670940|2020-11-02
hCoV-19/Denmark/DCGC-11476/2020|EPI_ISL_670941|2020-11-02
hCoV-19/Denmark/DCGC-11477/2020|EPI_ISL_670942|2020-11-02
hCoV-19/Denmark/DCGC-11480/2020|EPI_ISL_670945|2020-11-02
hCoV-19/Denmark/DCGC-11481/2020|EPI_ISL_670737|2020-11-02
hCoV-19/Denmark/DCGC-11483/2020|EPI_ISL_670947|2020-11-02
hCoV-19/Denmark/DCGC-11488/2020|EPI_ISL_670952|2020-11-02
hCoV-19/Denmark/DCGC-11489/2020|EPI_ISL_670953|2020-11-02
hCoV-19/Denmark/DCGC-11492/2020|EPI_ISL_670955|2020-11-02
hCoV-19/Denmark/DCGC-11496/2020|EPI_ISL_670958|2020-11-02
hCoV-19/Denmark/DCGC-11498/2020|EPI_ISL_670747|2020-11-02
hCoV-19/Denmark/DCGC-11501/2020|EPI_ISL_670961|2020-11-02
hCoV-19/Denmark/DCGC-11505/2020|EPI_ISL_670666|2020-11-02
hCoV-19/Denmark/DCGC-11506/2020|EPI_ISL_670963|2020-11-02
hCoV-19/Denmark/DCGC-11508/2020|EPI_ISL_670964|2020-11-02
hCoV-19/Denmark/DCGC-11510/2020|EPI_ISL_670966|2020-11-02
hCoV-19/Denmark/DCGC-11511/2020|EPI_ISL_670708|2020-11-02
hCoV-19/Denmark/DCGC-11518/2020|EPI_ISL_670972|2020-11-02
hCoV-19/Denmark/DCGC-11520/2020|EPI_ISL_670615|2020-11-02
hCoV-19/Denmark/DCGC-11523/2020|EPI_ISL_670974|2020-11-02
hCoV-19/Denmark/DCGC-11524/2020|EPI_ISL_670975|2020-11-02
hCoV-19/Denmark/DCGC-11525/2020|EPI_ISL_670553|2020-11-02
hCoV-19/Denmark/DCGC-11528/2020|EPI_ISL_670976|2020-11-02
hCoV-19/Denmark/DCGC-11529/2020|EPI_ISL_670752|2020-11-02
hCoV-19/Denmark/DCGC-11531/2020|EPI_ISL_670669|2020-11-02
hCoV-19/Denmark/DCGC-11532/2020|EPI_ISL_670978|2020-11-02
hCoV-19/Denmark/DCGC-11537/2020|EPI_ISL_670982|2020-11-02
hCoV-19/Denmark/DCGC-11540/2020|EPI_ISL_670984|2020-11-02
hCoV-19/Denmark/DCGC-11549/2020|EPI_ISL_670565|2020-11-02
hCoV-19/Denmark/DCGC-11553/2020|EPI_ISL_670990|2020-11-02
hCoV-19/Denmark/DCGC-11554/2020|EPI_ISL_670680|2020-11-02
hCoV-19/Denmark/DCGC-11556/2020|EPI_ISL_670992|2020-11-02
hCoV-19/Denmark/DCGC-11557/2020|EPI_ISL_670619|2020-11-02
hCoV-19/Denmark/DCGC-11558/2020|EPI_ISL_670993|2020-11-02
hCoV-19/Denmark/DCGC-11565/2020|EPI_ISL_670997|2020-11-02
hCoV-19/Denmark/DCGC-11566/2020|EPI_ISL_670998|2020-11-02
hCoV-19/Denmark/DCGC-11568/2020|EPI_ISL_670712|2020-11-02
hCoV-19/Denmark/DCGC-11571/2020|EPI_ISL_671001|2020-11-02
hCoV-19/Denmark/DCGC-11578/2020|EPI_ISL_670677|2020-11-02
hCoV-19/Denmark/DCGC-11579/2020|EPI_ISL_670554|2020-11-02
hCoV-19/Denmark/DCGC-11582/2020|EPI_ISL_671005|2020-11-02
hCoV-19/Denmark/DCGC-11584/2020|EPI_ISL_671007|2020-11-02
hCoV-19/Denmark/DCGC-11588/2020|EPI_ISL_670623|2020-11-02
hCoV-19/Denmark/DCGC-11589/2020|EPI_ISL_671008|2020-11-02
hCoV-19/Denmark/DCGC-11590/2020|EPI_ISL_671009|2020-11-02
hCoV-19/Denmark/DCGC-11591/2020|EPI_ISL_671010|2020-11-02
hCoV-19/Denmark/DCGC-11593/2020|EPI_ISL_671012|2020-11-02
hCoV-19/Denmark/DCGC-11594/2020|EPI_ISL_671013|2020-11-02
hCoV-19/Denmark/DCGC-11595/2020|EPI_ISL_670693|2020-11-02
hCoV-19/Denmark/DCGC-11596/2020|EPI_ISL_671014|2020-11-02
hCoV-19/Denmark/DCGC-11599/2020|EPI_ISL_670624|2020-11-02
hCoV-19/Denmark/DCGC-11600/2020|EPI_ISL_670555|2020-11-02
hCoV-19/Denmark/DCGC-11601/2020|EPI_ISL_671016|2020-11-02
hCoV-19/Denmark/DCGC-11604/2020|EPI_ISL_671019|2020-11-02
hCoV-19/Denmark/DCGC-11605/2020|EPI_ISL_670753|2020-11-02
hCoV-19/Denmark/DCGC-11606/2020|EPI_ISL_671020|2020-11-02
hCoV-19/Denmark/DCGC-11612/2020|EPI_ISL_670687|2020-11-02
hCoV-19/Denmark/DCGC-11622/2020|EPI_ISL_671031|2020-11-02
hCoV-19/Denmark/DCGC-11624/2020|EPI_ISL_670740|2020-11-02
hCoV-19/Denmark/DCGC-11625/2020|EPI_ISL_671033|2020-11-02
hCoV-19/Denmark/DCGC-11626/2020|EPI_ISL_671034|2020-11-02
hCoV-19/Denmark/DCGC-11627/2020|EPI_ISL_671035|2020-11-02
hCoV-19/Denmark/DCGC-11628/2020|EPI_ISL_670625|2020-11-02
hCoV-19/Denmark/DCGC-11634/2020|EPI_ISL_670754|2020-10-26
hCoV-19/Denmark/DCGC-11637/2020|EPI_ISL_670627|2020-10-26
hCoV-19/Denmark/DCGC-11638/2020|EPI_ISL_670628|2020-10-26
hCoV-19/Denmark/DCGC-11643/2020|EPI_ISL_671043|2020-10-26
hCoV-19/Denmark/DCGC-11644/2020|EPI_ISL_671044|2020-10-26
hCoV-19/Denmark/DCGC-11645/2020|EPI_ISL_671045|2020-10-26
hCoV-19/Denmark/DCGC-11646/2020|EPI_ISL_670629|2020-10-26
hCoV-19/Denmark/DCGC-11648/2020|EPI_ISL_671047|2020-10-26
hCoV-19/Denmark/DCGC-11652/2020|EPI_ISL_670755|2020-10-26
hCoV-19/Denmark/DCGC-11654/2020|EPI_ISL_670630|2020-10-26
hCoV-19/Denmark/DCGC-11657/2020|EPI_ISL_671051|2020-10-26
hCoV-19/Denmark/DCGC-11669/2020|EPI_ISL_671057|2020-10-26
hCoV-19/Denmark/DCGC-11670/2020|EPI_ISL_671058|2020-10-26
hCoV-19/Denmark/DCGC-11672/2020|EPI_ISL_670695|2020-10-26
hCoV-19/Denmark/DCGC-11673/2020|EPI_ISL_671059|2020-10-26
hCoV-19/Denmark/DCGC-11676/2020|EPI_ISL_670632|2020-10-26
hCoV-19/Denmark/DCGC-11681/2020|EPI_ISL_671064|2020-10-26
hCoV-19/Denmark/DCGC-11682/2020|EPI_ISL_671065|2020-10-26
hCoV-19/Denmark/DCGC-11683/2020|EPI_ISL_671066|2020-10-26
hCoV-19/Denmark/DCGC-11684/2020|EPI_ISL_671067|2020-10-26
hCoV-19/Denmark/DCGC-11688/2020|EPI_ISL_671069|2020-10-26
hCoV-19/Denmark/DCGC-11689/2020|EPI_ISL_671070|2020-10-26
hCoV-19/Denmark/DCGC-11691/2020|EPI_ISL_671072|2020-10-26
hCoV-19/Denmark/DCGC-11693/2020|EPI_ISL_671074|2020-10-26
hCoV-19/Denmark/DCGC-11694/2020|EPI_ISL_671075|2020-10-26
hCoV-19/Denmark/DCGC-11697/2020|EPI_ISL_671076|2020-10-26
hCoV-19/Denmark/DCGC-11701/2020|EPI_ISL_671079|2020-10-26
hCoV-19/Denmark/DCGC-11705/2020|EPI_ISL_670531|2020-10-26
hCoV-19/Denmark/DCGC-11707/2020|EPI_ISL_671084|2020-10-26
hCoV-19/Denmark/DCGC-11709/2020|EPI_ISL_671086|2020-10-26
hCoV-19/Denmark/DCGC-11713/2020|EPI_ISL_671088|2020-10-26
hCoV-19/Denmark/DCGC-11714/2020|EPI_ISL_671089|2020-10-26
hCoV-19/Denmark/DCGC-11715/2020|EPI_ISL_671090|2020-10-26
hCoV-19/Denmark/DCGC-11722/2020|EPI_ISL_671094|2020-10-26
hCoV-19/Denmark/DCGC-11723/2020|EPI_ISL_670769|2020-10-26
hCoV-19/Denmark/DCGC-11726/2020|EPI_ISL_671097|2020-10-26
hCoV-19/Denmark/DCGC-11730/2020|EPI_ISL_670681|2020-10-26
hCoV-19/Denmark/DCGC-11731/2020|EPI_ISL_671100|2020-10-26
hCoV-19/Denmark/DCGC-11734/2020|EPI_ISL_670528|2020-10-26
hCoV-19/Denmark/DCGC-11738/2020|EPI_ISL_671106|2020-10-26
hCoV-19/Denmark/DCGC-11746/2020|EPI_ISL_670758|2020-10-26
hCoV-19/Denmark/DCGC-11747/2020|EPI_ISL_671110|2020-10-26
hCoV-19/Denmark/DCGC-11759/2020|EPI_ISL_670675|2020-10-26
hCoV-19/Denmark/DCGC-11761/2020|EPI_ISL_671117|2020-10-26
hCoV-19/Denmark/DCGC-11763/2020|EPI_ISL_671119|2020-10-26
hCoV-19/Denmark/DCGC-11764/2020|EPI_ISL_671120|2020-10-26
hCoV-19/Denmark/DCGC-11771/2020|EPI_ISL_671125|2020-10-26
hCoV-19/Denmark/DCGC-11775/2020|EPI_ISL_671129|2020-10-26
hCoV-19/Denmark/DCGC-11792/2020|EPI_ISL_671140|2020-10-26
hCoV-19/Denmark/DCGC-11794/2020|EPI_ISL_671141|2020-10-26
hCoV-19/Denmark/DCGC-11795/2020|EPI_ISL_671142|2020-10-26
hCoV-19/Denmark/DCGC-11807/2020|EPI_ISL_670766|2020-10-26
hCoV-19/Denmark/DCGC-11811/2020|EPI_ISL_671149|2020-10-26
hCoV-19/Denmark/DCGC-11812/2020|EPI_ISL_671150|2020-10-26
hCoV-19/Denmark/DCGC-11825/2020|EPI_ISL_671158|2020-10-26
hCoV-19/Denmark/DCGC-11834/2020|EPI_ISL_670575|2020-10-26
hCoV-19/Denmark/DCGC-11840/2020|EPI_ISL_670721|2020-10-26
hCoV-19/Denmark/DCGC-11841/2020|EPI_ISL_671167|2020-10-26
hCoV-19/Denmark/DCGC-11842/2020|EPI_ISL_671168|2020-10-26
hCoV-19/Denmark/DCGC-11849/2020|EPI_ISL_671174|2020-10-26
hCoV-19/Denmark/DCGC-11858/2020|EPI_ISL_671181|2020-10-26
hCoV-19/Denmark/DCGC-11867/2020|EPI_ISL_671187|2020-10-26
hCoV-19/Denmark/DCGC-11876/2020|EPI_ISL_671191|2020-10-26
hCoV-19/Denmark/DCGC-11878/2020|EPI_ISL_670765|2020-10-26
hCoV-19/Denmark/DCGC-11879/2020|EPI_ISL_670641|2020-10-26
hCoV-19/Denmark/DCGC-11880/2020|EPI_ISL_671192|2020-10-26
hCoV-19/Denmark/DCGC-11883/2020|EPI_ISL_671195|2020-10-26
hCoV-19/Denmark/DCGC-11885/2020|EPI_ISL_671196|2020-10-26
hCoV-19/Denmark/DCGC-11886/2020|EPI_ISL_670642|2020-10-26
hCoV-19/Denmark/DCGC-11888/2020|EPI_ISL_670643|2020-10-26
hCoV-19/Denmark/DCGC-11889/2020|EPI_ISL_671198|2020-10-26
hCoV-19/Denmark/DCGC-11890/2020|EPI_ISL_671199|2020-10-26
hCoV-19/Denmark/DCGC-11894/2020|EPI_ISL_671201|2020-10-26
hCoV-19/Denmark/DCGC-11897/2020|EPI_ISL_670723|2020-10-26
hCoV-19/Denmark/DCGC-11898/2020|EPI_ISL_671204|2020-10-26
hCoV-19/Denmark/DCGC-11903/2020|EPI_ISL_671208|2020-10-26
hCoV-19/Denmark/DCGC-11904/2020|EPI_ISL_671209|2020-10-26
hCoV-19/Denmark/DCGC-11907/2020|EPI_ISL_671211|2020-10-26
hCoV-19/Denmark/DCGC-11911/2020|EPI_ISL_671214|2020-10-26
hCoV-19/Denmark/DCGC-11916/2020|EPI_ISL_671216|2020-10-26
hCoV-19/Denmark/DCGC-11917/2020|EPI_ISL_671217|2020-10-26
hCoV-19/Denmark/DCGC-11918/2020|EPI_ISL_671218|2020-10-26
hCoV-19/Denmark/DCGC-11923/2020|EPI_ISL_671219|2020-10-19
hCoV-19/Denmark/DCGC-11928/2020|EPI_ISL_670646|2020-10-19
hCoV-19/Denmark/DCGC-11936/2020|EPI_ISL_670724|2020-10-12
hCoV-19/Denmark/DCGC-11937/2020|EPI_ISL_670684|2020-10-12
hCoV-19/Denmark/DCGC-11941/2020|EPI_ISL_670725|2020-10-12
hCoV-19/Denmark/DCGC-11943/2020|EPI_ISL_671227|2020-10-12
hCoV-19/Denmark/DCGC-11945/2020|EPI_ISL_670685|2020-10-12
hCoV-19/Denmark/DCGC-11950/2020|EPI_ISL_670726|2020-10-12
hCoV-19/Denmark/DCGC-11951/2020|EPI_ISL_670698|2020-10-12
hCoV-19/Denmark/DCGC-11953/2020|EPI_ISL_670727|2020-10-12
hCoV-19/Denmark/DCGC-11957/2020|EPI_ISL_670650|2020-10-05
hCoV-19/Denmark/DCGC-11961/2020|EPI_ISL_670652|2020-09-14
hCoV-19/Denmark/DCGC-11962/2020|EPI_ISL_670700|2020-09-14
hCoV-19/Denmark/DCGC-11966/2020|EPI_ISL_670672|2020-09-14
hCoV-19/Denmark/DCGC-11968/2020|EPI_ISL_670654|2020-09-14
hCoV-19/Denmark/DCGC-11973/2020|EPI_ISL_670674|2020-09-14
hCoV-19/Denmark/DCGC-11974/2020|EPI_ISL_670659|2020-09-07
hCoV-19/Denmark/DCGC-11975/2020|EPI_ISL_670660|2020-09-07
hCoV-19/Denmark/DCGC-11978/2020|EPI_ISL_670662|2020-09-07
hCoV-19/Denmark/DCGC-11986/2020|EPI_ISL_670728|2020-09-07
hCoV-19/Denmark/DCGC-11987/2020|EPI_ISL_670701|2020-09-07
hCoV-19/Denmark/DCGC-11991/2020|EPI_ISL_670729|2020-08-31
hCoV-19/Denmark/DCGC-11997/2020|EPI_ISL_671244|2020-08-10
hCoV-19/Denmark/DCGC-11998/2020|EPI_ISL_671245|2020-07-27
hCoV-19/Denmark/DCGC-12006/2020|EPI_ISL_671253|2020-06-15
hCoV-19/Denmark/DCGC-12172/2020|EPI_ISL_682353|2020-11-23
hCoV-19/Denmark/DCGC-12175/2020|EPI_ISL_682356|2020-11-23
hCoV-19/Denmark/DCGC-12176/2020|EPI_ISL_682357|2020-11-23
hCoV-19/Denmark/DCGC-12177/2020|EPI_ISL_682358|2020-11-23
hCoV-19/Denmark/DCGC-12182/2020|EPI_ISL_682363|2020-11-16
hCoV-19/Denmark/DCGC-12184/2020|EPI_ISL_682365|2020-11-16
hCoV-19/Denmark/DCGC-12186/2020|EPI_ISL_682367|2020-11-16
hCoV-19/Denmark/DCGC-12189/2020|EPI_ISL_682370|2020-11-16
hCoV-19/Denmark/DCGC-12190/2020|EPI_ISL_682371|2020-11-16
hCoV-19/Denmark/DCGC-12191/2020|EPI_ISL_682372|2020-11-16
hCoV-19/Denmark/DCGC-12193/2020|EPI_ISL_682374|2020-11-16
hCoV-19/Denmark/DCGC-12194/2020|EPI_ISL_682375|2020-11-16
hCoV-19/Denmark/DCGC-12195/2020|EPI_ISL_682376|2020-11-16
hCoV-19/Denmark/DCGC-12198/2020|EPI_ISL_682379|2020-11-16
hCoV-19/Denmark/DCGC-12204/2020|EPI_ISL_682385|2020-11-16
hCoV-19/Denmark/DCGC-12206/2020|EPI_ISL_682387|2020-11-16
hCoV-19/Denmark/DCGC-12210/2020|EPI_ISL_682391|2020-11-16
hCoV-19/Denmark/DCGC-12213/2020|EPI_ISL_682394|2020-11-16
hCoV-19/Denmark/DCGC-12215/2020|EPI_ISL_682396|2020-11-16
hCoV-19/Denmark/DCGC-12216/2020|EPI_ISL_682397|2020-11-16
hCoV-19/Denmark/DCGC-12222/2020|EPI_ISL_682403|2020-11-16
hCoV-19/Denmark/DCGC-12225/2020|EPI_ISL_682406|2020-11-16
hCoV-19/Denmark/DCGC-12231/2020|EPI_ISL_682412|2020-11-16
hCoV-19/Denmark/DCGC-12232/2020|EPI_ISL_682413|2020-11-16
hCoV-19/Denmark/DCGC-12235/2020|EPI_ISL_682416|2020-11-16
hCoV-19/Denmark/DCGC-12236/2020|EPI_ISL_682417|2020-11-16
hCoV-19/Denmark/DCGC-12241/2020|EPI_ISL_682422|2020-11-16
hCoV-19/Denmark/DCGC-12246/2020|EPI_ISL_682427|2020-11-16
hCoV-19/Denmark/DCGC-12247/2020|EPI_ISL_682428|2020-11-16
hCoV-19/Denmark/DCGC-12250/2020|EPI_ISL_682431|2020-11-16
hCoV-19/Denmark/DCGC-12251/2020|EPI_ISL_682432|2020-11-16
hCoV-19/Denmark/DCGC-12257/2020|EPI_ISL_682438|2020-11-16
hCoV-19/Denmark/DCGC-12265/2020|EPI_ISL_682446|2020-11-16
hCoV-19/Denmark/DCGC-12270/2020|EPI_ISL_682451|2020-11-16
hCoV-19/Denmark/DCGC-12271/2020|EPI_ISL_682452|2020-11-16
hCoV-19/Denmark/DCGC-12276/2020|EPI_ISL_682457|2020-11-16
hCoV-19/Denmark/DCGC-12277/2020|EPI_ISL_682458|2020-11-16
hCoV-19/Denmark/DCGC-12279/2020|EPI_ISL_682460|2020-11-16
hCoV-19/Denmark/DCGC-12280/2020|EPI_ISL_682461|2020-11-16
hCoV-19/Denmark/DCGC-12281/2020|EPI_ISL_682462|2020-11-16
hCoV-19/Denmark/DCGC-12285/2020|EPI_ISL_682466|2020-11-16
hCoV-19/Denmark/DCGC-12289/2020|EPI_ISL_682470|2020-11-16
hCoV-19/Denmark/DCGC-12291/2020|EPI_ISL_682472|2020-11-16
hCoV-19/Denmark/DCGC-12293/2020|EPI_ISL_682474|2020-11-16
hCoV-19/Denmark/DCGC-12296/2020|EPI_ISL_682477|2020-11-16
hCoV-19/Denmark/DCGC-12298/2020|EPI_ISL_682479|2020-11-16
hCoV-19/Denmark/DCGC-12303/2020|EPI_ISL_682484|2020-11-16
hCoV-19/Denmark/DCGC-12305/2020|EPI_ISL_682486|2020-11-16
hCoV-19/Denmark/DCGC-12306/2020|EPI_ISL_682487|2020-11-16
hCoV-19/Denmark/DCGC-12310/2020|EPI_ISL_682491|2020-11-16
hCoV-19/Denmark/DCGC-12311/2020|EPI_ISL_682492|2020-11-16
hCoV-19/Denmark/DCGC-12313/2020|EPI_ISL_682494|2020-11-16
hCoV-19/Denmark/DCGC-12315/2020|EPI_ISL_682496|2020-11-16
hCoV-19/Denmark/DCGC-12318/2020|EPI_ISL_682499|2020-11-16
hCoV-19/Denmark/DCGC-12320/2020|EPI_ISL_682501|2020-11-16
hCoV-19/Denmark/DCGC-12321/2020|EPI_ISL_682502|2020-11-16
hCoV-19/Denmark/DCGC-12332/2020|EPI_ISL_682513|2020-11-16
hCoV-19/Denmark/DCGC-12335/2020|EPI_ISL_682516|2020-11-16
hCoV-19/Denmark/DCGC-12341/2020|EPI_ISL_682522|2020-11-16
hCoV-19/Denmark/DCGC-12342/2020|EPI_ISL_682523|2020-11-16
hCoV-19/Denmark/DCGC-12343/2020|EPI_ISL_682524|2020-11-16
hCoV-19/Denmark/DCGC-12349/2020|EPI_ISL_682530|2020-11-16
hCoV-19/Denmark/DCGC-12352/2020|EPI_ISL_682533|2020-11-16
hCoV-19/Denmark/DCGC-12353/2020|EPI_ISL_682534|2020-11-16
hCoV-19/Denmark/DCGC-12354/2020|EPI_ISL_682535|2020-11-16
hCoV-19/Denmark/DCGC-12355/2020|EPI_ISL_682536|2020-11-16
hCoV-19/Denmark/DCGC-12356/2020|EPI_ISL_682537|2020-11-16
hCoV-19/Denmark/DCGC-12358/2020|EPI_ISL_682539|2020-11-16
hCoV-19/Denmark/DCGC-12359/2020|EPI_ISL_682540|2020-11-16
hCoV-19/Denmark/DCGC-12360/2020|EPI_ISL_682541|2020-11-16
hCoV-19/Denmark/DCGC-12361/2020|EPI_ISL_682542|2020-11-16
hCoV-19/Denmark/DCGC-12362/2020|EPI_ISL_682543|2020-11-16
hCoV-19/Denmark/DCGC-12364/2020|EPI_ISL_682545|2020-11-16
hCoV-19/Denmark/DCGC-12367/2020|EPI_ISL_682548|2020-11-16
hCoV-19/Denmark/DCGC-12370/2020|EPI_ISL_682551|2020-11-16
hCoV-19/Denmark/DCGC-12372/2020|EPI_ISL_682553|2020-11-16
hCoV-19/Denmark/DCGC-12373/2020|EPI_ISL_682554|2020-11-16
hCoV-19/Denmark/DCGC-12374/2020|EPI_ISL_682555|2020-11-16
hCoV-19/Denmark/DCGC-12380/2020|EPI_ISL_682561|2020-11-16
hCoV-19/Denmark/DCGC-12381/2020|EPI_ISL_682562|2020-11-16
hCoV-19/Denmark/DCGC-12387/2020|EPI_ISL_682568|2020-11-16
hCoV-19/Denmark/DCGC-12390/2020|EPI_ISL_682571|2020-11-16
hCoV-19/Denmark/DCGC-12391/2020|EPI_ISL_682572|2020-11-16
hCoV-19/Denmark/DCGC-12393/2020|EPI_ISL_682574|2020-11-16
hCoV-19/Denmark/DCGC-12400/2020|EPI_ISL_682581|2020-11-16
hCoV-19/Denmark/DCGC-12403/2020|EPI_ISL_682584|2020-11-16
hCoV-19/Denmark/DCGC-12410/2020|EPI_ISL_682591|2020-11-16
hCoV-19/Denmark/DCGC-12411/2020|EPI_ISL_682592|2020-11-16
hCoV-19/Denmark/DCGC-12413/2020|EPI_ISL_682594|2020-11-16
hCoV-19/Denmark/DCGC-12416/2020|EPI_ISL_682597|2020-11-16
hCoV-19/Denmark/DCGC-12423/2020|EPI_ISL_682604|2020-11-16
hCoV-19/Denmark/DCGC-12424/2020|EPI_ISL_682605|2020-11-16
hCoV-19/Denmark/DCGC-12425/2020|EPI_ISL_682606|2020-11-16
hCoV-19/Denmark/DCGC-12428/2020|EPI_ISL_682609|2020-11-16
hCoV-19/Denmark/DCGC-12436/2020|EPI_ISL_682617|2020-11-16
hCoV-19/Denmark/DCGC-12441/2020|EPI_ISL_682622|2020-11-16
hCoV-19/Denmark/DCGC-12448/2020|EPI_ISL_682629|2020-11-16
hCoV-19/Denmark/DCGC-12453/2020|EPI_ISL_682634|2020-11-16
hCoV-19/Denmark/DCGC-12460/2020|EPI_ISL_682641|2020-11-16
hCoV-19/Denmark/DCGC-12467/2020|EPI_ISL_682648|2020-11-16
hCoV-19/Denmark/DCGC-12479/2020|EPI_ISL_682660|2020-11-16
hCoV-19/Denmark/DCGC-12480/2020|EPI_ISL_682661|2020-11-16
hCoV-19/Denmark/DCGC-12482/2020|EPI_ISL_682663|2020-11-16
hCoV-19/Denmark/DCGC-12485/2020|EPI_ISL_682666|2020-11-16
hCoV-19/Denmark/DCGC-12486/2020|EPI_ISL_682667|2020-11-16
hCoV-19/Denmark/DCGC-12489/2020|EPI_ISL_682670|2020-11-16
hCoV-19/Denmark/DCGC-12498/2020|EPI_ISL_682679|2020-11-16
hCoV-19/Denmark/DCGC-12500/2020|EPI_ISL_682681|2020-11-16
hCoV-19/Denmark/DCGC-12501/2020|EPI_ISL_682682|2020-11-16
hCoV-19/Denmark/DCGC-12509/2020|EPI_ISL_682690|2020-11-16
hCoV-19/Denmark/DCGC-12511/2020|EPI_ISL_682692|2020-11-16
hCoV-19/Denmark/DCGC-12515/2020|EPI_ISL_682696|2020-11-16
hCoV-19/Denmark/DCGC-12517/2020|EPI_ISL_682698|2020-11-16
hCoV-19/Denmark/DCGC-12518/2020|EPI_ISL_682699|2020-11-16
hCoV-19/Denmark/DCGC-12521/2020|EPI_ISL_682702|2020-11-16
hCoV-19/Denmark/DCGC-12522/2020|EPI_ISL_682703|2020-11-16
hCoV-19/Denmark/DCGC-12524/2020|EPI_ISL_682705|2020-11-16
hCoV-19/Denmark/DCGC-12526/2020|EPI_ISL_682707|2020-11-16
hCoV-19/Denmark/DCGC-12528/2020|EPI_ISL_682709|2020-11-16
hCoV-19/Denmark/DCGC-12540/2020|EPI_ISL_682721|2020-11-16
hCoV-19/Denmark/DCGC-1254/2020|EPI_ISL_618019|2020-06-01
hCoV-19/Denmark/DCGC-12545/2020|EPI_ISL_682726|2020-11-16
hCoV-19/Denmark/DCGC-12547/2020|EPI_ISL_682728|2020-11-16
hCoV-19/Denmark/DCGC-12549/2020|EPI_ISL_682730|2020-11-16
hCoV-19/Denmark/DCGC-12551/2020|EPI_ISL_682732|2020-11-16
hCoV-19/Denmark/DCGC-12552/2020|EPI_ISL_682733|2020-11-16
hCoV-19/Denmark/DCGC-12553/2020|EPI_ISL_682734|2020-11-16
hCoV-19/Denmark/DCGC-12558/2020|EPI_ISL_682739|2020-11-16
hCoV-19/Denmark/DCGC-12560/2020|EPI_ISL_682741|2020-11-16
hCoV-19/Denmark/DCGC-12561/2020|EPI_ISL_682742|2020-11-16
hCoV-19/Denmark/DCGC-1256/2020|EPI_ISL_618017|2020-06-01
hCoV-19/Denmark/DCGC-12563/2020|EPI_ISL_682744|2020-11-16
hCoV-19/Denmark/DCGC-12566/2020|EPI_ISL_682747|2020-11-16
hCoV-19/Denmark/DCGC-12568/2020|EPI_ISL_682749|2020-11-16
hCoV-19/Denmark/DCGC-12570/2020|EPI_ISL_682751|2020-11-16
hCoV-19/Denmark/DCGC-12577/2020|EPI_ISL_682758|2020-11-16
hCoV-19/Denmark/DCGC-12578/2020|EPI_ISL_682759|2020-11-16
hCoV-19/Denmark/DCGC-12580/2020|EPI_ISL_682761|2020-11-16
hCoV-19/Denmark/DCGC-12588/2020|EPI_ISL_682769|2020-11-16
hCoV-19/Denmark/DCGC-1259/2020|EPI_ISL_618014|2020-06-01
hCoV-19/Denmark/DCGC-12592/2020|EPI_ISL_682773|2020-11-16
hCoV-19/Denmark/DCGC-1260/2020|EPI_ISL_618026|2020-06-01
hCoV-19/Denmark/DCGC-12603/2020|EPI_ISL_682784|2020-11-16
hCoV-19/Denmark/DCGC-12606/2020|EPI_ISL_682787|2020-11-16
hCoV-19/Denmark/DCGC-12611/2020|EPI_ISL_682792|2020-11-16
hCoV-19/Denmark/DCGC-1261/2020|EPI_ISL_618023|2020-06-01
hCoV-19/Denmark/DCGC-12615/2020|EPI_ISL_682796|2020-11-16
hCoV-19/Denmark/DCGC-12620/2020|EPI_ISL_682801|2020-11-16
hCoV-19/Denmark/DCGC-12622/2020|EPI_ISL_682803|2020-11-16
hCoV-19/Denmark/DCGC-12630/2020|EPI_ISL_682811|2020-11-16
hCoV-19/Denmark/DCGC-12642/2020|EPI_ISL_682823|2020-11-16
hCoV-19/Denmark/DCGC-12645/2020|EPI_ISL_682826|2020-11-16
hCoV-19/Denmark/DCGC-12647/2020|EPI_ISL_682828|2020-11-16
hCoV-19/Denmark/DCGC-1265/2020|EPI_ISL_618043|2020-06-08
hCoV-19/Denmark/DCGC-12652/2020|EPI_ISL_682833|2020-11-16
hCoV-19/Denmark/DCGC-12654/2020|EPI_ISL_682835|2020-11-16
hCoV-19/Denmark/DCGC-12656/2020|EPI_ISL_682837|2020-11-16
hCoV-19/Denmark/DCGC-12657/2020|EPI_ISL_682838|2020-11-16
hCoV-19/Denmark/DCGC-12658/2020|EPI_ISL_682839|2020-11-16
hCoV-19/Denmark/DCGC-12659/2020|EPI_ISL_682840|2020-11-16
hCoV-19/Denmark/DCGC-12660/2020|EPI_ISL_682841|2020-11-16
hCoV-19/Denmark/DCGC-12661/2020|EPI_ISL_682842|2020-11-16
hCoV-19/Denmark/DCGC-12663/2020|EPI_ISL_682844|2020-11-16
hCoV-19/Denmark/DCGC-12665/2020|EPI_ISL_682846|2020-11-16
hCoV-19/Denmark/DCGC-12683/2020|EPI_ISL_682864|2020-11-16
hCoV-19/Denmark/DCGC-12697/2020|EPI_ISL_682878|2020-11-16
hCoV-19/Denmark/DCGC-12700/2020|EPI_ISL_682881|2020-11-16
hCoV-19/Denmark/DCGC-12702/2020|EPI_ISL_682883|2020-11-16
hCoV-19/Denmark/DCGC-12704/2020|EPI_ISL_682885|2020-11-16
hCoV-19/Denmark/DCGC-12707/2020|EPI_ISL_682888|2020-11-16
hCoV-19/Denmark/DCGC-12712/2020|EPI_ISL_682893|2020-11-16
hCoV-19/Denmark/DCGC-12713/2020|EPI_ISL_682894|2020-11-16
hCoV-19/Denmark/DCGC-12714/2020|EPI_ISL_682895|2020-11-16
hCoV-19/Denmark/DCGC-12718/2020|EPI_ISL_682899|2020-11-16
hCoV-19/Denmark/DCGC-12719/2020|EPI_ISL_682900|2020-11-16
hCoV-19/Denmark/DCGC-12720/2020|EPI_ISL_682901|2020-11-16
hCoV-19/Denmark/DCGC-12722/2020|EPI_ISL_682903|2020-11-16
hCoV-19/Denmark/DCGC-12724/2020|EPI_ISL_682905|2020-11-16
hCoV-19/Denmark/DCGC-12726/2020|EPI_ISL_682907|2020-11-16
hCoV-19/Denmark/DCGC-12727/2020|EPI_ISL_682908|2020-11-16
hCoV-19/Denmark/DCGC-12730/2020|EPI_ISL_682911|2020-11-16
hCoV-19/Denmark/DCGC-1273/2020|EPI_ISL_618066|2020-06-08
hCoV-19/Denmark/DCGC-12733/2020|EPI_ISL_682914|2020-11-16
hCoV-19/Denmark/DCGC-12738/2020|EPI_ISL_682919|2020-11-16
hCoV-19/Denmark/DCGC-12741/2020|EPI_ISL_682922|2020-11-16
hCoV-19/Denmark/DCGC-12747/2020|EPI_ISL_682928|2020-11-16
hCoV-19/Denmark/DCGC-12751/2020|EPI_ISL_682932|2020-11-09
hCoV-19/Denmark/DCGC-12752/2020|EPI_ISL_682933|2020-11-09
hCoV-19/Denmark/DCGC-12753/2020|EPI_ISL_682934|2020-11-09
hCoV-19/Denmark/DCGC-12754/2020|EPI_ISL_682935|2020-11-09
hCoV-19/Denmark/DCGC-12758/2020|EPI_ISL_682939|2020-11-09
hCoV-19/Denmark/DCGC-12760/2020|EPI_ISL_682941|2020-11-09
hCoV-19/Denmark/DCGC-12762/2020|EPI_ISL_682943|2020-11-09
hCoV-19/Denmark/DCGC-12766/2020|EPI_ISL_682947|2020-11-09
hCoV-19/Denmark/DCGC-12771/2020|EPI_ISL_682952|2020-11-09
hCoV-19/Denmark/DCGC-12773/2020|EPI_ISL_682954|2020-11-09
hCoV-19/Denmark/DCGC-1278/2020|EPI_ISL_618071|2020-06-08
hCoV-19/Denmark/DCGC-12782/2020|EPI_ISL_682963|2020-11-09
hCoV-19/Denmark/DCGC-12788/2020|EPI_ISL_682969|2020-11-02
hCoV-19/Denmark/DCGC-12789/2020|EPI_ISL_682970|2020-11-02
hCoV-19/Denmark/DCGC-12790/2020|EPI_ISL_682971|2020-11-02
hCoV-19/Denmark/DCGC-12799/2020|EPI_ISL_682980|2020-11-02
hCoV-19/Denmark/DCGC-1280/2020|EPI_ISL_618097|2020-06-15
hCoV-19/Denmark/DCGC-12805/2020|EPI_ISL_682986|2020-10-26
hCoV-19/Denmark/DCGC-12808/2020|EPI_ISL_682989|2020-10-26
hCoV-19/Denmark/DCGC-12809/2020|EPI_ISL_682990|2020-10-26
hCoV-19/Denmark/DCGC-12810/2020|EPI_ISL_682991|2020-10-26
hCoV-19/Denmark/DCGC-1281/2020|EPI_ISL_622419|2020-06-01
hCoV-19/Denmark/DCGC-12815/2020|EPI_ISL_682996|2020-10-26
hCoV-19/Denmark/DCGC-12820/2020|EPI_ISL_683001|2020-10-26
hCoV-19/Denmark/DCGC-12822/2020|EPI_ISL_683003|2020-10-19
hCoV-19/Denmark/DCGC-12920/2020|EPI_ISL_712321|2020-12-07
hCoV-19/Denmark/DCGC-12921/2020|EPI_ISL_712464|2020-12-07
hCoV-19/Denmark/DCGC-1292/2020|EPI_ISL_618076|2020-06-08
hCoV-19/Denmark/DCGC-12924/2020|EPI_ISL_712467|2020-12-07
hCoV-19/Denmark/DCGC-12931/2020|EPI_ISL_712470|2020-12-07
hCoV-19/Denmark/DCGC-1293/2020|EPI_ISL_618077|2020-06-08
hCoV-19/Denmark/DCGC-12932/2020|EPI_ISL_712471|2020-12-07
hCoV-19/Denmark/DCGC-12933/2020|EPI_ISL_712472|2020-12-07
hCoV-19/Denmark/DCGC-12936/2020|EPI_ISL_712475|2020-12-07
hCoV-19/Denmark/DCGC-12937/2020|EPI_ISL_712476|2020-12-07
hCoV-19/Denmark/DCGC-12938/2020|EPI_ISL_712417|2020-12-07
hCoV-19/Denmark/DCGC-12941/2020|EPI_ISL_712478|2020-12-07
hCoV-19/Denmark/DCGC-12950/2020|EPI_ISL_712481|2020-12-07
hCoV-19/Denmark/DCGC-12954/2020|EPI_ISL_712484|2020-12-07
hCoV-19/Denmark/DCGC-12955/2020|EPI_ISL_712485|2020-12-07
hCoV-19/Denmark/DCGC-12956/2020|EPI_ISL_712486|2020-12-07
hCoV-19/Denmark/DCGC-12958/2020|EPI_ISL_712488|2020-12-07
hCoV-19/Denmark/DCGC-12959/2020|EPI_ISL_712489|2020-12-07
hCoV-19/Denmark/DCGC-12960/2020|EPI_ISL_712343|2020-12-07
hCoV-19/Denmark/DCGC-12964/2020|EPI_ISL_712492|2020-12-07
hCoV-19/Denmark/DCGC-12967/2020|EPI_ISL_712494|2020-12-07
hCoV-19/Denmark/DCGC-12968/2020|EPI_ISL_712495|2020-12-07
hCoV-19/Denmark/DCGC-12969/2020|EPI_ISL_712496|2020-12-07
hCoV-19/Denmark/DCGC-12974/2020|EPI_ISL_712500|2020-12-07
hCoV-19/Denmark/DCGC-12975/2020|EPI_ISL_712501|2020-12-07
hCoV-19/Denmark/DCGC-12979/2020|EPI_ISL_712251|2020-12-07
hCoV-19/Denmark/DCGC-12980/2020|EPI_ISL_712504|2020-12-07
hCoV-19/Denmark/DCGC-12984/2020|EPI_ISL_712508|2020-12-07
hCoV-19/Denmark/DCGC-12986/2020|EPI_ISL_712510|2020-12-07
hCoV-19/Denmark/DCGC-12990/2020|EPI_ISL_712346|2020-12-07
hCoV-19/Denmark/DCGC-12992/2020|EPI_ISL_712514|2020-12-07
hCoV-19/Denmark/DCGC-12994/2020|EPI_ISL_712252|2020-12-07
hCoV-19/Denmark/DCGC-12999/2020|EPI_ISL_712518|2020-12-07
hCoV-19/Denmark/DCGC-1300/2020|EPI_ISL_618083|2020-06-08
hCoV-19/Denmark/DCGC-13002/2020|EPI_ISL_712448|2020-12-07
hCoV-19/Denmark/DCGC-13008/2020|EPI_ISL_712524|2020-12-07
hCoV-19/Denmark/DCGC-13010/2020|EPI_ISL_712526|2020-12-07
hCoV-19/Denmark/DCGC-13011/2020|EPI_ISL_712527|2020-12-07
hCoV-19/Denmark/DCGC-13031/2020|EPI_ISL_712541|2020-11-30
hCoV-19/Denmark/DCGC-1303/2020|EPI_ISL_618086|2020-06-08
hCoV-19/Denmark/DCGC-13036/2020|EPI_ISL_712546|2020-11-30
hCoV-19/Denmark/DCGC-13039/2020|EPI_ISL_712441|2020-11-30
hCoV-19/Denmark/DCGC-13043/2020|EPI_ISL_712550|2020-11-30
hCoV-19/Denmark/DCGC-13045/2020|EPI_ISL_712552|2020-11-30
hCoV-19/Denmark/DCGC-13047/2020|EPI_ISL_712553|2020-11-30
hCoV-19/Denmark/DCGC-13048/2020|EPI_ISL_712418|2020-11-30
hCoV-19/Denmark/DCGC-1305/2020|EPI_ISL_618088|2020-06-08
hCoV-19/Denmark/DCGC-13052/2020|EPI_ISL_712432|2020-11-30
hCoV-19/Denmark/DCGC-13058/2020|EPI_ISL_712557|2020-11-30
hCoV-19/Denmark/DCGC-13069/2020|EPI_ISL_712565|2020-11-30
hCoV-19/Denmark/DCGC-13074/2020|EPI_ISL_712352|2020-11-30
hCoV-19/Denmark/DCGC-13076/2020|EPI_ISL_712569|2020-11-30
hCoV-19/Denmark/DCGC-13081/2020|EPI_ISL_712570|2020-11-30
hCoV-19/Denmark/DCGC-13082/2020|EPI_ISL_712571|2020-11-30
hCoV-19/Denmark/DCGC-13087/2020|EPI_ISL_712575|2020-11-30
hCoV-19/Denmark/DCGC-13090/2020|EPI_ISL_712355|2020-11-30
hCoV-19/Denmark/DCGC-1309/2020|EPI_ISL_618093|2020-06-08
hCoV-19/Denmark/DCGC-13094/2020|EPI_ISL_712578|2020-11-30
hCoV-19/Denmark/DCGC-13099/2020|EPI_ISL_712580|2020-11-30
hCoV-19/Denmark/DCGC-1310/2020|EPI_ISL_618095|2020-06-15
hCoV-19/Denmark/DCGC-13107/2020|EPI_ISL_712301|2020-11-30
hCoV-19/Denmark/DCGC-13108/2020|EPI_ISL_712586|2020-11-30
hCoV-19/Denmark/DCGC-13111/2020|EPI_ISL_712589|2020-11-30
hCoV-19/Denmark/DCGC-1311/2020|EPI_ISL_617992|2020-06-01
hCoV-19/Denmark/DCGC-13113/2020|EPI_ISL_712445|2020-11-30
hCoV-19/Denmark/DCGC-13116/2020|EPI_ISL_712591|2020-11-30
hCoV-19/Denmark/DCGC-13117/2020|EPI_ISL_712592|2020-11-30
hCoV-19/Denmark/DCGC-1312/2020|EPI_ISL_618096|2020-06-15
hCoV-19/Denmark/DCGC-13122/2020|EPI_ISL_712596|2020-11-30
hCoV-19/Denmark/DCGC-13127/2020|EPI_ISL_712600|2020-11-30
hCoV-19/Denmark/DCGC-1313/2020|EPI_ISL_618047|2020-06-08
hCoV-19/Denmark/DCGC-13140/2020|EPI_ISL_712610|2020-11-30
hCoV-19/Denmark/DCGC-1314/2020|EPI_ISL_618048|2020-06-08
hCoV-19/Denmark/DCGC-13145/2020|EPI_ISL_712614|2020-11-30
hCoV-19/Denmark/DCGC-13146/2020|EPI_ISL_712615|2020-11-30
hCoV-19/Denmark/DCGC-1315/2020|EPI_ISL_618049|2020-06-08
hCoV-19/Denmark/DCGC-13152/2020|EPI_ISL_712618|2020-11-30
hCoV-19/Denmark/DCGC-13154/2020|EPI_ISL_712427|2020-11-30
hCoV-19/Denmark/DCGC-13156/2020|EPI_ISL_712621|2020-11-30
hCoV-19/Denmark/DCGC-13159/2020|EPI_ISL_712419|2020-11-30
hCoV-19/Denmark/DCGC-13160/2020|EPI_ISL_712624|2020-11-30
hCoV-19/Denmark/DCGC-13163/2020|EPI_ISL_712627|2020-11-30
hCoV-19/Denmark/DCGC-13164/2020|EPI_ISL_712430|2020-11-30
hCoV-19/Denmark/DCGC-13165/2020|EPI_ISL_712628|2020-11-30
hCoV-19/Denmark/DCGC-13166/2020|EPI_ISL_712629|2020-11-30
hCoV-19/Denmark/DCGC-13167/2020|EPI_ISL_712630|2020-11-30
hCoV-19/Denmark/DCGC-13170/2020|EPI_ISL_712632|2020-11-30
hCoV-19/Denmark/DCGC-1317/2020|EPI_ISL_618051|2020-06-08
hCoV-19/Denmark/DCGC-1318/2020|EPI_ISL_618052|2020-06-08
hCoV-19/Denmark/DCGC-13186/2020|EPI_ISL_712637|2020-11-30
hCoV-19/Denmark/DCGC-1319/2020|EPI_ISL_618053|2020-06-08
hCoV-19/Denmark/DCGC-13193/2020|EPI_ISL_712641|2020-11-30
hCoV-19/Denmark/DCGC-13194/2020|EPI_ISL_712642|2020-11-30
hCoV-19/Denmark/DCGC-13196/2020|EPI_ISL_712644|2020-11-30
hCoV-19/Denmark/DCGC-13200/2020|EPI_ISL_712647|2020-11-30
hCoV-19/Denmark/DCGC-13211/2020|EPI_ISL_712654|2020-11-30
hCoV-19/Denmark/DCGC-13213/2020|EPI_ISL_712656|2020-11-30
hCoV-19/Denmark/DCGC-13219/2020|EPI_ISL_712661|2020-11-30
hCoV-19/Denmark/DCGC-13226/2020|EPI_ISL_712365|2020-11-30
hCoV-19/Denmark/DCGC-13227/2020|EPI_ISL_712366|2020-11-30
hCoV-19/Denmark/DCGC-13229/2020|EPI_ISL_712664|2020-11-30
hCoV-19/Denmark/DCGC-13230/2020|EPI_ISL_712665|2020-11-30
hCoV-19/Denmark/DCGC-13231/2020|EPI_ISL_712666|2020-11-30
hCoV-19/Denmark/DCGC-1323/2020|EPI_ISL_617996|2020-06-08
hCoV-19/Denmark/DCGC-13233/2020|EPI_ISL_712668|2020-11-30
hCoV-19/Denmark/DCGC-13241/2020|EPI_ISL_712673|2020-11-30
hCoV-19/Denmark/DCGC-1324/2020|EPI_ISL_617997|2020-06-01
hCoV-19/Denmark/DCGC-13247/2020|EPI_ISL_712678|2020-11-30
hCoV-19/Denmark/DCGC-13249/2020|EPI_ISL_712680|2020-11-30
hCoV-19/Denmark/DCGC-1325/2020|EPI_ISL_617998|2020-06-01
hCoV-19/Denmark/DCGC-13255/2020|EPI_ISL_712684|2020-11-30
hCoV-19/Denmark/DCGC-13266/2020|EPI_ISL_712691|2020-11-30
hCoV-19/Denmark/DCGC-13268/2020|EPI_ISL_712693|2020-11-30
hCoV-19/Denmark/DCGC-13270/2020|EPI_ISL_712694|2020-11-30
hCoV-19/Denmark/DCGC-1327/2020|EPI_ISL_618000|2020-06-01
hCoV-19/Denmark/DCGC-13272/2020|EPI_ISL_712696|2020-11-30
hCoV-19/Denmark/DCGC-13283/2020|EPI_ISL_712703|2020-11-30
hCoV-19/Denmark/DCGC-13284/2020|EPI_ISL_712704|2020-11-30
hCoV-19/Denmark/DCGC-13285/2020|EPI_ISL_712705|2020-11-30
hCoV-19/Denmark/DCGC-13289/2020|EPI_ISL_712709|2020-11-30
hCoV-19/Denmark/DCGC-1329/2020|EPI_ISL_618002|2020-06-01
hCoV-19/Denmark/DCGC-13292/2020|EPI_ISL_712712|2020-11-30
hCoV-19/Denmark/DCGC-13294/2020|EPI_ISL_712714|2020-11-30
hCoV-19/Denmark/DCGC-13295/2020|EPI_ISL_712715|2020-11-30
hCoV-19/Denmark/DCGC-13297/2020|EPI_ISL_712717|2020-11-30
hCoV-19/Denmark/DCGC-13299/2020|EPI_ISL_712718|2020-11-30
hCoV-19/Denmark/DCGC-13301/2020|EPI_ISL_712450|2020-11-30
hCoV-19/Denmark/DCGC-13307/2020|EPI_ISL_712721|2020-11-30
hCoV-19/Denmark/DCGC-13309/2020|EPI_ISL_712444|2020-11-30
hCoV-19/Denmark/DCGC-13310/2020|EPI_ISL_712302|2020-11-30
hCoV-19/Denmark/DCGC-13311/2020|EPI_ISL_712262|2020-11-30
hCoV-19/Denmark/DCGC-13315/2020|EPI_ISL_712724|2020-11-30
hCoV-19/Denmark/DCGC-13318/2020|EPI_ISL_712726|2020-11-30
hCoV-19/Denmark/DCGC-13320/2020|EPI_ISL_712727|2020-11-30
hCoV-19/Denmark/DCGC-13321/2020|EPI_ISL_712372|2020-11-30
hCoV-19/Denmark/DCGC-1332/2020|EPI_ISL_618005|2020-06-01
hCoV-19/Denmark/DCGC-13323/2020|EPI_ISL_712728|2020-11-30
hCoV-19/Denmark/DCGC-13324/2020|EPI_ISL_712729|2020-11-30
hCoV-19/Denmark/DCGC-13326/2020|EPI_ISL_712730|2020-11-30
hCoV-19/Denmark/DCGC-13339/2020|EPI_ISL_712266|2020-11-30
hCoV-19/Denmark/DCGC-13341/2020|EPI_ISL_712741|2020-11-30
hCoV-19/Denmark/DCGC-1334/2020|EPI_ISL_618008|2020-06-01
hCoV-19/Denmark/DCGC-13342/2020|EPI_ISL_712742|2020-11-30
hCoV-19/Denmark/DCGC-13346/2020|EPI_ISL_712373|2020-11-30
hCoV-19/Denmark/DCGC-13349/2020|EPI_ISL_712743|2020-11-30
hCoV-19/Denmark/DCGC-1335/2020|EPI_ISL_618009|2020-06-01
hCoV-19/Denmark/DCGC-13353/2020|EPI_ISL_712745|2020-11-30
hCoV-19/Denmark/DCGC-13354/2020|EPI_ISL_712376|2020-11-30
hCoV-19/Denmark/DCGC-13358/2020|EPI_ISL_712747|2020-11-30
hCoV-19/Denmark/DCGC-13372/2020|EPI_ISL_712758|2020-11-30
hCoV-19/Denmark/DCGC-13373/2020|EPI_ISL_712759|2020-11-30
hCoV-19/Denmark/DCGC-13375/2020|EPI_ISL_712760|2020-11-30
hCoV-19/Denmark/DCGC-1338/2020|EPI_ISL_618012|2020-06-01
hCoV-19/Denmark/DCGC-13384/2020|EPI_ISL_712766|2020-11-30
hCoV-19/Denmark/DCGC-13392/2020|EPI_ISL_712770|2020-11-30
hCoV-19/Denmark/DCGC-13395/2020|EPI_ISL_712271|2020-11-30
hCoV-19/Denmark/DCGC-13404/2020|EPI_ISL_712776|2020-11-30
hCoV-19/Denmark/DCGC-13412/2020|EPI_ISL_712782|2020-11-30
hCoV-19/Denmark/DCGC-13417/2020|EPI_ISL_712787|2020-11-30
hCoV-19/Denmark/DCGC-13420/2020|EPI_ISL_712789|2020-11-30
hCoV-19/Denmark/DCGC-13422/2020|EPI_ISL_712383|2020-11-30
hCoV-19/Denmark/DCGC-13423/2020|EPI_ISL_712790|2020-11-30
hCoV-19/Denmark/DCGC-13424/2020|EPI_ISL_712384|2020-11-30
hCoV-19/Denmark/DCGC-13428/2020|EPI_ISL_712792|2020-11-30
hCoV-19/Denmark/DCGC-13434/2020|EPI_ISL_712797|2020-11-30
hCoV-19/Denmark/DCGC-13437/2020|EPI_ISL_712800|2020-11-30
hCoV-19/Denmark/DCGC-13448/2020|EPI_ISL_712451|2020-11-30
hCoV-19/Denmark/DCGC-13454/2020|EPI_ISL_712809|2020-11-30
hCoV-19/Denmark/DCGC-13459/2020|EPI_ISL_712812|2020-11-30
hCoV-19/Denmark/DCGC-13463/2020|EPI_ISL_712814|2020-11-30
hCoV-19/Denmark/DCGC-13466/2020|EPI_ISL_712816|2020-11-30
hCoV-19/Denmark/DCGC-13471/2020|EPI_ISL_712818|2020-11-30
hCoV-19/Denmark/DCGC-13475/2020|EPI_ISL_712297|2020-11-30
hCoV-19/Denmark/DCGC-13476/2020|EPI_ISL_712821|2020-11-30
hCoV-19/Denmark/DCGC-13478/2020|EPI_ISL_712822|2020-11-30
hCoV-19/Denmark/DCGC-13480/2020|EPI_ISL_712823|2020-11-30
hCoV-19/Denmark/DCGC-13485/2020|EPI_ISL_712824|2020-11-30
hCoV-19/Denmark/DCGC-13487/2020|EPI_ISL_712826|2020-11-30
hCoV-19/Denmark/DCGC-13492/2020|EPI_ISL_712829|2020-11-30
hCoV-19/Denmark/DCGC-13496/2020|EPI_ISL_712832|2020-11-30
hCoV-19/Denmark/DCGC-13498/2020|EPI_ISL_712834|2020-11-30
hCoV-19/Denmark/DCGC-13501/2020|EPI_ISL_712837|2020-11-30
hCoV-19/Denmark/DCGC-1350/2020|EPI_ISL_618025|2020-06-08
hCoV-19/Denmark/DCGC-13504/2020|EPI_ISL_712840|2020-11-30
hCoV-19/Denmark/DCGC-13505/2020|EPI_ISL_712841|2020-11-30
hCoV-19/Denmark/DCGC-13508/2020|EPI_ISL_712249|2020-11-30
hCoV-19/Denmark/DCGC-1351/2020|EPI_ISL_618074|2020-06-08
hCoV-19/Denmark/DCGC-13513/2020|EPI_ISL_712848|2020-11-30
hCoV-19/Denmark/DCGC-13519/2020|EPI_ISL_712850|2020-11-30
hCoV-19/Denmark/DCGC-13521/2020|EPI_ISL_712391|2020-11-30
hCoV-19/Denmark/DCGC-13534/2020|EPI_ISL_712861|2020-11-30
hCoV-19/Denmark/DCGC-13535/2020|EPI_ISL_712862|2020-11-30
hCoV-19/Denmark/DCGC-13542/2020|EPI_ISL_712868|2020-11-30
hCoV-19/Denmark/DCGC-13543/2020|EPI_ISL_712298|2020-11-30
hCoV-19/Denmark/DCGC-13544/2020|EPI_ISL_712869|2020-11-30
hCoV-19/Denmark/DCGC-13552/2020|EPI_ISL_712873|2020-11-30
hCoV-19/Denmark/DCGC-13553/2020|EPI_ISL_712874|2020-11-30
hCoV-19/Denmark/DCGC-13556/2020|EPI_ISL_712303|2020-11-30
hCoV-19/Denmark/DCGC-13557/2020|EPI_ISL_712392|2020-11-30
hCoV-19/Denmark/DCGC-13558/2020|EPI_ISL_712435|2020-11-30
hCoV-19/Denmark/DCGC-13559/2020|EPI_ISL_712877|2020-11-30
hCoV-19/Denmark/DCGC-13565/2020|EPI_ISL_712393|2020-11-30
hCoV-19/Denmark/DCGC-13570/2020|EPI_ISL_712882|2020-11-30
hCoV-19/Denmark/DCGC-13574/2020|EPI_ISL_712885|2020-11-30
hCoV-19/Denmark/DCGC-13583/2020|EPI_ISL_712338|2020-11-30
hCoV-19/Denmark/DCGC-13589/2020|EPI_ISL_712895|2020-11-30
hCoV-19/Denmark/DCGC-13598/2020|EPI_ISL_712900|2020-11-30
hCoV-19/Denmark/DCGC-13599/2020|EPI_ISL_712901|2020-11-30
hCoV-19/Denmark/DCGC-13601/2020|EPI_ISL_712452|2020-11-30
hCoV-19/Denmark/DCGC-13605/2020|EPI_ISL_712905|2020-11-30
hCoV-19/Denmark/DCGC-13606/2020|EPI_ISL_712906|2020-11-30
hCoV-19/Denmark/DCGC-13611/2020|EPI_ISL_712910|2020-11-30
hCoV-19/Denmark/DCGC-13613/2020|EPI_ISL_712396|2020-11-30
hCoV-19/Denmark/DCGC-13619/2020|EPI_ISL_712916|2020-11-30
hCoV-19/Denmark/DCGC-13620/2020|EPI_ISL_712917|2020-11-30
hCoV-19/Denmark/DCGC-13622/2020|EPI_ISL_712453|2020-11-30
hCoV-19/Denmark/DCGC-13624/2020|EPI_ISL_712919|2020-11-30
hCoV-19/Denmark/DCGC-13625/2020|EPI_ISL_712920|2020-11-30
hCoV-19/Denmark/DCGC-13626/2020|EPI_ISL_712921|2020-11-30
hCoV-19/Denmark/DCGC-13627/2020|EPI_ISL_712922|2020-11-30
hCoV-19/Denmark/DCGC-13634/2020|EPI_ISL_712928|2020-11-30
hCoV-19/Denmark/DCGC-13644/2020|EPI_ISL_712931|2020-11-30
hCoV-19/Denmark/DCGC-13645/2020|EPI_ISL_712932|2020-11-30
hCoV-19/Denmark/DCGC-13647/2020|EPI_ISL_712280|2020-11-30
hCoV-19/Denmark/DCGC-13649/2020|EPI_ISL_712935|2020-11-30
hCoV-19/Denmark/DCGC-13652/2020|EPI_ISL_712938|2020-11-30
hCoV-19/Denmark/DCGC-13653/2020|EPI_ISL_712939|2020-11-30
hCoV-19/Denmark/DCGC-13654/2020|EPI_ISL_712940|2020-11-30
hCoV-19/Denmark/DCGC-13655/2020|EPI_ISL_712941|2020-11-30
hCoV-19/Denmark/DCGC-13662/2020|EPI_ISL_712422|2020-11-30
hCoV-19/Denmark/DCGC-13664/2020|EPI_ISL_712397|2020-11-30
hCoV-19/Denmark/DCGC-13665/2020|EPI_ISL_712436|2020-11-30
hCoV-19/Denmark/DCGC-13667/2020|EPI_ISL_712946|2020-11-30
hCoV-19/Denmark/DCGC-13674/2020|EPI_ISL_712950|2020-11-30
hCoV-19/Denmark/DCGC-13676/2020|EPI_ISL_712952|2020-11-30
hCoV-19/Denmark/DCGC-13680/2020|EPI_ISL_712956|2020-11-30
hCoV-19/Denmark/DCGC-13683/2020|EPI_ISL_712958|2020-11-30
hCoV-19/Denmark/DCGC-13692/2020|EPI_ISL_712963|2020-11-30
hCoV-19/Denmark/DCGC-13695/2020|EPI_ISL_712964|2020-11-30
hCoV-19/Denmark/DCGC-13704/2020|EPI_ISL_712969|2020-11-30
hCoV-19/Denmark/DCGC-13708/2020|EPI_ISL_712973|2020-11-30
hCoV-19/Denmark/DCGC-13713/2020|EPI_ISL_712976|2020-11-30
hCoV-19/Denmark/DCGC-13716/2020|EPI_ISL_712978|2020-11-30
hCoV-19/Denmark/DCGC-13723/2020|EPI_ISL_712984|2020-11-30
hCoV-19/Denmark/DCGC-13725/2020|EPI_ISL_712985|2020-11-30
hCoV-19/Denmark/DCGC-13740/2020|EPI_ISL_712993|2020-11-30
hCoV-19/Denmark/DCGC-13741/2020|EPI_ISL_712994|2020-11-30
hCoV-19/Denmark/DCGC-13742/2020|EPI_ISL_712404|2020-11-30
hCoV-19/Denmark/DCGC-13750/2020|EPI_ISL_712999|2020-11-30
hCoV-19/Denmark/DCGC-13754/2020|EPI_ISL_713002|2020-11-30
hCoV-19/Denmark/DCGC-13755/2020|EPI_ISL_713003|2020-11-30
hCoV-19/Denmark/DCGC-13756/2020|EPI_ISL_713004|2020-11-30
hCoV-19/Denmark/DCGC-13762/2020|EPI_ISL_712334|2020-11-30
hCoV-19/Denmark/DCGC-13763/2020|EPI_ISL_713007|2020-11-30
hCoV-19/Denmark/DCGC-13770/2020|EPI_ISL_712406|2020-11-30
hCoV-19/Denmark/DCGC-13772/2020|EPI_ISL_713015|2020-11-30
hCoV-19/Denmark/DCGC-13773/2020|EPI_ISL_712407|2020-11-30
hCoV-19/Denmark/DCGC-13774/2020|EPI_ISL_713016|2020-11-30
hCoV-19/Denmark/DCGC-13781/2020|EPI_ISL_713020|2020-11-30
hCoV-19/Denmark/DCGC-13782/2020|EPI_ISL_713021|2020-11-30
hCoV-19/Denmark/DCGC-13797/2020|EPI_ISL_712425|2020-11-30
hCoV-19/Denmark/DCGC-13803/2020|EPI_ISL_713033|2020-11-30
hCoV-19/Denmark/DCGC-13810/2020|EPI_ISL_713038|2020-11-30
hCoV-19/Denmark/DCGC-13813/2020|EPI_ISL_712410|2020-11-30
hCoV-19/Denmark/DCGC-13815/2020|EPI_ISL_713039|2020-11-30
hCoV-19/Denmark/DCGC-13819/2020|EPI_ISL_713041|2020-11-30
hCoV-19/Denmark/DCGC-13820/2020|EPI_ISL_713042|2020-11-30
hCoV-19/Denmark/DCGC-13822/2020|EPI_ISL_713043|2020-11-30
hCoV-19/Denmark/DCGC-13823/2020|EPI_ISL_713044|2020-11-30
hCoV-19/Denmark/DCGC-13827/2020|EPI_ISL_713047|2020-11-30
hCoV-19/Denmark/DCGC-13828/2020|EPI_ISL_713048|2020-11-30
hCoV-19/Denmark/DCGC-13829/2020|EPI_ISL_712413|2020-11-30
hCoV-19/Denmark/DCGC-13830/2020|EPI_ISL_713049|2020-11-30
hCoV-19/Denmark/DCGC-13841/2020|EPI_ISL_713055|2020-11-30
hCoV-19/Denmark/DCGC-13848/2020|EPI_ISL_712429|2020-11-30
hCoV-19/Denmark/DCGC-13854/2020|EPI_ISL_713061|2020-11-30
hCoV-19/Denmark/DCGC-13855/2020|EPI_ISL_713062|2020-11-30
hCoV-19/Denmark/DCGC-13859/2020|EPI_ISL_713066|2020-11-30
hCoV-19/Denmark/DCGC-13860/2020|EPI_ISL_713067|2020-11-30
hCoV-19/Denmark/DCGC-13864/2020|EPI_ISL_713068|2020-11-30
hCoV-19/Denmark/DCGC-13866/2020|EPI_ISL_713069|2020-11-30
hCoV-19/Denmark/DCGC-13869/2020|EPI_ISL_713071|2020-11-30
hCoV-19/Denmark/DCGC-13879/2020|EPI_ISL_713079|2020-11-30
hCoV-19/Denmark/DCGC-13880/2020|EPI_ISL_713080|2020-11-30
hCoV-19/Denmark/DCGC-13882/2020|EPI_ISL_712335|2020-11-30
hCoV-19/Denmark/DCGC-13884/2020|EPI_ISL_713082|2020-11-30
hCoV-19/Denmark/DCGC-13891/2020|EPI_ISL_712426|2020-11-30
hCoV-19/Denmark/DCGC-13894/2020|EPI_ISL_713087|2020-11-30
hCoV-19/Denmark/DCGC-13903/2020|EPI_ISL_713094|2020-11-30
hCoV-19/Denmark/DCGC-13905/2020|EPI_ISL_712337|2020-11-30
hCoV-19/Denmark/DCGC-13912/2020|EPI_ISL_711446|2020-11-30
hCoV-19/Denmark/DCGC-13914/2020|EPI_ISL_711447|2020-11-30
hCoV-19/Denmark/DCGC-13916/2020|EPI_ISL_711449|2020-11-30
hCoV-19/Denmark/DCGC-13922/2020|EPI_ISL_711454|2020-11-30
hCoV-19/Denmark/DCGC-13925/2020|EPI_ISL_711456|2020-11-30
hCoV-19/Denmark/DCGC-13926/2020|EPI_ISL_711457|2020-11-30
hCoV-19/Denmark/DCGC-13932/2020|EPI_ISL_711462|2020-11-30
hCoV-19/Denmark/DCGC-13936/2020|EPI_ISL_711303|2020-11-30
hCoV-19/Denmark/DCGC-13946/2020|EPI_ISL_711399|2020-11-30
hCoV-19/Denmark/DCGC-13948/2020|EPI_ISL_711469|2020-11-30
hCoV-19/Denmark/DCGC-13952/2020|EPI_ISL_711472|2020-11-30
hCoV-19/Denmark/DCGC-13954/2020|EPI_ISL_711474|2020-11-30
hCoV-19/Denmark/DCGC-13960/2020|EPI_ISL_711477|2020-11-30
hCoV-19/Denmark/DCGC-13962/2020|EPI_ISL_711479|2020-11-30
hCoV-19/Denmark/DCGC-13965/2020|EPI_ISL_711481|2020-11-30
hCoV-19/Denmark/DCGC-13966/2020|EPI_ISL_711229|2020-11-30
hCoV-19/Denmark/DCGC-13970/2020|EPI_ISL_711484|2020-11-30
hCoV-19/Denmark/DCGC-13975/2020|EPI_ISL_711488|2020-11-30
hCoV-19/Denmark/DCGC-13977/2020|EPI_ISL_711490|2020-11-30
hCoV-19/Denmark/DCGC-13978/2020|EPI_ISL_711491|2020-11-30
hCoV-19/Denmark/DCGC-13989/2020|EPI_ISL_711499|2020-11-30
hCoV-19/Denmark/DCGC-13992/2020|EPI_ISL_711309|2020-11-30
hCoV-19/Denmark/DCGC-13993/2020|EPI_ISL_711501|2020-11-30
hCoV-19/Denmark/DCGC-13998/2020|EPI_ISL_711505|2020-11-30
hCoV-19/Denmark/DCGC-13999/2020|EPI_ISL_711506|2020-11-30
hCoV-19/Denmark/DCGC-14002/2020|EPI_ISL_711509|2020-11-30
hCoV-19/Denmark/DCGC-14016/2020|EPI_ISL_711518|2020-11-30
hCoV-19/Denmark/DCGC-14018/2020|EPI_ISL_711519|2020-11-30
hCoV-19/Denmark/DCGC-14031/2020|EPI_ISL_711384|2020-11-30
hCoV-19/Denmark/DCGC-14035/2020|EPI_ISL_711530|2020-11-30
hCoV-19/Denmark/DCGC-14036/2020|EPI_ISL_711285|2020-11-30
hCoV-19/Denmark/DCGC-14046/2020|EPI_ISL_711535|2020-11-30
hCoV-19/Denmark/DCGC-14049/2020|EPI_ISL_711315|2020-11-30
hCoV-19/Denmark/DCGC-14052/2020|EPI_ISL_711316|2020-11-30
hCoV-19/Denmark/DCGC-14053/2020|EPI_ISL_711537|2020-11-30
hCoV-19/Denmark/DCGC-14054/2020|EPI_ISL_711538|2020-11-30
hCoV-19/Denmark/DCGC-14061/2020|EPI_ISL_711543|2020-11-30
hCoV-19/Denmark/DCGC-14064/2020|EPI_ISL_711544|2020-11-30
hCoV-19/Denmark/DCGC-14066/2020|EPI_ISL_711546|2020-11-30
hCoV-19/Denmark/DCGC-14069/2020|EPI_ISL_711548|2020-11-30
hCoV-19/Denmark/DCGC-14072/2020|EPI_ISL_711550|2020-11-30
hCoV-19/Denmark/DCGC-14074/2020|EPI_ISL_711551|2020-11-30
hCoV-19/Denmark/DCGC-14076/2020|EPI_ISL_711287|2020-11-30
hCoV-19/Denmark/DCGC-14078/2020|EPI_ISL_711318|2020-11-30
hCoV-19/Denmark/DCGC-14083/2020|EPI_ISL_711555|2020-11-30
hCoV-19/Denmark/DCGC-14086/2020|EPI_ISL_711320|2020-11-30
hCoV-19/Denmark/DCGC-14087/2020|EPI_ISL_711557|2020-11-30
hCoV-19/Denmark/DCGC-14088/2020|EPI_ISL_711558|2020-11-30
hCoV-19/Denmark/DCGC-14099/2020|EPI_ISL_711567|2020-11-30
hCoV-19/Denmark/DCGC-14103/2020|EPI_ISL_711570|2020-11-30
hCoV-19/Denmark/DCGC-14104/2020|EPI_ISL_711571|2020-11-30
hCoV-19/Denmark/DCGC-14115/2020|EPI_ISL_711578|2020-11-30
hCoV-19/Denmark/DCGC-14116/2020|EPI_ISL_711389|2020-11-30
hCoV-19/Denmark/DCGC-14119/2020|EPI_ISL_711580|2020-11-30
hCoV-19/Denmark/DCGC-14122/2020|EPI_ISL_711417|2020-11-30
hCoV-19/Denmark/DCGC-14127/2020|EPI_ISL_711585|2020-11-30
hCoV-19/Denmark/DCGC-14129/2020|EPI_ISL_711586|2020-11-30
hCoV-19/Denmark/DCGC-14152/2020|EPI_ISL_711593|2020-11-30
hCoV-19/Denmark/DCGC-14155/2020|EPI_ISL_711326|2020-11-30
hCoV-19/Denmark/DCGC-14158/2020|EPI_ISL_711598|2020-11-30
hCoV-19/Denmark/DCGC-14159/2020|EPI_ISL_711435|2020-11-30
hCoV-19/Denmark/DCGC-14164/2020|EPI_ISL_711602|2020-11-30
hCoV-19/Denmark/DCGC-14170/2020|EPI_ISL_711413|2020-11-30
hCoV-19/Denmark/DCGC-14174/2020|EPI_ISL_711605|2020-11-30
hCoV-19/Denmark/DCGC-14179/2020|EPI_ISL_711608|2020-11-30
hCoV-19/Denmark/DCGC-14180/2020|EPI_ISL_711609|2020-11-30
hCoV-19/Denmark/DCGC-14189/2020|EPI_ISL_711614|2020-11-30
hCoV-19/Denmark/DCGC-14192/2020|EPI_ISL_711615|2020-11-30
hCoV-19/Denmark/DCGC-14194/2020|EPI_ISL_711617|2020-11-30
hCoV-19/Denmark/DCGC-14199/2020|EPI_ISL_711620|2020-11-30
hCoV-19/Denmark/DCGC-14200/2020|EPI_ISL_711621|2020-11-30
hCoV-19/Denmark/DCGC-14202/2020|EPI_ISL_711623|2020-11-30
hCoV-19/Denmark/DCGC-14203/2020|EPI_ISL_711624|2020-11-30
hCoV-19/Denmark/DCGC-14209/2020|EPI_ISL_711626|2020-11-30
hCoV-19/Denmark/DCGC-14210/2020|EPI_ISL_711418|2020-11-30
hCoV-19/Denmark/DCGC-14211/2020|EPI_ISL_711334|2020-11-30
hCoV-19/Denmark/DCGC-14214/2020|EPI_ISL_711629|2020-11-30
hCoV-19/Denmark/DCGC-14216/2020|EPI_ISL_711630|2020-11-30
hCoV-19/Denmark/DCGC-14220/2020|EPI_ISL_711634|2020-11-30
hCoV-19/Denmark/DCGC-14222/2020|EPI_ISL_711635|2020-11-30
hCoV-19/Denmark/DCGC-14224/2020|EPI_ISL_711636|2020-11-30
hCoV-19/Denmark/DCGC-14226/2020|EPI_ISL_711638|2020-11-30
hCoV-19/Denmark/DCGC-14228/2020|EPI_ISL_711640|2020-11-30
hCoV-19/Denmark/DCGC-14231/2020|EPI_ISL_711643|2020-11-30
hCoV-19/Denmark/DCGC-14236/2020|EPI_ISL_711646|2020-11-30
hCoV-19/Denmark/DCGC-14242/2020|EPI_ISL_711648|2020-11-30
hCoV-19/Denmark/DCGC-14247/2020|EPI_ISL_711652|2020-11-30
hCoV-19/Denmark/DCGC-14257/2020|EPI_ISL_711659|2020-11-30
hCoV-19/Denmark/DCGC-14262/2020|EPI_ISL_711339|2020-11-30
hCoV-19/Denmark/DCGC-14265/2020|EPI_ISL_711663|2020-11-30
hCoV-19/Denmark/DCGC-14267/2020|EPI_ISL_711664|2020-11-30
hCoV-19/Denmark/DCGC-14275/2020|EPI_ISL_711667|2020-11-30
hCoV-19/Denmark/DCGC-14276/2020|EPI_ISL_711668|2020-11-30
hCoV-19/Denmark/DCGC-14277/2020|EPI_ISL_711341|2020-11-30
hCoV-19/Denmark/DCGC-14281/2020|EPI_ISL_711671|2020-11-30
hCoV-19/Denmark/DCGC-14282/2020|EPI_ISL_711672|2020-11-30
hCoV-19/Denmark/DCGC-14286/2020|EPI_ISL_711343|2020-11-30
hCoV-19/Denmark/DCGC-14291/2020|EPI_ISL_711675|2020-11-30
hCoV-19/Denmark/DCGC-14293/2020|EPI_ISL_711242|2020-11-30
hCoV-19/Denmark/DCGC-14295/2020|EPI_ISL_711676|2020-11-30
hCoV-19/Denmark/DCGC-14298/2020|EPI_ISL_711679|2020-11-30
hCoV-19/Denmark/DCGC-14301/2020|EPI_ISL_711680|2020-11-30
hCoV-19/Denmark/DCGC-14304/2020|EPI_ISL_711681|2020-11-30
hCoV-19/Denmark/DCGC-14307/2020|EPI_ISL_711421|2020-11-30
hCoV-19/Denmark/DCGC-14310/2020|EPI_ISL_711686|2020-11-30
hCoV-19/Denmark/DCGC-14311/2020|EPI_ISL_711687|2020-11-30
hCoV-19/Denmark/DCGC-14314/2020|EPI_ISL_711690|2020-11-30
hCoV-19/Denmark/DCGC-14316/2020|EPI_ISL_711345|2020-11-30
hCoV-19/Denmark/DCGC-14323/2020|EPI_ISL_711694|2020-11-30
hCoV-19/Denmark/DCGC-14325/2020|EPI_ISL_711347|2020-11-30
hCoV-19/Denmark/DCGC-14326/2020|EPI_ISL_711696|2020-11-30
hCoV-19/Denmark/DCGC-14327/2020|EPI_ISL_711697|2020-11-30
hCoV-19/Denmark/DCGC-14330/2020|EPI_ISL_711403|2020-11-30
hCoV-19/Denmark/DCGC-14336/2020|EPI_ISL_711701|2020-11-30
hCoV-19/Denmark/DCGC-14339/2020|EPI_ISL_711703|2020-11-30
hCoV-19/Denmark/DCGC-14343/2020|EPI_ISL_711706|2020-11-30
hCoV-19/Denmark/DCGC-14347/2020|EPI_ISL_711709|2020-11-30
hCoV-19/Denmark/DCGC-14349/2020|EPI_ISL_711711|2020-11-30
hCoV-19/Denmark/DCGC-14350/2020|EPI_ISL_711712|2020-11-30
hCoV-19/Denmark/DCGC-14351/2020|EPI_ISL_711713|2020-11-30
hCoV-19/Denmark/DCGC-14354/2020|EPI_ISL_711715|2020-11-30
hCoV-19/Denmark/DCGC-14359/2020|EPI_ISL_711718|2020-11-30
hCoV-19/Denmark/DCGC-14363/2020|EPI_ISL_711720|2020-11-30
hCoV-19/Denmark/DCGC-14368/2020|EPI_ISL_711725|2020-11-30
hCoV-19/Denmark/DCGC-14375/2020|EPI_ISL_711729|2020-11-30
hCoV-19/Denmark/DCGC-14380/2020|EPI_ISL_711731|2020-11-30
hCoV-19/Denmark/DCGC-14387/2020|EPI_ISL_711737|2020-11-30
hCoV-19/Denmark/DCGC-14388/2020|EPI_ISL_711738|2020-11-30
hCoV-19/Denmark/DCGC-14399/2020|EPI_ISL_711744|2020-11-30
hCoV-19/Denmark/DCGC-14401/2020|EPI_ISL_711745|2020-11-30
hCoV-19/Denmark/DCGC-14402/2020|EPI_ISL_711746|2020-11-30
hCoV-19/Denmark/DCGC-14404/2020|EPI_ISL_711747|2020-11-30
hCoV-19/Denmark/DCGC-14408/2020|EPI_ISL_711750|2020-11-30
hCoV-19/Denmark/DCGC-14409/2020|EPI_ISL_711350|2020-11-30
hCoV-19/Denmark/DCGC-14412/2020|EPI_ISL_711753|2020-11-30
hCoV-19/Denmark/DCGC-14416/2020|EPI_ISL_711754|2020-11-30
hCoV-19/Denmark/DCGC-14418/2020|EPI_ISL_711756|2020-11-30
hCoV-19/Denmark/DCGC-14422/2020|EPI_ISL_711414|2020-11-30
hCoV-19/Denmark/DCGC-14431/2020|EPI_ISL_711352|2020-11-30
hCoV-19/Denmark/DCGC-14440/2020|EPI_ISL_711770|2020-11-30
hCoV-19/Denmark/DCGC-14444/2020|EPI_ISL_711433|2020-11-30
hCoV-19/Denmark/DCGC-14447/2020|EPI_ISL_711773|2020-11-30
hCoV-19/Denmark/DCGC-14452/2020|EPI_ISL_711353|2020-11-30
hCoV-19/Denmark/DCGC-14455/2020|EPI_ISL_711776|2020-11-30
hCoV-19/Denmark/DCGC-14457/2020|EPI_ISL_711778|2020-11-30
hCoV-19/Denmark/DCGC-14459/2020|EPI_ISL_711779|2020-11-30
hCoV-19/Denmark/DCGC-14461/2020|EPI_ISL_711405|2020-11-30
hCoV-19/Denmark/DCGC-14462/2020|EPI_ISL_711781|2020-11-30
hCoV-19/Denmark/DCGC-14464/2020|EPI_ISL_711783|2020-11-30
hCoV-19/Denmark/DCGC-14465/2020|EPI_ISL_711784|2020-11-30
hCoV-19/Denmark/DCGC-14466/2020|EPI_ISL_711425|2020-11-30
hCoV-19/Denmark/DCGC-14467/2020|EPI_ISL_711354|2020-11-30
hCoV-19/Denmark/DCGC-14468/2020|EPI_ISL_711785|2020-11-30
hCoV-19/Denmark/DCGC-14478/2020|EPI_ISL_711427|2020-11-30
hCoV-19/Denmark/DCGC-14480/2020|EPI_ISL_711790|2020-11-30
hCoV-19/Denmark/DCGC-14481/2020|EPI_ISL_711791|2020-11-30
hCoV-19/Denmark/DCGC-14486/2020|EPI_ISL_711793|2020-11-30
hCoV-19/Denmark/DCGC-14487/2020|EPI_ISL_711356|2020-11-30
hCoV-19/Denmark/DCGC-14489/2020|EPI_ISL_711253|2020-11-30
hCoV-19/Denmark/DCGC-14490/2020|EPI_ISL_711795|2020-11-30
hCoV-19/Denmark/DCGC-14498/2020|EPI_ISL_711798|2020-11-30
hCoV-19/Denmark/DCGC-14500/2020|EPI_ISL_711357|2020-11-30
hCoV-19/Denmark/DCGC-14502/2020|EPI_ISL_711801|2020-11-30
hCoV-19/Denmark/DCGC-14503/2020|EPI_ISL_711386|2020-11-30
hCoV-19/Denmark/DCGC-14507/2020|EPI_ISL_711805|2020-11-30
hCoV-19/Denmark/DCGC-14510/2020|EPI_ISL_711267|2020-11-30
hCoV-19/Denmark/DCGC-1451/2020|EPI_ISL_618092|2020-06-08
hCoV-19/Denmark/DCGC-14513/2020|EPI_ISL_711810|2020-11-30
hCoV-19/Denmark/DCGC-14514/2020|EPI_ISL_711811|2020-11-30
hCoV-19/Denmark/DCGC-14519/2020|EPI_ISL_711815|2020-11-30
hCoV-19/Denmark/DCGC-14521/2020|EPI_ISL_711358|2020-11-30
hCoV-19/Denmark/DCGC-1452/2020|EPI_ISL_618094|2020-06-08
hCoV-19/Denmark/DCGC-14525/2020|EPI_ISL_711818|2020-11-30
hCoV-19/Denmark/DCGC-1453/2020|EPI_ISL_618006|2020-06-01
hCoV-19/Denmark/DCGC-14532/2020|EPI_ISL_711821|2020-11-30
hCoV-19/Denmark/DCGC-14537/2020|EPI_ISL_711824|2020-11-30
hCoV-19/Denmark/DCGC-14541/2020|EPI_ISL_711827|2020-11-30
hCoV-19/Denmark/DCGC-14550/2020|EPI_ISL_711832|2020-11-30
hCoV-19/Denmark/DCGC-14553/2020|EPI_ISL_711835|2020-11-30
hCoV-19/Denmark/DCGC-14557/2020|EPI_ISL_711838|2020-11-30
hCoV-19/Denmark/DCGC-14565/2020|EPI_ISL_711294|2020-11-30
hCoV-19/Denmark/DCGC-14566/2020|EPI_ISL_711841|2020-11-30
hCoV-19/Denmark/DCGC-14567/2020|EPI_ISL_711842|2020-11-30
hCoV-19/Denmark/DCGC-14569/2020|EPI_ISL_711843|2020-11-30
hCoV-19/Denmark/DCGC-14575/2020|EPI_ISL_711848|2020-11-30
hCoV-19/Denmark/DCGC-14578/2020|EPI_ISL_711295|2020-11-23
hCoV-19/Denmark/DCGC-14581/2020|EPI_ISL_711852|2020-11-23
hCoV-19/Denmark/DCGC-14586/2020|EPI_ISL_711857|2020-11-23
hCoV-19/Denmark/DCGC-14589/2020|EPI_ISL_711860|2020-11-23
hCoV-19/Denmark/DCGC-14594/2020|EPI_ISL_711256|2020-11-23
hCoV-19/Denmark/DCGC-14595/2020|EPI_ISL_711864|2020-11-23
hCoV-19/Denmark/DCGC-14598/2020|EPI_ISL_711866|2020-11-23
hCoV-19/Denmark/DCGC-14603/2020|EPI_ISL_711407|2020-11-23
hCoV-19/Denmark/DCGC-14605/2020|EPI_ISL_711397|2020-11-23
hCoV-19/Denmark/DCGC-14612/2020|EPI_ISL_711871|2020-11-23
hCoV-19/Denmark/DCGC-14614/2020|EPI_ISL_711362|2020-11-23
hCoV-19/Denmark/DCGC-14623/2020|EPI_ISL_711876|2020-11-23
hCoV-19/Denmark/DCGC-14624/2020|EPI_ISL_711363|2020-11-23
hCoV-19/Denmark/DCGC-14626/2020|EPI_ISL_711364|2020-11-23
hCoV-19/Denmark/DCGC-1463/2020|EPI_ISL_622272|2020-06-15
hCoV-19/Denmark/DCGC-14633/2020|EPI_ISL_711882|2020-11-23
hCoV-19/Denmark/DCGC-14644/2020|EPI_ISL_711391|2020-11-23
hCoV-19/Denmark/DCGC-14649/2020|EPI_ISL_711297|2020-11-23
hCoV-19/Denmark/DCGC-14659/2020|EPI_ISL_711429|2020-11-23
hCoV-19/Denmark/DCGC-14671/2020|EPI_ISL_711440|2020-11-23
hCoV-19/Denmark/DCGC-14674/2020|EPI_ISL_711903|2020-11-23
hCoV-19/Denmark/DCGC-14686/2020|EPI_ISL_711911|2020-11-23
hCoV-19/Denmark/DCGC-14691/2020|EPI_ISL_711912|2020-11-23
hCoV-19/Denmark/DCGC-14693/2020|EPI_ISL_711914|2020-11-23
hCoV-19/Denmark/DCGC-14695/2020|EPI_ISL_711395|2020-11-23
hCoV-19/Denmark/DCGC-14699/2020|EPI_ISL_711916|2020-11-23
hCoV-19/Denmark/DCGC-14700/2020|EPI_ISL_711917|2020-11-23
hCoV-19/Denmark/DCGC-14701/2020|EPI_ISL_711442|2020-11-23
hCoV-19/Denmark/DCGC-14703/2020|EPI_ISL_711444|2020-11-23
hCoV-19/Denmark/DCGC-14709/2020|EPI_ISL_711922|2020-11-23
hCoV-19/Denmark/DCGC-14710/2020|EPI_ISL_711923|2020-11-23
hCoV-19/Denmark/DCGC-14715/2020|EPI_ISL_711926|2020-11-23
hCoV-19/Denmark/DCGC-14719/2020|EPI_ISL_711263|2020-11-23
hCoV-19/Denmark/DCGC-14720/2020|EPI_ISL_711930|2020-11-23
hCoV-19/Denmark/DCGC-14725/2020|EPI_ISL_711934|2020-11-23
hCoV-19/Denmark/DCGC-14726/2020|EPI_ISL_711935|2020-11-23
hCoV-19/Denmark/DCGC-14732/2020|EPI_ISL_711940|2020-11-23
hCoV-19/Denmark/DCGC-14737/2020|EPI_ISL_711272|2020-11-23
hCoV-19/Denmark/DCGC-14739/2020|EPI_ISL_711946|2020-11-23
hCoV-19/Denmark/DCGC-14742/2020|EPI_ISL_711948|2020-11-23
hCoV-19/Denmark/DCGC-14744/2020|EPI_ISL_711950|2020-11-23
hCoV-19/Denmark/DCGC-14749/2020|EPI_ISL_711954|2020-11-23
hCoV-19/Denmark/DCGC-14751/2020|EPI_ISL_711956|2020-11-23
hCoV-19/Denmark/DCGC-1475/2020|EPI_ISL_622268|2020-06-22
hCoV-19/Denmark/DCGC-14754/2020|EPI_ISL_711957|2020-11-23
hCoV-19/Denmark/DCGC-14755/2020|EPI_ISL_711958|2020-11-23
hCoV-19/Denmark/DCGC-14756/2020|EPI_ISL_711368|2020-11-23
hCoV-19/Denmark/DCGC-14762/2020|EPI_ISL_711961|2020-11-23
hCoV-19/Denmark/DCGC-14768/2020|EPI_ISL_711965|2020-11-23
hCoV-19/Denmark/DCGC-14777/2020|EPI_ISL_711973|2020-11-23
hCoV-19/Denmark/DCGC-14783/2020|EPI_ISL_711371|2020-11-23
hCoV-19/Denmark/DCGC-14784/2020|EPI_ISL_711978|2020-11-23
hCoV-19/Denmark/DCGC-14787/2020|EPI_ISL_711981|2020-11-23
hCoV-19/Denmark/DCGC-14789/2020|EPI_ISL_711982|2020-11-23
hCoV-19/Denmark/DCGC-14791/2020|EPI_ISL_711984|2020-11-23
hCoV-19/Denmark/DCGC-1479/2020|EPI_ISL_618103|2020-06-15
hCoV-19/Denmark/DCGC-14792/2020|EPI_ISL_711985|2020-11-23
hCoV-19/Denmark/DCGC-14794/2020|EPI_ISL_711987|2020-11-23
hCoV-19/Denmark/DCGC-14795/2020|EPI_ISL_711988|2020-11-23
hCoV-19/Denmark/DCGC-14799/2020|EPI_ISL_711990|2020-11-23
hCoV-19/Denmark/DCGC-14800/2020|EPI_ISL_711991|2020-11-23
hCoV-19/Denmark/DCGC-14801/2020|EPI_ISL_711992|2020-11-23
hCoV-19/Denmark/DCGC-14803/2020|EPI_ISL_711994|2020-11-23
hCoV-19/Denmark/DCGC-14804/2020|EPI_ISL_711995|2020-11-23
hCoV-19/Denmark/DCGC-14805/2020|EPI_ISL_711996|2020-11-23
hCoV-19/Denmark/DCGC-14806/2020|EPI_ISL_711997|2020-11-23
hCoV-19/Denmark/DCGC-14807/2020|EPI_ISL_711998|2020-11-23
hCoV-19/Denmark/DCGC-14812/2020|EPI_ISL_712001|2020-11-23
hCoV-19/Denmark/DCGC-1482/2020|EPI_ISL_618100|2020-06-01
hCoV-19/Denmark/DCGC-14823/2020|EPI_ISL_712010|2020-11-23
hCoV-19/Denmark/DCGC-14825/2020|EPI_ISL_712011|2020-11-23
hCoV-19/Denmark/DCGC-14828/2020|EPI_ISL_712012|2020-11-23
hCoV-19/Denmark/DCGC-14831/2020|EPI_ISL_712014|2020-11-23
hCoV-19/Denmark/DCGC-14832/2020|EPI_ISL_712015|2020-11-23
hCoV-19/Denmark/DCGC-14836/2020|EPI_ISL_712017|2020-11-23
hCoV-19/Denmark/DCGC-14837/2020|EPI_ISL_712018|2020-11-23
hCoV-19/Denmark/DCGC-14839/2020|EPI_ISL_711396|2020-11-23
hCoV-19/Denmark/DCGC-14840/2020|EPI_ISL_712019|2020-11-23
hCoV-19/Denmark/DCGC-14841/2020|EPI_ISL_712020|2020-11-23
hCoV-19/Denmark/DCGC-14842/2020|EPI_ISL_711376|2020-11-23
hCoV-19/Denmark/DCGC-14843/2020|EPI_ISL_712021|2020-11-23
hCoV-19/Denmark/DCGC-14863/2020|EPI_ISL_712035|2020-11-23
hCoV-19/Denmark/DCGC-14865/2020|EPI_ISL_712037|2020-11-23
hCoV-19/Denmark/DCGC-14868/2020|EPI_ISL_712040|2020-11-23
hCoV-19/Denmark/DCGC-14874/2020|EPI_ISL_712041|2020-11-23
hCoV-19/Denmark/DCGC-14875/2020|EPI_ISL_712042|2020-11-23
hCoV-19/Denmark/DCGC-14884/2020|EPI_ISL_711380|2020-11-23
hCoV-19/Denmark/DCGC-14885/2020|EPI_ISL_712045|2020-11-23
hCoV-19/Denmark/DCGC-14886/2020|EPI_ISL_711381|2020-11-23
hCoV-19/Denmark/DCGC-14891/2020|EPI_ISL_712050|2020-11-23
hCoV-19/Denmark/DCGC-14893/2020|EPI_ISL_711430|2020-11-23
hCoV-19/Denmark/DCGC-14897/2020|EPI_ISL_712054|2020-11-23
hCoV-19/Denmark/DCGC-14906/2020|EPI_ISL_712058|2020-11-23
hCoV-19/Denmark/DCGC-14908/2020|EPI_ISL_712059|2020-11-23
hCoV-19/Denmark/DCGC-14915/2020|EPI_ISL_713516|2020-11-23
hCoV-19/Denmark/DCGC-14920/2020|EPI_ISL_713521|2020-11-23
hCoV-19/Denmark/DCGC-14931/2020|EPI_ISL_713529|2020-11-23
hCoV-19/Denmark/DCGC-14933/2020|EPI_ISL_713491|2020-11-23
hCoV-19/Denmark/DCGC-14944/2020|EPI_ISL_713537|2020-11-23
hCoV-19/Denmark/DCGC-14946/2020|EPI_ISL_713538|2020-11-23
hCoV-19/Denmark/DCGC-14947/2020|EPI_ISL_713539|2020-11-23
hCoV-19/Denmark/DCGC-14949/2020|EPI_ISL_713540|2020-11-23
hCoV-19/Denmark/DCGC-14955/2020|EPI_ISL_713546|2020-11-23
hCoV-19/Denmark/DCGC-14959/2020|EPI_ISL_713548|2020-11-23
hCoV-19/Denmark/DCGC-14961/2020|EPI_ISL_713550|2020-11-23
hCoV-19/Denmark/DCGC-14970/2020|EPI_ISL_713315|2020-11-23
hCoV-19/Denmark/DCGC-14976/2020|EPI_ISL_713439|2020-11-23
hCoV-19/Denmark/DCGC-1498/2020|EPI_ISL_617982|2020-06-01
hCoV-19/Denmark/DCGC-14982/2020|EPI_ISL_713560|2020-11-23
hCoV-19/Denmark/DCGC-14983/2020|EPI_ISL_713274|2020-11-23
hCoV-19/Denmark/DCGC-14987/2020|EPI_ISL_713564|2020-11-23
hCoV-19/Denmark/DCGC-14989/2020|EPI_ISL_713336|2020-11-23
hCoV-19/Denmark/DCGC-14990/2020|EPI_ISL_713566|2020-11-23
hCoV-19/Denmark/DCGC-14991/2020|EPI_ISL_713337|2020-11-23
hCoV-19/Denmark/DCGC-14997/2020|EPI_ISL_713569|2020-11-23
hCoV-19/Denmark/DCGC-14998/2020|EPI_ISL_713481|2020-11-23
hCoV-19/Denmark/DCGC-1500/2020|EPI_ISL_617984|2020-06-01
hCoV-19/Denmark/DCGC-15008/2020|EPI_ISL_713576|2020-11-23
hCoV-19/Denmark/DCGC-15009/2020|EPI_ISL_713577|2020-11-23
hCoV-19/Denmark/DCGC-15011/2020|EPI_ISL_713578|2020-11-23
hCoV-19/Denmark/DCGC-1501/2020|EPI_ISL_618117|2020-06-15
hCoV-19/Denmark/DCGC-15015/2020|EPI_ISL_713493|2020-11-23
hCoV-19/Denmark/DCGC-15018/2020|EPI_ISL_713581|2020-11-23
hCoV-19/Denmark/DCGC-15020/2020|EPI_ISL_713582|2020-11-23
hCoV-19/Denmark/DCGC-15021/2020|EPI_ISL_713583|2020-11-23
hCoV-19/Denmark/DCGC-15022/2020|EPI_ISL_713584|2020-11-23
hCoV-19/Denmark/DCGC-15026/2020|EPI_ISL_713588|2020-11-23
hCoV-19/Denmark/DCGC-15027/2020|EPI_ISL_713589|2020-11-23
hCoV-19/Denmark/DCGC-15028/2020|EPI_ISL_713590|2020-11-23
hCoV-19/Denmark/DCGC-15037/2020|EPI_ISL_713597|2020-11-23
hCoV-19/Denmark/DCGC-15039/2020|EPI_ISL_713599|2020-11-23
hCoV-19/Denmark/DCGC-15041/2020|EPI_ISL_713600|2020-11-23
hCoV-19/Denmark/DCGC-15049/2020|EPI_ISL_713342|2020-11-23
hCoV-19/Denmark/DCGC-15051/2020|EPI_ISL_713605|2020-11-23
hCoV-19/Denmark/DCGC-1505/2020|EPI_ISL_618108|2020-06-15
hCoV-19/Denmark/DCGC-15053/2020|EPI_ISL_713343|2020-11-23
hCoV-19/Denmark/DCGC-15055/2020|EPI_ISL_713344|2020-11-23
hCoV-19/Denmark/DCGC-1506/2020|EPI_ISL_618109|2020-06-15
hCoV-19/Denmark/DCGC-15062/2020|EPI_ISL_713345|2020-11-23
hCoV-19/Denmark/DCGC-15065/2020|EPI_ISL_713613|2020-11-23
hCoV-19/Denmark/DCGC-15067/2020|EPI_ISL_713614|2020-11-23
hCoV-19/Denmark/DCGC-15068/2020|EPI_ISL_713615|2020-11-23
hCoV-19/Denmark/DCGC-15070/2020|EPI_ISL_713617|2020-11-23
hCoV-19/Denmark/DCGC-1507/2020|EPI_ISL_618110|2020-06-15
hCoV-19/Denmark/DCGC-15072/2020|EPI_ISL_713317|2020-11-23
hCoV-19/Denmark/DCGC-15079/2020|EPI_ISL_713278|2020-11-23
hCoV-19/Denmark/DCGC-15080/2020|EPI_ISL_713623|2020-11-23
hCoV-19/Denmark/DCGC-1508/2020|EPI_ISL_618111|2020-06-15
hCoV-19/Denmark/DCGC-15083/2020|EPI_ISL_713624|2020-11-23
hCoV-19/Denmark/DCGC-15091/2020|EPI_ISL_713349|2020-11-23
hCoV-19/Denmark/DCGC-1509/2020|EPI_ISL_618112|2020-06-15
hCoV-19/Denmark/DCGC-15092/2020|EPI_ISL_713350|2020-11-23
hCoV-19/Denmark/DCGC-15093/2020|EPI_ISL_713318|2020-11-23
hCoV-19/Denmark/DCGC-15094/2020|EPI_ISL_713626|2020-11-23
hCoV-19/Denmark/DCGC-15100/2020|EPI_ISL_713630|2020-11-23
hCoV-19/Denmark/DCGC-15101/2020|EPI_ISL_713631|2020-11-23
hCoV-19/Denmark/DCGC-15102/2020|EPI_ISL_713632|2020-11-23
hCoV-19/Denmark/DCGC-15105/2020|EPI_ISL_713351|2020-11-23
hCoV-19/Denmark/DCGC-15107/2020|EPI_ISL_713634|2020-11-23
hCoV-19/Denmark/DCGC-15110/2020|EPI_ISL_713352|2020-11-23
hCoV-19/Denmark/DCGC-1511/2020|EPI_ISL_618114|2020-06-15
hCoV-19/Denmark/DCGC-15115/2020|EPI_ISL_713640|2020-11-23
hCoV-19/Denmark/DCGC-15118/2020|EPI_ISL_713319|2020-11-23
hCoV-19/Denmark/DCGC-1512/2020|EPI_ISL_618115|2020-06-15
hCoV-19/Denmark/DCGC-15123/2020|EPI_ISL_713356|2020-11-23
hCoV-19/Denmark/DCGC-15124/2020|EPI_ISL_713642|2020-11-23
hCoV-19/Denmark/DCGC-15127/2020|EPI_ISL_713644|2020-11-23
hCoV-19/Denmark/DCGC-15132/2020|EPI_ISL_713648|2020-11-23
hCoV-19/Denmark/DCGC-15133/2020|EPI_ISL_713649|2020-11-23
hCoV-19/Denmark/DCGC-15136/2020|EPI_ISL_713651|2020-11-23
hCoV-19/Denmark/DCGC-15146/2020|EPI_ISL_713658|2020-11-23
hCoV-19/Denmark/DCGC-15156/2020|EPI_ISL_713664|2020-11-23
hCoV-19/Denmark/DCGC-15159/2020|EPI_ISL_713320|2020-11-23
hCoV-19/Denmark/DCGC-15161/2020|EPI_ISL_713667|2020-11-23
hCoV-19/Denmark/DCGC-1516/2020|EPI_ISL_618120|2020-06-01
hCoV-19/Denmark/DCGC-15167/2020|EPI_ISL_713283|2020-11-23
hCoV-19/Denmark/DCGC-15169/2020|EPI_ISL_713671|2020-11-23
hCoV-19/Denmark/DCGC-15174/2020|EPI_ISL_713674|2020-11-23
hCoV-19/Denmark/DCGC-15176/2020|EPI_ISL_713676|2020-11-23
hCoV-19/Denmark/DCGC-15177/2020|EPI_ISL_713482|2020-11-23
hCoV-19/Denmark/DCGC-15183/2020|EPI_ISL_713495|2020-11-23
hCoV-19/Denmark/DCGC-15185/2020|EPI_ISL_713681|2020-11-23
hCoV-19/Denmark/DCGC-15189/2020|EPI_ISL_713683|2020-11-23
hCoV-19/Denmark/DCGC-15191/2020|EPI_ISL_713684|2020-11-23
hCoV-19/Denmark/DCGC-15197/2020|EPI_ISL_713433|2020-11-23
hCoV-19/Denmark/DCGC-15201/2020|EPI_ISL_713690|2020-11-23
hCoV-19/Denmark/DCGC-1520/2020|EPI_ISL_618124|2020-06-08
hCoV-19/Denmark/DCGC-15204/2020|EPI_ISL_713359|2020-11-23
hCoV-19/Denmark/DCGC-15209/2020|EPI_ISL_713361|2020-11-23
hCoV-19/Denmark/DCGC-15212/2020|EPI_ISL_713697|2020-11-23
hCoV-19/Denmark/DCGC-15213/2020|EPI_ISL_713442|2020-11-23
hCoV-19/Denmark/DCGC-15214/2020|EPI_ISL_713698|2020-11-23
hCoV-19/Denmark/DCGC-15215/2020|EPI_ISL_713699|2020-11-23
hCoV-19/Denmark/DCGC-15218/2020|EPI_ISL_713701|2020-11-23
hCoV-19/Denmark/DCGC-15221/2020|EPI_ISL_713704|2020-11-23
hCoV-19/Denmark/DCGC-15222/2020|EPI_ISL_713705|2020-11-23
hCoV-19/Denmark/DCGC-15225/2020|EPI_ISL_713707|2020-11-23
hCoV-19/Denmark/DCGC-15227/2020|EPI_ISL_713708|2020-11-23
hCoV-19/Denmark/DCGC-15234/2020|EPI_ISL_713713|2020-11-23
hCoV-19/Denmark/DCGC-15238/2020|EPI_ISL_713469|2020-11-23
hCoV-19/Denmark/DCGC-15239/2020|EPI_ISL_713715|2020-11-23
hCoV-19/Denmark/DCGC-1524/2020|EPI_ISL_618128|2020-06-08
hCoV-19/Denmark/DCGC-15243/2020|EPI_ISL_713363|2020-11-23
hCoV-19/Denmark/DCGC-15244/2020|EPI_ISL_713364|2020-11-23
hCoV-19/Denmark/DCGC-15245/2020|EPI_ISL_713478|2020-11-23
hCoV-19/Denmark/DCGC-15246/2020|EPI_ISL_713443|2020-11-23
hCoV-19/Denmark/DCGC-15250/2020|EPI_ISL_713321|2020-11-23
hCoV-19/Denmark/DCGC-15251/2020|EPI_ISL_713720|2020-11-23
hCoV-19/Denmark/DCGC-1525/2020|EPI_ISL_618129|2020-06-08
hCoV-19/Denmark/DCGC-15254/2020|EPI_ISL_713722|2020-11-23
hCoV-19/Denmark/DCGC-15255/2020|EPI_ISL_713723|2020-11-23
hCoV-19/Denmark/DCGC-1526/2020|EPI_ISL_618130|2020-06-08
hCoV-19/Denmark/DCGC-15263/2020|EPI_ISL_713270|2020-11-23
hCoV-19/Denmark/DCGC-15265/2020|EPI_ISL_713294|2020-11-23
hCoV-19/Denmark/DCGC-15267/2020|EPI_ISL_713732|2020-11-23
hCoV-19/Denmark/DCGC-15274/2020|EPI_ISL_713737|2020-11-23
hCoV-19/Denmark/DCGC-15283/2020|EPI_ISL_713741|2020-11-23
hCoV-19/Denmark/DCGC-15285/2020|EPI_ISL_713743|2020-11-23
hCoV-19/Denmark/DCGC-15289/2020|EPI_ISL_713744|2020-11-23
hCoV-19/Denmark/DCGC-15293/2020|EPI_ISL_713367|2020-11-23
hCoV-19/Denmark/DCGC-15303/2020|EPI_ISL_713368|2020-11-23
hCoV-19/Denmark/DCGC-15304/2020|EPI_ISL_713753|2020-11-23
hCoV-19/Denmark/DCGC-15308/2020|EPI_ISL_713498|2020-11-23
hCoV-19/Denmark/DCGC-15310/2020|EPI_ISL_713756|2020-11-23
hCoV-19/Denmark/DCGC-15311/2020|EPI_ISL_713757|2020-11-23
hCoV-19/Denmark/DCGC-1531/2020|EPI_ISL_618135|2020-06-08
hCoV-19/Denmark/DCGC-15312/2020|EPI_ISL_713758|2020-11-23
hCoV-19/Denmark/DCGC-15319/2020|EPI_ISL_713425|2020-11-23
hCoV-19/Denmark/DCGC-1532/2020|EPI_ISL_618136|2020-06-08
hCoV-19/Denmark/DCGC-15322/2020|EPI_ISL_713764|2020-11-23
hCoV-19/Denmark/DCGC-15325/2020|EPI_ISL_713431|2020-11-23
hCoV-19/Denmark/DCGC-15327/2020|EPI_ISL_713370|2020-11-23
hCoV-19/Denmark/DCGC-15334/2020|EPI_ISL_713480|2020-11-23
hCoV-19/Denmark/DCGC-15340/2020|EPI_ISL_713772|2020-11-23
hCoV-19/Denmark/DCGC-15342/2020|EPI_ISL_713774|2020-11-23
hCoV-19/Denmark/DCGC-15343/2020|EPI_ISL_713775|2020-11-23
hCoV-19/Denmark/DCGC-15355/2020|EPI_ISL_713374|2020-11-23
hCoV-19/Denmark/DCGC-15365/2020|EPI_ISL_713484|2020-11-23
hCoV-19/Denmark/DCGC-15366/2020|EPI_ISL_713785|2020-11-23
hCoV-19/Denmark/DCGC-1537/2020|EPI_ISL_617989|2020-06-01
hCoV-19/Denmark/DCGC-15372/2020|EPI_ISL_713376|2020-11-23
hCoV-19/Denmark/DCGC-15373/2020|EPI_ISL_713788|2020-11-23
hCoV-19/Denmark/DCGC-15376/2020|EPI_ISL_713789|2020-11-23
hCoV-19/Denmark/DCGC-15378/2020|EPI_ISL_713791|2020-11-23
hCoV-19/Denmark/DCGC-15379/2020|EPI_ISL_713792|2020-11-23
hCoV-19/Denmark/DCGC-15382/2020|EPI_ISL_713377|2020-11-23
hCoV-19/Denmark/DCGC-15383/2020|EPI_ISL_713793|2020-11-23
hCoV-19/Denmark/DCGC-15386/2020|EPI_ISL_713796|2020-11-23
hCoV-19/Denmark/DCGC-15388/2020|EPI_ISL_713798|2020-11-23
hCoV-19/Denmark/DCGC-15390/2020|EPI_ISL_713426|2020-11-23
hCoV-19/Denmark/DCGC-15391/2020|EPI_ISL_713445|2020-11-23
hCoV-19/Denmark/DCGC-15394/2020|EPI_ISL_713800|2020-11-23
hCoV-19/Denmark/DCGC-15399/2020|EPI_ISL_713803|2020-11-23
hCoV-19/Denmark/DCGC-15403/2020|EPI_ISL_713470|2020-11-23
hCoV-19/Denmark/DCGC-15407/2020|EPI_ISL_713379|2020-11-23
hCoV-19/Denmark/DCGC-15411/2020|EPI_ISL_713810|2020-11-23
hCoV-19/Denmark/DCGC-15412/2020|EPI_ISL_713811|2020-11-23
hCoV-19/Denmark/DCGC-15417/2020|EPI_ISL_713815|2020-11-23
hCoV-19/Denmark/DCGC-15423/2020|EPI_ISL_713820|2020-11-23
hCoV-19/Denmark/DCGC-15425/2020|EPI_ISL_713821|2020-11-23
hCoV-19/Denmark/DCGC-15426/2020|EPI_ISL_713822|2020-11-23
hCoV-19/Denmark/DCGC-15429/2020|EPI_ISL_713823|2020-11-23
hCoV-19/Denmark/DCGC-15431/2020|EPI_ISL_713502|2020-11-23
hCoV-19/Denmark/DCGC-15435/2020|EPI_ISL_713826|2020-11-23
hCoV-19/Denmark/DCGC-15439/2020|EPI_ISL_713827|2020-11-23
hCoV-19/Denmark/DCGC-15442/2020|EPI_ISL_713381|2020-11-23
hCoV-19/Denmark/DCGC-15445/2020|EPI_ISL_713382|2020-11-23
hCoV-19/Denmark/DCGC-15446/2020|EPI_ISL_713479|2020-11-23
hCoV-19/Denmark/DCGC-1545/2020|EPI_ISL_617966|2020-06-01
hCoV-19/Denmark/DCGC-15461/2020|EPI_ISL_713836|2020-11-23
hCoV-19/Denmark/DCGC-15468/2020|EPI_ISL_713385|2020-11-23
hCoV-19/Denmark/DCGC-15470/2020|EPI_ISL_713322|2020-11-23
hCoV-19/Denmark/DCGC-15471/2020|EPI_ISL_713842|2020-11-23
hCoV-19/Denmark/DCGC-15473/2020|EPI_ISL_713843|2020-11-23
hCoV-19/Denmark/DCGC-15476/2020|EPI_ISL_713845|2020-11-23
hCoV-19/Denmark/DCGC-15481/2020|EPI_ISL_713847|2020-11-23
hCoV-19/Denmark/DCGC-15483/2020|EPI_ISL_713848|2020-11-23
hCoV-19/Denmark/DCGC-15489/2020|EPI_ISL_713851|2020-11-23
hCoV-19/Denmark/DCGC-15491/2020|EPI_ISL_713852|2020-11-23
hCoV-19/Denmark/DCGC-15493/2020|EPI_ISL_713388|2020-11-23
hCoV-19/Denmark/DCGC-15495/2020|EPI_ISL_713853|2020-11-23
hCoV-19/Denmark/DCGC-15496/2020|EPI_ISL_713854|2020-11-23
hCoV-19/Denmark/DCGC-15520/2020|EPI_ISL_713448|2020-11-23
hCoV-19/Denmark/DCGC-15523/2020|EPI_ISL_713867|2020-11-23
hCoV-19/Denmark/DCGC-15525/2020|EPI_ISL_713869|2020-11-23
hCoV-19/Denmark/DCGC-15529/2020|EPI_ISL_713872|2020-11-23
hCoV-19/Denmark/DCGC-15536/2020|EPI_ISL_713877|2020-11-23
hCoV-19/Denmark/DCGC-15537/2020|EPI_ISL_713878|2020-11-23
hCoV-19/Denmark/DCGC-15540/2020|EPI_ISL_713391|2020-11-23
hCoV-19/Denmark/DCGC-15544/2020|EPI_ISL_713880|2020-11-23
hCoV-19/Denmark/DCGC-15546/2020|EPI_ISL_713882|2020-11-23
hCoV-19/Denmark/DCGC-15547/2020|EPI_ISL_713883|2020-11-23
hCoV-19/Denmark/DCGC-15550/2020|EPI_ISL_713885|2020-11-23
hCoV-19/Denmark/DCGC-15551/2020|EPI_ISL_713886|2020-11-23
hCoV-19/Denmark/DCGC-15553/2020|EPI_ISL_713393|2020-11-23
hCoV-19/Denmark/DCGC-15554/2020|EPI_ISL_713888|2020-11-23
hCoV-19/Denmark/DCGC-15559/2020|EPI_ISL_713892|2020-11-23
hCoV-19/Denmark/DCGC-15561/2020|EPI_ISL_713894|2020-11-23
hCoV-19/Denmark/DCGC-15566/2020|EPI_ISL_713898|2020-11-23
hCoV-19/Denmark/DCGC-15567/2020|EPI_ISL_713394|2020-11-23
hCoV-19/Denmark/DCGC-15572/2020|EPI_ISL_713395|2020-11-23
hCoV-19/Denmark/DCGC-15582/2020|EPI_ISL_713907|2020-11-23
hCoV-19/Denmark/DCGC-15590/2020|EPI_ISL_713911|2020-11-23
hCoV-19/Denmark/DCGC-15595/2020|EPI_ISL_713323|2020-11-23
hCoV-19/Denmark/DCGC-15604/2020|EPI_ISL_713918|2020-11-23
hCoV-19/Denmark/DCGC-15608/2020|EPI_ISL_713919|2020-11-23
hCoV-19/Denmark/DCGC-15609/2020|EPI_ISL_713428|2020-11-23
hCoV-19/Denmark/DCGC-15611/2020|EPI_ISL_713921|2020-11-23
hCoV-19/Denmark/DCGC-15613/2020|EPI_ISL_713923|2020-11-23
hCoV-19/Denmark/DCGC-15621/2020|EPI_ISL_713927|2020-11-23
hCoV-19/Denmark/DCGC-15622/2020|EPI_ISL_713489|2020-11-23
hCoV-19/Denmark/DCGC-15629/2020|EPI_ISL_713931|2020-11-23
hCoV-19/Denmark/DCGC-15639/2020|EPI_ISL_713402|2020-11-23
hCoV-19/Denmark/DCGC-15640/2020|EPI_ISL_713935|2020-11-23
hCoV-19/Denmark/DCGC-15650/2020|EPI_ISL_713939|2020-11-23
hCoV-19/Denmark/DCGC-15653/2020|EPI_ISL_713941|2020-11-23
hCoV-19/Denmark/DCGC-15654/2020|EPI_ISL_713942|2020-11-23
hCoV-19/Denmark/DCGC-15658/2020|EPI_ISL_713944|2020-11-23
hCoV-19/Denmark/DCGC-15659/2020|EPI_ISL_713945|2020-11-23
hCoV-19/Denmark/DCGC-15662/2020|EPI_ISL_713947|2020-11-23
hCoV-19/Denmark/DCGC-15664/2020|EPI_ISL_713949|2020-11-23
hCoV-19/Denmark/DCGC-15665/2020|EPI_ISL_713950|2020-11-23
hCoV-19/Denmark/DCGC-15667/2020|EPI_ISL_713952|2020-11-23
hCoV-19/Denmark/DCGC-15673/2020|EPI_ISL_713955|2020-11-23
hCoV-19/Denmark/DCGC-15675/2020|EPI_ISL_713404|2020-11-23
hCoV-19/Denmark/DCGC-15677/2020|EPI_ISL_713506|2020-11-23
hCoV-19/Denmark/DCGC-15678/2020|EPI_ISL_713290|2020-11-23
hCoV-19/Denmark/DCGC-15682/2020|EPI_ISL_713452|2020-11-23
hCoV-19/Denmark/DCGC-15683/2020|EPI_ISL_713961|2020-11-23
hCoV-19/Denmark/DCGC-15688/2020|EPI_ISL_713965|2020-11-23
hCoV-19/Denmark/DCGC-15692/2020|EPI_ISL_713325|2020-11-23
hCoV-19/Denmark/DCGC-15693/2020|EPI_ISL_713507|2020-11-23
hCoV-19/Denmark/DCGC-15694/2020|EPI_ISL_713967|2020-11-23
hCoV-19/Denmark/DCGC-15695/2020|EPI_ISL_713968|2020-11-23
hCoV-19/Denmark/DCGC-15696/2020|EPI_ISL_713969|2020-11-23
hCoV-19/Denmark/DCGC-15702/2020|EPI_ISL_713405|2020-11-23
hCoV-19/Denmark/DCGC-15704/2020|EPI_ISL_713406|2020-11-23
hCoV-19/Denmark/DCGC-15707/2020|EPI_ISL_713974|2020-11-23
hCoV-19/Denmark/DCGC-15708/2020|EPI_ISL_713407|2020-11-23
hCoV-19/Denmark/DCGC-15710/2020|EPI_ISL_713975|2020-11-23
hCoV-19/Denmark/DCGC-15712/2020|EPI_ISL_713976|2020-11-23
hCoV-19/Denmark/DCGC-15715/2020|EPI_ISL_713977|2020-11-23
hCoV-19/Denmark/DCGC-15717/2020|EPI_ISL_713979|2020-11-23
hCoV-19/Denmark/DCGC-15718/2020|EPI_ISL_713980|2020-11-23
hCoV-19/Denmark/DCGC-15723/2020|EPI_ISL_713508|2020-11-23
hCoV-19/Denmark/DCGC-15725/2020|EPI_ISL_713983|2020-11-23
hCoV-19/Denmark/DCGC-15726/2020|EPI_ISL_713984|2020-11-23
hCoV-19/Denmark/DCGC-15727/2020|EPI_ISL_713985|2020-11-23
hCoV-19/Denmark/DCGC-15728/2020|EPI_ISL_713476|2020-11-23
hCoV-19/Denmark/DCGC-15729/2020|EPI_ISL_713986|2020-11-23
hCoV-19/Denmark/DCGC-15734/2020|EPI_ISL_713988|2020-11-23
hCoV-19/Denmark/DCGC-15735/2020|EPI_ISL_713410|2020-11-23
hCoV-19/Denmark/DCGC-15736/2020|EPI_ISL_713989|2020-11-23
hCoV-19/Denmark/DCGC-15738/2020|EPI_ISL_713990|2020-11-23
hCoV-19/Denmark/DCGC-15739/2020|EPI_ISL_713991|2020-11-23
hCoV-19/Denmark/DCGC-1574/2020|EPI_ISL_618144|2020-06-15
hCoV-19/Denmark/DCGC-15745/2020|EPI_ISL_713996|2020-11-23
hCoV-19/Denmark/DCGC-15749/2020|EPI_ISL_713997|2020-11-23
hCoV-19/Denmark/DCGC-15756/2020|EPI_ISL_714003|2020-11-23
hCoV-19/Denmark/DCGC-15757/2020|EPI_ISL_713411|2020-11-23
hCoV-19/Denmark/DCGC-1576/2020|EPI_ISL_618146|2020-06-15
hCoV-19/Denmark/DCGC-15766/2020|EPI_ISL_714008|2020-11-23
hCoV-19/Denmark/DCGC-15771/2020|EPI_ISL_714012|2020-11-23
hCoV-19/Denmark/DCGC-1577/2020|EPI_ISL_618147|2020-06-22
hCoV-19/Denmark/DCGC-15772/2020|EPI_ISL_713413|2020-11-23
hCoV-19/Denmark/DCGC-15774/2020|EPI_ISL_713435|2020-11-23
hCoV-19/Denmark/DCGC-15779/2020|EPI_ISL_714015|2020-11-23
hCoV-19/Denmark/DCGC-15782/2020|EPI_ISL_714016|2020-11-23
hCoV-19/Denmark/DCGC-15790/2020|EPI_ISL_714021|2020-11-23
hCoV-19/Denmark/DCGC-15791/2020|EPI_ISL_714022|2020-11-23
hCoV-19/Denmark/DCGC-15793/2020|EPI_ISL_714023|2020-11-23
hCoV-19/Denmark/DCGC-15795/2020|EPI_ISL_714025|2020-11-23
hCoV-19/Denmark/DCGC-15800/2020|EPI_ISL_713455|2020-11-23
hCoV-19/Denmark/DCGC-15808/2020|EPI_ISL_714033|2020-11-23
hCoV-19/Denmark/DCGC-15811/2020|EPI_ISL_713457|2020-11-23
hCoV-19/Denmark/DCGC-15812/2020|EPI_ISL_714036|2020-11-23
hCoV-19/Denmark/DCGC-15815/2020|EPI_ISL_714038|2020-11-23
hCoV-19/Denmark/DCGC-15817/2020|EPI_ISL_714039|2020-11-23
hCoV-19/Denmark/DCGC-15820/2020|EPI_ISL_714041|2020-11-23
hCoV-19/Denmark/DCGC-15826/2020|EPI_ISL_714043|2020-11-23
hCoV-19/Denmark/DCGC-15830/2020|EPI_ISL_714047|2020-11-23
hCoV-19/Denmark/DCGC-15831/2020|EPI_ISL_713416|2020-11-23
hCoV-19/Denmark/DCGC-15833/2020|EPI_ISL_714049|2020-11-23
hCoV-19/Denmark/DCGC-15838/2020|EPI_ISL_713460|2020-11-23
hCoV-19/Denmark/DCGC-15839/2020|EPI_ISL_714053|2020-11-23
hCoV-19/Denmark/DCGC-15840/2020|EPI_ISL_714054|2020-11-23
hCoV-19/Denmark/DCGC-15842/2020|EPI_ISL_714055|2020-11-23
hCoV-19/Denmark/DCGC-15844/2020|EPI_ISL_714056|2020-11-23
hCoV-19/Denmark/DCGC-15845/2020|EPI_ISL_713509|2020-11-23
hCoV-19/Denmark/DCGC-15847/2020|EPI_ISL_714058|2020-11-23
hCoV-19/Denmark/DCGC-15852/2020|EPI_ISL_714061|2020-11-23
hCoV-19/Denmark/DCGC-15855/2020|EPI_ISL_714064|2020-11-23
hCoV-19/Denmark/DCGC-15856/2020|EPI_ISL_714065|2020-11-23
hCoV-19/Denmark/DCGC-15861/2020|EPI_ISL_713418|2020-11-23
hCoV-19/Denmark/DCGC-15862/2020|EPI_ISL_714069|2020-11-23
hCoV-19/Denmark/DCGC-15864/2020|EPI_ISL_714071|2020-11-23
hCoV-19/Denmark/DCGC-15866/2020|EPI_ISL_714072|2020-11-23
hCoV-19/Denmark/DCGC-15871/2020|EPI_ISL_714076|2020-11-23
hCoV-19/Denmark/DCGC-15876/2020|EPI_ISL_713330|2020-11-23
hCoV-19/Denmark/DCGC-15878/2020|EPI_ISL_714080|2020-11-23
hCoV-19/Denmark/DCGC-15883/2020|EPI_ISL_713328|2020-11-23
hCoV-19/Denmark/DCGC-15891/2020|EPI_ISL_713429|2020-11-23
hCoV-19/Denmark/DCGC-15892/2020|EPI_ISL_713423|2020-11-23
hCoV-19/Denmark/DCGC-15898/2020|EPI_ISL_713271|2020-11-23
hCoV-19/Denmark/DCGC-15899/2020|EPI_ISL_713510|2020-11-23
hCoV-19/Denmark/DCGC-15900/2020|EPI_ISL_713272|2020-11-23
hCoV-19/Denmark/DCGC-15901/2020|EPI_ISL_714092|2020-11-23
hCoV-19/Denmark/DCGC-15902/2020|EPI_ISL_714093|2020-11-23
hCoV-19/Denmark/DCGC-15905/2020|EPI_ISL_714095|2020-11-23
hCoV-19/Denmark/DCGC-15906/2020|EPI_ISL_713511|2020-11-23
hCoV-19/Denmark/DCGC-15908/2020|EPI_ISL_714097|2020-11-23
hCoV-19/Denmark/DCGC-15910/2020|EPI_ISL_714479|2020-11-23
hCoV-19/Denmark/DCGC-15917/2020|EPI_ISL_714385|2020-11-23
hCoV-19/Denmark/DCGC-15918/2020|EPI_ISL_714482|2020-11-23
hCoV-19/Denmark/DCGC-15922/2020|EPI_ISL_714485|2020-11-23
hCoV-19/Denmark/DCGC-15924/2020|EPI_ISL_714486|2020-11-23
hCoV-19/Denmark/DCGC-15926/2020|EPI_ISL_714487|2020-11-23
hCoV-19/Denmark/DCGC-15929/2020|EPI_ISL_714489|2020-11-23
hCoV-19/Denmark/DCGC-15931/2020|EPI_ISL_714264|2020-11-23
hCoV-19/Denmark/DCGC-15932/2020|EPI_ISL_714259|2020-11-23
hCoV-19/Denmark/DCGC-15933/2020|EPI_ISL_714491|2020-11-23
hCoV-19/Denmark/DCGC-15934/2020|EPI_ISL_714302|2020-11-23
hCoV-19/Denmark/DCGC-15940/2020|EPI_ISL_714494|2020-11-23
hCoV-19/Denmark/DCGC-15946/2020|EPI_ISL_714497|2020-11-23
hCoV-19/Denmark/DCGC-15949/2020|EPI_ISL_714500|2020-11-23
hCoV-19/Denmark/DCGC-15950/2020|EPI_ISL_714501|2020-11-23
hCoV-19/Denmark/DCGC-15954/2020|EPI_ISL_714504|2020-11-23
hCoV-19/Denmark/DCGC-15956/2020|EPI_ISL_714505|2020-11-23
hCoV-19/Denmark/DCGC-15958/2020|EPI_ISL_714305|2020-11-23
hCoV-19/Denmark/DCGC-15959/2020|EPI_ISL_714506|2020-11-23
hCoV-19/Denmark/DCGC-15961/2020|EPI_ISL_714260|2020-11-23
hCoV-19/Denmark/DCGC-15962/2020|EPI_ISL_714507|2020-11-23
hCoV-19/Denmark/DCGC-15965/2020|EPI_ISL_714509|2020-11-23
hCoV-19/Denmark/DCGC-15971/2020|EPI_ISL_714512|2020-11-23
hCoV-19/Denmark/DCGC-15977/2020|EPI_ISL_714310|2020-11-23
hCoV-19/Denmark/DCGC-15978/2020|EPI_ISL_714389|2020-11-23
hCoV-19/Denmark/DCGC-15984/2020|EPI_ISL_714311|2020-11-23
hCoV-19/Denmark/DCGC-15985/2020|EPI_ISL_714517|2020-11-23
hCoV-19/Denmark/DCGC-15988/2020|EPI_ISL_714312|2020-11-23
hCoV-19/Denmark/DCGC-15991/2020|EPI_ISL_714450|2020-11-23
hCoV-19/Denmark/DCGC-15993/2020|EPI_ISL_714521|2020-11-23
hCoV-19/Denmark/DCGC-15995/2020|EPI_ISL_714416|2020-11-23
hCoV-19/Denmark/DCGC-15998/2020|EPI_ISL_714524|2020-11-23
hCoV-19/Denmark/DCGC-16003/2020|EPI_ISL_714528|2020-11-23
hCoV-19/Denmark/DCGC-16006/2020|EPI_ISL_714530|2020-11-23
hCoV-19/Denmark/DCGC-16009/2020|EPI_ISL_714390|2020-11-23
hCoV-19/Denmark/DCGC-16010/2020|EPI_ISL_714532|2020-11-23
hCoV-19/Denmark/DCGC-16011/2020|EPI_ISL_714533|2020-11-23
hCoV-19/Denmark/DCGC-16013/2020|EPI_ISL_714535|2020-11-23
hCoV-19/Denmark/DCGC-16020/2020|EPI_ISL_714540|2020-11-23
hCoV-19/Denmark/DCGC-16021/2020|EPI_ISL_714541|2020-11-23
hCoV-19/Denmark/DCGC-16022/2020|EPI_ISL_714542|2020-11-23
hCoV-19/Denmark/DCGC-16024/2020|EPI_ISL_714543|2020-11-23
hCoV-19/Denmark/DCGC-16025/2020|EPI_ISL_714544|2020-11-23
hCoV-19/Denmark/DCGC-16026/2020|EPI_ISL_714545|2020-11-23
hCoV-19/Denmark/DCGC-16027/2020|EPI_ISL_714316|2020-11-23
hCoV-19/Denmark/DCGC-16028/2020|EPI_ISL_714289|2020-11-23
hCoV-19/Denmark/DCGC-16030/2020|EPI_ISL_714546|2020-11-23
hCoV-19/Denmark/DCGC-16031/2020|EPI_ISL_714547|2020-11-23
hCoV-19/Denmark/DCGC-16032/2020|EPI_ISL_714548|2020-11-23
hCoV-19/Denmark/DCGC-16038/2020|EPI_ISL_714391|2020-11-23
hCoV-19/Denmark/DCGC-16039/2020|EPI_ISL_714318|2020-11-23
hCoV-19/Denmark/DCGC-16042/2020|EPI_ISL_714553|2020-11-23
hCoV-19/Denmark/DCGC-16044/2020|EPI_ISL_714554|2020-11-23
hCoV-19/Denmark/DCGC-16046/2020|EPI_ISL_714556|2020-11-23
hCoV-19/Denmark/DCGC-16047/2020|EPI_ISL_714319|2020-11-23
hCoV-19/Denmark/DCGC-16050/2020|EPI_ISL_714558|2020-11-23
hCoV-19/Denmark/DCGC-16053/2020|EPI_ISL_714561|2020-11-23
hCoV-19/Denmark/DCGC-16057/2020|EPI_ISL_714565|2020-11-23
hCoV-19/Denmark/DCGC-16059/2020|EPI_ISL_714566|2020-11-16
hCoV-19/Denmark/DCGC-16060/2020|EPI_ISL_714567|2020-11-16
hCoV-19/Denmark/DCGC-16061/2020|EPI_ISL_714568|2020-11-16
hCoV-19/Denmark/DCGC-16064/2020|EPI_ISL_714265|2020-11-16
hCoV-19/Denmark/DCGC-16066/2020|EPI_ISL_714320|2020-11-16
hCoV-19/Denmark/DCGC-16067/2020|EPI_ISL_714570|2020-11-16
hCoV-19/Denmark/DCGC-16072/2020|EPI_ISL_714574|2020-11-16
hCoV-19/Denmark/DCGC-16076/2020|EPI_ISL_714575|2020-11-16
hCoV-19/Denmark/DCGC-16080/2020|EPI_ISL_714266|2020-11-16
hCoV-19/Denmark/DCGC-16081/2020|EPI_ISL_714323|2020-11-16
hCoV-19/Denmark/DCGC-16087/2020|EPI_ISL_714579|2020-11-16
hCoV-19/Denmark/DCGC-16088/2020|EPI_ISL_714393|2020-11-16
hCoV-19/Denmark/DCGC-16091/2020|EPI_ISL_714394|2020-11-16
hCoV-19/Denmark/DCGC-16094/2020|EPI_ISL_714582|2020-11-16
hCoV-19/Denmark/DCGC-16095/2020|EPI_ISL_714583|2020-11-16
hCoV-19/Denmark/DCGC-16096/2020|EPI_ISL_714584|2020-11-16
hCoV-19/Denmark/DCGC-16098/2020|EPI_ISL_714585|2020-11-16
hCoV-19/Denmark/DCGC-16102/2020|EPI_ISL_714324|2020-11-16
hCoV-19/Denmark/DCGC-16104/2020|EPI_ISL_714395|2020-11-16
hCoV-19/Denmark/DCGC-16106/2020|EPI_ISL_714586|2020-11-16
hCoV-19/Denmark/DCGC-16107/2020|EPI_ISL_714587|2020-11-16
hCoV-19/Denmark/DCGC-16108/2020|EPI_ISL_714290|2020-11-16
hCoV-19/Denmark/DCGC-16109/2020|EPI_ISL_714588|2020-11-16
hCoV-19/Denmark/DCGC-16113/2020|EPI_ISL_714589|2020-11-16
hCoV-19/Denmark/DCGC-16118/2020|EPI_ISL_714592|2020-11-16
hCoV-19/Denmark/DCGC-16122/2020|EPI_ISL_714596|2020-11-16
hCoV-19/Denmark/DCGC-16125/2020|EPI_ISL_714598|2020-11-16
hCoV-19/Denmark/DCGC-16126/2020|EPI_ISL_714325|2020-11-16
hCoV-19/Denmark/DCGC-16127/2020|EPI_ISL_714262|2020-11-16
hCoV-19/Denmark/DCGC-16132/2020|EPI_ISL_714372|2020-11-16
hCoV-19/Denmark/DCGC-16137/2020|EPI_ISL_714448|2020-11-16
hCoV-19/Denmark/DCGC-16139/2020|EPI_ISL_714379|2020-11-16
hCoV-19/Denmark/DCGC-16142/2020|EPI_ISL_714383|2020-11-16
hCoV-19/Denmark/DCGC-16143/2020|EPI_ISL_714601|2020-11-16
hCoV-19/Denmark/DCGC-16144/2020|EPI_ISL_714602|2020-11-16
hCoV-19/Denmark/DCGC-16146/2020|EPI_ISL_714603|2020-11-16
hCoV-19/Denmark/DCGC-16147/2020|EPI_ISL_714604|2020-11-16
hCoV-19/Denmark/DCGC-16148/2020|EPI_ISL_714449|2020-11-16
hCoV-19/Denmark/DCGC-16153/2020|EPI_ISL_714608|2020-11-16
hCoV-19/Denmark/DCGC-16154/2020|EPI_ISL_714609|2020-11-16
hCoV-19/Denmark/DCGC-16155/2020|EPI_ISL_714610|2020-11-16
hCoV-19/Denmark/DCGC-16157/2020|EPI_ISL_714611|2020-11-16
hCoV-19/Denmark/DCGC-16161/2020|EPI_ISL_714613|2020-11-16
hCoV-19/Denmark/DCGC-16170/2020|EPI_ISL_714619|2020-11-16
hCoV-19/Denmark/DCGC-16172/2020|EPI_ISL_714454|2020-11-16
hCoV-19/Denmark/DCGC-16175/2020|EPI_ISL_714621|2020-11-16
hCoV-19/Denmark/DCGC-16176/2020|EPI_ISL_714328|2020-11-16
hCoV-19/Denmark/DCGC-16177/2020|EPI_ISL_714622|2020-11-16
hCoV-19/Denmark/DCGC-16180/2020|EPI_ISL_714455|2020-11-16
hCoV-19/Denmark/DCGC-16183/2020|EPI_ISL_714397|2020-11-16
hCoV-19/Denmark/DCGC-16187/2020|EPI_ISL_714370|2020-11-16
hCoV-19/Denmark/DCGC-16194/2020|EPI_ISL_714378|2020-11-16
hCoV-19/Denmark/DCGC-16196/2020|EPI_ISL_714632|2020-11-16
hCoV-19/Denmark/DCGC-16203/2020|EPI_ISL_714635|2020-11-16
hCoV-19/Denmark/DCGC-16205/2020|EPI_ISL_714636|2020-11-16
hCoV-19/Denmark/DCGC-16207/2020|EPI_ISL_714638|2020-11-16
hCoV-19/Denmark/DCGC-16208/2020|EPI_ISL_714639|2020-11-16
hCoV-19/Denmark/DCGC-16213/2020|EPI_ISL_714642|2020-11-16
hCoV-19/Denmark/DCGC-16218/2020|EPI_ISL_714644|2020-11-16
hCoV-19/Denmark/DCGC-16219/2020|EPI_ISL_714645|2020-11-16
hCoV-19/Denmark/DCGC-16221/2020|EPI_ISL_714647|2020-11-16
hCoV-19/Denmark/DCGC-16222/2020|EPI_ISL_714336|2020-11-16
hCoV-19/Denmark/DCGC-16224/2020|EPI_ISL_714648|2020-11-16
hCoV-19/Denmark/DCGC-16229/2020|EPI_ISL_714653|2020-11-16
hCoV-19/Denmark/DCGC-16233/2020|EPI_ISL_714467|2020-11-16
hCoV-19/Denmark/DCGC-16236/2020|EPI_ISL_714657|2020-11-16
hCoV-19/Denmark/DCGC-16238/2020|EPI_ISL_714658|2020-11-16
hCoV-19/Denmark/DCGC-16242/2020|EPI_ISL_714468|2020-11-16
hCoV-19/Denmark/DCGC-16243/2020|EPI_ISL_714661|2020-11-16
hCoV-19/Denmark/DCGC-16244/2020|EPI_ISL_714337|2020-11-16
hCoV-19/Denmark/DCGC-16249/2020|EPI_ISL_714665|2020-11-16
hCoV-19/Denmark/DCGC-16252/2020|EPI_ISL_714374|2020-11-16
hCoV-19/Denmark/DCGC-16253/2020|EPI_ISL_714666|2020-11-16
hCoV-19/Denmark/DCGC-16254/2020|EPI_ISL_714667|2020-11-16
hCoV-19/Denmark/DCGC-16255/2020|EPI_ISL_714457|2020-11-16
hCoV-19/Denmark/DCGC-16256/2020|EPI_ISL_714668|2020-11-16
hCoV-19/Denmark/DCGC-16257/2020|EPI_ISL_714669|2020-11-16
hCoV-19/Denmark/DCGC-16259/2020|EPI_ISL_714670|2020-11-16
hCoV-19/Denmark/DCGC-16267/2020|EPI_ISL_714673|2020-11-16
hCoV-19/Denmark/DCGC-16269/2020|EPI_ISL_714292|2020-11-16
hCoV-19/Denmark/DCGC-16271/2020|EPI_ISL_714675|2020-11-16
hCoV-19/Denmark/DCGC-16278/2020|EPI_ISL_714679|2020-11-16
hCoV-19/Denmark/DCGC-16279/2020|EPI_ISL_714338|2020-11-16
hCoV-19/Denmark/DCGC-16281/2020|EPI_ISL_714680|2020-11-16
hCoV-19/Denmark/DCGC-16285/2020|EPI_ISL_714471|2020-11-16
hCoV-19/Denmark/DCGC-16287/2020|EPI_ISL_714446|2020-11-16
hCoV-19/Denmark/DCGC-16292/2020|EPI_ISL_714398|2020-11-16
hCoV-19/Denmark/DCGC-16293/2020|EPI_ISL_714365|2020-11-16
hCoV-19/Denmark/DCGC-16295/2020|EPI_ISL_714375|2020-11-16
hCoV-19/Denmark/DCGC-16297/2020|EPI_ISL_714686|2020-11-16
hCoV-19/Denmark/DCGC-16300/2020|EPI_ISL_714689|2020-11-16
hCoV-19/Denmark/DCGC-16305/2020|EPI_ISL_714371|2020-11-16
hCoV-19/Denmark/DCGC-16309/2020|EPI_ISL_714271|2020-11-16
hCoV-19/Denmark/DCGC-16311/2020|EPI_ISL_714339|2020-11-16
hCoV-19/Denmark/DCGC-16316/2020|EPI_ISL_714699|2020-11-16
hCoV-19/Denmark/DCGC-16317/2020|EPI_ISL_714268|2020-11-16
hCoV-19/Denmark/DCGC-16318/2020|EPI_ISL_714700|2020-11-16
hCoV-19/Denmark/DCGC-16324/2020|EPI_ISL_714703|2020-11-16
hCoV-19/Denmark/DCGC-16326/2020|EPI_ISL_714704|2020-11-16
hCoV-19/Denmark/DCGC-16329/2020|EPI_ISL_714341|2020-11-16
hCoV-19/Denmark/DCGC-16331/2020|EPI_ISL_714707|2020-11-16
hCoV-19/Denmark/DCGC-16334/2020|EPI_ISL_714444|2020-11-16
hCoV-19/Denmark/DCGC-16337/2020|EPI_ISL_714710|2020-11-16
hCoV-19/Denmark/DCGC-16339/2020|EPI_ISL_714712|2020-11-16
hCoV-19/Denmark/DCGC-16341/2020|EPI_ISL_714714|2020-11-16
hCoV-19/Denmark/DCGC-16343/2020|EPI_ISL_714399|2020-11-16
hCoV-19/Denmark/DCGC-16345/2020|EPI_ISL_714715|2020-11-16
hCoV-19/Denmark/DCGC-16348/2020|EPI_ISL_714400|2020-11-16
hCoV-19/Denmark/DCGC-16355/2020|EPI_ISL_714344|2020-11-16
hCoV-19/Denmark/DCGC-16357/2020|EPI_ISL_714720|2020-11-16
hCoV-19/Denmark/DCGC-16361/2020|EPI_ISL_714380|2020-11-16
hCoV-19/Denmark/DCGC-16362/2020|EPI_ISL_714723|2020-11-16
hCoV-19/Denmark/DCGC-16370/2020|EPI_ISL_714729|2020-11-16
hCoV-19/Denmark/DCGC-16372/2020|EPI_ISL_714730|2020-11-16
hCoV-19/Denmark/DCGC-16373/2020|EPI_ISL_714731|2020-11-16
hCoV-19/Denmark/DCGC-16377/2020|EPI_ISL_714733|2020-11-16
hCoV-19/Denmark/DCGC-16378/2020|EPI_ISL_714734|2020-11-16
hCoV-19/Denmark/DCGC-16387/2020|EPI_ISL_714737|2020-11-16
hCoV-19/Denmark/DCGC-16394/2020|EPI_ISL_714740|2020-11-16
hCoV-19/Denmark/DCGC-16396/2020|EPI_ISL_714742|2020-11-16
hCoV-19/Denmark/DCGC-16397/2020|EPI_ISL_714451|2020-11-16
hCoV-19/Denmark/DCGC-16398/2020|EPI_ISL_714743|2020-11-16
hCoV-19/Denmark/DCGC-16413/2020|EPI_ISL_714752|2020-11-16
hCoV-19/Denmark/DCGC-16414/2020|EPI_ISL_714753|2020-11-16
hCoV-19/Denmark/DCGC-16423/2020|EPI_ISL_714757|2020-11-16
hCoV-19/Denmark/DCGC-16424/2020|EPI_ISL_714477|2020-11-16
hCoV-19/Denmark/DCGC-16429/2020|EPI_ISL_714760|2020-11-16
hCoV-19/Denmark/DCGC-16436/2020|EPI_ISL_714765|2020-11-16
hCoV-19/Denmark/DCGC-16437/2020|EPI_ISL_714766|2020-11-16
hCoV-19/Denmark/DCGC-16438/2020|EPI_ISL_714767|2020-11-16
hCoV-19/Denmark/DCGC-16445/2020|EPI_ISL_714472|2020-11-16
hCoV-19/Denmark/DCGC-16451/2020|EPI_ISL_714347|2020-11-16
hCoV-19/Denmark/DCGC-16457/2020|EPI_ISL_714402|2020-11-16
hCoV-19/Denmark/DCGC-16458/2020|EPI_ISL_714779|2020-11-16
hCoV-19/Denmark/DCGC-16460/2020|EPI_ISL_714780|2020-11-16
hCoV-19/Denmark/DCGC-16464/2020|EPI_ISL_714297|2020-11-16
hCoV-19/Denmark/DCGC-16466/2020|EPI_ISL_714783|2020-11-16
hCoV-19/Denmark/DCGC-16467/2020|EPI_ISL_714784|2020-11-16
hCoV-19/Denmark/DCGC-16469/2020|EPI_ISL_714786|2020-11-16
hCoV-19/Denmark/DCGC-16470/2020|EPI_ISL_714787|2020-11-16
hCoV-19/Denmark/DCGC-16471/2020|EPI_ISL_714788|2020-11-16
hCoV-19/Denmark/DCGC-16474/2020|EPI_ISL_714790|2020-11-16
hCoV-19/Denmark/DCGC-16478/2020|EPI_ISL_714792|2020-11-16
hCoV-19/Denmark/DCGC-16481/2020|EPI_ISL_714793|2020-11-16
hCoV-19/Denmark/DCGC-16484/2020|EPI_ISL_714795|2020-11-16
hCoV-19/Denmark/DCGC-16489/2020|EPI_ISL_714798|2020-11-16
hCoV-19/Denmark/DCGC-16491/2020|EPI_ISL_714800|2020-11-16
hCoV-19/Denmark/DCGC-16493/2020|EPI_ISL_714445|2020-11-16
hCoV-19/Denmark/DCGC-16497/2020|EPI_ISL_714349|2020-11-16
hCoV-19/Denmark/DCGC-16501/2020|EPI_ISL_714803|2020-11-16
hCoV-19/Denmark/DCGC-16507/2020|EPI_ISL_714807|2020-11-16
hCoV-19/Denmark/DCGC-16509/2020|EPI_ISL_714405|2020-11-16
hCoV-19/Denmark/DCGC-16511/2020|EPI_ISL_714808|2020-11-16
hCoV-19/Denmark/DCGC-16518/2020|EPI_ISL_714811|2020-11-16
hCoV-19/Denmark/DCGC-16519/2020|EPI_ISL_714381|2020-11-16
hCoV-19/Denmark/DCGC-16522/2020|EPI_ISL_714350|2020-11-16
hCoV-19/Denmark/DCGC-16523/2020|EPI_ISL_714407|2020-11-16
hCoV-19/Denmark/DCGC-16524/2020|EPI_ISL_714813|2020-11-16
hCoV-19/Denmark/DCGC-16525/2020|EPI_ISL_714814|2020-11-16
hCoV-19/Denmark/DCGC-16526/2020|EPI_ISL_714815|2020-11-16
hCoV-19/Denmark/DCGC-16534/2020|EPI_ISL_714408|2020-11-16
hCoV-19/Denmark/DCGC-16536/2020|EPI_ISL_714823|2020-11-16
hCoV-19/Denmark/DCGC-16537/2020|EPI_ISL_714824|2020-11-16
hCoV-19/Denmark/DCGC-16538/2020|EPI_ISL_714460|2020-11-16
hCoV-19/Denmark/DCGC-16539/2020|EPI_ISL_714351|2020-11-16
hCoV-19/Denmark/DCGC-16541/2020|EPI_ISL_714826|2020-11-16
hCoV-19/Denmark/DCGC-16542/2020|EPI_ISL_714827|2020-11-16
hCoV-19/Denmark/DCGC-16546/2020|EPI_ISL_714829|2020-11-16
hCoV-19/Denmark/DCGC-16548/2020|EPI_ISL_714831|2020-11-16
hCoV-19/Denmark/DCGC-16551/2020|EPI_ISL_714832|2020-11-16
hCoV-19/Denmark/DCGC-16558/2020|EPI_ISL_714836|2020-11-16
hCoV-19/Denmark/DCGC-16559/2020|EPI_ISL_714837|2020-11-16
hCoV-19/Denmark/DCGC-16561/2020|EPI_ISL_714461|2020-11-16
hCoV-19/Denmark/DCGC-16564/2020|EPI_ISL_714353|2020-11-16
hCoV-19/Denmark/DCGC-16567/2020|EPI_ISL_714473|2020-11-16
hCoV-19/Denmark/DCGC-16570/2020|EPI_ISL_714843|2020-11-16
hCoV-19/Denmark/DCGC-16572/2020|EPI_ISL_714845|2020-11-16
hCoV-19/Denmark/DCGC-16574/2020|EPI_ISL_714452|2020-11-16
hCoV-19/Denmark/DCGC-16575/2020|EPI_ISL_714355|2020-11-16
hCoV-19/Denmark/DCGC-16578/2020|EPI_ISL_714848|2020-11-16
hCoV-19/Denmark/DCGC-16579/2020|EPI_ISL_714849|2020-11-16
hCoV-19/Denmark/DCGC-16581/2020|EPI_ISL_714851|2020-11-16
hCoV-19/Denmark/DCGC-16582/2020|EPI_ISL_714852|2020-11-16
hCoV-19/Denmark/DCGC-16584/2020|EPI_ISL_714854|2020-11-16
hCoV-19/Denmark/DCGC-16587/2020|EPI_ISL_714856|2020-11-16
hCoV-19/Denmark/DCGC-16591/2020|EPI_ISL_714356|2020-11-16
hCoV-19/Denmark/DCGC-16592/2020|EPI_ISL_714474|2020-11-16
hCoV-19/Denmark/DCGC-16604/2020|EPI_ISL_714270|2020-11-16
hCoV-19/Denmark/DCGC-16606/2020|EPI_ISL_714866|2020-11-16
hCoV-19/Denmark/DCGC-16609/2020|EPI_ISL_714453|2020-11-16
hCoV-19/Denmark/DCGC-16614/2020|EPI_ISL_714871|2020-11-16
hCoV-19/Denmark/DCGC-16617/2020|EPI_ISL_714873|2020-11-16
hCoV-19/Denmark/DCGC-16618/2020|EPI_ISL_714358|2020-11-16
hCoV-19/Denmark/DCGC-16622/2020|EPI_ISL_714876|2020-11-16
hCoV-19/Denmark/DCGC-16627/2020|EPI_ISL_714879|2020-11-16
hCoV-19/Denmark/DCGC-16629/2020|EPI_ISL_714299|2020-11-16
hCoV-19/Denmark/DCGC-16630/2020|EPI_ISL_714880|2020-11-16
hCoV-19/Denmark/DCGC-16631/2020|EPI_ISL_714881|2020-11-16
hCoV-19/Denmark/DCGC-16632/2020|EPI_ISL_714882|2020-11-16
hCoV-19/Denmark/DCGC-16635/2020|EPI_ISL_714884|2020-11-16
hCoV-19/Denmark/DCGC-16636/2020|EPI_ISL_714885|2020-11-16
hCoV-19/Denmark/DCGC-16638/2020|EPI_ISL_714886|2020-11-16
hCoV-19/Denmark/DCGC-16639/2020|EPI_ISL_714887|2020-11-16
hCoV-19/Denmark/DCGC-16641/2020|EPI_ISL_714888|2020-11-16
hCoV-19/Denmark/DCGC-16642/2020|EPI_ISL_714889|2020-11-16
hCoV-19/Denmark/DCGC-16644/2020|EPI_ISL_714362|2020-11-16
hCoV-19/Denmark/DCGC-16651/2020|EPI_ISL_714892|2020-11-16
hCoV-19/Denmark/DCGC-16652/2020|EPI_ISL_714893|2020-11-16
hCoV-19/Denmark/DCGC-16653/2020|EPI_ISL_714894|2020-11-16
hCoV-19/Denmark/DCGC-16656/2020|EPI_ISL_714896|2020-11-16
hCoV-19/Denmark/DCGC-16662/2020|EPI_ISL_714900|2020-11-16
hCoV-19/Denmark/DCGC-16666/2020|EPI_ISL_714415|2020-11-16
hCoV-19/Denmark/DCGC-16670/2020|EPI_ISL_714904|2020-11-09
hCoV-19/Denmark/DCGC-16672/2020|EPI_ISL_714905|2020-11-09
hCoV-19/Denmark/DCGC-16673/2020|EPI_ISL_714475|2020-11-09
hCoV-19/Denmark/DCGC-16676/2020|EPI_ISL_714907|2020-11-09
hCoV-19/Denmark/DCGC-16677/2020|EPI_ISL_714908|2020-11-09
hCoV-19/Denmark/DCGC-16678/2020|EPI_ISL_714909|2020-11-09
hCoV-19/Denmark/DCGC-16681/2020|EPI_ISL_714911|2020-11-09
hCoV-19/Denmark/DCGC-16682/2020|EPI_ISL_714912|2020-11-09
hCoV-19/Denmark/DCGC-16683/2020|EPI_ISL_714412|2020-11-09
hCoV-19/Denmark/DCGC-16684/2020|EPI_ISL_714913|2020-11-09
hCoV-19/Denmark/DCGC-16685/2020|EPI_ISL_714914|2020-11-09
hCoV-19/Denmark/DCGC-16688/2020|EPI_ISL_714917|2020-11-09
hCoV-19/Denmark/DCGC-16689/2020|EPI_ISL_714918|2020-11-09
hCoV-19/Denmark/DCGC-16690/2020|EPI_ISL_714919|2020-11-09
hCoV-19/Denmark/DCGC-16692/2020|EPI_ISL_714921|2020-11-09
hCoV-19/Denmark/DCGC-16693/2020|EPI_ISL_714922|2020-11-09
hCoV-19/Denmark/DCGC-16695/2020|EPI_ISL_714269|2020-11-02
hCoV-19/Denmark/DCGC-16697/2020|EPI_ISL_714377|2020-11-02
hCoV-19/Denmark/DCGC-16703/2020|EPI_ISL_714925|2020-11-02
hCoV-19/Denmark/DCGC-16704/2020|EPI_ISL_714926|2020-11-02
hCoV-19/Denmark/DCGC-16706/2020|EPI_ISL_714419|2020-10-26
hCoV-19/Denmark/DCGC-16709/2020|EPI_ISL_714422|2020-10-26
hCoV-19/Denmark/DCGC-16732/2020|EPI_ISL_714929|2020-09-14
hCoV-19/Denmark/DCGC-16751/2020|EPI_ISL_750539|2020-12-14
hCoV-19/Denmark/DCGC-16755/2020|EPI_ISL_750543|2020-12-14
hCoV-19/Denmark/DCGC-16757/2020|EPI_ISL_750545|2020-12-14
hCoV-19/Denmark/DCGC-16760/2020|EPI_ISL_750407|2020-12-14
hCoV-19/Denmark/DCGC-16762/2020|EPI_ISL_750547|2020-12-14
hCoV-19/Denmark/DCGC-16763/2020|EPI_ISL_750488|2020-12-14
hCoV-19/Denmark/DCGC-16766/2020|EPI_ISL_750549|2020-12-14
hCoV-19/Denmark/DCGC-16769/2020|EPI_ISL_750409|2020-12-14
hCoV-19/Denmark/DCGC-16770/2020|EPI_ISL_750551|2020-12-14
hCoV-19/Denmark/DCGC-16771/2020|EPI_ISL_750552|2020-12-14
hCoV-19/Denmark/DCGC-16774/2020|EPI_ISL_750555|2020-12-14
hCoV-19/Denmark/DCGC-16777/2020|EPI_ISL_750557|2020-12-14
hCoV-19/Denmark/DCGC-16781/2020|EPI_ISL_750300|2020-12-14
hCoV-19/Denmark/DCGC-16786/2020|EPI_ISL_750561|2020-12-14
hCoV-19/Denmark/DCGC-16787/2020|EPI_ISL_750562|2020-12-14
hCoV-19/Denmark/DCGC-16792/2020|EPI_ISL_750566|2020-12-14
hCoV-19/Denmark/DCGC-16795/2020|EPI_ISL_750569|2020-12-14
hCoV-19/Denmark/DCGC-16797/2020|EPI_ISL_750571|2020-12-14
hCoV-19/Denmark/DCGC-16798/2020|EPI_ISL_750572|2020-12-14
hCoV-19/Denmark/DCGC-16805/2020|EPI_ISL_750410|2020-12-14
hCoV-19/Denmark/DCGC-16807/2020|EPI_ISL_750575|2020-12-14
hCoV-19/Denmark/DCGC-16809/2020|EPI_ISL_750577|2020-12-14
hCoV-19/Denmark/DCGC-16811/2020|EPI_ISL_750578|2020-12-14
hCoV-19/Denmark/DCGC-16815/2020|EPI_ISL_750579|2020-12-14
hCoV-19/Denmark/DCGC-16816/2020|EPI_ISL_750580|2020-12-14
hCoV-19/Denmark/DCGC-16817/2020|EPI_ISL_750581|2020-12-14
hCoV-19/Denmark/DCGC-16818/2020|EPI_ISL_750582|2020-12-14
hCoV-19/Denmark/DCGC-16819/2020|EPI_ISL_750583|2020-12-14
hCoV-19/Denmark/DCGC-16826/2020|EPI_ISL_750588|2020-12-14
hCoV-19/Denmark/DCGC-16828/2020|EPI_ISL_750490|2020-12-14
hCoV-19/Denmark/DCGC-16830/2020|EPI_ISL_750487|2020-12-14
hCoV-19/Denmark/DCGC-16831/2020|EPI_ISL_750412|2020-12-14
hCoV-19/Denmark/DCGC-16833/2020|EPI_ISL_750592|2020-12-14
hCoV-19/Denmark/DCGC-16835/2020|EPI_ISL_750594|2020-12-14
hCoV-19/Denmark/DCGC-16837/2020|EPI_ISL_750512|2020-12-14
hCoV-19/Denmark/DCGC-16843/2020|EPI_ISL_750597|2020-12-14
hCoV-19/Denmark/DCGC-16844/2020|EPI_ISL_750598|2020-12-14
hCoV-19/Denmark/DCGC-16845/2020|EPI_ISL_750304|2020-12-14
hCoV-19/Denmark/DCGC-16852/2020|EPI_ISL_750526|2020-12-14
hCoV-19/Denmark/DCGC-16858/2020|EPI_ISL_750306|2020-12-14
hCoV-19/Denmark/DCGC-1686/2020|EPI_ISL_618150|2020-06-22
hCoV-19/Denmark/DCGC-16862/2020|EPI_ISL_750607|2020-12-14
hCoV-19/Denmark/DCGC-16863/2020|EPI_ISL_750608|2020-12-14
hCoV-19/Denmark/DCGC-16867/2020|EPI_ISL_750415|2020-12-14
hCoV-19/Denmark/DCGC-16874/2020|EPI_ISL_750613|2020-12-14
hCoV-19/Denmark/DCGC-16877/2020|EPI_ISL_750616|2020-12-14
hCoV-19/Denmark/DCGC-16884/2020|EPI_ISL_750622|2020-12-14
hCoV-19/Denmark/DCGC-16885/2020|EPI_ISL_750623|2020-12-14
hCoV-19/Denmark/DCGC-16886/2020|EPI_ISL_750309|2020-12-14
hCoV-19/Denmark/DCGC-16894/2020|EPI_ISL_750627|2020-12-14
hCoV-19/Denmark/DCGC-16896/2020|EPI_ISL_750629|2020-12-14
hCoV-19/Denmark/DCGC-16897/2020|EPI_ISL_750630|2020-12-14
hCoV-19/Denmark/DCGC-16898/2020|EPI_ISL_750631|2020-12-14
hCoV-19/Denmark/DCGC-16902/2020|EPI_ISL_750634|2020-12-14
hCoV-19/Denmark/DCGC-16903/2020|EPI_ISL_750498|2020-12-14
hCoV-19/Denmark/DCGC-16906/2020|EPI_ISL_750515|2020-12-14
hCoV-19/Denmark/DCGC-16910/2020|EPI_ISL_750638|2020-12-14
hCoV-19/Denmark/DCGC-16911/2020|EPI_ISL_750506|2020-12-14
hCoV-19/Denmark/DCGC-1691/2020|EPI_ISL_618159|2020-06-29
hCoV-19/Denmark/DCGC-16915/2020|EPI_ISL_750640|2020-12-14
hCoV-19/Denmark/DCGC-16917/2020|EPI_ISL_750641|2020-12-14
hCoV-19/Denmark/DCGC-16918/2020|EPI_ISL_750418|2020-12-14
hCoV-19/Denmark/DCGC-16921/2020|EPI_ISL_750642|2020-12-14
hCoV-19/Denmark/DCGC-16922/2020|EPI_ISL_750643|2020-12-14
hCoV-19/Denmark/DCGC-16923/2020|EPI_ISL_750644|2020-12-14
hCoV-19/Denmark/DCGC-16927/2020|EPI_ISL_750647|2020-12-14
hCoV-19/Denmark/DCGC-16928/2020|EPI_ISL_750648|2020-12-14
hCoV-19/Denmark/DCGC-16930/2020|EPI_ISL_750312|2020-12-14
hCoV-19/Denmark/DCGC-16932/2020|EPI_ISL_750650|2020-12-14
hCoV-19/Denmark/DCGC-16934/2020|EPI_ISL_750314|2020-12-14
hCoV-19/Denmark/DCGC-16939/2020|EPI_ISL_750655|2020-12-14
hCoV-19/Denmark/DCGC-16946/2020|EPI_ISL_750659|2020-12-14
hCoV-19/Denmark/DCGC-16947/2020|EPI_ISL_750660|2020-12-14
hCoV-19/Denmark/DCGC-16948/2020|EPI_ISL_750661|2020-12-14
hCoV-19/Denmark/DCGC-16951/2020|EPI_ISL_750527|2020-12-14
hCoV-19/Denmark/DCGC-16955/2020|EPI_ISL_750423|2020-12-14
hCoV-19/Denmark/DCGC-16956/2020|EPI_ISL_750665|2020-12-14
hCoV-19/Denmark/DCGC-16958/2020|EPI_ISL_750424|2020-12-14
hCoV-19/Denmark/DCGC-16959/2020|EPI_ISL_750667|2020-12-14
hCoV-19/Denmark/DCGC-16962/2020|EPI_ISL_750669|2020-12-14
hCoV-19/Denmark/DCGC-16964/2020|EPI_ISL_750671|2020-12-14
hCoV-19/Denmark/DCGC-16965/2020|EPI_ISL_750672|2020-12-14
hCoV-19/Denmark/DCGC-16971/2020|EPI_ISL_750676|2020-12-14
hCoV-19/Denmark/DCGC-16975/2020|EPI_ISL_750680|2020-12-14
hCoV-19/Denmark/DCGC-16976/2020|EPI_ISL_750425|2020-12-14
hCoV-19/Denmark/DCGC-16977/2020|EPI_ISL_750681|2020-12-14
hCoV-19/Denmark/DCGC-16978/2020|EPI_ISL_750682|2020-12-14
hCoV-19/Denmark/DCGC-16979/2020|EPI_ISL_750683|2020-12-14
hCoV-19/Denmark/DCGC-1698/2020|EPI_ISL_618165|2020-06-29
hCoV-19/Denmark/DCGC-16987/2020|EPI_ISL_750691|2020-12-14
hCoV-19/Denmark/DCGC-16988/2020|EPI_ISL_750692|2020-12-14
hCoV-19/Denmark/DCGC-16990/2020|EPI_ISL_750694|2020-12-14
hCoV-19/Denmark/DCGC-1699/2020|EPI_ISL_618166|2020-06-22
hCoV-19/Denmark/DCGC-16996/2020|EPI_ISL_750491|2020-12-14
hCoV-19/Denmark/DCGC-16997/2020|EPI_ISL_750698|2020-12-14
hCoV-19/Denmark/DCGC-16998/2020|EPI_ISL_750699|2020-12-14
hCoV-19/Denmark/DCGC-16999/2020|EPI_ISL_750700|2020-12-14
hCoV-19/Denmark/DCGC-17004/2020|EPI_ISL_750702|2020-12-14
hCoV-19/Denmark/DCGC-17005/2020|EPI_ISL_750703|2020-12-14
hCoV-19/Denmark/DCGC-17007/2020|EPI_ISL_750704|2020-12-14
hCoV-19/Denmark/DCGC-17010/2020|EPI_ISL_750319|2020-12-14
hCoV-19/Denmark/DCGC-17011/2020|EPI_ISL_750707|2020-12-14
hCoV-19/Denmark/DCGC-17021/2020|EPI_ISL_750716|2020-12-14
hCoV-19/Denmark/DCGC-1702/2020|EPI_ISL_618169|2020-06-29
hCoV-19/Denmark/DCGC-17022/2020|EPI_ISL_750320|2020-12-14
hCoV-19/Denmark/DCGC-17026/2020|EPI_ISL_750718|2020-12-14
hCoV-19/Denmark/DCGC-17027/2020|EPI_ISL_750719|2020-12-14
hCoV-19/Denmark/DCGC-1703/2020|EPI_ISL_618170|2020-06-29
hCoV-19/Denmark/DCGC-17032/2020|EPI_ISL_750323|2020-12-14
hCoV-19/Denmark/DCGC-17038/2020|EPI_ISL_750324|2020-12-14
hCoV-19/Denmark/DCGC-17040/2020|EPI_ISL_750494|2020-12-14
hCoV-19/Denmark/DCGC-17042/2020|EPI_ISL_750725|2020-12-14
hCoV-19/Denmark/DCGC-17044/2020|EPI_ISL_750431|2020-12-14
hCoV-19/Denmark/DCGC-17047/2020|EPI_ISL_750729|2020-12-14
hCoV-19/Denmark/DCGC-17048/2020|EPI_ISL_750730|2020-12-14
hCoV-19/Denmark/DCGC-17049/2020|EPI_ISL_750325|2020-12-14
hCoV-19/Denmark/DCGC-17050/2020|EPI_ISL_750731|2020-12-14
hCoV-19/Denmark/DCGC-17052/2020|EPI_ISL_750732|2020-12-14
hCoV-19/Denmark/DCGC-17053/2020|EPI_ISL_750396|2020-12-14
hCoV-19/Denmark/DCGC-17054/2020|EPI_ISL_750733|2020-12-14
hCoV-19/Denmark/DCGC-17055/2020|EPI_ISL_750432|2020-12-14
hCoV-19/Denmark/DCGC-17056/2020|EPI_ISL_750734|2020-12-14
hCoV-19/Denmark/DCGC-17058/2020|EPI_ISL_750433|2020-12-14
hCoV-19/Denmark/DCGC-17059/2020|EPI_ISL_750736|2020-12-14
hCoV-19/Denmark/DCGC-17069/2020|EPI_ISL_750741|2020-12-14
hCoV-19/Denmark/DCGC-17070/2020|EPI_ISL_750486|2020-12-14
hCoV-19/Denmark/DCGC-17073/2020|EPI_ISL_750743|2020-12-14
hCoV-19/Denmark/DCGC-17075/2020|EPI_ISL_750397|2020-12-14
hCoV-19/Denmark/DCGC-17078/2020|EPI_ISL_750435|2020-12-14
hCoV-19/Denmark/DCGC-17089/2020|EPI_ISL_750327|2020-12-14
hCoV-19/Denmark/DCGC-17090/2020|EPI_ISL_750751|2020-12-14
hCoV-19/Denmark/DCGC-17092/2020|EPI_ISL_750524|2020-12-14
hCoV-19/Denmark/DCGC-17098/2020|EPI_ISL_750756|2020-12-14
hCoV-19/Denmark/DCGC-17100/2020|EPI_ISL_750758|2020-12-14
hCoV-19/Denmark/DCGC-17102/2020|EPI_ISL_750438|2020-12-14
hCoV-19/Denmark/DCGC-17110/2020|EPI_ISL_750439|2020-12-14
hCoV-19/Denmark/DCGC-17111/2020|EPI_ISL_750521|2020-12-14
hCoV-19/Denmark/DCGC-17112/2020|EPI_ISL_750763|2020-12-14
hCoV-19/Denmark/DCGC-17113/2020|EPI_ISL_750329|2020-12-14
hCoV-19/Denmark/DCGC-17114/2020|EPI_ISL_750764|2020-12-14
hCoV-19/Denmark/DCGC-17118/2020|EPI_ISL_750766|2020-12-14
hCoV-19/Denmark/DCGC-17121/2020|EPI_ISL_750769|2020-12-14
hCoV-19/Denmark/DCGC-17122/2020|EPI_ISL_750770|2020-12-14
hCoV-19/Denmark/DCGC-17135/2020|EPI_ISL_750777|2020-12-14
hCoV-19/Denmark/DCGC-17143/2020|EPI_ISL_750784|2020-12-14
hCoV-19/Denmark/DCGC-17146/2020|EPI_ISL_750529|2020-12-14
hCoV-19/Denmark/DCGC-17151/2020|EPI_ISL_750789|2020-12-14
hCoV-19/Denmark/DCGC-17153/2020|EPI_ISL_750791|2020-12-14
hCoV-19/Denmark/DCGC-17155/2020|EPI_ISL_750792|2020-12-14
hCoV-19/Denmark/DCGC-17158/2020|EPI_ISL_750794|2020-12-14
hCoV-19/Denmark/DCGC-17161/2020|EPI_ISL_750441|2020-12-14
hCoV-19/Denmark/DCGC-17165/2020|EPI_ISL_750797|2020-12-14
hCoV-19/Denmark/DCGC-17166/2020|EPI_ISL_750335|2020-12-14
hCoV-19/Denmark/DCGC-17167/2020|EPI_ISL_750442|2020-12-14
hCoV-19/Denmark/DCGC-17168/2020|EPI_ISL_750798|2020-12-14
hCoV-19/Denmark/DCGC-17170/2020|EPI_ISL_750800|2020-12-14
hCoV-19/Denmark/DCGC-17172/2020|EPI_ISL_750336|2020-12-14
hCoV-19/Denmark/DCGC-17175/2020|EPI_ISL_750803|2020-12-14
hCoV-19/Denmark/DCGC-17178/2020|EPI_ISL_750805|2020-12-14
hCoV-19/Denmark/DCGC-17180/2020|EPI_ISL_750807|2020-12-14
hCoV-19/Denmark/DCGC-17183/2020|EPI_ISL_750808|2020-12-14
hCoV-19/Denmark/DCGC-17187/2020|EPI_ISL_750811|2020-12-14
hCoV-19/Denmark/DCGC-17194/2020|EPI_ISL_750815|2020-12-14
hCoV-19/Denmark/DCGC-17195/2020|EPI_ISL_750816|2020-12-14
hCoV-19/Denmark/DCGC-17198/2020|EPI_ISL_750818|2020-12-14
hCoV-19/Denmark/DCGC-17199/2020|EPI_ISL_750530|2020-12-14
hCoV-19/Denmark/DCGC-17200/2020|EPI_ISL_750819|2020-12-14
hCoV-19/Denmark/DCGC-17201/2020|EPI_ISL_750821|2020-12-14
hCoV-19/Denmark/DCGC-17202/2020|EPI_ISL_750822|2020-12-14
hCoV-19/Denmark/DCGC-17204/2020|EPI_ISL_750516|2020-12-14
hCoV-19/Denmark/DCGC-17205/2020|EPI_ISL_750823|2020-12-14
hCoV-19/Denmark/DCGC-17206/2020|EPI_ISL_750824|2020-12-14
hCoV-19/Denmark/DCGC-17207/2020|EPI_ISL_750825|2020-12-14
hCoV-19/Denmark/DCGC-17209/2020|EPI_ISL_750827|2020-12-14
hCoV-19/Denmark/DCGC-17210/2020|EPI_ISL_750828|2020-12-14
hCoV-19/Denmark/DCGC-17213/2020|EPI_ISL_750831|2020-12-14
hCoV-19/Denmark/DCGC-17219/2020|EPI_ISL_750835|2020-12-14
hCoV-19/Denmark/DCGC-17220/2020|EPI_ISL_750836|2020-12-14
hCoV-19/Denmark/DCGC-17223/2020|EPI_ISL_750837|2020-12-14
hCoV-19/Denmark/DCGC-17225/2020|EPI_ISL_750839|2020-12-14
hCoV-19/Denmark/DCGC-17228/2020|EPI_ISL_750841|2020-12-14
hCoV-19/Denmark/DCGC-17231/2020|EPI_ISL_750341|2020-12-14
hCoV-19/Denmark/DCGC-17232/2020|EPI_ISL_750843|2020-12-14
hCoV-19/Denmark/DCGC-17236/2020|EPI_ISL_750845|2020-12-14
hCoV-19/Denmark/DCGC-17237/2020|EPI_ISL_750846|2020-12-14
hCoV-19/Denmark/DCGC-17238/2020|EPI_ISL_750847|2020-12-14
hCoV-19/Denmark/DCGC-17240/2020|EPI_ISL_750342|2020-12-14
hCoV-19/Denmark/DCGC-17241/2020|EPI_ISL_750849|2020-12-14
hCoV-19/Denmark/DCGC-17247/2020|EPI_ISL_750445|2020-12-14
hCoV-19/Denmark/DCGC-17249/2020|EPI_ISL_750343|2020-12-14
hCoV-19/Denmark/DCGC-17250/2020|EPI_ISL_750855|2020-12-14
hCoV-19/Denmark/DCGC-17255/2020|EPI_ISL_750523|2020-12-14
hCoV-19/Denmark/DCGC-17256/2020|EPI_ISL_750446|2020-12-14
hCoV-19/Denmark/DCGC-17257/2020|EPI_ISL_750860|2020-12-14
hCoV-19/Denmark/DCGC-17258/2020|EPI_ISL_750447|2020-12-14
hCoV-19/Denmark/DCGC-17259/2020|EPI_ISL_750861|2020-12-14
hCoV-19/Denmark/DCGC-17260/2020|EPI_ISL_750344|2020-12-14
hCoV-19/Denmark/DCGC-17261/2020|EPI_ISL_750862|2020-12-14
hCoV-19/Denmark/DCGC-17263/2020|EPI_ISL_750863|2020-12-14
hCoV-19/Denmark/DCGC-17264/2020|EPI_ISL_750864|2020-12-14
hCoV-19/Denmark/DCGC-17275/2020|EPI_ISL_750872|2020-12-14
hCoV-19/Denmark/DCGC-17276/2020|EPI_ISL_750873|2020-12-14
hCoV-19/Denmark/DCGC-17277/2020|EPI_ISL_750874|2020-12-14
hCoV-19/Denmark/DCGC-17278/2020|EPI_ISL_750875|2020-12-14
hCoV-19/Denmark/DCGC-17281/2020|EPI_ISL_750877|2020-12-14
hCoV-19/Denmark/DCGC-17285/2020|EPI_ISL_750879|2020-12-14
hCoV-19/Denmark/DCGC-17291/2020|EPI_ISL_750883|2020-12-14
hCoV-19/Denmark/DCGC-17296/2020|EPI_ISL_750885|2020-12-14
hCoV-19/Denmark/DCGC-17298/2020|EPI_ISL_750887|2020-12-14
hCoV-19/Denmark/DCGC-17302/2020|EPI_ISL_750891|2020-12-14
hCoV-19/Denmark/DCGC-17303/2020|EPI_ISL_750892|2020-12-14
hCoV-19/Denmark/DCGC-17311/2020|EPI_ISL_750507|2020-12-14
hCoV-19/Denmark/DCGC-17312/2020|EPI_ISL_750897|2020-12-14
hCoV-19/Denmark/DCGC-17313/2020|EPI_ISL_750898|2020-12-14
hCoV-19/Denmark/DCGC-17314/2020|EPI_ISL_750899|2020-12-14
hCoV-19/Denmark/DCGC-17315/2020|EPI_ISL_750452|2020-12-14
hCoV-19/Denmark/DCGC-17319/2020|EPI_ISL_750903|2020-12-14
hCoV-19/Denmark/DCGC-17324/2020|EPI_ISL_750907|2020-12-14
hCoV-19/Denmark/DCGC-17327/2020|EPI_ISL_750910|2020-12-14
hCoV-19/Denmark/DCGC-17328/2020|EPI_ISL_750508|2020-12-14
hCoV-19/Denmark/DCGC-17330/2020|EPI_ISL_750912|2020-12-14
hCoV-19/Denmark/DCGC-17331/2020|EPI_ISL_750913|2020-12-14
hCoV-19/Denmark/DCGC-17336/2020|EPI_ISL_750918|2020-12-14
hCoV-19/Denmark/DCGC-17346/2020|EPI_ISL_750455|2020-12-14
hCoV-19/Denmark/DCGC-17348/2020|EPI_ISL_750925|2020-12-14
hCoV-19/Denmark/DCGC-17353/2020|EPI_ISL_750401|2020-12-14
hCoV-19/Denmark/DCGC-17357/2020|EPI_ISL_750929|2020-12-14
hCoV-19/Denmark/DCGC-17358/2020|EPI_ISL_750930|2020-12-14
hCoV-19/Denmark/DCGC-17361/2020|EPI_ISL_750933|2020-12-14
hCoV-19/Denmark/DCGC-17368/2020|EPI_ISL_750457|2020-12-14
hCoV-19/Denmark/DCGC-17371/2020|EPI_ISL_750939|2020-12-14
hCoV-19/Denmark/DCGC-17373/2020|EPI_ISL_750532|2020-12-14
hCoV-19/Denmark/DCGC-17375/2020|EPI_ISL_750505|2020-12-14
hCoV-19/Denmark/DCGC-17380/2020|EPI_ISL_750459|2020-12-14
hCoV-19/Denmark/DCGC-17381/2020|EPI_ISL_750943|2020-12-14
hCoV-19/Denmark/DCGC-17382/2020|EPI_ISL_750944|2020-12-14
hCoV-19/Denmark/DCGC-17383/2020|EPI_ISL_750945|2020-12-14
hCoV-19/Denmark/DCGC-17384/2020|EPI_ISL_750946|2020-12-14
hCoV-19/Denmark/DCGC-17389/2020|EPI_ISL_750949|2020-12-14
hCoV-19/Denmark/DCGC-17393/2020|EPI_ISL_750953|2020-12-14
hCoV-19/Denmark/DCGC-17399/2020|EPI_ISL_750504|2020-12-14
hCoV-19/Denmark/DCGC-17402/2020|EPI_ISL_750958|2020-12-14
hCoV-19/Denmark/DCGC-17406/2020|EPI_ISL_750960|2020-12-14
hCoV-19/Denmark/DCGC-17409/2020|EPI_ISL_750961|2020-12-14
hCoV-19/Denmark/DCGC-17421/2020|EPI_ISL_750970|2020-12-14
hCoV-19/Denmark/DCGC-17426/2020|EPI_ISL_750973|2020-12-14
hCoV-19/Denmark/DCGC-17428/2020|EPI_ISL_750975|2020-12-14
hCoV-19/Denmark/DCGC-17433/2020|EPI_ISL_750979|2020-12-14
hCoV-19/Denmark/DCGC-17439/2020|EPI_ISL_750983|2020-12-14
hCoV-19/Denmark/DCGC-17441/2020|EPI_ISL_750985|2020-12-14
hCoV-19/Denmark/DCGC-17442/2020|EPI_ISL_750293|2020-12-14
hCoV-19/Denmark/DCGC-17443/2020|EPI_ISL_750986|2020-12-14
hCoV-19/Denmark/DCGC-17447/2020|EPI_ISL_750990|2020-12-14
hCoV-19/Denmark/DCGC-17448/2020|EPI_ISL_750991|2020-12-14
hCoV-19/Denmark/DCGC-17450/2020|EPI_ISL_750403|2020-12-14
hCoV-19/Denmark/DCGC-17451/2020|EPI_ISL_750294|2020-12-14
hCoV-19/Denmark/DCGC-17452/2020|EPI_ISL_750993|2020-12-14
hCoV-19/Denmark/DCGC-17453/2020|EPI_ISL_750463|2020-12-14
hCoV-19/Denmark/DCGC-17455/2020|EPI_ISL_750464|2020-12-14
hCoV-19/Denmark/DCGC-17460/2020|EPI_ISL_750354|2020-12-14
hCoV-19/Denmark/DCGC-17462/2020|EPI_ISL_750998|2020-12-14
hCoV-19/Denmark/DCGC-17466/2020|EPI_ISL_750355|2020-12-14
hCoV-19/Denmark/DCGC-17467/2020|EPI_ISL_751001|2020-12-14
hCoV-19/Denmark/DCGC-17468/2020|EPI_ISL_751002|2020-12-14
hCoV-19/Denmark/DCGC-17469/2020|EPI_ISL_751003|2020-12-14
hCoV-19/Denmark/DCGC-17470/2020|EPI_ISL_750468|2020-12-14
hCoV-19/Denmark/DCGC-17471/2020|EPI_ISL_750520|2020-12-14
hCoV-19/Denmark/DCGC-17472/2020|EPI_ISL_751004|2020-12-14
hCoV-19/Denmark/DCGC-17478/2020|EPI_ISL_751009|2020-12-14
hCoV-19/Denmark/DCGC-17480/2020|EPI_ISL_751012|2020-12-14
hCoV-19/Denmark/DCGC-17482/2020|EPI_ISL_751014|2020-12-14
hCoV-19/Denmark/DCGC-17488/2020|EPI_ISL_751020|2020-12-14
hCoV-19/Denmark/DCGC-17492/2020|EPI_ISL_751023|2020-12-14
hCoV-19/Denmark/DCGC-17496/2020|EPI_ISL_751025|2020-12-14
hCoV-19/Denmark/DCGC-17498/2020|EPI_ISL_750534|2020-12-14
hCoV-19/Denmark/DCGC-17504/2020|EPI_ISL_751028|2020-12-14
hCoV-19/Denmark/DCGC-17509/2020|EPI_ISL_751032|2020-12-14
hCoV-19/Denmark/DCGC-17517/2020|EPI_ISL_750359|2020-12-14
hCoV-19/Denmark/DCGC-17523/2020|EPI_ISL_751040|2020-12-14
hCoV-19/Denmark/DCGC-17528/2020|EPI_ISL_751045|2020-12-14
hCoV-19/Denmark/DCGC-17534/2020|EPI_ISL_751050|2020-12-14
hCoV-19/Denmark/DCGC-17535/2020|EPI_ISL_750474|2020-12-14
hCoV-19/Denmark/DCGC-17537/2020|EPI_ISL_751052|2020-12-14
hCoV-19/Denmark/DCGC-17538/2020|EPI_ISL_751053|2020-12-14
hCoV-19/Denmark/DCGC-17544/2020|EPI_ISL_751058|2020-12-14
hCoV-19/Denmark/DCGC-17545/2020|EPI_ISL_751059|2020-12-14
hCoV-19/Denmark/DCGC-17547/2020|EPI_ISL_751060|2020-12-14
hCoV-19/Denmark/DCGC-17548/2020|EPI_ISL_751061|2020-12-14
hCoV-19/Denmark/DCGC-17550/2020|EPI_ISL_751062|2020-12-14
hCoV-19/Denmark/DCGC-17553/2020|EPI_ISL_751064|2020-12-14
hCoV-19/Denmark/DCGC-17558/2020|EPI_ISL_751068|2020-12-14
hCoV-19/Denmark/DCGC-17563/2020|EPI_ISL_750475|2020-12-14
hCoV-19/Denmark/DCGC-17564/2020|EPI_ISL_751072|2020-12-14
hCoV-19/Denmark/DCGC-17566/2020|EPI_ISL_750496|2020-12-14
hCoV-19/Denmark/DCGC-17570/2020|EPI_ISL_751075|2020-12-14
hCoV-19/Denmark/DCGC-17573/2020|EPI_ISL_750535|2020-12-14
hCoV-19/Denmark/DCGC-17574/2020|EPI_ISL_750518|2020-12-14
hCoV-19/Denmark/DCGC-17575/2020|EPI_ISL_751077|2020-12-14
hCoV-19/Denmark/DCGC-17577/2020|EPI_ISL_751078|2020-12-14
hCoV-19/Denmark/DCGC-17578/2020|EPI_ISL_751079|2020-12-14
hCoV-19/Denmark/DCGC-17580/2020|EPI_ISL_751081|2020-12-14
hCoV-19/Denmark/DCGC-17581/2020|EPI_ISL_751082|2020-12-14
hCoV-19/Denmark/DCGC-17583/2020|EPI_ISL_751083|2020-12-14
hCoV-19/Denmark/DCGC-17584/2020|EPI_ISL_751084|2020-12-14
hCoV-19/Denmark/DCGC-17592/2020|EPI_ISL_751091|2020-12-14
hCoV-19/Denmark/DCGC-17594/2020|EPI_ISL_751093|2020-12-14
hCoV-19/Denmark/DCGC-17595/2020|EPI_ISL_750502|2020-12-14
hCoV-19/Denmark/DCGC-17600/2020|EPI_ISL_751097|2020-12-14
hCoV-19/Denmark/DCGC-17603/2020|EPI_ISL_751098|2020-12-14
hCoV-19/Denmark/DCGC-17605/2020|EPI_ISL_751100|2020-12-14
hCoV-19/Denmark/DCGC-17608/2020|EPI_ISL_750476|2020-12-14
hCoV-19/Denmark/DCGC-17609/2020|EPI_ISL_751101|2020-12-14
hCoV-19/Denmark/DCGC-17610/2020|EPI_ISL_750361|2020-12-14
hCoV-19/Denmark/DCGC-17611/2020|EPI_ISL_751102|2020-12-14
hCoV-19/Denmark/DCGC-17619/2020|EPI_ISL_751108|2020-12-14
hCoV-19/Denmark/DCGC-17622/2020|EPI_ISL_750297|2020-12-14
hCoV-19/Denmark/DCGC-17624/2020|EPI_ISL_750509|2020-12-14
hCoV-19/Denmark/DCGC-17632/2020|EPI_ISL_750477|2020-12-14
hCoV-19/Denmark/DCGC-17636/2020|EPI_ISL_750478|2020-12-14
hCoV-19/Denmark/DCGC-17639/2020|EPI_ISL_751117|2020-12-14
hCoV-19/Denmark/DCGC-17640/2020|EPI_ISL_750364|2020-12-14
hCoV-19/Denmark/DCGC-17642/2020|EPI_ISL_750479|2020-12-14
hCoV-19/Denmark/DCGC-17644/2020|EPI_ISL_751119|2020-12-14
hCoV-19/Denmark/DCGC-17649/2020|EPI_ISL_750480|2020-12-14
hCoV-19/Denmark/DCGC-17657/2020|EPI_ISL_750536|2020-12-14
hCoV-19/Denmark/DCGC-17668/2020|EPI_ISL_751134|2020-12-14
hCoV-19/Denmark/DCGC-17670/2020|EPI_ISL_750365|2020-12-14
hCoV-19/Denmark/DCGC-17671/2020|EPI_ISL_751135|2020-12-14
hCoV-19/Denmark/DCGC-17680/2020|EPI_ISL_750482|2020-12-14
hCoV-19/Denmark/DCGC-1768/2020|EPI_ISL_618177|2020-06-29
hCoV-19/Denmark/DCGC-17684/2020|EPI_ISL_751143|2020-12-14
hCoV-19/Denmark/DCGC-17687/2020|EPI_ISL_750497|2020-12-14
hCoV-19/Denmark/DCGC-17693/2020|EPI_ISL_751150|2020-12-14
hCoV-19/Denmark/DCGC-17694/2020|EPI_ISL_751151|2020-12-14
hCoV-19/Denmark/DCGC-17697/2020|EPI_ISL_751153|2020-12-14
hCoV-19/Denmark/DCGC-17699/2020|EPI_ISL_751154|2020-12-14
hCoV-19/Denmark/DCGC-17703/2020|EPI_ISL_750503|2020-12-14
hCoV-19/Denmark/DCGC-17706/2020|EPI_ISL_751157|2020-12-14
hCoV-19/Denmark/DCGC-17709/2020|EPI_ISL_751159|2020-12-14
hCoV-19/Denmark/DCGC-17711/2020|EPI_ISL_751161|2020-12-14
hCoV-19/Denmark/DCGC-17714/2020|EPI_ISL_750406|2020-12-14
hCoV-19/Denmark/DCGC-17715/2020|EPI_ISL_750517|2020-12-14
hCoV-19/Denmark/DCGC-17720/2020|EPI_ISL_751165|2020-12-14
hCoV-19/Denmark/DCGC-17725/2020|EPI_ISL_751168|2020-12-14
hCoV-19/Denmark/DCGC-17730/2020|EPI_ISL_751171|2020-12-14
hCoV-19/Denmark/DCGC-17734/2020|EPI_ISL_751175|2020-12-14
hCoV-19/Denmark/DCGC-17737/2020|EPI_ISL_750485|2020-12-14
hCoV-19/Denmark/DCGC-17740/2020|EPI_ISL_751179|2020-12-14
hCoV-19/Denmark/DCGC-17741/2020|EPI_ISL_750367|2020-12-14
hCoV-19/Denmark/DCGC-1774/2020|EPI_ISL_618200|2020-07-13
hCoV-19/Denmark/DCGC-17750/2020|EPI_ISL_749407|2020-12-14
hCoV-19/Denmark/DCGC-17752/2020|EPI_ISL_749543|2020-12-14
hCoV-19/Denmark/DCGC-17755/2020|EPI_ISL_749546|2020-12-14
hCoV-19/Denmark/DCGC-17756/2020|EPI_ISL_749547|2020-12-14
hCoV-19/Denmark/DCGC-17760/2020|EPI_ISL_749550|2020-12-14
hCoV-19/Denmark/DCGC-1776/2020|EPI_ISL_618217|2020-07-20
hCoV-19/Denmark/DCGC-17765/2020|EPI_ISL_749554|2020-12-14
hCoV-19/Denmark/DCGC-17766/2020|EPI_ISL_749408|2020-12-14
hCoV-19/Denmark/DCGC-17767/2020|EPI_ISL_749555|2020-12-14
hCoV-19/Denmark/DCGC-17768/2020|EPI_ISL_749556|2020-12-14
hCoV-19/Denmark/DCGC-17769/2020|EPI_ISL_749557|2020-12-14
hCoV-19/Denmark/DCGC-17777/2020|EPI_ISL_749562|2020-12-14
hCoV-19/Denmark/DCGC-17779/2020|EPI_ISL_749298|2020-12-14
hCoV-19/Denmark/DCGC-17780/2020|EPI_ISL_749299|2020-12-14
hCoV-19/Denmark/DCGC-17781/2020|EPI_ISL_749564|2020-12-14
hCoV-19/Denmark/DCGC-1778/2020|EPI_ISL_618193|2020-07-20
hCoV-19/Denmark/DCGC-17782/2020|EPI_ISL_749565|2020-12-14
hCoV-19/Denmark/DCGC-17786/2020|EPI_ISL_749567|2020-12-14
hCoV-19/Denmark/DCGC-17787/2020|EPI_ISL_749504|2020-12-14
hCoV-19/Denmark/DCGC-17791/2020|EPI_ISL_749571|2020-12-14
hCoV-19/Denmark/DCGC-1779/2020|EPI_ISL_618218|2020-07-20
hCoV-19/Denmark/DCGC-17799/2020|EPI_ISL_749409|2020-12-14
hCoV-19/Denmark/DCGC-17800/2020|EPI_ISL_749356|2020-12-14
hCoV-19/Denmark/DCGC-17802/2020|EPI_ISL_749410|2020-12-14
hCoV-19/Denmark/DCGC-17805/2020|EPI_ISL_749577|2020-12-14
hCoV-19/Denmark/DCGC-17814/2020|EPI_ISL_749583|2020-12-14
hCoV-19/Denmark/DCGC-17818/2020|EPI_ISL_749532|2020-12-14
hCoV-19/Denmark/DCGC-17819/2020|EPI_ISL_749411|2020-12-14
hCoV-19/Denmark/DCGC-17820/2020|EPI_ISL_749303|2020-12-14
hCoV-19/Denmark/DCGC-17825/2020|EPI_ISL_749412|2020-12-14
hCoV-19/Denmark/DCGC-17831/2020|EPI_ISL_749590|2020-12-14
hCoV-19/Denmark/DCGC-17833/2020|EPI_ISL_749413|2020-12-14
hCoV-19/Denmark/DCGC-17834/2020|EPI_ISL_749591|2020-12-14
hCoV-19/Denmark/DCGC-17836/2020|EPI_ISL_749592|2020-12-14
hCoV-19/Denmark/DCGC-17841/2020|EPI_ISL_749595|2020-12-14
hCoV-19/Denmark/DCGC-1784/2020|EPI_ISL_618219|2020-07-20
hCoV-19/Denmark/DCGC-17847/2020|EPI_ISL_749484|2020-12-14
hCoV-19/Denmark/DCGC-17848/2020|EPI_ISL_749598|2020-12-14
hCoV-19/Denmark/DCGC-17850/2020|EPI_ISL_749533|2020-12-14
hCoV-19/Denmark/DCGC-17852/2020|EPI_ISL_749600|2020-12-14
hCoV-19/Denmark/DCGC-17855/2020|EPI_ISL_749601|2020-12-14
hCoV-19/Denmark/DCGC-17856/2020|EPI_ISL_749523|2020-12-14
hCoV-19/Denmark/DCGC-17863/2020|EPI_ISL_749606|2020-12-14
hCoV-19/Denmark/DCGC-17866/2020|EPI_ISL_749608|2020-12-14
hCoV-19/Denmark/DCGC-17871/2020|EPI_ISL_749612|2020-12-14
hCoV-19/Denmark/DCGC-17873/2020|EPI_ISL_749613|2020-12-14
hCoV-19/Denmark/DCGC-17874/2020|EPI_ISL_749614|2020-12-14
hCoV-19/Denmark/DCGC-17875/2020|EPI_ISL_749615|2020-12-14
hCoV-19/Denmark/DCGC-17878/2020|EPI_ISL_749617|2020-12-14
hCoV-19/Denmark/DCGC-17879/2020|EPI_ISL_749501|2020-12-14
hCoV-19/Denmark/DCGC-17881/2020|EPI_ISL_749619|2020-12-14
hCoV-19/Denmark/DCGC-1788/2020|EPI_ISL_618212|2020-07-13
hCoV-19/Denmark/DCGC-17884/2020|EPI_ISL_749485|2020-12-14
hCoV-19/Denmark/DCGC-17893/2020|EPI_ISL_749627|2020-12-14
hCoV-19/Denmark/DCGC-17894/2020|EPI_ISL_749628|2020-12-14
hCoV-19/Denmark/DCGC-17895/2020|EPI_ISL_749629|2020-12-14
hCoV-19/Denmark/DCGC-17898/2020|EPI_ISL_749631|2020-12-14
hCoV-19/Denmark/DCGC-17903/2020|EPI_ISL_749634|2020-12-14
hCoV-19/Denmark/DCGC-17910/2020|EPI_ISL_749421|2020-12-14
hCoV-19/Denmark/DCGC-17912/2020|EPI_ISL_749640|2020-12-14
hCoV-19/Denmark/DCGC-17916/2020|EPI_ISL_749642|2020-12-14
hCoV-19/Denmark/DCGC-17917/2020|EPI_ISL_749306|2020-12-14
hCoV-19/Denmark/DCGC-17919/2020|EPI_ISL_749644|2020-12-14
hCoV-19/Denmark/DCGC-17922/2020|EPI_ISL_749645|2020-12-14
hCoV-19/Denmark/DCGC-17923/2020|EPI_ISL_749646|2020-12-14
hCoV-19/Denmark/DCGC-17925/2020|EPI_ISL_749647|2020-12-14
hCoV-19/Denmark/DCGC-17934/2020|EPI_ISL_749653|2020-12-14
hCoV-19/Denmark/DCGC-17935/2020|EPI_ISL_749654|2020-12-14
hCoV-19/Denmark/DCGC-17938/2020|EPI_ISL_749656|2020-12-14
hCoV-19/Denmark/DCGC-17944/2020|EPI_ISL_749660|2020-12-14
hCoV-19/Denmark/DCGC-17960/2020|EPI_ISL_749425|2020-12-14
hCoV-19/Denmark/DCGC-17961/2020|EPI_ISL_749667|2020-12-14
hCoV-19/Denmark/DCGC-17964/2020|EPI_ISL_749669|2020-12-14
hCoV-19/Denmark/DCGC-17966/2020|EPI_ISL_749670|2020-12-14
hCoV-19/Denmark/DCGC-17968/2020|EPI_ISL_749427|2020-12-14
hCoV-19/Denmark/DCGC-17970/2020|EPI_ISL_749488|2020-12-14
hCoV-19/Denmark/DCGC-17975/2020|EPI_ISL_749511|2020-12-14
hCoV-19/Denmark/DCGC-17976/2020|EPI_ISL_749674|2020-12-14
hCoV-19/Denmark/DCGC-17981/2020|EPI_ISL_749678|2020-12-14
hCoV-19/Denmark/DCGC-1798/2020|EPI_ISL_618180|2020-07-13
hCoV-19/Denmark/DCGC-17988/2020|EPI_ISL_749683|2020-12-14
hCoV-19/Denmark/DCGC-17989/2020|EPI_ISL_749684|2020-12-14
hCoV-19/Denmark/DCGC-1799/2020|EPI_ISL_618196|2020-07-06
hCoV-19/Denmark/DCGC-17992/2020|EPI_ISL_749686|2020-12-14
hCoV-19/Denmark/DCGC-17997/2020|EPI_ISL_749689|2020-12-14
hCoV-19/Denmark/DCGC-18001/2020|EPI_ISL_749692|2020-12-14
hCoV-19/Denmark/DCGC-18003/2020|EPI_ISL_749693|2020-12-14
hCoV-19/Denmark/DCGC-18011/2020|EPI_ISL_749700|2020-12-14
hCoV-19/Denmark/DCGC-1801/2020|EPI_ISL_618175|2020-07-06
hCoV-19/Denmark/DCGC-18012/2020|EPI_ISL_749701|2020-12-14
hCoV-19/Denmark/DCGC-18013/2020|EPI_ISL_749429|2020-12-14
hCoV-19/Denmark/DCGC-18014/2020|EPI_ISL_749430|2020-12-14
hCoV-19/Denmark/DCGC-18025/2020|EPI_ISL_749432|2020-12-14
hCoV-19/Denmark/DCGC-18031/2020|EPI_ISL_749713|2020-12-14
hCoV-19/Denmark/DCGC-1803/2020|EPI_ISL_618206|2020-07-13
hCoV-19/Denmark/DCGC-18033/2020|EPI_ISL_749715|2020-12-14
hCoV-19/Denmark/DCGC-18034/2020|EPI_ISL_749355|2020-12-14
hCoV-19/Denmark/DCGC-18036/2020|EPI_ISL_749310|2020-12-14
hCoV-19/Denmark/DCGC-18041/2020|EPI_ISL_749719|2020-12-14
hCoV-19/Denmark/DCGC-18046/2020|EPI_ISL_749721|2020-12-14
hCoV-19/Denmark/DCGC-18048/2020|EPI_ISL_749723|2020-12-14
hCoV-19/Denmark/DCGC-18049/2020|EPI_ISL_749724|2020-12-14
hCoV-19/Denmark/DCGC-18051/2020|EPI_ISL_749507|2020-12-14
hCoV-19/Denmark/DCGC-1805/2020|EPI_ISL_618207|2020-07-13
hCoV-19/Denmark/DCGC-18055/2020|EPI_ISL_749727|2020-12-14
hCoV-19/Denmark/DCGC-18058/2020|EPI_ISL_749730|2020-12-14
hCoV-19/Denmark/DCGC-18061/2020|EPI_ISL_749493|2020-12-14
hCoV-19/Denmark/DCGC-1806/2020|EPI_ISL_618182|2020-07-13
hCoV-19/Denmark/DCGC-18063/2020|EPI_ISL_749733|2020-12-14
hCoV-19/Denmark/DCGC-18070/2020|EPI_ISL_749433|2020-12-14
hCoV-19/Denmark/DCGC-18073/2020|EPI_ISL_749434|2020-12-14
hCoV-19/Denmark/DCGC-18079/2020|EPI_ISL_749743|2020-12-14
hCoV-19/Denmark/DCGC-18083/2020|EPI_ISL_749746|2020-12-14
hCoV-19/Denmark/DCGC-18084/2020|EPI_ISL_749747|2020-12-14
hCoV-19/Denmark/DCGC-18087/2020|EPI_ISL_749311|2020-12-14
hCoV-19/Denmark/DCGC-18088/2020|EPI_ISL_749748|2020-12-14
hCoV-19/Denmark/DCGC-18089/2020|EPI_ISL_749749|2020-12-14
hCoV-19/Denmark/DCGC-18091/2020|EPI_ISL_749751|2020-12-14
hCoV-19/Denmark/DCGC-18092/2020|EPI_ISL_749435|2020-12-14
hCoV-19/Denmark/DCGC-18093/2020|EPI_ISL_749752|2020-12-14
hCoV-19/Denmark/DCGC-18094/2020|EPI_ISL_749436|2020-12-14
hCoV-19/Denmark/DCGC-18098/2020|EPI_ISL_749753|2020-12-14
hCoV-19/Denmark/DCGC-18106/2020|EPI_ISL_749757|2020-12-14
hCoV-19/Denmark/DCGC-18109/2020|EPI_ISL_749760|2020-12-14
hCoV-19/Denmark/DCGC-18110/2020|EPI_ISL_749761|2020-12-14
hCoV-19/Denmark/DCGC-18111/2020|EPI_ISL_749378|2020-12-14
hCoV-19/Denmark/DCGC-18117/2020|EPI_ISL_749765|2020-12-14
hCoV-19/Denmark/DCGC-18118/2020|EPI_ISL_749766|2020-12-14
hCoV-19/Denmark/DCGC-18121/2020|EPI_ISL_749439|2020-12-14
hCoV-19/Denmark/DCGC-18122/2020|EPI_ISL_749768|2020-12-14
hCoV-19/Denmark/DCGC-18125/2020|EPI_ISL_749770|2020-12-14
hCoV-19/Denmark/DCGC-18129/2020|EPI_ISL_749771|2020-12-14
hCoV-19/Denmark/DCGC-18132/2020|EPI_ISL_749385|2020-12-14
hCoV-19/Denmark/DCGC-18138/2020|EPI_ISL_749442|2020-12-14
hCoV-19/Denmark/DCGC-18139/2020|EPI_ISL_749775|2020-12-14
hCoV-19/Denmark/DCGC-18140/2020|EPI_ISL_749776|2020-12-14
hCoV-19/Denmark/DCGC-18142/2020|EPI_ISL_749777|2020-12-14
hCoV-19/Denmark/DCGC-18149/2020|EPI_ISL_749317|2020-12-14
hCoV-19/Denmark/DCGC-18150/2020|EPI_ISL_749782|2020-12-14
hCoV-19/Denmark/DCGC-18152/2020|EPI_ISL_749783|2020-12-14
hCoV-19/Denmark/DCGC-18155/2020|EPI_ISL_749785|2020-12-14
hCoV-19/Denmark/DCGC-18156/2020|EPI_ISL_749500|2020-12-14
hCoV-19/Denmark/DCGC-18163/2020|EPI_ISL_749788|2020-12-14
hCoV-19/Denmark/DCGC-18165/2020|EPI_ISL_749790|2020-12-14
hCoV-19/Denmark/DCGC-18178/2020|EPI_ISL_749444|2020-12-14
hCoV-19/Denmark/DCGC-18180/2020|EPI_ISL_749798|2020-12-14
hCoV-19/Denmark/DCGC-18186/2020|EPI_ISL_749801|2020-12-14
hCoV-19/Denmark/DCGC-18192/2020|EPI_ISL_749805|2020-12-14
hCoV-19/Denmark/DCGC-18197/2020|EPI_ISL_749809|2020-12-14
hCoV-19/Denmark/DCGC-18198/2020|EPI_ISL_749810|2020-12-14
hCoV-19/Denmark/DCGC-18201/2020|EPI_ISL_749811|2020-12-14
hCoV-19/Denmark/DCGC-18203/2020|EPI_ISL_749813|2020-12-14
hCoV-19/Denmark/DCGC-18206/2020|EPI_ISL_749386|2020-12-14
hCoV-19/Denmark/DCGC-18207/2020|EPI_ISL_749387|2020-12-14
hCoV-19/Denmark/DCGC-18209/2020|EPI_ISL_749815|2020-12-14
hCoV-19/Denmark/DCGC-18211/2020|EPI_ISL_749817|2020-12-14
hCoV-19/Denmark/DCGC-1821/2020|EPI_ISL_618073|2020-06-08
hCoV-19/Denmark/DCGC-18212/2020|EPI_ISL_749818|2020-12-14
hCoV-19/Denmark/DCGC-18215/2020|EPI_ISL_749820|2020-12-14
hCoV-19/Denmark/DCGC-18218/2020|EPI_ISL_749822|2020-12-14
hCoV-19/Denmark/DCGC-18221/2020|EPI_ISL_749824|2020-12-14
hCoV-19/Denmark/DCGC-18222/2020|EPI_ISL_749825|2020-12-14
hCoV-19/Denmark/DCGC-18226/2020|EPI_ISL_749826|2020-12-14
hCoV-19/Denmark/DCGC-18232/2020|EPI_ISL_749388|2020-12-14
hCoV-19/Denmark/DCGC-18236/2020|EPI_ISL_749832|2020-12-14
hCoV-19/Denmark/DCGC-18240/2020|EPI_ISL_749835|2020-12-14
hCoV-19/Denmark/DCGC-18243/2020|EPI_ISL_749448|2020-12-14
hCoV-19/Denmark/DCGC-18245/2020|EPI_ISL_749839|2020-12-14
hCoV-19/Denmark/DCGC-18247/2020|EPI_ISL_749841|2020-12-14
hCoV-19/Denmark/DCGC-18251/2020|EPI_ISL_749539|2020-12-14
hCoV-19/Denmark/DCGC-18255/2020|EPI_ISL_749844|2020-12-14
hCoV-19/Denmark/DCGC-18256/2020|EPI_ISL_749449|2020-12-14
hCoV-19/Denmark/DCGC-18266/2020|EPI_ISL_749851|2020-12-14
hCoV-19/Denmark/DCGC-1827/2020|EPI_ISL_622553|2020-06-22
hCoV-19/Denmark/DCGC-18272/2020|EPI_ISL_749855|2020-12-14
hCoV-19/Denmark/DCGC-18274/2020|EPI_ISL_749856|2020-12-14
hCoV-19/Denmark/DCGC-18275/2020|EPI_ISL_749450|2020-12-14
hCoV-19/Denmark/DCGC-18277/2020|EPI_ISL_749857|2020-12-14
hCoV-19/Denmark/DCGC-18279/2020|EPI_ISL_749451|2020-12-14
hCoV-19/Denmark/DCGC-1828/2020|EPI_ISL_622565|2020-07-06
hCoV-19/Denmark/DCGC-18282/2020|EPI_ISL_749861|2020-12-07
hCoV-19/Denmark/DCGC-18285/2020|EPI_ISL_749864|2020-12-07
hCoV-19/Denmark/DCGC-18286/2020|EPI_ISL_749452|2020-12-07
hCoV-19/Denmark/DCGC-18288/2020|EPI_ISL_749865|2020-12-07
hCoV-19/Denmark/DCGC-18289/2020|EPI_ISL_749866|2020-12-07
hCoV-19/Denmark/DCGC-18292/2020|EPI_ISL_749322|2020-12-07
hCoV-19/Denmark/DCGC-18293/2020|EPI_ISL_749868|2020-12-07
hCoV-19/Denmark/DCGC-18294/2020|EPI_ISL_749494|2020-12-07
hCoV-19/Denmark/DCGC-18302/2020|EPI_ISL_749875|2020-12-07
hCoV-19/Denmark/DCGC-18308/2020|EPI_ISL_749880|2020-12-07
hCoV-19/Denmark/DCGC-18311/2020|EPI_ISL_749883|2020-12-07
hCoV-19/Denmark/DCGC-18316/2020|EPI_ISL_749287|2020-12-07
hCoV-19/Denmark/DCGC-18317/2020|EPI_ISL_749885|2020-12-07
hCoV-19/Denmark/DCGC-18331/2020|EPI_ISL_749893|2020-12-07
hCoV-19/Denmark/DCGC-18334/2020|EPI_ISL_749895|2020-12-07
hCoV-19/Denmark/DCGC-18336/2020|EPI_ISL_749897|2020-12-07
hCoV-19/Denmark/DCGC-18339/2020|EPI_ISL_749393|2020-12-07
hCoV-19/Denmark/DCGC-18342/2020|EPI_ISL_749901|2020-12-07
hCoV-19/Denmark/DCGC-18343/2020|EPI_ISL_749902|2020-12-07
hCoV-19/Denmark/DCGC-18348/2020|EPI_ISL_749908|2020-12-07
hCoV-19/Denmark/DCGC-18351/2020|EPI_ISL_749911|2020-12-07
hCoV-19/Denmark/DCGC-1835/2020|EPI_ISL_622554|2020-06-29
hCoV-19/Denmark/DCGC-18355/2020|EPI_ISL_749914|2020-12-07
hCoV-19/Denmark/DCGC-18362/2020|EPI_ISL_749497|2020-12-07
hCoV-19/Denmark/DCGC-18365/2020|EPI_ISL_749499|2020-12-07
hCoV-19/Denmark/DCGC-18367/2020|EPI_ISL_749921|2020-12-07
hCoV-19/Denmark/DCGC-18368/2020|EPI_ISL_749922|2020-12-07
hCoV-19/Denmark/DCGC-18369/2020|EPI_ISL_749923|2020-12-07
hCoV-19/Denmark/DCGC-18371/2020|EPI_ISL_749924|2020-12-07
hCoV-19/Denmark/DCGC-18372/2020|EPI_ISL_749925|2020-12-07
hCoV-19/Denmark/DCGC-18375/2020|EPI_ISL_749395|2020-12-07
hCoV-19/Denmark/DCGC-18378/2020|EPI_ISL_749927|2020-12-07
hCoV-19/Denmark/DCGC-18380/2020|EPI_ISL_749929|2020-12-07
hCoV-19/Denmark/DCGC-18386/2020|EPI_ISL_749933|2020-12-07
hCoV-19/Denmark/DCGC-18387/2020|EPI_ISL_749934|2020-12-07
hCoV-19/Denmark/DCGC-18388/2020|EPI_ISL_749935|2020-12-07
hCoV-19/Denmark/DCGC-18393/2020|EPI_ISL_749937|2020-12-07
hCoV-19/Denmark/DCGC-18397/2020|EPI_ISL_749940|2020-12-07
hCoV-19/Denmark/DCGC-18404/2020|EPI_ISL_749945|2020-12-07
hCoV-19/Denmark/DCGC-18406/2020|EPI_ISL_749946|2020-12-07
hCoV-19/Denmark/DCGC-18408/2020|EPI_ISL_749948|2020-12-07
hCoV-19/Denmark/DCGC-18417/2020|EPI_ISL_749954|2020-12-07
hCoV-19/Denmark/DCGC-18428/2020|EPI_ISL_749960|2020-12-07
hCoV-19/Denmark/DCGC-18430/2020|EPI_ISL_749962|2020-12-07
hCoV-19/Denmark/DCGC-18433/2020|EPI_ISL_749965|2020-12-07
hCoV-19/Denmark/DCGC-18438/2020|EPI_ISL_749966|2020-12-07
hCoV-19/Denmark/DCGC-18439/2020|EPI_ISL_749967|2020-12-07
hCoV-19/Denmark/DCGC-18441/2020|EPI_ISL_749461|2020-12-07
hCoV-19/Denmark/DCGC-18442/2020|EPI_ISL_749968|2020-12-07
hCoV-19/Denmark/DCGC-18445/2020|EPI_ISL_749462|2020-12-07
hCoV-19/Denmark/DCGC-18451/2020|EPI_ISL_749976|2020-12-07
hCoV-19/Denmark/DCGC-18452/2020|EPI_ISL_749977|2020-12-07
hCoV-19/Denmark/DCGC-18453/2020|EPI_ISL_749978|2020-12-07
hCoV-19/Denmark/DCGC-18454/2020|EPI_ISL_749979|2020-12-07
hCoV-19/Denmark/DCGC-18458/2020|EPI_ISL_749980|2020-12-07
hCoV-19/Denmark/DCGC-18468/2020|EPI_ISL_749985|2020-12-07
hCoV-19/Denmark/DCGC-18471/2020|EPI_ISL_749291|2020-12-07
hCoV-19/Denmark/DCGC-18472/2020|EPI_ISL_749986|2020-12-07
hCoV-19/Denmark/DCGC-18475/2020|EPI_ISL_749988|2020-12-07
hCoV-19/Denmark/DCGC-18477/2020|EPI_ISL_749990|2020-12-07
hCoV-19/Denmark/DCGC-18478/2020|EPI_ISL_749991|2020-12-07
hCoV-19/Denmark/DCGC-18483/2020|EPI_ISL_749994|2020-12-07
hCoV-19/Denmark/DCGC-18485/2020|EPI_ISL_749996|2020-12-07
hCoV-19/Denmark/DCGC-18497/2020|EPI_ISL_750002|2020-12-07
hCoV-19/Denmark/DCGC-18501/2020|EPI_ISL_750004|2020-12-07
hCoV-19/Denmark/DCGC-18509/2020|EPI_ISL_749514|2020-12-07
hCoV-19/Denmark/DCGC-18511/2020|EPI_ISL_749464|2020-12-07
hCoV-19/Denmark/DCGC-18512/2020|EPI_ISL_750012|2020-12-07
hCoV-19/Denmark/DCGC-18513/2020|EPI_ISL_750013|2020-12-07
hCoV-19/Denmark/DCGC-18514/2020|EPI_ISL_750014|2020-12-07
hCoV-19/Denmark/DCGC-18515/2020|EPI_ISL_749292|2020-12-07
hCoV-19/Denmark/DCGC-18519/2020|EPI_ISL_749526|2020-12-07
hCoV-19/Denmark/DCGC-18520/2020|EPI_ISL_750018|2020-12-07
hCoV-19/Denmark/DCGC-1852/2020|EPI_ISL_622607|2020-07-13
hCoV-19/Denmark/DCGC-18523/2020|EPI_ISL_750019|2020-12-07
hCoV-19/Denmark/DCGC-18526/2020|EPI_ISL_750021|2020-12-07
hCoV-19/Denmark/DCGC-18534/2020|EPI_ISL_750025|2020-12-07
hCoV-19/Denmark/DCGC-18535/2020|EPI_ISL_750026|2020-12-07
hCoV-19/Denmark/DCGC-18536/2020|EPI_ISL_750027|2020-12-07
hCoV-19/Denmark/DCGC-18538/2020|EPI_ISL_750028|2020-12-07
hCoV-19/Denmark/DCGC-18541/2020|EPI_ISL_750031|2020-12-07
hCoV-19/Denmark/DCGC-18550/2020|EPI_ISL_750037|2020-12-07
hCoV-19/Denmark/DCGC-18554/2020|EPI_ISL_749338|2020-12-07
hCoV-19/Denmark/DCGC-18555/2020|EPI_ISL_750040|2020-12-07
hCoV-19/Denmark/DCGC-18562/2020|EPI_ISL_750046|2020-12-07
hCoV-19/Denmark/DCGC-18566/2020|EPI_ISL_750049|2020-12-07
hCoV-19/Denmark/DCGC-18570/2020|EPI_ISL_750051|2020-12-07
hCoV-19/Denmark/DCGC-18573/2020|EPI_ISL_750053|2020-12-07
hCoV-19/Denmark/DCGC-18575/2020|EPI_ISL_750055|2020-12-07
hCoV-19/Denmark/DCGC-18577/2020|EPI_ISL_749496|2020-12-07
hCoV-19/Denmark/DCGC-18586/2020|EPI_ISL_750062|2020-12-07
hCoV-19/Denmark/DCGC-18592/2020|EPI_ISL_750067|2020-12-07
hCoV-19/Denmark/DCGC-18597/2020|EPI_ISL_750070|2020-12-07
hCoV-19/Denmark/DCGC-18610/2020|EPI_ISL_750077|2020-12-07
hCoV-19/Denmark/DCGC-18614/2020|EPI_ISL_749520|2020-12-07
hCoV-19/Denmark/DCGC-18616/2020|EPI_ISL_750082|2020-12-07
hCoV-19/Denmark/DCGC-18617/2020|EPI_ISL_750083|2020-12-07
hCoV-19/Denmark/DCGC-18618/2020|EPI_ISL_750084|2020-12-07
hCoV-19/Denmark/DCGC-18619/2020|EPI_ISL_749468|2020-12-07
hCoV-19/Denmark/DCGC-18621/2020|EPI_ISL_750085|2020-12-07
hCoV-19/Denmark/DCGC-1862/2020|EPI_ISL_622558|2020-06-29
hCoV-19/Denmark/DCGC-18623/2020|EPI_ISL_750087|2020-12-07
hCoV-19/Denmark/DCGC-18625/2020|EPI_ISL_750089|2020-12-07
hCoV-19/Denmark/DCGC-18628/2020|EPI_ISL_750090|2020-12-07
hCoV-19/Denmark/DCGC-18629/2020|EPI_ISL_750091|2020-12-07
hCoV-19/Denmark/DCGC-1863/2020|EPI_ISL_622570|2020-07-06
hCoV-19/Denmark/DCGC-18640/2020|EPI_ISL_749522|2020-12-07
hCoV-19/Denmark/DCGC-18641/2020|EPI_ISL_749470|2020-12-07
hCoV-19/Denmark/DCGC-18642/2020|EPI_ISL_750096|2020-12-07
hCoV-19/Denmark/DCGC-18645/2020|EPI_ISL_749508|2020-12-07
hCoV-19/Denmark/DCGC-18646/2020|EPI_ISL_750099|2020-12-07
hCoV-19/Denmark/DCGC-18649/2020|EPI_ISL_750102|2020-12-07
hCoV-19/Denmark/DCGC-18650/2020|EPI_ISL_749471|2020-12-07
hCoV-19/Denmark/DCGC-18656/2020|EPI_ISL_750104|2020-12-07
hCoV-19/Denmark/DCGC-18657/2020|EPI_ISL_750105|2020-12-07
hCoV-19/Denmark/DCGC-18659/2020|EPI_ISL_750106|2020-12-07
hCoV-19/Denmark/DCGC-18660/2020|EPI_ISL_750107|2020-12-07
hCoV-19/Denmark/DCGC-18661/2020|EPI_ISL_750109|2020-12-07
hCoV-19/Denmark/DCGC-18662/2020|EPI_ISL_750110|2020-12-07
hCoV-19/Denmark/DCGC-18664/2020|EPI_ISL_750112|2020-12-07
hCoV-19/Denmark/DCGC-18666/2020|EPI_ISL_750113|2020-12-07
hCoV-19/Denmark/DCGC-18668/2020|EPI_ISL_749475|2020-12-07
hCoV-19/Denmark/DCGC-18670/2020|EPI_ISL_750115|2020-12-07
hCoV-19/Denmark/DCGC-18673/2020|EPI_ISL_749404|2020-12-07
hCoV-19/Denmark/DCGC-18677/2020|EPI_ISL_750120|2020-12-07
hCoV-19/Denmark/DCGC-18680/2020|EPI_ISL_750122|2020-12-07
hCoV-19/Denmark/DCGC-18683/2020|EPI_ISL_749477|2020-12-07
hCoV-19/Denmark/DCGC-18684/2020|EPI_ISL_749478|2020-12-07
hCoV-19/Denmark/DCGC-18686/2020|EPI_ISL_750124|2020-12-07
hCoV-19/Denmark/DCGC-18687/2020|EPI_ISL_750125|2020-12-07
hCoV-19/Denmark/DCGC-18691/2020|EPI_ISL_749405|2020-12-07
hCoV-19/Denmark/DCGC-18694/2020|EPI_ISL_750128|2020-12-07
hCoV-19/Denmark/DCGC-18709/2020|EPI_ISL_750135|2020-12-07
hCoV-19/Denmark/DCGC-18710/2020|EPI_ISL_750136|2020-12-07
hCoV-19/Denmark/DCGC-18717/2020|EPI_ISL_749480|2020-12-07
hCoV-19/Denmark/DCGC-18722/2020|EPI_ISL_750144|2020-12-07
hCoV-19/Denmark/DCGC-18726/2020|EPI_ISL_750147|2020-12-07
hCoV-19/Denmark/DCGC-18729/2020|EPI_ISL_750149|2020-12-07
hCoV-19/Denmark/DCGC-1873/2020|EPI_ISL_622599|2020-07-13
hCoV-19/Denmark/DCGC-18734/2020|EPI_ISL_750152|2020-12-07
hCoV-19/Denmark/DCGC-18738/2020|EPI_ISL_749482|2020-12-07
hCoV-19/Denmark/DCGC-18739/2020|EPI_ISL_750155|2020-12-07
hCoV-19/Denmark/DCGC-18740/2020|EPI_ISL_749353|2020-12-07
hCoV-19/Denmark/DCGC-1874/2020|EPI_ISL_622610|2020-07-13
hCoV-19/Denmark/DCGC-18744/2020|EPI_ISL_750158|2020-12-07
hCoV-19/Denmark/DCGC-18757/2020|EPI_ISL_748538|2020-12-07
hCoV-19/Denmark/DCGC-18758/2020|EPI_ISL_748539|2020-12-07
hCoV-19/Denmark/DCGC-18760/2020|EPI_ISL_748282|2020-12-07
hCoV-19/Denmark/DCGC-1876/2020|EPI_ISL_622560|2020-07-06
hCoV-19/Denmark/DCGC-18762/2020|EPI_ISL_748540|2020-12-07
hCoV-19/Denmark/DCGC-18763/2020|EPI_ISL_748541|2020-12-07
hCoV-19/Denmark/DCGC-18765/2020|EPI_ISL_748542|2020-12-07
hCoV-19/Denmark/DCGC-18769/2020|EPI_ISL_748509|2020-12-07
hCoV-19/Denmark/DCGC-18772/2020|EPI_ISL_748547|2020-12-07
hCoV-19/Denmark/DCGC-18774/2020|EPI_ISL_748284|2020-12-07
hCoV-19/Denmark/DCGC-18775/2020|EPI_ISL_748548|2020-12-07
hCoV-19/Denmark/DCGC-18778/2020|EPI_ISL_748386|2020-12-07
hCoV-19/Denmark/DCGC-18781/2020|EPI_ISL_748552|2020-12-07
hCoV-19/Denmark/DCGC-18782/2020|EPI_ISL_748285|2020-12-07
hCoV-19/Denmark/DCGC-18788/2020|EPI_ISL_748556|2020-12-07
hCoV-19/Denmark/DCGC-18789/2020|EPI_ISL_748557|2020-12-07
hCoV-19/Denmark/DCGC-18791/2020|EPI_ISL_748387|2020-12-07
hCoV-19/Denmark/DCGC-1879/2020|EPI_ISL_622600|2020-07-13
hCoV-19/Denmark/DCGC-18792/2020|EPI_ISL_748388|2020-12-07
hCoV-19/Denmark/DCGC-18793/2020|EPI_ISL_748559|2020-12-07
hCoV-19/Denmark/DCGC-18795/2020|EPI_ISL_748560|2020-12-07
hCoV-19/Denmark/DCGC-18797/2020|EPI_ISL_748484|2020-12-07
hCoV-19/Denmark/DCGC-18798/2020|EPI_ISL_748561|2020-12-07
hCoV-19/Denmark/DCGC-18801/2020|EPI_ISL_748563|2020-12-07
hCoV-19/Denmark/DCGC-18818/2020|EPI_ISL_748576|2020-12-07
hCoV-19/Denmark/DCGC-18821/2020|EPI_ISL_748279|2020-12-07
hCoV-19/Denmark/DCGC-18825/2020|EPI_ISL_748580|2020-12-07
hCoV-19/Denmark/DCGC-18826/2020|EPI_ISL_748391|2020-12-07
hCoV-19/Denmark/DCGC-18828/2020|EPI_ISL_748582|2020-12-07
hCoV-19/Denmark/DCGC-18829/2020|EPI_ISL_748583|2020-12-07
hCoV-19/Denmark/DCGC-18830/2020|EPI_ISL_748392|2020-12-07
hCoV-19/Denmark/DCGC-18834/2020|EPI_ISL_748585|2020-12-07
hCoV-19/Denmark/DCGC-18842/2020|EPI_ISL_748591|2020-12-07
hCoV-19/Denmark/DCGC-18843/2020|EPI_ISL_748592|2020-12-07
hCoV-19/Denmark/DCGC-18845/2020|EPI_ISL_748593|2020-12-07
hCoV-19/Denmark/DCGC-18848/2020|EPI_ISL_748595|2020-12-07
hCoV-19/Denmark/DCGC-18861/2020|EPI_ISL_748603|2020-12-07
hCoV-19/Denmark/DCGC-18863/2020|EPI_ISL_748604|2020-12-07
hCoV-19/Denmark/DCGC-18869/2020|EPI_ISL_748396|2020-12-07
hCoV-19/Denmark/DCGC-18873/2020|EPI_ISL_748609|2020-12-07
[truncated: 5,313,951 more chars]
