# Supplementary material for: Deepening of In Silico Evaluation of SARS-CoV-2 Detection RT-qPCR Assays in the Context of New Variants
Source: Genes (Basel). 2021 Apr 13;12(4):565. doi: 10.3390/genes12040565 (PMC8069896; doi:10.3390/genes12040565)
Supplement: Supplementary file 1 [file genes-12-00565-s001.zip › Supplementary file S4.txt]

1_ChinaCDC_N	GGGGAACTTCTCCTGCTAGAAT	CAGACATTTTGCTCTCAAGCTG	TTGCTGCTGCTTGACAGATT	GGGGAACTTCTCCTGCTAGAATGGCTGGCAATGGCGGTGATGCTGCTCTTGCTTTGCTGCTGCTTGACAGATTGAACCAGCTTGAGAGCAAAATGTCTG
2_CoremCharite_RdRp_P2	GTGARATGGTCATGTGTGGCGG	CARATGTTAAASACACTATTAGCATA	CAGGTGGAACCTCATCAGGAGATGC	GTGAAATGGTCATGTGTGGCGGTTCACTATATGTTAAACCAGGTGGAACCTCATCAGGAGATGCCACAACTGCTTATGCTAATAGTGTTTTTAACATTTG
2_CoremCharite_E	ACAGGTACGTTAATAGTTAATAGCGT	ATATTGCAGCAGTACGCACACA	ACACTAGCCATCCTTACTGCGCTTCG	ACAGGTACGTTAATAGTTAATAGCGTACTTCTTTTTCTTGCTTTCGTGGTATTCTTGCTAGTTACACTAGCCATCCTTACTGCGCTTCGATTGTGTGCGTACTGCTGCAATAT
2_CoremCharite_N	CACATTGGCACCCGCAATC	GAGGAACGAGAAGAGGCTTG	ACTTCCTCAAGGAACAACATTGCCA	CACATTGGCACCCGCAATCCTGCTAACAATGCTGCAATCGTGCTACAACTTCCTCAAGGAACAACATTGCCAAAAGGCTTCTACGCAGAAGGGAGCAGAGGCGGCAGTCAAGCCTCTTCTCGTTCCTC
3_Pasteur_RdRp_IP2	ATGAGCTTAGTCCTGTTG	CTCCCTTTGTTGTGTTGT	AGATGTCTTGTGCTGCCGGTA	ATGAGCTTAGTCCTGTTGCACTACGACAGATGTCTTGTGCTGCCGGTACTACACAAACTGCTTGCACTGATGACAATGCGTTAGCTTACTACAACACAACAAAGGGAG
3_Pasteur_RdRp_IP4	GGTAACTGGTATGATTTCG	CTGGTCAAGGTTAATATAGG	TCATACAAACCACGCCAGG	GGTAACTGGTATGATTTCGGTGATTTCATACAAACCACGCCAGGTAGTGGAGTTCCTGTTGTAGATTCTTATTATTCATTGTTAATGCCTATATTAACCTTGACCAG
4_USCDC_N1	GACCCCAAAATCAGCGAAAT	TCTGGTTACTGCCAGTTGAATCTG	ACCCCGCATTACGTTTGGTGGACC	GACCCCAAAATCAGCGAAATGCACCCCGCATTACGTTTGGTGGACCCTCAGATTCAACTGGCAGTAACCAGA
4_USCDC_N2	TTACAAACATTGGCCGCAAA	GCGCGACATTCCGAAGAA	ACAATTTGCCCCCAGCGCTTCAG	TTACAAACATTGGCCGCAAATTGCACAATTTGCCCCCAGCGCTTCAGCGTTCTTCGGAATGTCGCGC
4_USCDC_N3	GGGAGCCTTGAATACACCAAAA	TGTAGCACGATTGCAGCATTG	AYCACATTGGCACCCGCAATCCTG	GGGAGCCTTGAATACACCAAAAGATCACATTGGCACCCGCAATCCTGCTAACAATGCTGCAATCGTGCTACA
8_HKUniv_S	CCTACTAAATTAAATGATCTCTGCTTTACT	CAAGCTATAACGCAGCCTGTA	CGCTCCAGGGCAAACTGGAAAG	CCTACTAAATTAAATGATCTCTGCTTTACTAATGTCTATGCAGATTCATTTGTAATTAGAGGTGATGAAGTCAGACAAATCGCTCCAGGGCAAACTGGAAAGATTGCTGATTATAATTATAAATTACCAGATGATTTTACAGGCTGCGTTATAGCTTG
9_RoujianLu_ORF1a	AGAAGATTGGTTAGATGATGATAGT	TTCCATCTCTAATTGAGGTTGAACC	TGGTCAACAAGACGGCAGTGAGGA	AGAAGATTGGTTAGATGATGATAGTCAACAAACTGTTGGTCAACAAGACGGCAGTGAGGACAATCAGACAACTACTATTCAAACAATTGTTGAGGTTCAACCTCAATTAGAGATGGAA
