# Supplementary material for: Deepening of In Silico Evaluation of SARS-CoV-2 Detection RT-qPCR Assays in the Context of New Variants
Source: Genes (Basel). 2021 Apr 13;12(4):565. doi: 10.3390/genes12040565 (PMC8069896; doi:10.3390/genes12040565)
Supplement: Supplementary file 1 [file genes-12-00565-s001.zip › Supplementary file S5.xlsx]

## Sheet: Modifications in Fw primer
Assay	Target	Modifications in forward primer sequence (5' - 3') resulting in a negative theoretical RT-qPCR signal according to SCREENED settings*	Number of analyzed genomes with the modification		*: modifications are indicated in bold **: modifications found in all the 20I/501Y.V1 genomes
1	N	AACGAACTT------CTAGAAT	4
1	N	AACGAACTTCTCAAACTAAAAT	1
1	N	AACGAACTTCTCCTGCTAAAAT	8
1	N	AACGAACTTCTCCTGCTACAAT	3
1	N	AACGAACTTCTCCTGCTAGAAC	1
1	N	AACGAACTTCTCCTGCTAGCAA	22
1	N	AACGAACTTCTCCTGCTAGGAT	3
1	N	AACGAACTTCTCCTGCTATAAT	60
1	N	AACGAACTTCTCCTGCTGGAAT	1
1	N	AACGAACTTCTCCTG---GAAT**	6
1	N	AACGAACTT-------------	13
1	N	AACGAATTTCTCCTGCTATAAT	2
1	N	GGGGAACTTCTCCTGCTAAAAT	76
1	N	GGGGAACTTCTCCTGCTACAAT	10
1	N	GGGGAACTTCTCCTGCTAGAAA	2
1	N	GGGGAACTTCTCCTGCTAGAAC	2
1	N	GGGGAACTTCTCCTGCTAGAGC	2
1	N	GGGGAACTTCTCCTGCTAGAGT	2
1	N	GGGGAACTTCTCCTGCTAGCAA	2
1	N	GGGGAACTTCTCCTGCTAGCAT	18
1	N	GGGGAACTTCTCCTGCTAGGAT	2
1	N	GGGGAACTTCTCCTGCTAGTAT	2
1	N	GGGGAACTTCTCCTGCTATAAT	212
1	N	GGGGAACTTCTCTTGCTAAAAT	1
1	N	----------------TAGAAT	16
1	N	AACGAACTT------------T	11
1	N	----------------------	2
1	N	AAACAACTTCTCCTGCTAGAAT	1
1	N	AAAGAACTTCTCCTGCTAGAAT	3
1	N	AACAAACTTCTCCTGCTAGAAT	4
1	N	AACCAACTTCTCCTGCTAGAAT	1
1	N	AACGAAATTCTCCTGCTAGAAT	3
1	N	AACGAACCTCTCCTGCTAGAAT	3
1	N	AACGAACGTCTCCTGCTAGAAT	1
1	N	AACGAACTCCTCCTGCTAGAAT	46
1	N	AACGAACTCTTCCTGCTAGAAT	54
1	N	AACGAACTGCTCCTGCTAGAAT	3
1	N	AACGAACTTCACCTGCTAGAAT	1
1	N	AACGAACTTCTCCCGCTAGAAT	2
1	N	AACGAACTTCTCCTCCTAGAAT	5
1	N	AACGAACTTCTCCTGCCAGAAT	2
1	N	AACGAACTTCTCCTGCTAGAAT**	29267
1	N	AACGAACTTCTCCTGGTAGAAT	1
1	N	AACGAACTTCTCCTGTTAGAAT**	18
1	N	AACGAACTTCTCCTTCTAGAAT**	21
1	N	AACGAACTTCTCGTGCTAGAAT	1
1	N	AACGAACTTCTCTTGCTAGAAT	5
1	N	AACGAACTTCTTCTGCTAGAAT	5
1	N	AACGAACTTTTCCTGCTAGAAT	5
1	N	AACGAAGTTCTCCTGCTAGAAT	1
1	N	AACGAATTTCTCCTGCTAGAAT	112
1	N	AACGAATTTCTCCTGTTAGAAT	1
1	N	AACGAGCTTCTCCTGCTAGAAT	2
1	N	AACGCACTTCTCCTGCTAGAAT	1
1	N	AACGGACTTCTCCTGCTAGAAT	1
1	N	AACNAACTTCTCCTGCTAGAAT	11
1	N	AACTAACTTCTCCTGCCAGAAT	66
1	N	AACTAACTTCTCCTGCTAGAAT	208
1	N	AACTAACTTCTCCTGTTAGAAT	1
1	N	AACTAACTTTTCCTGCCAGAAT	3
1	N	AACTAATTTCTCCTGCTAGAAT	1
1	N	ACCGAACTTCTCCTGCTAGAAT	1
1	N	GCAGCAGTACTCCTGCTAGAAT	5
1	N	GGGGAACTTCTCAAACTAGAAT	2
2	RdRp_P2	GTGAAATGGTCATGTGTGGTGG	28
2	RdRp_P2	GTGAAATGGTCATGTGTGGCAG	32
2	RdRp_P2	GTGAAATGGTCATGTGTGGCTG	7
2	RdRp_P2	GTGAAATGGTCATGTGTGGCGT	16
2	RdRp_P2	GTGAAATGGTCATGTGTGTCGG	1
2	RdRp_P2	GTGAAATGGTCATGTGTTGCGG	4
2	RdRp_P2	GTGAAATGGTCATGTGTGACGG	1
2	RdRp_P2	GTGAAATGGTCATGTGTAGCGG	1
2	E	ACAGGTACGTTAATAGTTAATAACGT	2
2	E	ACAGGTACGTTAATAGTTAATAGTGT	2
2	E	ACAGGTACGTTAATAGTTAATAGCAT	1
2	N	CACATTGGCACCCGTAATC	56
2	N	CACATTGGCACCCGCAACC	24
2	N	CACATTGGCACCCGCATTC	5
2	N	CACATTGGCACCCGCAATT	17
2	N	CACATTGGCACCCGCGATC	2
2	N	CACATTGGCACCCGAAATC	1
2	N	TATATTGGCACCCGCAATC	1
3	RdRp_IP2	ATGAGCTTAGTCCGGTTG	4
3	RdRp_IP2	ATGAGCTTAGTCCTGTAG	3
3	RdRp_IP2	ATGAGCTTAGTCCCGTTG	2
3	RdRp_IP2	ATGAGCTTAGTCCTGTTA	2
3	RdRp_IP2	ATGAGCTTAGTCCTATTG	4
3	RdRp_IP2	ATGAGCTTAGTCCTTTTG	1
3	RdRp_IP4	GGTAACTGGTATGATTTTG	14
3	RdRp_IP4	GGTAACTGGTATGACTTCG	5
3	RdRp_IP4	GGTAGCTGGTACGATTTCG	1
4	N1	GACCCCAAAATCAGCTAAAT	4
4	N1	GACCCCAAAATCAGCGCATT	1
4	N1	GACCCCAAAATCAGCGAAGT	16
4	N1	GACCCCAAAATCAGCAAAAT	1
4	N1	GACCCCAAAATCAGCCAAAT	7
4	N1	GACCCCAAAATCAGCGAAAA	2
4	N1	GACCCCAAAATCAGCGAATT	4
4	N1	GACCCCAAAATCAGCGATAT	1
4	N1	GACCCCAAAATCAGCGAAAC	4
4	N1	GACCCCAAAATCAGCGAGAT	1
4	N2	TTACAAACATTGGCCTCAAA	768
4	N2	TTACAAACATTGGCCACAAA	39
4	N2	TTACAAACATTGGCCGAAAA	1
4	N2	TTACAAACATTGGCCCCAAA	1
4	N2	TTACAAACATTGGCCGCGAA	1
4	N2	TTATAAACATTGGCCTCAAA	1
4	N2	TTACAAACATTGGCCGCATA	1
4	N2	TTACAAACATTGGCCGCAGA	1
4	N3	GGGAGCCTTGAATACACTAAAA	11
4	N3	GGGAGCCTTGAATACACCGAAA	1
4	N3	GGGAGCCTTGAATACACGAAAA	2
4	N3	GGGAGCCTTGAATACACCAAAG	4
4	N3	GGGAGCCTTGAATACACCTAAA	2
8	S	CCTACTAAATTAAATGATCTCTGCTTCACT	13
8	S	CCTACTAAATTAAATGATCTCTGCTTTACC	1
8	S	CCTACTAAATTAAATGATCTCTGCTTTCCT	1

## Sheet: Modifications in Rv primer
Assay	Target	Modifications in reverse primer sequence (5' - 3') resulting in a negative theoretical RT-qPCR signal according to SCREENED settings*	Number of analyzed genomes with the modification		*: modifications are indicated in bold. Mutation in red bold is the nucleotide change C28977T identified in SARS-CoV-2 variant 20I/501Y.V1 (see Supplementary file S7)
1	N	CAGACATTTTGCTCTCAAGATG	90		**: genomes belonging to lineage B.1.1.7, i.e. 20I/501Y.V1
1	N	CAGACATTTTGCTCTCAAGCAG	1
1	N	CAGACATTTTGCTCTCAAACTG	72
1	N	CAGACATTTTGCTCTCAAGCCG	15
1	N	CAGAGATTTTGCTCTCAAGATG	5
1	N	CAGAGATTTTGCTCTCAAGCCG	1
1	N	CAAACATTTTGCTCTCAAGATG	2**
1	N	CAAACATTTTGCTCTCAAACTG	2**
1	N	CAGACATTTTGCTCTCAAGTTG	1
1	N	CAGAGATTTTGCTCTCAAACTG	2
1	N	CAGACATTTNGCTCTCAAGATG	1
1	N	CAGAAATTTTGCTCTCAAGCAG	1
1	N	CAGACATTTTGCTCTCAAGCTT	1
1	N	TAGACATTTTGCTCTCAAGATG	1
1	N	CAGAAATTTTGCTCTCAAGTTG	1
1	N	TACCCATTTTGCTCTCAAGCTG	6
2	RdRp_P2	CAAATGTTAAAAACACTATTAGCGTA	6
2	E	ATATTGCAGCAGTACGCACACC	1
2	N	GAGGAACGAGAAGAGGATTG	194
2	N	GAGGAACGAGAAGAGGTTTG	11
2	N	GAGGAACGAGAAGAGGCCTG	2
2	N	GAGGAACGAGAAGAGACTTG	1
2	N	GAGGAACGAGAATAGGATTG	1
2	N	GAGGAACGAGAAGAGGCGTG	1
3	RdRp_IP2	CTCCCTTTGTTGTGTTAT	92
3	RdRp_IP2	CTCCCTTTGTTGTGTAGT	7
3	RdRp_IP2	CTCCCTTTGTTGTATTGT	53
3	RdRp_IP2	CTCCCTTTGTTATGTTAT	1
3	RdRp_IP4	CTGGTCAAGGTTAATGTAGG	22
3	RdRp_IP4	CTGGTCAAGGTTAATACAGG	2
4	N1	TCTGGTTACTGCCAGTTGAACCTG	75
4	N1	TCTGGTTACTGCCAGTTGAATATG	28
4	N1	TCTGGTTACTGCCAGTTGAATGTG	9
4	N1	TCTGGTTACTGCCAGTTGAATCCG	3
4	N1	CCTGGTTACTGCCAGTTGAATCAG	1
4	N1	TCTGGTTACTGCCAGTTGGACCTG	2
4	N1	TCTGGTTACTGCCAGTTGAGTCTG	3
4	N1	TCTGGTTACTGCCAGTTGAATCTA	6
4	N1	TCTGGTTACTGCCAGTTGAATCAG	5
4	N1	TCTGGTTACTGCCAGTTGAATTTG	7
4	N1	TCTGGTTACTGCCAGTTGCAAACG	1
4	N2	GCGCGACATTCCGAAAAA	17
4	N2	GCGCGACATTCCAAAAAA	1
4	N3	TGTAGCACGATTGCAGCATTA	27
4	N3	TGTAGCACGATTGCAGCACTG	1
4	N3	TGTAGCACGATTGCAGCGTTG	39
4	N3	TGTAGCACGATTGCAGCGTTA	1
4	N3	TGTAGCACGATTGCAGCATAG	1
4	N3	TGTAGCACGATTGCAGAATTG	5
4	N3	TGTAGCACGATTGCAGCAGTG	3
4	N3	TGTAGCACGATTGCAGCAATG	1
4	N3	CGTAGCACGATTGCAGCGTTG	1
4	N3	TGTAGCACGATTGCAGCATCG	1
8	S	CAAGCTATAACGCAGCCTATA	5
8	S	CAAGCTATAACGCAGCCTGTG	6
8	S	CAAGCTATAACGCAGCCCGTA	1

## Sheet: Modifications in probe
Assay	Target	Modifications in probe sequence (5' - 3') resulting in a negative theoretical RT-qPCR signal according to SCREENED settings*	Number of analyzed genomes with the modification		*: modifications are indicated in bold
2	E	ACACTAGCCATCCTTCCNATTACTGG	1
2	E	ACACTAGCCATCCTTTTTAC---TGG	1
4	N1	TCAGCGCATTACGTTTGGTGGACC	1
5	N2	ACCCCGCATTACGTTTG-------	1
8	S	CGCTCCAG-GCAAACTGGAAAG	1
