# Supplementary material for: Deepening of In Silico Evaluation of SARS-CoV-2 Detection RT-qPCR Assays in the Context of New Variants
Source: Genes (Basel). 2021 Apr 13;12(4):565. doi: 10.3390/genes12040565 (PMC8069896; doi:10.3390/genes12040565)
Supplement: Supplementary file 1 [file genes-12-00565-s001.zip › Supplementary file S6.xlsx]

## Sheet: Query
Virus name	Accession ID	Collection date	Location	Host	Additional location information	Gender	Patient age	Patient status	Passage	Specimen	Additional host information	Lineage	Clade
hCoV-19/England/MILK-9E2FE0/2020	EPI_ISL_581117	2020-09-21	Europe / United Kingdom / England	Human		unknown	unknown	unknown	Original			B.1.1.7	GR
hCoV-19/England/CAMC-A58BA4/2020	EPI_ISL_596982	2020-10-08	Europe / United Kingdom / England	Human		unknown	unknown	unknown	Original			B.1.1.7	GR
hCoV-19/England/MILK-ACEAF7/2020	EPI_ISL_629597	2020-10-21	Europe / United Kingdom / England	Human		unknown	unknown	unknown	Original			B.1.1.7	GR
hCoV-19/England/MILK-ACEB21/2020	EPI_ISL_629665	2020-10-21	Europe / United Kingdom / England	Human		unknown	unknown	unknown	Original			B.1.1.7	GR
hCoV-19/England/CAMC-B08C45/2020	EPI_ISL_643853	2020-10-29	Europe / United Kingdom / England	Human		unknown	unknown	unknown	Original			B.1.1.7	GR
hCoV-19/England/CAMC-B075C3/2020	EPI_ISL_643863	2020-10-30	Europe / United Kingdom / England	Human		unknown	unknown	unknown	Original			B.1.1.7	GR
hCoV-19/England/CAMC-B087AE/2020	EPI_ISL_643877	2020-10-30	Europe / United Kingdom / England	Human		unknown	unknown	unknown	Original			B.1.1.7	GR
hCoV-19/England/CAMC-B07BB2/2020	EPI_ISL_643939	2020-10-29	Europe / United Kingdom / England	Human		unknown	unknown	unknown	Original			B.1.1.7	GR
hCoV-19/England/CAMC-B21EAA/2020	EPI_ISL_646031	2020-11-02	Europe / United Kingdom / England	Human		unknown	unknown	unknown	Original			B.1.1.7	GR
hCoV-19/England/CAMC-B2198B/2020	EPI_ISL_647309	2020-11-02	Europe / United Kingdom / England	Human		unknown	unknown	unknown	Original			B.1.1.7	GR
hCoV-19/England/CAMC-B227AE/2020	EPI_ISL_647341	2020-11-02	Europe / United Kingdom / England	Human		unknown	unknown	unknown	Original			B.1.1.7	GR
hCoV-19/England/CAMC-B22814/2020	EPI_ISL_647373	2020-11-02	Europe / United Kingdom / England	Human		unknown	unknown	unknown	Original			B.1.1.7	GR
hCoV-19/England/CAMC-B21F3E/2020	EPI_ISL_647389	2020-11-03	Europe / United Kingdom / England	Human		unknown	unknown	unknown	Original			B.1.1.7	GR
hCoV-19/England/CAMC-B22805/2020	EPI_ISL_647422	2020-11-02	Europe / United Kingdom / England	Human		unknown	unknown	unknown	Original			B.1.1.7	GR
hCoV-19/England/CAMC-B21E31/2020	EPI_ISL_647445	2020-11-01	Europe / United Kingdom / England	Human		unknown	unknown	unknown	Original			B.1.1.7	GR
hCoV-19/England/ALDP-B5C7C9/2020	EPI_ISL_655825	2020-11-08	Europe / United Kingdom / England	Human		unknown	unknown	unknown	Original			B.1.1.7	GR
hCoV-19/England/ALDP-B5CA75/2020	EPI_ISL_655826	2020-11-08	Europe / United Kingdom / England	Human		unknown	unknown	unknown	Original			B.1.1.7	GR
hCoV-19/England/ALDP-B5CA39/2020	EPI_ISL_655860	2020-11-08	Europe / United Kingdom / England	Human		unknown	unknown	unknown	Original			B.1.1.7	GR
hCoV-19/England/ALDP-B5C95A/2020	EPI_ISL_655866	2020-11-08	Europe / United Kingdom / England	Human		unknown	unknown	unknown	Original			B.1.1.7	GR
hCoV-19/England/ALDP-B5C741/2020	EPI_ISL_655913	2020-11-08	Europe / United Kingdom / England	Human		unknown	unknown	unknown	Original			B.1.1.7	GR
hCoV-19/England/CAMC-B5207D/2020	EPI_ISL_658014	2020-11-08	Europe / United Kingdom / England	Human		unknown	unknown	unknown	Original			B.1.1.7	GR
hCoV-19/England/CAMC-B547FE/2020	EPI_ISL_658086	2020-11-08	Europe / United Kingdom / England	Human		unknown	unknown	unknown	Original			B.1.1.7	GR
hCoV-19/England/MILK-B55D64/2020	EPI_ISL_658112	2020-11-06	Europe / United Kingdom / England	Human		unknown	unknown	unknown	Original			B.1.1.7	GR
hCoV-19/England/CAMC-B518D0/2020	EPI_ISL_658116	2020-11-08	Europe / United Kingdom / England	Human		unknown	unknown	unknown	Original			B.1.1.7	GR
hCoV-19/England/CAMC-B518B2/2020	EPI_ISL_658120	2020-11-08	Europe / United Kingdom / England	Human		unknown	unknown	unknown	Original			B.1.1.7	GR
hCoV-19/England/CAMC-B51BF5/2020	EPI_ISL_658153	2020-11-09	Europe / United Kingdom / England	Human		unknown	unknown	unknown	Original			B.1.1.7	GR
hCoV-19/England/CAMC-B516D6/2020	EPI_ISL_658188	2020-11-08	Europe / United Kingdom / England	Human		unknown	unknown	unknown	Original			B.1.1.7	GR
hCoV-19/England/CAMC-B33BAE/2020	EPI_ISL_659300	2020-11-05	Europe / United Kingdom / England	Human		unknown	unknown	unknown	Original			B.1.1.7	GR
hCoV-19/England/CAMC-B32626/2020	EPI_ISL_659302	2020-11-05	Europe / United Kingdom / England	Human		unknown	unknown	unknown	Original			B.1.1.7	GR
hCoV-19/England/CAMC-B33FB1/2020	EPI_ISL_659305	2020-11-05	Europe / United Kingdom / England	Human		unknown	unknown	unknown	Original			B.1.1.7	GR
hCoV-19/England/CAMC-B3232F/2020	EPI_ISL_659310	2020-11-05	Europe / United Kingdom / England	Human		unknown	unknown	unknown	Original			B.1.1.7	GR
hCoV-19/England/CAMC-B332B8/2020	EPI_ISL_659330	2020-11-05	Europe / United Kingdom / England	Human		unknown	unknown	unknown	Original			B.1.1.7	GR
hCoV-19/England/CAMC-B326BD/2020	EPI_ISL_659345	2020-11-03	Europe / United Kingdom / England	Human		unknown	unknown	unknown	Original			B.1.1.7	GR
hCoV-19/England/CAMC-B339D1/2020	EPI_ISL_659348	2020-11-05	Europe / United Kingdom / England	Human		unknown	unknown	unknown	Original			B.1.1.7	GR
hCoV-19/England/CAMC-B324FF/2020	EPI_ISL_659356	2020-11-05	Europe / United Kingdom / England	Human		unknown	unknown	unknown	Original			B.1.1.7	GR
hCoV-19/England/CAMC-B3332E/2020	EPI_ISL_659366	2020-11-05	Europe / United Kingdom / England	Human		unknown	unknown	unknown	Original			B.1.1.7	GR
hCoV-19/England/CAMC-B331BB/2020	EPI_ISL_659411	2020-11-05	Europe / United Kingdom / England	Human		unknown	unknown	unknown	Original			B.1.1.7	GR
hCoV-19/England/CAMC-B324E0/2020	EPI_ISL_659412	2020-11-05	Europe / United Kingdom / England	Human		unknown	unknown	unknown	Original			B.1.1.7	GR
hCoV-19/England/CAMC-B3241D/2020	EPI_ISL_659415	2020-11-05	Europe / United Kingdom / England	Human		unknown	unknown	unknown	Original			B.1.1.7	GR
hCoV-19/England/CAMC-B322C8/2020	EPI_ISL_659421	2020-11-05	Europe / United Kingdom / England	Human		unknown	unknown	unknown	Original			B.1.1.7	GR
hCoV-19/England/CAMC-B333C4/2020	EPI_ISL_659422	2020-11-05	Europe / United Kingdom / England	Human		unknown	unknown	unknown	Original			B.1.1.7	GR
hCoV-19/England/CAMC-B35614/2020	EPI_ISL_659430	2020-11-05	Europe / United Kingdom / England	Human		unknown	unknown	unknown	Original			B.1.1.7	GR
hCoV-19/England/CAMC-B32D03/2020	EPI_ISL_659435	2020-11-06	Europe / United Kingdom / England	Human		unknown	unknown	unknown	Original			B.1.1.7	GR
hCoV-19/England/CAMC-B3423F/2020	EPI_ISL_659481	2020-11-05	Europe / United Kingdom / England	Human		unknown	unknown	unknown	Original			B.1.1.7	GR
hCoV-19/England/CAMC-B35553/2020	EPI_ISL_659491	2020-11-05	Europe / United Kingdom / England	Human		unknown	unknown	unknown	Original			B.1.1.7	GR
hCoV-19/England/QEUH-B66304/2020	EPI_ISL_661625	2020-11-11	Europe / United Kingdom / England	Human		unknown	unknown	unknown	Original			B.1.1.7	GR
hCoV-19/England/CAMC-B78369/2020	EPI_ISL_661641	2020-11-12	Europe / United Kingdom / England	Human		unknown	unknown	unknown	Original			B.1.1.7	GR
hCoV-19/England/QEUH-B804E3/2020	EPI_ISL_661646	2020-11-14	Europe / United Kingdom / England	Human		unknown	unknown	unknown	Original			B.1.1.7	GR
hCoV-19/England/CAMC-B77573/2020	EPI_ISL_661652	2020-11-11	Europe / United Kingdom / England	Human		unknown	unknown	unknown	Original			B.1.1.7	GR
hCoV-19/England/CAMC-B785FA/2020	EPI_ISL_661654	2020-11-11	Europe / United Kingdom / England	Human		unknown	unknown	unknown	Original			B.1.1.7	GR
hCoV-19/England/CAMC-B7834B/2020	EPI_ISL_661656	2020-11-12	Europe / United Kingdom / England	Human		unknown	unknown	unknown	Original			B.1.1.7	GR
hCoV-19/England/QEUH-B810EE/2020	EPI_ISL_661662	2020-11-14	Europe / United Kingdom / England	Human		unknown	unknown	unknown	Original			B.1.1.7	GR
hCoV-19/England/QEUH-B804D4/2020	EPI_ISL_661682	2020-11-14	Europe / United Kingdom / England	Human		unknown	unknown	unknown	Original			B.1.1.7	G
hCoV-19/England/CAMC-B7833C/2020	EPI_ISL_661702	2020-11-12	Europe / United Kingdom / England	Human		unknown	unknown	unknown	Original			B.1.1.7	GR
hCoV-19/England/QEUH-B8047A/2020	EPI_ISL_661705	2020-11-14	Europe / United Kingdom / England	Human		unknown	unknown	unknown	Original			B.1.1.7	GR
hCoV-19/England/QEUH-B80A2D/2020	EPI_ISL_661707	2020-11-14	Europe / United Kingdom / England	Human		unknown	unknown	unknown	Original			B.1.1.7	GR
hCoV-19/England/CAMC-B775CE/2020	EPI_ISL_661711	2020-11-11	Europe / United Kingdom / England	Human		unknown	unknown	unknown	Original			B.1.1.7	GR
hCoV-19/England/CAMC-B779A4/2020	EPI_ISL_661717	2020-11-11	Europe / United Kingdom / England	Human		unknown	unknown	unknown	Original			B.1.1.7	GR
hCoV-19/England/CAMC-B77564/2020	EPI_ISL_661721	2020-11-11	Europe / United Kingdom / England	Human		unknown	unknown	unknown	Original			B.1.1.7	GR
hCoV-19/England/CAMC-B7881F/2020	EPI_ISL_661729	2020-11-11	Europe / United Kingdom / England	Human		unknown	unknown	unknown	Original			B.1.1.7	GR
hCoV-19/England/CAMC-B7882E/2020	EPI_ISL_661732	2020-11-11	Europe / United Kingdom / England	Human		unknown	unknown	unknown	Original			B.1.1.7	GR
hCoV-19/England/QEUH-B8100C/2020	EPI_ISL_661739	2020-11-14	Europe / United Kingdom / England	Human		unknown	unknown	unknown	Original			B.1.1.7	GR
hCoV-19/England/CAMC-B77968/2020	EPI_ISL_661743	2020-11-11	Europe / United Kingdom / England	Human		unknown	unknown	unknown	Original			B.1.1.7	GR
hCoV-19/England/CAMC-B787F4/2020	EPI_ISL_661747	2020-11-11	Europe / United Kingdom / England	Human		unknown	unknown	unknown	Original			B.1.1.7	GR
hCoV-19/England/QEUH-B82751/2020	EPI_ISL_661750	2020-11-14	Europe / United Kingdom / England	Human		unknown	unknown	unknown	Original			B.1.1.7	GR
hCoV-19/England/CAMC-B784C0/2020	EPI_ISL_661752	2020-11-11	Europe / United Kingdom / England	Human		unknown	unknown	unknown	Original			B.1.1.7	GR
hCoV-19/England/CAMC-B782D5/2020	EPI_ISL_661759	2020-11-12	Europe / United Kingdom / England	Human		unknown	unknown	unknown	Original			B.1.1.7	GR
hCoV-19/England/QEUH-B810FD/2020	EPI_ISL_661769	2020-11-14	Europe / United Kingdom / England	Human		unknown	unknown	unknown	Original			B.1.1.7	GR
hCoV-19/England/QEUH-B81093/2020	EPI_ISL_661774	2020-11-14	Europe / United Kingdom / England	Human		unknown	unknown	unknown	Original			B.1.1.7	GR
hCoV-19/England/CAMC-B77B9F/2020	EPI_ISL_661779	2020-11-12	Europe / United Kingdom / England	Human		unknown	unknown	unknown	Original			B.1.1.7	GR
hCoV-19/England/CAMC-B77995/2020	EPI_ISL_661789	2020-11-11	Europe / United Kingdom / England	Human		unknown	unknown	unknown	Original			B.1.1.7	GR
hCoV-19/England/QEUH-B80780/2020	EPI_ISL_661793	2020-11-14	Europe / United Kingdom / England	Human		unknown	unknown	unknown	Original			B.1.1.7	GR
hCoV-19/England/QEUH-B810B1/2020	EPI_ISL_661794	2020-11-14	Europe / United Kingdom / England	Human		unknown	unknown	unknown	Original			B.1.1.7	GR
hCoV-19/England/CAMC-B775FB/2020	EPI_ISL_661797	2020-11-11	Europe / United Kingdom / England	Human		unknown	unknown	unknown	Original			B.1.1.7	GR
hCoV-19/England/NORW-F8AEF/2020	EPI_ISL_665295	2020-11-22	Europe / United Kingdom / England	Human		unknown	unknown	unknown	Original			B.1.1.7	GR
hCoV-19/England/CAMC-B79BBB/2020	EPI_ISL_667811	2020-11-12	Europe / United Kingdom / England	Human		unknown	unknown	unknown	Original			B.1.1.7	GR
hCoV-19/England/CAMC-B7A9FC/2020	EPI_ISL_667818	2020-11-12	Europe / United Kingdom / England	Human		unknown	unknown	unknown	Original			B.1.1.7	GR
hCoV-19/England/CAMC-B79131/2020	EPI_ISL_667834	2020-11-12	Europe / United Kingdom / England	Human		unknown	unknown	unknown	Original			B.1.1.7	GR
hCoV-19/England/CAMC-B7AE39/2020	EPI_ISL_667837	2020-11-12	Europe / United Kingdom / England	Human		unknown	unknown	unknown	Original			B.1.1.7	GR
hCoV-19/England/CAMC-B78F47/2020	EPI_ISL_667839	2020-11-12	Europe / United Kingdom / England	Human		unknown	unknown	unknown	Original			B.1.1.7	GR
hCoV-19/England/CAMC-B78E68/2020	EPI_ISL_667845	2020-11-12	Europe / United Kingdom / England	Human		unknown	unknown	unknown	Original			B.1.1.7	GR
hCoV-19/England/CAMC-B79E1C/2020	EPI_ISL_667846	2020-11-12	Europe / United Kingdom / England	Human		unknown	unknown	unknown	Original			B.1.1.7	GR
hCoV-19/England/QEUH-B7EAF5/2020	EPI_ISL_667850	2020-11-14	Europe / United Kingdom / England	Human		unknown	unknown	unknown	Original			B.1.1.7	GR
hCoV-19/England/CAMC-B7966F/2020	EPI_ISL_667882	2020-11-13	Europe / United Kingdom / England	Human		unknown	unknown	unknown	Original			B.1.1.7	GR
hCoV-19/England/CAMC-B799A2/2020	EPI_ISL_667892	2020-11-12	Europe / United Kingdom / England	Human		unknown	unknown	unknown	Original			B.1.1.7	GR
hCoV-19/England/CAMC-B7922F/2020	EPI_ISL_667899	2020-11-12	Europe / United Kingdom / England	Human		unknown	unknown	unknown	Original			B.1.1.7	GR
hCoV-19/England/CAMC-B78C9B/2020	EPI_ISL_667903	2020-11-12	Europe / United Kingdom / England	Human		unknown	unknown	unknown	Original			B.1.1.7	GR
hCoV-19/England/CAMC-B78F0B/2020	EPI_ISL_667914	2020-11-13	Europe / United Kingdom / England	Human		unknown	unknown	unknown	Original			B.1.1.7	GR
hCoV-19/England/CAMC-B78C7D/2020	EPI_ISL_667916	2020-11-13	Europe / United Kingdom / England	Human		unknown	unknown	unknown	Original			B.1.1.7	GR
hCoV-19/England/CAMC-B78BE9/2020	EPI_ISL_667926	2020-11-12	Europe / United Kingdom / England	Human		unknown	unknown	unknown	Original			B.1.1.7	GR
hCoV-19/England/CAMC-B9A677/2020	EPI_ISL_673600	2020-11-15	Europe / United Kingdom / England	Human		unknown	unknown	unknown	Original			B.1.1.7	GR
hCoV-19/England/CAMC-B9A334/2020	EPI_ISL_673607	2020-11-15	Europe / United Kingdom / England	Human		unknown	unknown	unknown	Original			B.1.1.7	GR
hCoV-19/England/CAMC-B98846/2020	EPI_ISL_673622	2020-11-15	Europe / United Kingdom / England	Human		unknown	unknown	unknown	Original			B.1.1.7	GR
hCoV-19/England/MILK-B94BBA/2020	EPI_ISL_673634	2020-11-14	Europe / United Kingdom / England	Human		unknown	unknown	unknown	Original			B.1.1.7	GR
hCoV-19/England/CAMC-B98864/2020	EPI_ISL_673636	2020-11-15	Europe / United Kingdom / England	Human		unknown	unknown	unknown	Original			B.1.1.7	GR
hCoV-19/England/CAMC-B98AAA/2020	EPI_ISL_673639	2020-11-15	Europe / United Kingdom / England	Human		unknown	unknown	unknown	Original			B.1.1.7	GR
hCoV-19/England/CAMC-B98CB3/2020	EPI_ISL_673661	2020-11-15	Europe / United Kingdom / England	Human		unknown	unknown	unknown	Original			B.1.1.7	GR
hCoV-19/England/CAMC-B98970/2020	EPI_ISL_673662	2020-11-15	Europe / United Kingdom / England	Human		unknown	unknown	unknown	Original			B.1.1.7	GR
hCoV-19/England/CAMC-B9880A/2020	EPI_ISL_673700	2020-11-15	Europe / United Kingdom / England	Human		unknown	unknown	unknown	Original			B.1.1.7	GR
hCoV-19/England/CAMC-B988FB/2020	EPI_ISL_673703	2020-11-15	Europe / United Kingdom / England	Human		unknown	unknown	unknown	Original			B.1.1.7	GR
hCoV-19/England/CAMC-B98AB9/2020	EPI_ISL_673712	2020-11-15	Europe / United Kingdom / England	Human		unknown	unknown	unknown	Original			B.1.1.7	GR
hCoV-19/England/CAMC-B9A589/2020	EPI_ISL_673723	2020-11-15	Europe / United Kingdom / England	Human		unknown	unknown	unknown	Original			B.1.1.7	GR
hCoV-19/England/CAMC-B9AF30/2020	EPI_ISL_673724	2020-11-15	Europe / United Kingdom / England	Human		unknown	unknown	unknown	Original			B.1.1.7	GR
hCoV-19/England/CAMC-B98AE6/2020	EPI_ISL_673728	2020-11-15	Europe / United Kingdom / England	Human		unknown	unknown	unknown	Original			B.1.1.7	GR
hCoV-19/England/MILK-B95A43/2020	EPI_ISL_673746	2020-11-13	Europe / United Kingdom / England	Human		unknown	unknown	unknown	Original			B.1.1.7	GR
hCoV-19/England/CAMC-B99F31/2020	EPI_ISL_673748	2020-11-15	Europe / United Kingdom / England	Human		unknown	unknown	unknown	Original			B.1.1.7	GR
hCoV-19/England/CAMC-B98B01/2020	EPI_ISL_673749	2020-11-15	Europe / United Kingdom / England	Human		unknown	unknown	unknown	Original			B.1.1.7	GR
hCoV-19/England/CAMC-B987FE/2020	EPI_ISL_673752	2020-11-15	Europe / United Kingdom / England	Human		unknown	unknown	unknown	Original			B.1.1.7	GR
hCoV-19/England/CAMC-B99F13/2020	EPI_ISL_673754	2020-11-15	Europe / United Kingdom / England	Human		unknown	unknown	unknown	Original			B.1.1.7	GR
hCoV-19/England/CAMC-B98CA4/2020	EPI_ISL_673780	2020-11-15	Europe / United Kingdom / England	Human		unknown	unknown	unknown	Original			B.1.1.7	GR
hCoV-19/England/CAMC-B9904D/2020	EPI_ISL_673781	2020-11-15	Europe / United Kingdom / England	Human		unknown	unknown	unknown	Original			B.1.1.7	GR
hCoV-19/England/CAMC-B98A9B/2020	EPI_ISL_673783	2020-11-15	Europe / United Kingdom / England	Human		unknown	unknown	unknown	Original			B.1.1.7	GR
hCoV-19/England/CAMC-B98AD7/2020	EPI_ISL_673786	2020-11-15	Europe / United Kingdom / England	Human		unknown	unknown	unknown	Original			B.1.1.7	GR
hCoV-19/England/CAMC-B99F22/2020	EPI_ISL_673792	2020-11-15	Europe / United Kingdom / England	Human		unknown	unknown	unknown	Original			B.1.1.7	GR
hCoV-19/England/CAMC-B98C68/2020	EPI_ISL_673793	2020-11-15	Europe / United Kingdom / England	Human		unknown	unknown	unknown	Original			B.1.1.7	GR
hCoV-19/England/CAMC-B9AEE8/2020	EPI_ISL_673794	2020-11-15	Europe / United Kingdom / England	Human		unknown	unknown	unknown	Original			B.1.1.7	GR
hCoV-19/England/CAMC-B99010/2020	EPI_ISL_673797	2020-11-13	Europe / United Kingdom / England	Human		unknown	unknown	unknown	Original			B.1.1.7	GR
hCoV-19/England/CAMC-B98916/2020	EPI_ISL_673799	2020-11-15	Europe / United Kingdom / England	Human		unknown	unknown	unknown	Original			B.1.1.7	GR
hCoV-19/England/MILK-B9649F/2020	EPI_ISL_674912	2020-11-14	Europe / United Kingdom / England	Human		unknown	unknown	unknown	Original			B.1.1.7	GR
hCoV-19/England/CAMC-B983FA/2020	EPI_ISL_674920	2020-11-15	Europe / United Kingdom / England	Human		unknown	unknown	unknown	Original			B.1.1.7	GR
hCoV-19/England/MILK-B97443/2020	EPI_ISL_674927	2020-11-14	Europe / United Kingdom / England	Human		unknown	unknown	unknown	Original			B.1.1.7	GR
hCoV-19/England/CAMC-B9864C/2020	EPI_ISL_674936	2020-11-15	Europe / United Kingdom / England	Human		unknown	unknown	unknown	Original			B.1.1.7	GR
hCoV-19/England/MILK-B97003/2020	EPI_ISL_674941	2020-11-13	Europe / United Kingdom / England	Human		unknown	unknown	unknown	Original			B.1.1.7	GR
hCoV-19/England/MILK-B97470/2020	EPI_ISL_674955	2020-11-14	Europe / United Kingdom / England	Human		unknown	unknown	unknown	Original			B.1.1.7	GR
hCoV-19/England/MILK-B97012/2020	EPI_ISL_674990	2020-11-13	Europe / United Kingdom / England	Human		unknown	unknown	unknown	Original			B.1.1.7	GR
hCoV-19/England/MILK-B3C52F/2020	EPI_ISL_679816	2020-11-02	Europe / United Kingdom / England	Human		unknown	unknown	unknown	Original			B.1.1.7	GR
hCoV-19/England/MILK-B3E02C/2020	EPI_ISL_679841	2020-10-31	Europe / United Kingdom / England	Human		unknown	unknown	unknown	Original			B.1.1.7	GR
hCoV-19/England/MILK-B59735/2020	EPI_ISL_679862	2020-11-06	Europe / United Kingdom / England	Human		unknown	unknown	unknown	Original			B.1.1.7	GR
hCoV-19/England/MILK-B598D8/2020	EPI_ISL_679883	2020-11-06	Europe / United Kingdom / England	Human		unknown	unknown	unknown	Original			B.1.1.7	GR
hCoV-19/England/MILK-B598E7/2020	EPI_ISL_679884	2020-11-06	Europe / United Kingdom / England	Human		unknown	unknown	unknown	Original			B.1.1.7	GR
hCoV-19/England/ALDP-BB5DBD/2020	EPI_ISL_702804	2020-11-19	Europe / United Kingdom / England	Human		unknown	unknown	unknown	Original			B.1.1.7	GR
hCoV-19/England/ALDP-BB5D62/2020	EPI_ISL_702816	2020-11-19	Europe / United Kingdom / England	Human		unknown	unknown	unknown	Original			B.1.1.7	GR
hCoV-19/England/LOND-12F0E13/2020	EPI_ISL_702824	2020-12-03	Europe / United Kingdom / England	Human		unknown	unknown	unknown	Original			B.1.1.7	GR
hCoV-19/England/CAMC-BBE1C7/2020	EPI_ISL_702829	2020-11-22	Europe / United Kingdom / England	Human		unknown	unknown	unknown	Original			B.1.1.7	GR
hCoV-19/England/CAMC-BBE1D6/2020	EPI_ISL_702830	2020-11-22	Europe / United Kingdom / England	Human		unknown	unknown	unknown	Original			B.1.1.7	GR
hCoV-19/England/CAMC-BBE69B/2020	EPI_ISL_702833	2020-11-22	Europe / United Kingdom / England	Human		unknown	unknown	unknown	Original			B.1.1.7	GR
hCoV-19/England/LOND-12F0F4D/2020	EPI_ISL_702910	2020-12-03	Europe / United Kingdom / England	Human		unknown	unknown	unknown	Original			B.1.1.7	GR
hCoV-19/England/ALDP-BB3371/2020	EPI_ISL_702918	2020-11-19	Europe / United Kingdom / England	Human		unknown	unknown	unknown	Original			B.1.1.7	GR
hCoV-19/England/CAMC-BC1B87/2020	EPI_ISL_705000	2020-11-22	Europe / United Kingdom / England	Human		unknown	unknown	unknown	Original			B.1.1.7	GR
hCoV-19/England/CAMC-BC1FC7/2020	EPI_ISL_705001	2020-11-22	Europe / United Kingdom / England	Human		unknown	unknown	unknown	Original			B.1.1.7	GR
hCoV-19/England/CAMC-BC1B96/2020	EPI_ISL_705008	2020-11-22	Europe / United Kingdom / England	Human		unknown	unknown	unknown	Original			B.1.1.7	GR
hCoV-19/England/CAMC-BC02A1/2020	EPI_ISL_705017	2020-11-22	Europe / United Kingdom / England	Human		unknown	unknown	unknown	Original			B.1.1.7	GR
hCoV-19/England/CAMC-BC0256/2020	EPI_ISL_705019	2020-11-22	Europe / United Kingdom / England	Human		unknown	unknown	unknown	Original			B.1.1.7	GR
hCoV-19/England/CAMC-BC03F9/2020	EPI_ISL_705020	2020-11-22	Europe / United Kingdom / England	Human		unknown	unknown	unknown	Original			B.1.1.7	GR
hCoV-19/England/CAMC-BC0D91/2020	EPI_ISL_705022	2020-11-22	Europe / United Kingdom / England	Human		unknown	unknown	unknown	Original			B.1.1.7	GR
hCoV-19/England/CAMC-BC0669/2020	EPI_ISL_705029	2020-11-22	Europe / United Kingdom / England	Human		unknown	unknown	unknown	Original			B.1.1.7	GR
hCoV-19/England/CAMC-BC0371/2020	EPI_ISL_705033	2020-11-22	Europe / United Kingdom / England	Human		unknown	unknown	unknown	Original			B.1.1.7	GR
hCoV-19/England/CAMC-BC0283/2020	EPI_ISL_705039	2020-11-22	Europe / United Kingdom / England	Human		unknown	unknown	unknown	Original			B.1.1.7	GR
hCoV-19/England/CAMC-BC16C2/2020	EPI_ISL_705044	2020-11-22	Europe / United Kingdom / England	Human		unknown	unknown	unknown	Original			B.1.1.7	GR
hCoV-19/England/CAMC-BBFF9F/2020	EPI_ISL_705055	2020-11-22	Europe / United Kingdom / England	Human		unknown	unknown	unknown	Original			B.1.1.7	GR
hCoV-19/England/CAMC-BC19D8/2020	EPI_ISL_705057	2020-11-22	Europe / United Kingdom / England	Human		unknown	unknown	unknown	Original			B.1.1.7	GR
hCoV-19/England/CAMC-BBFF80/2020	EPI_ISL_705063	2020-11-22	Europe / United Kingdom / England	Human		unknown	unknown	unknown	Original			B.1.1.7	GR
hCoV-19/England/CAMC-BC057B/2020	EPI_ISL_705065	2020-11-22	Europe / United Kingdom / England	Human		unknown	unknown	unknown	Original			B.1.1.7	GR
hCoV-19/England/CAMC-BC021A/2020	EPI_ISL_705069	2020-11-21	Europe / United Kingdom / England	Human		unknown	unknown	unknown	Original			B.1.1.7	GR
hCoV-19/England/CAMC-BC01E0/2020	EPI_ISL_705071	2020-11-22	Europe / United Kingdom / England	Human		unknown	unknown	unknown	Original			B.1.1.7	GR
hCoV-19/England/CAMC-BC1CB1/2020	EPI_ISL_705079	2020-11-22	Europe / United Kingdom / England	Human		unknown	unknown	unknown	Original			B.1.1.7	GR
hCoV-19/England/CAMC-BC0A7C/2020	EPI_ISL_705082	2020-11-22	Europe / United Kingdom / England	Human		unknown	unknown	unknown	Original			B.1.1.7	GR
hCoV-19/England/CAMC-BC039F/2020	EPI_ISL_705103	2020-11-22	Europe / United Kingdom / England	Human		unknown	unknown	unknown	Original			B.1.1.7	GR
hCoV-19/England/CAMC-BC06B4/2020	EPI_ISL_705112	2020-11-23	Europe / United Kingdom / England	Human		unknown	unknown	unknown	Original			B.1.1.7	GR
hCoV-19/England/CAMC-BC202D/2020	EPI_ISL_705114	2020-11-22	Europe / United Kingdom / England	Human		unknown	unknown	unknown	Original			B.1.1.7	GR
hCoV-19/England/CAMC-BC0A5E/2020	EPI_ISL_705120	2020-11-22	Europe / United Kingdom / England	Human		unknown	unknown	unknown	Original			B.1.1.7	GR
hCoV-19/England/CAMC-BC1C93/2020	EPI_ISL_705125	2020-11-22	Europe / United Kingdom / England	Human		unknown	unknown	unknown	Original			B.1.1.7	GR
hCoV-19/England/CAMC-BC1C84/2020	EPI_ISL_705130	2020-11-22	Europe / United Kingdom / England	Human		unknown	unknown	unknown	Original			B.1.1.7	GR
hCoV-19/England/CAMC-BC1E33/2020	EPI_ISL_705133	2020-11-20	Europe / United Kingdom / England	Human		unknown	unknown	unknown	Original			B.1.1.7	GR
hCoV-19/England/CAMC-BC05D5/2020	EPI_ISL_705138	2020-11-23	Europe / United Kingdom / England	Human		unknown	unknown	unknown	Original			B.1.1.7	GR
hCoV-19/England/CAMC-BC0D82/2020	EPI_ISL_705139	2020-11-22	Europe / United Kingdom / England	Human		unknown	unknown	unknown	Original			B.1.1.7	GR
hCoV-19/England/CAMC-BC2148/2020	EPI_ISL_705151	2020-11-22	Europe / United Kingdom / England	Human		unknown	unknown	unknown	Original			B.1.1.7	GR
hCoV-19/England/CAMC-BC0D37/2020	EPI_ISL_705157	2020-11-22	Europe / United Kingdom / England	Human		unknown	unknown	unknown	Original			B.1.1.7	GR
hCoV-19/England/CAMC-BC058A/2020	EPI_ISL_705164	2020-11-23	Europe / United Kingdom / England	Human		unknown	unknown	unknown	Original			B.1.1.7	GR
hCoV-19/England/CAMC-BC2281/2020	EPI_ISL_705189	2020-11-22	Europe / United Kingdom / England	Human		unknown	unknown	unknown	Original			B.1.1.7	GR
hCoV-19/England/204640983/2020	EPI_ISL_707701	2020-11-06	Europe / United Kingdom / England	Human		Female	50	unknown	Original			B.1.1.7	G
hCoV-19/England/MILK-BEE261/2020	EPI_ISL_708963	2020-11-30	Europe / United Kingdom / England	Human		unknown	unknown	unknown	Original			B.1.1.7	GR
hCoV-19/England/MILK-BEE3D7/2020	EPI_ISL_708964	2020-11-30	Europe / United Kingdom / England	Human		unknown	unknown	unknown	Original			B.1.1.7	GR
hCoV-19/England/MILK-BEE37D/2020	EPI_ISL_708969	2020-11-30	Europe / United Kingdom / England	Human		unknown	unknown	unknown	Original			B.1.1.7	GR
hCoV-19/England/ALDP-BE96E2/2020	EPI_ISL_708970	2020-12-02	Europe / United Kingdom / England	Human		unknown	unknown	unknown	Original			B.1.1.7	GR
hCoV-19/England/MILK-BEE46B/2020	EPI_ISL_708975	2020-11-30	Europe / United Kingdom / England	Human		unknown	unknown	unknown	Original			B.1.1.7	GR
hCoV-19/England/CAMC-BFBBA2/2020	EPI_ISL_708990	2020-12-04	Europe / United Kingdom / England	Human		unknown	unknown	unknown	Original			B.1.1.7	GR
hCoV-19/England/QEUH-BF0A64/2020	EPI_ISL_708991	2020-12-05	Europe / United Kingdom / England	Human		unknown	unknown	unknown	Original			B.1.1.7	GR
hCoV-19/England/CAMC-BFB36E/2020	EPI_ISL_708993	2020-12-04	Europe / United Kingdom / England	Human		unknown	unknown	unknown	Original			B.1.1.7	GR
hCoV-19/England/CAMC-BFB4B6/2020	EPI_ISL_708994	2020-12-04	Europe / United Kingdom / England	Human		unknown	unknown	unknown	Original			B.1.1.7	GR
hCoV-19/England/CAMC-BFB1CE/2020	EPI_ISL_708995	2020-12-04	Europe / United Kingdom / England	Human		unknown	unknown	unknown	Original			B.1.1.7	GR
hCoV-19/England/CAMC-BFB085/2020	EPI_ISL_708997	2020-12-04	Europe / United Kingdom / England	Human		unknown	unknown	unknown	Original			B.1.1.7	GR
hCoV-19/England/QEUH-BF0BCB/2020	EPI_ISL_708998	2020-11-29	Europe / United Kingdom / England	Human		unknown	unknown	unknown	Original			B.1.1.7	GR
hCoV-19/England/CAMC-BFBCAF/2020	EPI_ISL_708999	2020-12-04	Europe / United Kingdom / England	Human		unknown	unknown	unknown	Original			B.1.1.7	GR
hCoV-19/England/CAMC-C463BE/2020	EPI_ISL_718318	2020-12-10	Europe / United Kingdom / England	Human		unknown	unknown	unknown	Original			B.1.1.7	GR
hCoV-19/England/CAMC-C45F33/2020	EPI_ISL_718319	2020-12-10	Europe / United Kingdom / England	Human		unknown	unknown	unknown	Original			B.1.1.7	GR
hCoV-19/England/CAMC-C467FE/2020	EPI_ISL_718320	2020-12-10	Europe / United Kingdom / England	Human		unknown	unknown	unknown	Original			B.1.1.7	GR
hCoV-19/England/CAMC-C45ABA/2020	EPI_ISL_718321	2020-12-10	Europe / United Kingdom / England	Human		unknown	unknown	unknown	Original			B.1.1.7	GR
hCoV-19/England/CAMC-C46D56/2020	EPI_ISL_718322	2020-12-10	Europe / United Kingdom / England	Human		unknown	unknown	unknown	Original			B.1.1.7	GR
hCoV-19/England/CAMC-C46882/2020	EPI_ISL_718323	2020-12-10	Europe / United Kingdom / England	Human		unknown	unknown	unknown	Original			B.1.1.7	GR
hCoV-19/England/CAMC-C46855/2020	EPI_ISL_718324	2020-12-10	Europe / United Kingdom / England	Human		unknown	unknown	unknown	Original			B.1.1.7	GR
hCoV-19/England/CAMC-C45C2D/2020	EPI_ISL_718325	2020-12-10	Europe / United Kingdom / England	Human		unknown	unknown	unknown	Original			B.1.1.7	GR
hCoV-19/England/CAMC-C46354/2020	EPI_ISL_718327	2020-12-10	Europe / United Kingdom / England	Human		unknown	unknown	unknown	Original			B.1.1.7	GR
hCoV-19/England/CAMC-C45BA8/2020	EPI_ISL_718328	2020-12-10	Europe / United Kingdom / England	Human		unknown	unknown	unknown	Original			B.1.1.7	GR
hCoV-19/England/CAMC-C46F32/2020	EPI_ISL_718329	2020-12-10	Europe / United Kingdom / England	Human		unknown	unknown	unknown	Original			B.1.1.7	GR
hCoV-19/England/CAMC-C40439/2020	EPI_ISL_718330	2020-12-10	Europe / United Kingdom / England	Human		unknown	unknown	unknown	Original			B.1.1.7	GR
hCoV-19/England/CAMC-C45355/2020	EPI_ISL_718333	2020-12-10	Europe / United Kingdom / England	Human		unknown	unknown	unknown	Original			B.1.1.7	GR
hCoV-19/England/CAMC-C453DD/2020	EPI_ISL_718335	2020-12-10	Europe / United Kingdom / England	Human		unknown	unknown	unknown	Original			B.1.1.7	GR
hCoV-19/England/CAMC-C3F619/2020	EPI_ISL_718336	2020-12-10	Europe / United Kingdom / England	Human		unknown	unknown	unknown	Original			B.1.1.7	GR
hCoV-19/England/CAMC-C46A8C/2020	EPI_ISL_718340	2020-12-10	Europe / United Kingdom / England	Human		unknown	unknown	unknown	Original			B.1.1.7	GR
hCoV-19/England/CAMC-C40484/2020	EPI_ISL_718341	2020-12-10	Europe / United Kingdom / England	Human		unknown	unknown	unknown	Original			B.1.1.7	GR
hCoV-19/England/CAMC-C468FB/2020	EPI_ISL_718342	2020-12-10	Europe / United Kingdom / England	Human		unknown	unknown	unknown	Original			B.1.1.7	GR
hCoV-19/England/CAMC-C45A14/2020	EPI_ISL_718343	2020-12-10	Europe / United Kingdom / England	Human		unknown	unknown	unknown	Original			B.1.1.7	GR
hCoV-19/England/CAMC-C40493/2020	EPI_ISL_718346	2020-12-10	Europe / United Kingdom / England	Human		unknown	unknown	unknown	Original			B.1.1.7	GR
hCoV-19/England/CAMC-C44B5E/2020	EPI_ISL_718347	2020-12-10	Europe / United Kingdom / England	Human		unknown	unknown	unknown	Original			B.1.1.7	GR
hCoV-19/England/CAMC-C403D2/2020	EPI_ISL_718348	2020-12-10	Europe / United Kingdom / England	Human		unknown	unknown	unknown	Original			B.1.1.7	GR
hCoV-19/England/CAMC-C45980/2020	EPI_ISL_718349	2020-12-10	Europe / United Kingdom / England	Human		unknown	unknown	unknown	Original			B.1.1.7	GR
hCoV-19/England/CAMC-C404FD/2020	EPI_ISL_718350	2020-12-10	Europe / United Kingdom / England	Human		unknown	unknown	unknown	Original			B.1.1.7	GR
hCoV-19/England/CAMC-C3F637/2020	EPI_ISL_718353	2020-12-10	Europe / United Kingdom / England	Human		unknown	unknown	unknown	Original			B.1.1.7	GR
hCoV-19/England/CAMC-C44BA9/2020	EPI_ISL_718354	2020-12-10	Europe / United Kingdom / England	Human		unknown	unknown	unknown	Original			B.1.1.7	GR
hCoV-19/England/CAMC-C3F5A3/2020	EPI_ISL_718355	2020-12-10	Europe / United Kingdom / England	Human		unknown	unknown	unknown	Original			B.1.1.7	GR
hCoV-19/England/CAMC-C46B01/2020	EPI_ISL_718356	2020-12-10	Europe / United Kingdom / England	Human		unknown	unknown	unknown	Original			B.1.1.7	GR
hCoV-19/England/CAMC-C45BE4/2020	EPI_ISL_718359	2020-12-10	Europe / United Kingdom / England	Human		unknown	unknown	unknown	Original			B.1.1.7	GR
hCoV-19/England/CAMC-C45BD5/2020	EPI_ISL_718362	2020-12-10	Europe / United Kingdom / England	Human		unknown	unknown	unknown	Original			B.1.1.7	GR
hCoV-19/England/CAMC-C402A8/2020	EPI_ISL_718363	2020-12-10	Europe / United Kingdom / England	Human		unknown	unknown	unknown	Original			B.1.1.7	GR
hCoV-19/England/CAMC-C4040C/2020	EPI_ISL_718364	2020-12-10	Europe / United Kingdom / England	Human		unknown	unknown	unknown	Original			B.1.1.7	GR
hCoV-19/England/CAMC-C46AF5/2020	EPI_ISL_718366	2020-12-10	Europe / United Kingdom / England	Human		unknown	unknown	unknown	Original			B.1.1.7	GR
hCoV-19/England/CAMC-C44CF1/2020	EPI_ISL_718369	2020-12-10	Europe / United Kingdom / England	Human		unknown	unknown	unknown	Original			B.1.1.7	GR
hCoV-19/England/CAMC-C46D83/2020	EPI_ISL_718370	2020-12-10	Europe / United Kingdom / England	Human		unknown	unknown	unknown	Original			B.1.1.7	GR
hCoV-19/England/CAMC-C3FD8D/2020	EPI_ISL_718371	2020-12-10	Europe / United Kingdom / England	Human		unknown	unknown	unknown	Original			B.1.1.7	GR
hCoV-19/England/CAMC-C40518/2020	EPI_ISL_718372	2020-12-10	Europe / United Kingdom / England	Human		unknown	unknown	unknown	Original			B.1.1.7	GR
hCoV-19/England/CAMC-C467A3/2020	EPI_ISL_718373	2020-12-10	Europe / United Kingdom / England	Human		unknown	unknown	unknown	Original			B.1.1.7	GR
hCoV-19/England/CAMC-C460C6/2020	EPI_ISL_718374	2020-12-10	Europe / United Kingdom / England	Human		unknown	unknown	unknown	Original			B.1.1.7	GR
hCoV-19/England/CAMC-C467C1/2020	EPI_ISL_718375	2020-12-10	Europe / United Kingdom / England	Human		unknown	unknown	unknown	Original			B.1.1.7	GR
hCoV-19/England/CAMC-C46390/2020	EPI_ISL_718377	2020-12-10	Europe / United Kingdom / England	Human		unknown	unknown	unknown	Original			B.1.1.7	GR
hCoV-19/England/CAMC-C46363/2020	EPI_ISL_718380	2020-12-10	Europe / United Kingdom / England	Human		unknown	unknown	unknown	Original			B.1.1.7	GR
hCoV-19/England/CAMC-C3F9A7/2020	EPI_ISL_718381	2020-12-10	Europe / United Kingdom / England	Human		unknown	unknown	unknown	Original			B.1.1.7	GR
hCoV-19/England/CAMC-C40563/2020	EPI_ISL_718383	2020-12-10	Europe / United Kingdom / England	Human		unknown	unknown	unknown	Original			B.1.1.7	GR
hCoV-19/England/CAMC-C404DF/2020	EPI_ISL_718384	2020-12-10	Europe / United Kingdom / England	Human		unknown	unknown	unknown	Original			B.1.1.7	GR
hCoV-19/England/CAMC-C469AD/2020	EPI_ISL_718387	2020-12-10	Europe / United Kingdom / England	Human		unknown	unknown	unknown	Original			B.1.1.7	GR
hCoV-19/England/CAMC-C45391/2020	EPI_ISL_718388	2020-12-10	Europe / United Kingdom / England	Human		unknown	unknown	unknown	Original			B.1.1.7	GR
hCoV-19/England/CAMC-C46A40/2020	EPI_ISL_718391	2020-12-10	Europe / United Kingdom / England	Human		unknown	unknown	unknown	Original			B.1.1.7	GR
hCoV-19/England/CAMC-C452EF/2020	EPI_ISL_718392	2020-12-10	Europe / United Kingdom / England	Human		unknown	unknown	unknown	Original			B.1.1.7	GR
hCoV-19/England/CAMC-C45337/2020	EPI_ISL_718394	2020-12-10	Europe / United Kingdom / England	Human		unknown	unknown	unknown	Original			B.1.1.7	GR
hCoV-19/England/CAMC-C469E9/2020	EPI_ISL_718395	2020-12-10	Europe / United Kingdom / England	Human		unknown	unknown	unknown	Original			B.1.1.7	GR
hCoV-19/England/CAMC-C3FD05/2020	EPI_ISL_718396	2020-12-10	Europe / United Kingdom / England	Human		unknown	unknown	unknown	Original			B.1.1.7	GR
hCoV-19/England/CAMC-C44DC1/2020	EPI_ISL_718398	2020-12-10	Europe / United Kingdom / England	Human		unknown	unknown	unknown	Original			B.1.1.7	GR
hCoV-19/England/CAMC-C46A04/2020	EPI_ISL_718399	2020-12-10	Europe / United Kingdom / England	Human		unknown	unknown	unknown	Original			B.1.1.7	GR
hCoV-19/England/CAMC-C3F664/2020	EPI_ISL_718401	2020-12-10	Europe / United Kingdom / England	Human		unknown	unknown	unknown	Original			B.1.1.7	GR
hCoV-19/England/CAMC-C466B5/2020	EPI_ISL_718402	2020-12-10	Europe / United Kingdom / England	Human		unknown	unknown	unknown	Original			B.1.1.7	GR
hCoV-19/England/CAMC-C46F6F/2020	EPI_ISL_718403	2020-12-10	Europe / United Kingdom / England	Human		unknown	unknown	unknown	Original			B.1.1.7	GR
hCoV-19/England/CAMC-C46F41/2020	EPI_ISL_718404	2020-12-10	Europe / United Kingdom / England	Human		unknown	unknown	unknown	Original			B.1.1.7	GR
hCoV-19/England/CAMC-C46372/2020	EPI_ISL_718405	2020-12-10	Europe / United Kingdom / England	Human		unknown	unknown	unknown	Original			B.1.1.7	GR
hCoV-19/England/CAMC-C3FDC9/2020	EPI_ISL_718406	2020-12-10	Europe / United Kingdom / England	Human		unknown	unknown	unknown	Original			B.1.1.7	GR
hCoV-19/England/CAMC-C469CB/2020	EPI_ISL_718407	2020-12-10	Europe / United Kingdom / England	Human		unknown	unknown	unknown	Original			B.1.1.7	GR
hCoV-19/England/CAMC-C45B6C/2020	EPI_ISL_718408	2020-12-10	Europe / United Kingdom / England	Human		unknown	unknown	unknown	Original			B.1.1.7	GR
hCoV-19/England/CAMC-C46F8D/2020	EPI_ISL_718409	2020-12-10	Europe / United Kingdom / England	Human		unknown	unknown	unknown	Original			B.1.1.7	GR
hCoV-19/England/CAMC-C46099/2020	EPI_ISL_718410	2020-12-10	Europe / United Kingdom / England	Human		unknown	unknown	unknown	Original			B.1.1.7	GR
hCoV-19/England/CAMC-C45A50/2020	EPI_ISL_718412	2020-12-10	Europe / United Kingdom / England	Human		unknown	unknown	unknown	Original			B.1.1.7	GR
hCoV-19/England/CAMC-C403C3/2020	EPI_ISL_718413	2020-12-10	Europe / United Kingdom / England	Human		unknown	unknown	unknown	Original			B.1.1.7	GR
hCoV-19/England/CAMC-C46F50/2020	EPI_ISL_718414	2020-12-10	Europe / United Kingdom / England	Human		unknown	unknown	unknown	Original			B.1.1.7	GR
hCoV-19/England/CAMC-C453CE/2020	EPI_ISL_718419	2020-12-10	Europe / United Kingdom / England	Human		unknown	unknown	unknown	Original			B.1.1.7	GR
hCoV-19/England/CAMC-C468CE/2020	EPI_ISL_718420	2020-12-10	Europe / United Kingdom / England	Human		unknown	unknown	unknown	Original			B.1.1.7	GR
hCoV-19/England/CAMC-C4033C/2020	EPI_ISL_718421	2020-12-10	Europe / United Kingdom / England	Human		unknown	unknown	unknown	Original			B.1.1.7	GR
hCoV-19/England/CAMC-C467B2/2020	EPI_ISL_718422	2020-12-10	Europe / United Kingdom / England	Human		unknown	unknown	unknown	Original			B.1.1.7	GR
hCoV-19/England/CAMC-C46767/2020	EPI_ISL_718425	2020-12-10	Europe / United Kingdom / England	Human		unknown	unknown	unknown	Original			B.1.1.7	GR
hCoV-19/England/CAMC-C46D38/2020	EPI_ISL_718426	2020-12-10	Europe / United Kingdom / England	Human		unknown	unknown	unknown	Original			B.1.1.7	GR
hCoV-19/England/CAMC-C46B4D/2020	EPI_ISL_718427	2020-12-10	Europe / United Kingdom / England	Human		unknown	unknown	unknown	Original			B.1.1.7	GR
hCoV-19/England/CAMC-C4031E/2020	EPI_ISL_718428	2020-12-10	Europe / United Kingdom / England	Human		unknown	unknown	unknown	Original			B.1.1.7	GR
hCoV-19/England/CAMC-C44C2E/2020	EPI_ISL_718429	2020-12-10	Europe / United Kingdom / England	Human		unknown	unknown	unknown	Original			B.1.1.7	GR
hCoV-19/England/CAMC-C4530A/2020	EPI_ISL_718430	2020-12-10	Europe / United Kingdom / England	Human		unknown	unknown	unknown	Original			B.1.1.7	GR
hCoV-19/England/CAMC-C40509/2020	EPI_ISL_718431	2020-12-10	Europe / United Kingdom / England	Human		unknown	unknown	unknown	Original			B.1.1.7	GR
hCoV-19/England/CAMC-C3F9D4/2020	EPI_ISL_718432	2020-12-10	Europe / United Kingdom / England	Human		unknown	unknown	unknown	Original			B.1.1.7	GR
hCoV-19/England/CAMC-C3F673/2020	EPI_ISL_718433	2020-12-10	Europe / United Kingdom / England	Human		unknown	unknown	unknown	Original			B.1.1.7	GR
hCoV-19/England/CAMC-C46758/2020	EPI_ISL_718435	2020-12-10	Europe / United Kingdom / England	Human		unknown	unknown	unknown	Original			B.1.1.7	GR
hCoV-19/England/CAMC-C45A7E/2020	EPI_ISL_718437	2020-12-10	Europe / United Kingdom / England	Human		unknown	unknown	unknown	Original			B.1.1.7	GR
hCoV-19/England/CAMC-C40448/2020	EPI_ISL_718438	2020-12-10	Europe / United Kingdom / England	Human		unknown	unknown	unknown	Original			B.1.1.7	GR
hCoV-19/England/CAMC-C3F9B6/2020	EPI_ISL_718439	2020-12-10	Europe / United Kingdom / England	Human		unknown	unknown	unknown	Original			B.1.1.7	GR
hCoV-19/England/CAMC-C44CE2/2020	EPI_ISL_718440	2020-12-10	Europe / United Kingdom / England	Human		unknown	unknown	unknown	Original			B.1.1.7	GR
hCoV-19/England/CAMC-C45416/2020	EPI_ISL_718442	2020-12-10	Europe / United Kingdom / England	Human		unknown	unknown	unknown	Original			B.1.1.7	GR
hCoV-19/England/CAMC-C46FAB/2020	EPI_ISL_718443	2020-12-10	Europe / United Kingdom / England	Human		unknown	unknown	unknown	Original			B.1.1.7	GR
hCoV-19/England/CAMC-C4030F/2020	EPI_ISL_718444	2020-12-10	Europe / United Kingdom / England	Human		unknown	unknown	unknown	Original			B.1.1.7	GR
hCoV-19/England/CAMC-C459F9/2020	EPI_ISL_718445	2020-12-10	Europe / United Kingdom / England	Human		unknown	unknown	unknown	Original			B.1.1.7	GR
hCoV-19/England/CAMC-C4604E/2020	EPI_ISL_718446	2020-12-10	Europe / United Kingdom / England	Human		unknown	unknown	unknown	Original			B.1.1.7	GR
hCoV-19/England/CAMC-C46F23/2020	EPI_ISL_718447	2020-12-10	Europe / United Kingdom / England	Human		unknown	unknown	unknown	Original			B.1.1.7	GR
hCoV-19/England/CAMC-C3F646/2020	EPI_ISL_718452	2020-12-10	Europe / United Kingdom / England	Human		unknown	unknown	unknown	Original			B.1.1.7	GR
hCoV-19/England/CAMC-C40457/2020	EPI_ISL_718455	2020-12-10	Europe / United Kingdom / England	Human		unknown	unknown	unknown	Original			B.1.1.7	GR
hCoV-19/England/CAMC-C46D74/2020	EPI_ISL_718456	2020-12-10	Europe / United Kingdom / England	Human		unknown	unknown	unknown	Original			B.1.1.7	GR
hCoV-19/England/CAMC-C45407/2020	EPI_ISL_718458	2020-12-10	Europe / United Kingdom / England	Human		unknown	unknown	unknown	Original			B.1.1.7	GR
hCoV-19/England/CAMC-C44C6A/2020	EPI_ISL_718459	2020-12-10	Europe / United Kingdom / England	Human		unknown	unknown	unknown	Original			B.1.1.7	GR
hCoV-19/England/CAMC-C3FDF6/2020	EPI_ISL_718461	2020-12-10	Europe / United Kingdom / England	Human		unknown	unknown	unknown	Original			B.1.1.7	GR
hCoV-19/England/CAMC-C40545/2020	EPI_ISL_718462	2020-12-10	Europe / United Kingdom / England	Human		unknown	unknown	unknown	Original			B.1.1.7	GR
hCoV-19/England/CAMC-C460E4/2020	EPI_ISL_718463	2020-12-10	Europe / United Kingdom / England	Human		unknown	unknown	unknown	Original			B.1.1.7	GR
hCoV-19/England/CAMC-C463AF/2020	EPI_ISL_718464	2020-12-10	Europe / United Kingdom / England	Human		unknown	unknown	unknown	Original			B.1.1.7	GR
hCoV-19/England/CAMC-C45A23/2020	EPI_ISL_718465	2020-12-10	Europe / United Kingdom / England	Human		unknown	unknown	unknown	Original			B.1.1.7	GR
hCoV-19/England/CAMC-C46846/2020	EPI_ISL_718466	2020-12-10	Europe / United Kingdom / England	Human		unknown	unknown	unknown	Original			B.1.1.7	GR
hCoV-19/England/CAMC-C3FA0E/2020	EPI_ISL_718469	2020-12-10	Europe / United Kingdom / England	Human		unknown	unknown	unknown	Original			B.1.1.7	GR
hCoV-19/England/CAMC-C3F989/2020	EPI_ISL_718470	2020-12-10	Europe / United Kingdom / England	Human		unknown	unknown	unknown	Original			B.1.1.7	GR
hCoV-19/England/CAMC-C460A8/2020	EPI_ISL_718471	2020-12-10	Europe / United Kingdom / England	Human		unknown	unknown	unknown	Original			B.1.1.7	GR
hCoV-19/England/CAMC-C44259/2020	EPI_ISL_718474	2020-12-10	Europe / United Kingdom / England	Human		unknown	unknown	unknown	Original			B.1.1.7	GR
hCoV-19/England/CAMC-C469BC/2020	EPI_ISL_718479	2020-12-10	Europe / United Kingdom / England	Human		unknown	unknown	unknown	Original			B.1.1.7	GR
hCoV-19/England/CAMC-C3FDAB/2020	EPI_ISL_718485	2020-12-10	Europe / United Kingdom / England	Human		unknown	unknown	unknown	Original			B.1.1.7	GR
hCoV-19/England/CAMC-C46B10/2020	EPI_ISL_718490	2020-12-10	Europe / United Kingdom / England	Human		unknown	unknown	unknown	Original			B.1.1.7	GR
hCoV-19/England/CAMC-C46907/2020	EPI_ISL_718491	2020-12-10	Europe / United Kingdom / England	Human		unknown	unknown	unknown	Original			B.1.1.7	GR
hCoV-19/England/CAMC-C45C4B/2020	EPI_ISL_718494	2020-12-10	Europe / United Kingdom / England	Human		unknown	unknown	unknown	Original			B.1.1.7	GR
hCoV-19/England/CAMC-C46CD1/2020	EPI_ISL_718498	2020-12-10	Europe / United Kingdom / England	Human		unknown	unknown	unknown	Original			B.1.1.7	GR
hCoV-19/England/CAMC-C44DB2/2020	EPI_ISL_718499	2020-12-10	Europe / United Kingdom / England	Human		unknown	unknown	unknown	Original			B.1.1.7	GR
hCoV-19/England/CAMC-C455F5/2020	EPI_ISL_719601	2020-12-10	Europe / United Kingdom / England	Human		unknown	unknown	unknown	Original			B.1.1.7	GR
hCoV-19/England/CAMC-C4016F/2020	EPI_ISL_719603	2020-12-10	Europe / United Kingdom / England	Human		unknown	unknown	unknown	Original			B.1.1.7	GR
hCoV-19/England/MILK-BABA1D/2020	EPI_ISL_720601	2020-11-18	Europe / United Kingdom / England	Human		unknown	unknown	unknown	Original			B.1.1.7	GR
hCoV-19/England/MILK-BB06A8/2020	EPI_ISL_720602	2020-11-17	Europe / United Kingdom / England	Human		unknown	unknown	unknown	Original			B.1.1.7	GR
hCoV-19/England/MILK-BB1FD9/2020	EPI_ISL_720608	2020-11-18	Europe / United Kingdom / England	Human		unknown	unknown	unknown	Original			B.1.1.7	GR
hCoV-19/England/MILK-BB0B6D/2020	EPI_ISL_720613	2020-11-18	Europe / United Kingdom / England	Human		unknown	unknown	unknown	Original			B.1.1.7	GR
hCoV-19/England/MILK-BB0778/2020	EPI_ISL_720614	2020-11-17	Europe / United Kingdom / England	Human		unknown	unknown	unknown	Original			B.1.1.7	GR
hCoV-19/England/MILK-BAC8A9/2020	EPI_ISL_720617	2020-11-18	Europe / United Kingdom / England	Human		unknown	unknown	unknown	Original			B.1.1.7	GR
hCoV-19/England/MILK-BB0AAC/2020	EPI_ISL_720633	2020-11-18	Europe / United Kingdom / England	Human		unknown	unknown	unknown	Original			B.1.1.7	GR
hCoV-19/England/MILK-BB071E/2020	EPI_ISL_720634	2020-11-17	Europe / United Kingdom / England	Human		unknown	unknown	unknown	Original			B.1.1.7	GR
hCoV-19/England/MILK-BB072D/2020	EPI_ISL_720638	2020-11-17	Europe / United Kingdom / England	Human		unknown	unknown	unknown	Original			B.1.1.7	GR
hCoV-19/England/MILK-BAB813/2020	EPI_ISL_720641	2020-11-17	Europe / United Kingdom / England	Human		unknown	unknown	unknown	Original			B.1.1.7	GR
hCoV-19/England/MILK-BAFC40/2020	EPI_ISL_720647	2020-11-17	Europe / United Kingdom / England	Human		unknown	unknown	unknown	Original			B.1.1.7	GR
hCoV-19/England/MILK-BAB804/2020	EPI_ISL_720649	2020-11-17	Europe / United Kingdom / England	Human		unknown	unknown	unknown	Original			B.1.1.7	GR
hCoV-19/England/MILK-BAB8B9/2020	EPI_ISL_720659	2020-11-17	Europe / United Kingdom / England	Human		unknown	unknown	unknown	Original			B.1.1.7	GR
hCoV-19/England/MILK-BAFC7D/2020	EPI_ISL_720664	2020-11-17	Europe / United Kingdom / England	Human		unknown	unknown	unknown	Original			B.1.1.7	GR
hCoV-19/England/MILK-C00875/2020	EPI_ISL_720669	2020-12-02	Europe / United Kingdom / England	Human		unknown	unknown	unknown	Original			B.1.1.7	GR
hCoV-19/England/MILK-BFD5B1/2020	EPI_ISL_720674	2020-12-03	Europe / United Kingdom / England	Human		unknown	unknown	unknown	Original			B.1.1.7	GR
hCoV-19/England/MILK-BFF661/2020	EPI_ISL_720675	2020-12-02	Europe / United Kingdom / England	Human		unknown	unknown	unknown	Original			B.1.1.7	GR
hCoV-19/England/MILK-BFF93B/2020	EPI_ISL_720676	2020-12-02	Europe / United Kingdom / England	Human		unknown	unknown	unknown	Original			B.1.1.7	GR
hCoV-19/England/MILK-BFCC9F/2020	EPI_ISL_720677	2020-12-02	Europe / United Kingdom / England	Human		unknown	unknown	unknown	Original			B.1.1.7	GR
hCoV-19/England/MILK-BFCE11/2020	EPI_ISL_720678	2020-12-03	Europe / United Kingdom / England	Human		unknown	unknown	unknown	Original			B.1.1.7	GR
hCoV-19/England/MILK-BFF519/2020	EPI_ISL_720680	2020-12-02	Europe / United Kingdom / England	Human		unknown	unknown	unknown	Original			B.1.1.7	GR
hCoV-19/England/MILK-BFCED5/2020	EPI_ISL_720682	2020-12-02	Europe / United Kingdom / England	Human		unknown	unknown	unknown	Original			B.1.1.7	GR
hCoV-19/England/QEUH-C01382/2020	EPI_ISL_720684	2020-12-04	Europe / United Kingdom / England	Human		unknown	unknown	unknown	Original			B.1.1.7	GR
hCoV-19/England/ALDP-C04F21/2020	EPI_ISL_720685	2020-12-04	Europe / United Kingdom / England	Human		unknown	unknown	unknown	Original			B.1.1.7	GR
hCoV-19/England/ALDP-C04BC3/2020	EPI_ISL_720686	2020-12-04	Europe / United Kingdom / England	Human		unknown	unknown	unknown	Original			B.1.1.7	GR
hCoV-19/England/MILK-BFD214/2020	EPI_ISL_720689	2020-12-03	Europe / United Kingdom / England	Human		unknown	unknown	unknown	Original			B.1.1.7	GR
hCoV-19/England/MILK-BFF546/2020	EPI_ISL_720692	2020-12-02	Europe / United Kingdom / England	Human		unknown	unknown	unknown	Original			B.1.1.7	GR
hCoV-19/England/MILK-BFCD9C/2020	EPI_ISL_720693	2020-12-03	Europe / United Kingdom / England	Human		unknown	unknown	unknown	Original			B.1.1.7	GR
hCoV-19/England/MILK-BFDEB6/2020	EPI_ISL_720699	2020-12-01	Europe / United Kingdom / England	Human		unknown	unknown	unknown	Original			B.1.1.7	GR
hCoV-19/England/MILK-BFD575/2020	EPI_ISL_720700	2020-12-03	Europe / United Kingdom / England	Human		unknown	unknown	unknown	Original			B.1.1.7	GR
hCoV-19/England/MILK-BFCBCF/2020	EPI_ISL_720705	2020-12-02	Europe / United Kingdom / England	Human		unknown	unknown	unknown	Original			B.1.1.7	GR
hCoV-19/England/MILK-BFF91D/2020	EPI_ISL_720708	2020-12-02	Europe / United Kingdom / England	Human		unknown	unknown	unknown	Original			B.1.1.7	GR
hCoV-19/England/ALDP-C04F30/2020	EPI_ISL_720715	2020-12-04	Europe / United Kingdom / England	Human		unknown	unknown	unknown	Original			B.1.1.7	GR
hCoV-19/England/MILK-BFCEA8/2020	EPI_ISL_720716	2020-12-02	Europe / United Kingdom / England	Human		unknown	unknown	unknown	Original			B.1.1.7	GR
hCoV-19/England/MILK-BFCB74/2020	EPI_ISL_720718	2020-12-02	Europe / United Kingdom / England	Human		unknown	unknown	unknown	Original			B.1.1.7	GR
hCoV-19/England/MILK-BFCB56/2020	EPI_ISL_720720	2020-12-02	Europe / United Kingdom / England	Human		unknown	unknown	unknown	Original			B.1.1.7	GR
hCoV-19/England/MILK-BFCEE4/2020	EPI_ISL_720721	2020-12-02	Europe / United Kingdom / England	Human		unknown	unknown	unknown	Original			B.1.1.7	GR
hCoV-19/England/MILK-BFF643/2020	EPI_ISL_720729	2020-12-02	Europe / United Kingdom / England	Human		unknown	unknown	unknown	Original			B.1.1.7	GR
hCoV-19/England/MILK-BFF494/2020	EPI_ISL_720731	2020-12-02	Europe / United Kingdom / England	Human		unknown	unknown	unknown	Original			B.1.1.7	GR
hCoV-19/England/MILK-BFCE20/2020	EPI_ISL_720737	2020-12-03	Europe / United Kingdom / England	Human		unknown	unknown	unknown	Original			B.1.1.7	GR
hCoV-19/England/MILK-BFDEE3/2020	EPI_ISL_720739	2020-12-02	Europe / United Kingdom / England	Human		unknown	unknown	unknown	Original			B.1.1.7	GR
hCoV-19/England/MILK-BFCD50/2020	EPI_ISL_720743	2020-12-02	Europe / United Kingdom / England	Human		unknown	unknown	unknown	Original			B.1.1.7	GR
hCoV-19/England/QEUH-C03E52/2020	EPI_ISL_720749	2020-12-04	Europe / United Kingdom / England	Human		unknown	unknown	unknown	Original			B.1.1.7	GR
hCoV-19/England/MILK-BFD5FD/2020	EPI_ISL_720757	2020-12-03	Europe / United Kingdom / England	Human		unknown	unknown	unknown	Original			B.1.1.7	GR
hCoV-19/England/MILK-BFF4FE/2020	EPI_ISL_720758	2020-12-02	Europe / United Kingdom / England	Human		unknown	unknown	unknown	Original			B.1.1.7	GR
hCoV-19/England/MILK-BFCEF3/2020	EPI_ISL_720759	2020-12-02	Europe / United Kingdom / England	Human		unknown	unknown	unknown	Original			B.1.1.7	GR
hCoV-19/England/MILK-BFF94A/2020	EPI_ISL_720763	2020-12-02	Europe / United Kingdom / England	Human		unknown	unknown	unknown	Original			B.1.1.7	GR
hCoV-19/England/ALDP-C05CA1/2020	EPI_ISL_720765	2020-12-04	Europe / United Kingdom / England	Human		unknown	unknown	unknown	Original			B.1.1.7	GR
hCoV-19/England/MILK-BFCE4E/2020	EPI_ISL_720766	2020-12-03	Europe / United Kingdom / England	Human		unknown	unknown	unknown	Original			B.1.1.7	GR
hCoV-19/England/MILK-BFDED4/2020	EPI_ISL_720777	2020-12-03	Europe / United Kingdom / England	Human		unknown	unknown	unknown	Original			B.1.1.7	GR
hCoV-19/England/QEUH-C011F1/2020	EPI_ISL_720786	2020-12-03	Europe / United Kingdom / England	Human		unknown	unknown	unknown	Original			B.1.1.7	GR
hCoV-19/England/MILK-BFCE7B/2020	EPI_ISL_720793	2020-12-03	Europe / United Kingdom / England	Human		unknown	unknown	unknown	Original			B.1.1.7	GR
hCoV-19/England/CAMC-BBCB61/2020	EPI_ISL_724190	2020-11-21	Europe / United Kingdom / England	Human		unknown	unknown	unknown	Original			B.1.1.7	GR
hCoV-19/England/CAMC-BBCB9E/2020	EPI_ISL_724192	2020-11-21	Europe / United Kingdom / England	Human		unknown	unknown	unknown	Original			B.1.1.7	GR
hCoV-19/England/CAMC-BBCC13/2020	EPI_ISL_724199	2020-11-21	Europe / United Kingdom / England	Human		unknown	unknown	unknown	Original			B.1.1.7	GR
hCoV-19/Scotland/CVR6050/2020	EPI_ISL_724210	2020-12-01	Europe / United Kingdom / Scotland	Human		unknown	unknown	unknown	Original			B.1.1.7	GR
hCoV-19/Scotland/CVR6080/2020	EPI_ISL_724213	2020-11-27	Europe / United Kingdom / Scotland	Human		unknown	unknown	unknown	Original			B.1.1.7	GR
hCoV-19/Scotland/CVR6123/2020	EPI_ISL_724217	2020-12-07	Europe / United Kingdom / Scotland	Human		unknown	unknown	unknown	Original			B.1.1.7	GR
hCoV-19/Scotland/CVR6124/2020	EPI_ISL_724218	2020-12-06	Europe / United Kingdom / Scotland	Human		unknown	unknown	unknown	Original			B.1.1.7	G
hCoV-19/England/NORW-FA4EF/2020	EPI_ISL_725508	2020-12-05	Europe / United Kingdom / England	Human		unknown	unknown	unknown	Original			B.1.1.7	GR
hCoV-19/England/NORW-FA607/2020	EPI_ISL_725518	2020-12-05	Europe / United Kingdom / England	Human		unknown	unknown	unknown	Original			B.1.1.7	GR
hCoV-19/England/ALDP-C391D2/2020	EPI_ISL_731300	2020-12-09	Europe / United Kingdom / England	Human		unknown	unknown	unknown	Original			B.1.1.7	GR
hCoV-19/England/ALDP-C392FD/2020	EPI_ISL_731301	2020-12-08	Europe / United Kingdom / England	Human		unknown	unknown	unknown	Original			B.1.1.7	GR
hCoV-19/England/ALDP-C391A5/2020	EPI_ISL_731303	2020-12-09	Europe / United Kingdom / England	Human		unknown	unknown	unknown	Original			B.1.1.7	GR
hCoV-19/England/ALDP-C397C1/2020	EPI_ISL_731304	2020-12-09	Europe / United Kingdom / England	Human		unknown	unknown	unknown	Original			B.1.1.7	GR
hCoV-19/England/QEUH-C31082/2020	EPI_ISL_731310	2020-12-11	Europe / United Kingdom / England	Human		unknown	unknown	unknown	Original			B.1.1.7	GR
hCoV-19/England/ALDP-C3A7A2/2020	EPI_ISL_731311	2020-12-09	Europe / United Kingdom / England	Human		unknown	unknown	unknown	Original			B.1.1.7	GR
hCoV-19/England/ALDP-C39196/2020	EPI_ISL_731315	2020-12-09	Europe / United Kingdom / England	Human		unknown	unknown	unknown	Original			B.1.1.7	GR
hCoV-19/England/ALDP-C39187/2020	EPI_ISL_731316	2020-12-09	Europe / United Kingdom / England	Human		unknown	unknown	unknown	Original			B.1.1.7	GR
hCoV-19/England/ALDP-C3A818/2020	EPI_ISL_731317	2020-12-09	Europe / United Kingdom / England	Human		unknown	unknown	unknown	Original			B.1.1.7	GR
hCoV-19/England/QEUH-C3176F/2020	EPI_ISL_731320	2020-12-10	Europe / United Kingdom / England	Human		unknown	unknown	unknown	Original			B.1.1.7	GR
hCoV-19/England/ALDP-C3ABA6/2020	EPI_ISL_731324	2020-12-09	Europe / United Kingdom / England	Human		unknown	unknown	unknown	Original			B.1.1.7	GR
hCoV-19/England/QEUH-C30F3B/2020	EPI_ISL_731327	2020-12-10	Europe / United Kingdom / England	Human		unknown	unknown	unknown	Original			B.1.1.7	GR
hCoV-19/England/QEUH-C30AD0/2020	EPI_ISL_731330	2020-12-11	Europe / United Kingdom / England	Human		unknown	unknown	unknown	Original			B.1.1.7	GR
hCoV-19/England/ALDP-C3A5D5/2020	EPI_ISL_731331	2020-12-09	Europe / United Kingdom / England	Human		unknown	unknown	unknown	Original			B.1.1.7	GR
hCoV-19/England/QEUH-C30AEF/2020	EPI_ISL_731332	2020-12-11	Europe / United Kingdom / England	Human		unknown	unknown	unknown	Original			B.1.1.7	GR
hCoV-19/England/QEUH-C3188A/2020	EPI_ISL_731337	2020-12-10	Europe / United Kingdom / England	Human		unknown	unknown	unknown	Original			B.1.1.7	GR
hCoV-19/England/QEUH-C30BA0/2020	EPI_ISL_731338	2020-12-10	Europe / United Kingdom / England	Human		unknown	unknown	unknown	Original			B.1.1.7	GR
hCoV-19/England/QEUH-C31626/2020	EPI_ISL_731347	2020-12-16	Europe / United Kingdom / England	Human		unknown	unknown	unknown	Original			B.1.1.7	GR
hCoV-19/England/ALDP-C397EF/2020	EPI_ISL_731348	2020-12-09	Europe / United Kingdom / England	Human		unknown	unknown	unknown	Original			B.1.1.7	GR
hCoV-19/England/ALDP-C397B2/2020	EPI_ISL_731350	2020-12-09	Europe / United Kingdom / England	Human		unknown	unknown	unknown	Original			B.1.1.7	GR
hCoV-19/England/ALDP-C3ACEF/2020	EPI_ISL_731356	2020-12-08	Europe / United Kingdom / England	Human		unknown	unknown	unknown	Original			B.1.1.7	GR
hCoV-19/England/QEUH-C30AFE/2020	EPI_ISL_731357	2020-12-11	Europe / United Kingdom / England	Human		unknown	unknown	unknown	Original			B.1.1.7	GR
hCoV-19/England/QEUH-C30E7A/2020	EPI_ISL_731361	2020-12-11	Europe / United Kingdom / England	Human		unknown	unknown	unknown	Original			B.1.1.7	GR
hCoV-19/England/ALDP-C3A5F3/2020	EPI_ISL_731362	2020-12-09	Europe / United Kingdom / England	Human		unknown	unknown	unknown	Original			B.1.1.7	GR
hCoV-19/England/ALDP-C3AB1F/2020	EPI_ISL_731366	2020-12-09	Europe / United Kingdom / England	Human		unknown	unknown	unknown	Original			B.1.1.7	GR
hCoV-19/Wales/ALDP-C3A70C/2020	EPI_ISL_731370	2020-12-09	Europe / United Kingdom / Wales	Human		unknown	unknown	unknown	Original			B.1.1.7	GR
hCoV-19/England/QEUH-C30C07/2020	EPI_ISL_731373	2020-12-10	Europe / United Kingdom / England	Human		unknown	unknown	unknown	Original			B.1.1.7	GR
hCoV-19/England/ALDP-C3949D/2020	EPI_ISL_731374	2020-12-09	Europe / United Kingdom / England	Human		unknown	unknown	unknown	Original			B.1.1.7	GR
hCoV-19/England/QEUH-C31635/2020	EPI_ISL_731376	2020-12-10	Europe / United Kingdom / England	Human		unknown	unknown	unknown	Original			B.1.1.7	GR
hCoV-19/England/ALDP-C3A863/2020	EPI_ISL_731377	2020-12-08	Europe / United Kingdom / England	Human		unknown	unknown	unknown	Original			B.1.1.7	GR
hCoV-19/England/ALDP-C3A7EE/2020	EPI_ISL_731387	2020-12-09	Europe / United Kingdom / England	Human		unknown	unknown	unknown	Original			B.1.1.7	GR
hCoV-19/England/ALDP-C39AAA/2020	EPI_ISL_731395	2020-12-08	Europe / United Kingdom / England	Human		unknown	unknown	unknown	Original			B.1.1.7	GR
hCoV-19/England/QEUH-C316CC/2020	EPI_ISL_731396	2020-12-09	Europe / United Kingdom / England	Human		unknown	unknown	unknown	Original			B.1.1.7	GR
hCoV-19/England/QEUH-C31389/2020	EPI_ISL_731397	2020-12-10	Europe / United Kingdom / England	Human		unknown	unknown	unknown	Original			B.1.1.7	GR
hCoV-19/England/QEUH-C31398/2020	EPI_ISL_731401	2020-12-10	Europe / United Kingdom / England	Human		unknown	unknown	unknown	Original			B.1.1.7	GR
hCoV-19/England/QEUH-C34C4F/2020	EPI_ISL_731405	2020-12-09	Europe / United Kingdom / England	Human		unknown	unknown	unknown	Original			B.1.1.7	GR
hCoV-19/England/QEUH-C3186C/2020	EPI_ISL_731407	2020-12-10	Europe / United Kingdom / England	Human		unknown	unknown	unknown	Original			B.1.1.7	GR
hCoV-19/England/QEUH-C3136B/2020	EPI_ISL_731408	2020-12-10	Europe / United Kingdom / England	Human		unknown	unknown	unknown	Original			B.1.1.7	GR
hCoV-19/England/ALDP-C396C4/2020	EPI_ISL_731409	2020-12-09	Europe / United Kingdom / England	Human		unknown	unknown	unknown	Original			B.1.1.7	GR
hCoV-19/England/ALDP-C39318/2020	EPI_ISL_731410	2020-12-08	Europe / United Kingdom / England	Human		unknown	unknown	unknown	Original			B.1.1.7	GR
hCoV-19/England/ALDP-C3ABB5/2020	EPI_ISL_731412	2020-12-09	Europe / United Kingdom / England	Human		unknown	unknown	unknown	Original			B.1.1.7	GR
hCoV-19/England/ALDP-C393EB/2020	EPI_ISL_731413	2020-12-08	Europe / United Kingdom / England	Human		unknown	unknown	unknown	Original			B.1.1.7	GR
hCoV-19/England/ALDP-C3ABC4/2020	EPI_ISL_731422	2020-12-09	Europe / United Kingdom / England	Human		unknown	unknown	unknown	Original			B.1.1.7	GR
hCoV-19/England/ALDP-C3A827/2020	EPI_ISL_731423	2020-12-09	Europe / United Kingdom / England	Human		unknown	unknown	unknown	Original			B.1.1.7	GR
hCoV-19/England/ALDP-C3980A/2020	EPI_ISL_731424	2020-12-09	Europe / United Kingdom / England	Human		unknown	unknown	unknown	Original			B.1.1.7	GR
hCoV-19/England/QEUH-C30E5C/2020	EPI_ISL_731425	2020-12-11	Europe / United Kingdom / England	Human		unknown	unknown	unknown	Original			B.1.1.7	GR
hCoV-19/England/QEUH-C30F1D/2020	EPI_ISL_731450	2020-12-10	Europe / United Kingdom / England	Human		unknown	unknown	unknown	Original			B.1.1.7	GR
hCoV-19/England/QEUH-C30EE3/2020	EPI_ISL_731454	2020-12-10	Europe / United Kingdom / England	Human		unknown	unknown	unknown	Original			B.1.1.7	GR
hCoV-19/England/ALDP-C39521/2020	EPI_ISL_731455	2020-12-09	Europe / United Kingdom / England	Human		unknown	unknown	unknown	Original			B.1.1.7	GR
hCoV-19/England/ALDP-C394AC/2020	EPI_ISL_731463	2020-12-09	Europe / United Kingdom / England	Human		unknown	unknown	unknown	Original			B.1.1.7	GR
hCoV-19/England/ALDP-C3AB88/2020	EPI_ISL_731467	2020-12-09	Europe / United Kingdom / England	Human		unknown	unknown	unknown	Original			B.1.1.7	GR
hCoV-19/England/ALDP-C393FA/2020	EPI_ISL_731468	2020-12-08	Europe / United Kingdom / England	Human		unknown	unknown	unknown	Original			B.1.1.7	GR
hCoV-19/England/QEUH-C31222/2020	EPI_ISL_731472	2020-12-10	Europe / United Kingdom / England	Human		unknown	unknown	unknown	Original			B.1.1.7	GR
hCoV-19/England/ALDP-C39A7D/2020	EPI_ISL_731474	2020-12-08	Europe / United Kingdom / England	Human		unknown	unknown	unknown	Original			B.1.1.7	GR
hCoV-19/England/ALDP-C3A54E/2020	EPI_ISL_731475	2020-12-08	Europe / United Kingdom / England	Human		unknown	unknown	unknown	Original			B.1.1.7	GR
hCoV-19/England/QEUH-C31644/2020	EPI_ISL_731476	2020-12-10	Europe / United Kingdom / England	Human		unknown	unknown	unknown	Original			B.1.1.7	GR
hCoV-19/England/ALDP-C39A9B/2020	EPI_ISL_731478	2020-12-09	Europe / United Kingdom / England	Human		unknown	unknown	unknown	Original			B.1.1.7	GR
hCoV-19/England/MILK-C2F9E6/2020	EPI_ISL_733905	2020-12-07	Europe / United Kingdom / England	Human		unknown	unknown	unknown	Original			B.1.1.7	GR
hCoV-19/England/CAMC-C2640C/2020	EPI_ISL_733907	2020-12-02	Europe / United Kingdom / England	Human		unknown	unknown	unknown	Original			B.1.1.7	GR
hCoV-19/England/CAMC-C2CF05/2020	EPI_ISL_733908	2020-12-08	Europe / United Kingdom / England	Human		unknown	unknown	unknown	Original			B.1.1.7	GR
hCoV-19/England/CAMC-C262F3/2020	EPI_ISL_733915	2020-12-08	Europe / United Kingdom / England	Human		unknown	unknown	unknown	Original			B.1.1.7	GR
hCoV-19/England/QEUH-C33DE3/2020	EPI_ISL_733917	2020-12-11	Europe / United Kingdom / England	Human		unknown	unknown	unknown	Original			B.1.1.7	GR
hCoV-19/England/QEUH-C346C9/2020	EPI_ISL_733921	2020-12-11	Europe / United Kingdom / England	Human		unknown	unknown	unknown	Original			B.1.1.7	GR
hCoV-19/England/QEUH-C33A46/2020	EPI_ISL_733936	2020-12-11	Europe / United Kingdom / England	Human		unknown	unknown	unknown	Original			B.1.1.7	GR
hCoV-19/England/QEUH-C339FE/2020	EPI_ISL_733938	2020-12-11	Europe / United Kingdom / England	Human		unknown	unknown	unknown	Original			B.1.1.7	GR
hCoV-19/England/QEUH-C33703/2020	EPI_ISL_733947	2020-12-11	Europe / United Kingdom / England	Human		unknown	unknown	unknown	Original			B.1.1.7	GR
hCoV-19/England/QEUH-C32EA5/2020	EPI_ISL_733949	2020-12-11	Europe / United Kingdom / England	Human		unknown	unknown	unknown	Original			B.1.1.7	GR
hCoV-19/England/QEUH-C3468D/2020	EPI_ISL_733952	2020-12-11	Europe / United Kingdom / England	Human		unknown	unknown	unknown	Original			B.1.1.7	GR
hCoV-19/England/QEUH-C3369D/2020	EPI_ISL_733960	2020-12-11	Europe / United Kingdom / England	Human		unknown	unknown	unknown	Original			B.1.1.7	GR
hCoV-19/England/QEUH-C33DD4/2020	EPI_ISL_733965	2020-12-11	Europe / United Kingdom / England	Human		unknown	unknown	unknown	Original			B.1.1.7	GR
hCoV-19/England/QEUH-C33E4A/2020	EPI_ISL_733977	2020-12-11	Europe / United Kingdom / England	Human		unknown	unknown	unknown	Original			B.1.1.7	GR
hCoV-19/England/QEUH-C344A1/2020	EPI_ISL_733982	2020-12-11	Europe / United Kingdom / England	Human		unknown	unknown	unknown	Original			B.1.1.7	GR
hCoV-19/England/QEUH-C33D3E/2020	EPI_ISL_733994	2020-12-11	Europe / United Kingdom / England	Human		unknown	unknown	unknown	Original			B.1.1.7	GR
hCoV-19/England/ALDP-C57EB9/2020	EPI_ISL_736170	2020-12-13	Europe / United Kingdom / England	Human		unknown	unknown	unknown	Original			B.1.1.7	GR
hCoV-19/England/ALDP-C599E3/2020	EPI_ISL_736171	2020-12-13	Europe / United Kingdom / England	Human		unknown	unknown	unknown	Original			B.1.1.7	GR
hCoV-19/England/ALDP-C57D61/2020	EPI_ISL_736172	2020-12-14	Europe / United Kingdom / England	Human		unknown	unknown	unknown	Original			B.1.1.7	GR
hCoV-19/England/ALDP-C59118/2020	EPI_ISL_736174	2020-12-12	Europe / United Kingdom / England	Human		unknown	unknown	unknown	Original			B.1.1.7	GR
hCoV-19/England/QEUH-C5B77E/2020	EPI_ISL_736175	2020-12-14	Europe / United Kingdom / England	Human		unknown	unknown	unknown	Original			B.1.1.7	GR
hCoV-19/England/ALDP-C57E6E/2020	EPI_ISL_736177	2020-12-13	Europe / United Kingdom / England	Human		unknown	unknown	unknown	Original			B.1.1.7	GR
hCoV-19/England/ALDP-C58182/2020	EPI_ISL_736179	2020-12-13	Europe / United Kingdom / England	Human		unknown	unknown	unknown	Original			B.1.1.7	GR
hCoV-19/England/ALDP-C586ED/2020	EPI_ISL_736181	2020-12-13	Europe / United Kingdom / England	Human		unknown	unknown	unknown	Original			B.1.1.7	GR
hCoV-19/England/ALDP-C581BF/2020	EPI_ISL_736186	2020-12-13	Europe / United Kingdom / England	Human		unknown	unknown	unknown	Original			B.1.1.7	GR
hCoV-19/England/ALDP-C583F5/2020	EPI_ISL_736188	2020-12-13	Europe / United Kingdom / England	Human		unknown	unknown	unknown	Original			B.1.1.7	GR
hCoV-19/England/QEUH-C5B7AB/2020	EPI_ISL_736190	2020-12-14	Europe / United Kingdom / England	Human		unknown	unknown	unknown	Original			B.1.1.7	GR
hCoV-19/England/QEUH-C5B8A8/2020	EPI_ISL_736191	2020-12-14	Europe / United Kingdom / England	Human		unknown	unknown	unknown	Original			B.1.1.7	GR
hCoV-19/England/ALDP-C57E13/2020	EPI_ISL_736195	2020-12-13	Europe / United Kingdom / England	Human		unknown	unknown	unknown	Original			B.1.1.7	GR
hCoV-19/England/ALDP-C5828F/2020	EPI_ISL_736200	2020-12-13	Europe / United Kingdom / England	Human		unknown	unknown	unknown	Original			B.1.1.7	GR
hCoV-19/England/MILK-C526C5/2020	EPI_ISL_736201	2020-12-11	Europe / United Kingdom / England	Human		unknown	unknown	unknown	Original			B.1.1.7	GR
hCoV-19/England/MILK-C52B6C/2020	EPI_ISL_736202	2020-12-08	Europe / United Kingdom / England	Human		unknown	unknown	unknown	Original			B.1.1.7	GR
hCoV-19/England/MILK-C52980/2020	EPI_ISL_736203	2020-12-11	Europe / United Kingdom / England	Human		unknown	unknown	unknown	Original			B.1.1.7	GR
hCoV-19/England/QEUH-C54687/2020	EPI_ISL_736205	2020-12-10	Europe / United Kingdom / England	Human		unknown	unknown	unknown	Original			B.1.1.7	GR
hCoV-19/England/MILK-C52BB7/2020	EPI_ISL_736207	2020-12-12	Europe / United Kingdom / England	Human		unknown	unknown	unknown	Original			B.1.1.7	GR
hCoV-19/England/MILK-C52DA2/2020	EPI_ISL_736208	2020-12-12	Europe / United Kingdom / England	Human		unknown	unknown	unknown	Original			B.1.1.7	GR
hCoV-19/England/MILK-C52AE7/2020	EPI_ISL_736210	2020-12-12	Europe / United Kingdom / England	Human		unknown	unknown	unknown	Original			B.1.1.7	GR
hCoV-19/England/MILK-C53D0B/2020	EPI_ISL_736211	2020-12-11	Europe / United Kingdom / England	Human		unknown	unknown	unknown	Original			B.1.1.7	GR
hCoV-19/England/MILK-C52A8D/2020	EPI_ISL_736213	2020-12-11	Europe / United Kingdom / England	Human		unknown	unknown	unknown	Original			B.1.1.7	GR
hCoV-19/England/MILK-C52B8A/2020	EPI_ISL_736215	2020-12-12	Europe / United Kingdom / England	Human		unknown	unknown	unknown	Original			B.1.1.7	GR
hCoV-19/England/MILK-C52962/2020	EPI_ISL_736216	2020-12-11	Europe / United Kingdom / England	Human		unknown	unknown	unknown	Original			B.1.1.7	GR
hCoV-19/England/MILK-C53CFF/2020	EPI_ISL_736217	2020-12-11	Europe / United Kingdom / England	Human		unknown	unknown	unknown	Original			B.1.1.7	GR
hCoV-19/England/QEUH-C579D6/2020	EPI_ISL_736220	2020-12-12	Europe / United Kingdom / England	Human		unknown	unknown	unknown	Original			B.1.1.7	GR
hCoV-19/England/MILK-C52601/2020	EPI_ISL_736224	2020-12-11	Europe / United Kingdom / England	Human		unknown	unknown	unknown	Original			B.1.1.7	GR
hCoV-19/England/MILK-C526B6/2020	EPI_ISL_736225	2020-12-11	Europe / United Kingdom / England	Human		unknown	unknown	unknown	Original			B.1.1.7	GR
hCoV-19/England/MILK-C53D47/2020	EPI_ISL_736226	2020-12-11	Europe / United Kingdom / England	Human		unknown	unknown	unknown	Original			B.1.1.7	GR
hCoV-19/England/MILK-C52407/2020	EPI_ISL_736227	2020-12-11	Europe / United Kingdom / England	Human		unknown	unknown	unknown	Original			B.1.1.7	GR
hCoV-19/England/MILK-C53CB3/2020	EPI_ISL_736228	2020-12-11	Europe / United Kingdom / England	Human		unknown	unknown	unknown	Original			B.1.1.7	GR
hCoV-19/England/MILK-C52971/2020	EPI_ISL_736229	2020-12-11	Europe / United Kingdom / England	Human		unknown	unknown	unknown	Original			B.1.1.7	GR
hCoV-19/England/MILK-C52B3F/2020	EPI_ISL_736233	2020-12-11	Europe / United Kingdom / England	Human		unknown	unknown	unknown	Original			B.1.1.7	GR
hCoV-19/England/QEUH-C57AC4/2020	EPI_ISL_736237	2020-12-12	Europe / United Kingdom / England	Human		unknown	unknown	unknown	Original			B.1.1.7	GR
hCoV-19/England/MILK-C52443/2020	EPI_ISL_736240	2020-12-08	Europe / United Kingdom / England	Human		unknown	unknown	unknown	Original			B.1.1.7	GR
hCoV-19/England/QEUH-C544C9/2020	EPI_ISL_736241	2020-12-12	Europe / United Kingdom / England	Human		unknown	unknown	unknown	Original			B.1.1.7	GR
hCoV-19/England/MILK-C52FAC/2020	EPI_ISL_736244	2020-12-12	Europe / United Kingdom / England	Human		unknown	unknown	unknown	Original			B.1.1.7	GR
hCoV-19/England/QEUH-C5405C/2020	EPI_ISL_736245	2020-12-12	Europe / United Kingdom / England	Human		unknown	unknown	unknown	Original			B.1.1.7	GR
hCoV-19/England/QEUH-C57BEF/2020	EPI_ISL_736248	2020-12-12	Europe / United Kingdom / England	Human		unknown	unknown	unknown	Original			B.1.1.7	GR
hCoV-19/England/MILK-C523CE/2020	EPI_ISL_736252	2020-12-08	Europe / United Kingdom / England	Human		unknown	unknown	unknown	Original			B.1.1.7	GR
hCoV-19/England/QEUH-C57A1F/2020	EPI_ISL_736254	2020-12-12	Europe / United Kingdom / England	Human		unknown	unknown	unknown	Original			B.1.1.7	GR
hCoV-19/England/MILK-C52E18/2020	EPI_ISL_736256	2020-12-12	Europe / United Kingdom / England	Human		unknown	unknown	unknown	Original			B.1.1.7	GR
hCoV-19/England/MILK-C529DB/2020	EPI_ISL_736260	2020-12-11	Europe / United Kingdom / England	Human		unknown	unknown	unknown	Original			B.1.1.7	GR
hCoV-19/England/MILK-C526D4/2020	EPI_ISL_736263	2020-12-11	Europe / United Kingdom / England	Human		unknown	unknown	unknown	Original			B.1.1.7	GR
hCoV-19/England/MILK-C524AD/2020	EPI_ISL_736264	2020-12-08	Europe / United Kingdom / England	Human		unknown	unknown	unknown	Original			B.1.1.7	GR
hCoV-19/England/MILK-C525B9/2020	EPI_ISL_736268	2020-12-11	Europe / United Kingdom / England	Human		unknown	unknown	unknown	Original			B.1.1.7	GR
hCoV-19/England/MILK-C5267A/2020	EPI_ISL_736270	2020-12-11	Europe / United Kingdom / England	Human		unknown	unknown	unknown	Original			B.1.1.7	GR
hCoV-19/England/MILK-C528FC/2020	EPI_ISL_736274	2020-12-08	Europe / United Kingdom / England	Human		unknown	unknown	unknown	Original			B.1.1.7	GR
hCoV-19/England/QEUH-C54274/2020	EPI_ISL_736278	2020-12-11	Europe / United Kingdom / England	Human		unknown	unknown	unknown	Original			B.1.1.7	GR
hCoV-19/England/MILK-C52504/2020	EPI_ISL_736282	2020-12-11	Europe / United Kingdom / England	Human		unknown	unknown	unknown	Original			B.1.1.7	GR
hCoV-19/England/MILK-C52522/2020	EPI_ISL_736283	2020-12-11	Europe / United Kingdom / England	Human		unknown	unknown	unknown	Original			B.1.1.7	GR
hCoV-19/England/QEUH-C57B49/2020	EPI_ISL_736284	2020-12-12	Europe / United Kingdom / England	Human		unknown	unknown	unknown	Original			B.1.1.7	GR
hCoV-19/England/MILK-C52FF7/2020	EPI_ISL_736285	2020-12-12	Europe / United Kingdom / England	Human		unknown	unknown	unknown	Original			B.1.1.7	GR
hCoV-19/England/QEUH-C5458A/2020	EPI_ISL_736287	2020-12-12	Europe / United Kingdom / England	Human		unknown	unknown	unknown	Original			B.1.1.7	GR
hCoV-19/England/MILK-C5270E/2020	EPI_ISL_736288	2020-12-11	Europe / United Kingdom / England	Human		unknown	unknown	unknown	Original			B.1.1.7	GR
hCoV-19/England/MILK-C52425/2020	EPI_ISL_736289	2020-12-08	Europe / United Kingdom / England	Human		unknown	unknown	unknown	Original			B.1.1.7	GR
hCoV-19/England/MILK-C52F06/2020	EPI_ISL_736291	2020-12-12	Europe / United Kingdom / England	Human		unknown	unknown	unknown	Original			B.1.1.7	GR
hCoV-19/England/MILK-C53D92/2020	EPI_ISL_736293	2020-12-08	Europe / United Kingdom / England	Human		unknown	unknown	unknown	Original			B.1.1.7	GR
hCoV-19/England/MILK-C52540/2020	EPI_ISL_736294	2020-12-11	Europe / United Kingdom / England	Human		unknown	unknown	unknown	Original			B.1.1.7	GR
hCoV-19/England/MILK-C53DB0/2020	EPI_ISL_736297	2020-12-11	Europe / United Kingdom / England	Human		unknown	unknown	unknown	Original			B.1.1.7	GR
hCoV-19/England/MILK-C52935/2020	EPI_ISL_736298	2020-12-11	Europe / United Kingdom / England	Human		unknown	unknown	unknown	Original			B.1.1.7	GR
hCoV-19/England/SHEF-10CEF2C/2020	EPI_ISL_742015	2020-12-18	Europe / United Kingdom / England	Human		unknown	unknown	unknown	Original			B.1.1.7	GR
hCoV-19/England/SHEF-10D14FA/2020	EPI_ISL_742034	2020-12-17	Europe / United Kingdom / England	Human		unknown	unknown	unknown	Original			B.1.1.7	GR
hCoV-19/England/SHEF-10D3FF7/2020	EPI_ISL_742063	2020-12-19	Europe / United Kingdom / England	Human		unknown	unknown	unknown	Original			B.1.1.7	GR
hCoV-19/England/SHEF-10D6440/2020	EPI_ISL_742086	2020-12-18	Europe / United Kingdom / England	Human		unknown	unknown	unknown	Original			B.1.1.7	GR
hCoV-19/England/SHEF-10D7BD1/2020	EPI_ISL_742109	2020-12-18	Europe / United Kingdom / England	Human		unknown	unknown	unknown	Original			B.1.1.7	GR
hCoV-19/Wales/PHWC-49FA04/2020	EPI_ISL_743305	2020-12-09	Europe / United Kingdom / Wales	Human		unknown	unknown	unknown	Original			B.1.1.7	GR
hCoV-19/Wales/PHWC-49FEEA/2020	EPI_ISL_743367	2020-12-10	Europe / United Kingdom / Wales	Human		unknown	unknown	unknown	Original			B.1.1.7	GR
hCoV-19/Wales/PHWC-4A010B/2020	EPI_ISL_743398	2020-12-02	Europe / United Kingdom / Wales	Human		unknown	unknown	unknown	Original			B.1.1.7	GR
hCoV-19/Denmark/DCGC-18821/2020	EPI_ISL_748279	2020-12-07	Europe / Denmark / Nordjylland	Human		unknown	unknown	unknown	Original			B.1.1.7	GR
hCoV-19/Denmark/DCGC-18854/2020	EPI_ISL_748280	2020-12-07	Europe / Denmark / Nordjylland	Human		unknown	unknown	unknown	Original			B.1.1.7	GR
hCoV-19/Canada/ON-PHL-20-04109/2020	EPI_ISL_751797	2020-12	North America / Canada / Ontario	Human		Female	55-59	unknown	Original			B.1.1.7	GR
hCoV-19/Canada/ON-PHL-20-04116/2020	EPI_ISL_751798	2020-12	North America / Canada / Ontario	Human		Male	40-44	unknown	Original			B.1.1.7	GR
hCoV-19/Germany/NW-RKI-I-0026/2020	EPI_ISL_751799	2020-12-07	Europe / Germany / North Rhine-Westphalia	Human		unknown	58	unknown	Original			B.1.1.7	GR
hCoV-19/USA/CO-CDPHE-2100156850/2020	EPI_ISL_751800	2020-12-24	North America / USA / Colorado	Human		unknown	unknown	unknown	Original		This sample was screened by S dropout.	B.1.1.7	GR
hCoV-19/USA/CA-SEARCH-5574/2020	EPI_ISL_751801	2020-12-29	North America / USA / California / San Diego County	Human		unknown	unknown	unknown	Original	Nasopharyngeal swab	Screened by S dropout	B.1.1.7	GR
hCoV-19/Singapore/1500/2020	EPI_ISL_754074	2020-12-19	Asia / Singapore	Human		Male	32	unknown	Original			B.1.1.7	GR
hCoV-19/Singapore/1468/2020	EPI_ISL_754075	2020-12-21	Asia / Singapore	Human		Female	59	unknown	Original			B.1.1.7	GR
hCoV-19/Singapore/1489/2020	EPI_ISL_754076	2020-12-22	Asia / Singapore	Human		Female	17	unknown	Original			B.1.1.7	GR
hCoV-19/Singapore/1467/2020	EPI_ISL_754082	2020-12-19	Asia / Singapore	Human		Male	22	unknown	Original			B.1.1.7	GR
hCoV-19/Singapore/1466/2020	EPI_ISL_754083	2020-12-17	Asia / Singapore	Human		Male	73	unknown	Original			B.1.1.7	GR
hCoV-19/England/ALDP-C895D7/2020	EPI_ISL_756600	2020-12-16	Europe / United Kingdom / England	Human		unknown	unknown	unknown	Original			B.1.1.7	GR
hCoV-19/England/CAMC-C86112/2020	EPI_ISL_756601	2020-12-17	Europe / United Kingdom / England	Human		unknown	unknown	unknown	Original			B.1.1.7	GR
hCoV-19/England/ALDP-C8B0F2/2020	EPI_ISL_756603	2020-12-16	Europe / United Kingdom / England	Human		unknown	unknown	unknown	Original			B.1.1.7	GR
hCoV-19/England/CAMC-C86640/2020	EPI_ISL_756604	2020-12-17	Europe / United Kingdom / England	Human		unknown	unknown	unknown	Original			B.1.1.7	GR
hCoV-19/England/CAMC-C869ED/2020	EPI_ISL_756606	2020-12-17	Europe / United Kingdom / England	Human		unknown	unknown	unknown	Original			B.1.1.7	GR
hCoV-19/England/CAMC-C8590C/2020	EPI_ISL_756607	2020-12-17	Europe / United Kingdom / England	Human		unknown	unknown	unknown	Original			B.1.1.7	GR
hCoV-19/England/CAMC-C86710/2020	EPI_ISL_756608	2020-12-17	Europe / United Kingdom / England	Human		unknown	unknown	unknown	Original			B.1.1.7	GR
hCoV-19/England/CAMC-C84FED/2020	EPI_ISL_756610	2020-12-17	Europe / United Kingdom / England	Human		unknown	unknown	unknown	Original			B.1.1.7	GR
hCoV-19/England/CAMC-C8667D/2020	EPI_ISL_756611	2020-12-17	Europe / United Kingdom / England	Human		unknown	unknown	unknown	Original			B.1.1.7	GR
hCoV-19/England/CAMC-C85052/2020	EPI_ISL_756613	2020-12-17	Europe / United Kingdom / England	Human		unknown	unknown	unknown	Original			B.1.1.7	GR
hCoV-19/England/CAMC-C83F93/2020	EPI_ISL_756614	2020-12-17	Europe / United Kingdom / England	Human		unknown	unknown	unknown	Original			B.1.1.7	GR
hCoV-19/England/CAMC-C84518/2020	EPI_ISL_756615	2020-12-17	Europe / United Kingdom / England	Human		unknown	unknown	unknown	Original			B.1.1.7	GR
hCoV-19/England/CAMC-C8559F/2020	EPI_ISL_756617	2020-12-17	Europe / United Kingdom / England	Human		unknown	unknown	unknown	Original			B.1.1.7	GR
hCoV-19/England/ALDP-C8B72A/2020	EPI_ISL_756618	2020-12-16	Europe / United Kingdom / England	Human		unknown	unknown	unknown	Original			B.1.1.7	GR
hCoV-19/England/CAMC-C85FFB/2020	EPI_ISL_756622	2020-12-17	Europe / United Kingdom / England	Human		unknown	unknown	unknown	Original			B.1.1.7	GR
hCoV-19/England/CAMC-C866C8/2020	EPI_ISL_756623	2020-12-17	Europe / United Kingdom / England	Human		unknown	unknown	unknown	Original			B.1.1.7	GR
hCoV-19/England/ALDP-C88DC1/2020	EPI_ISL_756624	2020-12-16	Europe / United Kingdom / England	Human		unknown	unknown	unknown	Original			B.1.1.7	GR
hCoV-19/England/CAMC-C8668C/2020	EPI_ISL_756625	2020-12-17	Europe / United Kingdom / England	Human		unknown	unknown	unknown	Original			B.1.1.7	GR
hCoV-19/England/ALDP-C8B924/2020	EPI_ISL_756626	2020-12-16	Europe / United Kingdom / England	Human		unknown	unknown	unknown	Original			B.1.1.7	GR
hCoV-19/England/CAMC-C83FA2/2020	EPI_ISL_756627	2020-12-17	Europe / United Kingdom / England	Human		unknown	unknown	unknown	Original			B.1.1.7	GR
hCoV-19/England/CAMC-C84FA1/2020	EPI_ISL_756629	2020-12-17	Europe / United Kingdom / England	Human		unknown	unknown	unknown	Original			B.1.1.7	GR
hCoV-19/England/CAMC-C85508/2020	EPI_ISL_756630	2020-12-17	Europe / United Kingdom / England	Human		unknown	unknown	unknown	Original			B.1.1.7	GR
hCoV-19/England/CAMC-C844EE/2020	EPI_ISL_756631	2020-12-17	Europe / United Kingdom / England	Human		unknown	unknown	unknown	Original			B.1.1.7	GR
hCoV-19/England/CAMC-C85B15/2020	EPI_ISL_756633	2020-12-17	Europe / United Kingdom / England	Human		unknown	unknown	unknown	Original			B.1.1.7	GR
hCoV-19/England/ALDP-C8B9CA/2020	EPI_ISL_756634	2020-12-16	Europe / United Kingdom / England	Human		unknown	unknown	unknown	Original			B.1.1.7	GR
hCoV-19/England/ALDP-C8B793/2020	EPI_ISL_756635	2020-12-16	Europe / United Kingdom / England	Human		unknown	unknown	unknown	Original			B.1.1.7	GR
hCoV-19/England/ALDP-C8B775/2020	EPI_ISL_756636	2020-12-16	Europe / United Kingdom / England	Human		unknown	unknown	unknown	Original			B.1.1.7	GR
hCoV-19/England/CAMC-C85F82/2020	EPI_ISL_756637	2020-12-17	Europe / United Kingdom / England	Human		unknown	unknown	unknown	Original			B.1.1.7	GR
hCoV-19/England/ALDP-C8B64B/2020	EPI_ISL_756638	2020-12-16	Europe / United Kingdom / England	Human		unknown	unknown	unknown	Original			B.1.1.7	GR
hCoV-19/England/ALDP-C8B46F/2020	EPI_ISL_756641	2020-12-16	Europe / United Kingdom / England	Human		unknown	unknown	unknown	Original			B.1.1.7	GR
hCoV-19/England/CAMC-C86060/2020	EPI_ISL_756642	2020-12-17	Europe / United Kingdom / England	Human		unknown	unknown	unknown	Original			B.1.1.7	GR
hCoV-19/England/CAMC-C845AF/2020	EPI_ISL_756643	2020-12-17	Europe / United Kingdom / England	Human		unknown	unknown	unknown	Original			B.1.1.7	GR
hCoV-19/England/ALDP-C8A21B/2020	EPI_ISL_756644	2020-12-16	Europe / United Kingdom / England	Human		unknown	unknown	unknown	Original			B.1.1.7	GR
hCoV-19/England/ALDP-C8B678/2020	EPI_ISL_756645	2020-12-16	Europe / United Kingdom / England	Human		unknown	unknown	unknown	Original			B.1.1.7	GR
hCoV-19/England/ALDP-C8B872/2020	EPI_ISL_756646	2020-12-16	Europe / United Kingdom / England	Human		unknown	unknown	unknown	Original			B.1.1.7	GR
hCoV-19/England/CAMC-C84590/2020	EPI_ISL_756649	2020-12-17	Europe / United Kingdom / England	Human		unknown	unknown	unknown	Original			B.1.1.7	GR
hCoV-19/England/ALDP-C8B11D/2020	EPI_ISL_756650	2020-12-16	Europe / United Kingdom / England	Human		unknown	unknown	unknown	Original			B.1.1.7	GR
hCoV-19/England/ALDP-C8A66A/2020	EPI_ISL_756652	2020-12-17	Europe / United Kingdom / England	Human		unknown	unknown	unknown	Original			B.1.1.7	GR
hCoV-19/England/CAMC-C85ADC/2020	EPI_ISL_756653	2020-12-17	Europe / United Kingdom / England	Human		unknown	unknown	unknown	Original			B.1.1.7	GR
hCoV-19/England/ALDP-C8B9D9/2020	EPI_ISL_756654	2020-12-16	Europe / United Kingdom / England	Human		unknown	unknown	unknown	Original			B.1.1.7	GR
hCoV-19/England/CAMC-C83FC0/2020	EPI_ISL_756655	2020-12-17	Europe / United Kingdom / England	Human		unknown	unknown	unknown	Original			B.1.1.7	GR
hCoV-19/England/ALDP-C8B933/2020	EPI_ISL_756656	2020-12-16	Europe / United Kingdom / England	Human		unknown	unknown	unknown	Original			B.1.1.7	GR
hCoV-19/England/CAMC-C85474/2020	EPI_ISL_756660	2020-12-17	Europe / United Kingdom / England	Human		unknown	unknown	unknown	Original			B.1.1.7	GR
hCoV-19/England/ALDP-C8B70C/2020	EPI_ISL_756661	2020-12-17	Europe / United Kingdom / England	Human		unknown	unknown	unknown	Original			B.1.1.7	GR
hCoV-19/England/ALDP-C8B5D5/2020	EPI_ISL_756662	2020-12-17	Europe / United Kingdom / England	Human		unknown	unknown	unknown	Original			B.1.1.7	GR
hCoV-19/England/ALDP-C8B8AF/2020	EPI_ISL_756664	2020-12-16	Europe / United Kingdom / England	Human		unknown	unknown	unknown	Original			B.1.1.7	GR
hCoV-19/England/CAMC-C85535/2020	EPI_ISL_756665	2020-12-17	Europe / United Kingdom / England	Human		unknown	unknown	unknown	Original			B.1.1.7	GR
hCoV-19/England/CAMC-C845EB/2020	EPI_ISL_756666	2020-12-17	Europe / United Kingdom / England	Human		unknown	unknown	unknown	Original			B.1.1.7	GR
hCoV-19/England/CAMC-C8592A/2020	EPI_ISL_756667	2020-12-17	Europe / United Kingdom / England	Human		unknown	unknown	unknown	Original			B.1.1.7	GR
hCoV-19/England/CAMC-C854B0/2020	EPI_ISL_756668	2020-12-17	Europe / United Kingdom / England	Human		unknown	unknown	unknown	Original			B.1.1.7	GR
hCoV-19/England/ALDP-C8B8DC/2020	EPI_ISL_756669	2020-12-16	Europe / United Kingdom / England	Human		unknown	unknown	unknown	Original			B.1.1.7	GR
hCoV-19/England/ALDP-C8B951/2020	EPI_ISL_756670	2020-12-16	Europe / United Kingdom / England	Human		unknown	unknown	unknown	Original			B.1.1.7	GR
hCoV-19/England/CAMC-C84EFF/2020	EPI_ISL_756671	2020-12-17	Europe / United Kingdom / England	Human		unknown	unknown	unknown	Original			B.1.1.7	GR
hCoV-19/England/CAMC-C84509/2020	EPI_ISL_756672	2020-12-17	Europe / United Kingdom / England	Human		unknown	unknown	unknown	Original			B.1.1.7	GR
hCoV-19/England/ALDP-C8B881/2020	EPI_ISL_756673	2020-12-16	Europe / United Kingdom / England	Human		unknown	unknown	unknown	Original			B.1.1.7	GR
hCoV-19/England/CAMC-C859A2/2020	EPI_ISL_756676	2020-12-17	Europe / United Kingdom / England	Human		unknown	unknown	unknown	Original			B.1.1.7	GR
hCoV-19/England/CAMC-C85492/2020	EPI_ISL_756678	2020-12-17	Europe / United Kingdom / England	Human		unknown	unknown	unknown	Original			B.1.1.7	GR
hCoV-19/England/CAMC-C85483/2020	EPI_ISL_756679	2020-12-17	Europe / United Kingdom / England	Human		unknown	unknown	unknown	Original			B.1.1.7	GR
hCoV-19/England/ALDP-C88D67/2020	EPI_ISL_756681	2020-12-16	Europe / United Kingdom / England	Human		unknown	unknown	unknown	Original			B.1.1.7	GR
hCoV-19/England/ALDP-C8B159/2020	EPI_ISL_756682	2020-12-16	Europe / United Kingdom / England	Human		unknown	unknown	unknown	Original			B.1.1.7	GR
hCoV-19/England/ALDP-C88D85/2020	EPI_ISL_756683	2020-12-16	Europe / United Kingdom / England	Human		unknown	unknown	unknown	Original			B.1.1.7	GR
hCoV-19/England/ALDP-C8A64C/2020	EPI_ISL_756684	2020-12-17	Europe / United Kingdom / England	Human		unknown	unknown	unknown	Original			B.1.1.7	GR
hCoV-19/England/ALDP-C88CF1/2020	EPI_ISL_756688	2020-12-16	Europe / United Kingdom / England	Human		unknown	unknown	unknown	Original			B.1.1.7	GR
hCoV-19/England/MILK-C78614/2020	EPI_ISL_756689	2020-12-15	Europe / United Kingdom / England	Human		unknown	unknown	unknown	Original			B.1.1.7	GR
hCoV-19/England/MILK-C7BE91/2020	EPI_ISL_756691	2020-12-15	Europe / United Kingdom / England	Human		unknown	unknown	unknown	Original			B.1.1.7	GR
hCoV-19/England/QEUH-C80181/2020	EPI_ISL_756695	2020-12-16	Europe / United Kingdom / England	Human		unknown	unknown	unknown	Original			B.1.1.7	GR
hCoV-19/England/QEUH-C80206/2020	EPI_ISL_756696	2020-12-16	Europe / United Kingdom / England	Human		unknown	unknown	unknown	Original			B.1.1.7	GR
hCoV-19/England/MILK-C789C0/2020	EPI_ISL_756698	2020-12-15	Europe / United Kingdom / England	Human		unknown	unknown	unknown	Original			B.1.1.7	GR
hCoV-19/England/MILK-C7B417/2020	EPI_ISL_756699	2020-12-15	Europe / United Kingdom / England	Human		unknown	unknown	unknown	Original			B.1.1.7	GR
hCoV-19/England/MILK-C78A45/2020	EPI_ISL_756700	2020-12-15	Europe / United Kingdom / England	Human		unknown	unknown	unknown	Original			B.1.1.7	GR
hCoV-19/England/QEUH-C80154/2020	EPI_ISL_756705	2020-12-16	Europe / United Kingdom / England	Human		unknown	unknown	unknown	Original			B.1.1.7	GR
hCoV-19/England/QEUH-C8028E/2020	EPI_ISL_756706	2020-12-16	Europe / United Kingdom / England	Human		unknown	unknown	unknown	Original			B.1.1.7	GR
hCoV-19/England/MILK-C7BDD0/2020	EPI_ISL_756707	2020-12-14	Europe / United Kingdom / England	Human		unknown	unknown	unknown	Original			B.1.1.7	GR
hCoV-19/England/MILK-C7AC2F/2020	EPI_ISL_756708	2020-12-15	Europe / United Kingdom / England	Human		unknown	unknown	unknown	Original			B.1.1.7	GR
hCoV-19/England/QEUH-C7D0C6/2020	EPI_ISL_756709	2020-12-16	Europe / United Kingdom / England	Human		unknown	unknown	unknown	Original			B.1.1.7	GR
hCoV-19/England/MILK-C7B81B/2020	EPI_ISL_756710	2020-12-15	Europe / United Kingdom / England	Human		unknown	unknown	unknown	Original			B.1.1.7	GR
hCoV-19/England/QEUH-C7D8DD/2020	EPI_ISL_756711	2020-12-16	Europe / United Kingdom / England	Human		unknown	unknown	unknown	Original			B.1.1.7	GR
hCoV-19/England/MILK-C7B30B/2020	EPI_ISL_756712	2020-12-15	Europe / United Kingdom / England	Human		unknown	unknown	unknown	Original			B.1.1.7	GR
hCoV-19/England/MILK-C7AA9E/2020	EPI_ISL_756713	2020-12-15	Europe / United Kingdom / England	Human		unknown	unknown	unknown	Original			B.1.1.7	GR
hCoV-19/England/MILK-C7B295/2020	EPI_ISL_756714	2020-12-15	Europe / United Kingdom / England	Human		unknown	unknown	unknown	Original			B.1.1.7	GR
hCoV-19/England/MILK-C78AAF/2020	EPI_ISL_756715	2020-12-15	Europe / United Kingdom / England	Human		unknown	unknown	unknown	Original			B.1.1.7	GR
hCoV-19/England/QEUH-C80260/2020	EPI_ISL_756716	2020-12-16	Europe / United Kingdom / England	Human		unknown	unknown	unknown	Original			B.1.1.7	GR
hCoV-19/England/MILK-C78210/2020	EPI_ISL_756717	2020-12-15	Europe / United Kingdom / England	Human		unknown	unknown	unknown	Original			B.1.1.7	GR
hCoV-19/England/MILK-C7B56F/2020	EPI_ISL_756718	2020-12-15	Europe / United Kingdom / England	Human		unknown	unknown	unknown	Original			B.1.1.7	GR
hCoV-19/England/MILK-C78544/2020	EPI_ISL_756719	2020-12-15	Europe / United Kingdom / England	Human		unknown	unknown	unknown	Original			B.1.1.7	GR
hCoV-19/England/MILK-C7BE82/2020	EPI_ISL_756720	2020-12-15	Europe / United Kingdom / England	Human		unknown	unknown	unknown	Original			B.1.1.7	GR
hCoV-19/England/MILK-C787E4/2020	EPI_ISL_756721	2020-12-15	Europe / United Kingdom / England	Human		unknown	unknown	unknown	Original			B.1.1.7	GR
hCoV-19/England/MILK-C7827A/2020	EPI_ISL_756722	2020-12-15	Europe / United Kingdom / England	Human		unknown	unknown	unknown	Original			B.1.1.7	GR
hCoV-19/England/QEUH-C80242/2020	EPI_ISL_756723	2020-12-16	Europe / United Kingdom / England	Human		unknown	unknown	unknown	Original			B.1.1.7	GR
hCoV-19/England/MILK-C7B80C/2020	EPI_ISL_756724	2020-12-15	Europe / United Kingdom / England	Human		unknown	unknown	unknown	Original			B.1.1.7	GR
hCoV-19/England/MILK-C7AA8F/2020	EPI_ISL_756769	2020-12-15	Europe / United Kingdom / England	Human		unknown	unknown	unknown	Original			B.1.1.7	GR
hCoV-19/England/MILK-C7B4DB/2020	EPI_ISL_756771	2020-12-15	Europe / United Kingdom / England	Human		unknown	unknown	unknown	Original			B.1.1.7	GR
hCoV-19/England/MILK-C796D7/2020	EPI_ISL_756772	2020-12-14	Europe / United Kingdom / England	Human		unknown	unknown	unknown	Original			B.1.1.7	GR
hCoV-19/England/QEUH-C80224/2020	EPI_ISL_756773	2020-12-16	Europe / United Kingdom / England	Human		unknown	unknown	unknown	Original			B.1.1.7	GR
hCoV-19/England/MILK-C7B602/2020	EPI_ISL_756774	2020-12-15	Europe / United Kingdom / England	Human		unknown	unknown	unknown	Original			B.1.1.7	GR
hCoV-19/England/QEUH-C7FED9/2020	EPI_ISL_756775	2020-12-16	Europe / United Kingdom / England	Human		unknown	unknown	unknown	Original			B.1.1.7	GR
hCoV-19/England/MILK-C7BE46/2020	EPI_ISL_756776	2020-12-15	Europe / United Kingdom / England	Human		unknown	unknown	unknown	Original			B.1.1.7	GR
hCoV-19/England/MILK-C7B4AE/2020	EPI_ISL_756777	2020-12-15	Europe / United Kingdom / England	Human		unknown	unknown	unknown	Original			B.1.1.7	GR
hCoV-19/England/MILK-C7AA34/2020	EPI_ISL_756779	2020-12-15	Europe / United Kingdom / England	Human		unknown	unknown	unknown	Original			B.1.1.7	GR
hCoV-19/England/QEUH-C7C285/2020	EPI_ISL_756780	2020-12-16	Europe / United Kingdom / England	Human		unknown	unknown	unknown	Original			B.1.1.7	GR
hCoV-19/England/MILK-C78580/2020	EPI_ISL_756781	2020-12-15	Europe / United Kingdom / England	Human		unknown	unknown	unknown	Original			B.1.1.7	GR
hCoV-19/England/MILK-C7B5E7/2020	EPI_ISL_756782	2020-12-15	Europe / United Kingdom / England	Human		unknown	unknown	unknown	Original			B.1.1.7	GR
hCoV-19/England/MILK-C7B4F9/2020	EPI_ISL_756783	2020-12-15	Europe / United Kingdom / England	Human		unknown	unknown	unknown	Original			B.1.1.7	GR
hCoV-19/England/QEUH-C7FF9A/2020	EPI_ISL_756784	2020-12-16	Europe / United Kingdom / England	Human		unknown	unknown	unknown	Original			B.1.1.7	GR
hCoV-19/England/MILK-C7B21D/2020	EPI_ISL_756785	2020-12-15	Europe / United Kingdom / England	Human		unknown	unknown	unknown	Original			B.1.1.7	GR
hCoV-19/England/MILK-C7882D/2020	EPI_ISL_756788	2020-12-15	Europe / United Kingdom / England	Human		unknown	unknown	unknown	Original			B.1.1.7	GR
hCoV-19/England/QEUH-C80118/2020	EPI_ISL_756789	2020-12-16	Europe / United Kingdom / England	Human		unknown	unknown	unknown	Original			B.1.1.7	GR
hCoV-19/England/MILK-C7AA52/2020	EPI_ISL_756790	2020-12-15	Europe / United Kingdom / England	Human		unknown	unknown	unknown	Original			B.1.1.7	GR
hCoV-19/England/MILK-C7AB6E/2020	EPI_ISL_756792	2020-12-15	Europe / United Kingdom / England	Human		unknown	unknown	unknown	Original			B.1.1.7	GR
hCoV-19/England/MILK-C782B6/2020	EPI_ISL_756794	2020-12-15	Europe / United Kingdom / England	Human		unknown	unknown	unknown	Original			B.1.1.7	GR
hCoV-19/England/QEUH-C7D0B7/2020	EPI_ISL_756795	2020-12-16	Europe / United Kingdom / England	Human		unknown	unknown	unknown	Original			B.1.1.7	GR
hCoV-19/England/MILK-C78465/2020	EPI_ISL_756796	2020-12-15	Europe / United Kingdom / England	Human		unknown	unknown	unknown	Original			B.1.1.7	GR
hCoV-19/England/MILK-C787C6/2020	EPI_ISL_756797	2020-12-15	Europe / United Kingdom / England	Human		unknown	unknown	unknown	Original			B.1.1.7	GR
hCoV-19/England/QEUH-CADC32/2020	EPI_ISL_761114	2020-12-20	Europe / United Kingdom / England	Human		unknown	unknown	unknown	Original			B.1.1.7	GR
hCoV-19/England/QEUH-CAD458/2020	EPI_ISL_761120	2020-12-20	Europe / United Kingdom / England	Human		unknown	unknown	unknown	Original			B.1.1.7	GR
hCoV-19/England/QEUH-CAD722/2020	EPI_ISL_761125	2020-12-20	Europe / United Kingdom / England	Human		unknown	unknown	unknown	Original			B.1.1.7	GR
hCoV-19/England/ALDP-CB35F2/2020	EPI_ISL_761127	2020-12-20	Europe / United Kingdom / England	Human		unknown	unknown	unknown	Original			B.1.1.7	GR
hCoV-19/England/ALDP-CB5D61/2020	EPI_ISL_761130	2020-12-18	Europe / United Kingdom / England	Human		unknown	unknown	unknown	Original			B.1.1.7	GR
hCoV-19/England/QEUH-CAD6DA/2020	EPI_ISL_761133	2020-12-20	Europe / United Kingdom / England	Human		unknown	unknown	unknown	Original			B.1.1.7	GR
hCoV-19/England/ALDP-CB452E/2020	EPI_ISL_761136	2020-12-18	Europe / United Kingdom / England	Human		unknown	unknown	unknown	Original			B.1.1.7	GR
hCoV-19/England/QEUH-CADF57/2020	EPI_ISL_761143	2020-12-20	Europe / United Kingdom / England	Human		unknown	unknown	unknown	Original			B.1.1.7	GR
hCoV-19/England/QEUH-CADC14/2020	EPI_ISL_761145	2020-12-20	Europe / United Kingdom / England	Human		unknown	unknown	unknown	Original			B.1.1.7	GR
hCoV-19/England/ALDP-CB654A/2020	EPI_ISL_761149	2020-12-17	Europe / United Kingdom / England	Human		unknown	unknown	unknown	Original			B.1.1.7	GR
hCoV-19/England/ALDP-CB48BC/2020	EPI_ISL_761151	2020-12-17	Europe / United Kingdom / England	Human		unknown	unknown	unknown	Original			B.1.1.7	GR
hCoV-19/England/ALDP-CB35D4/2020	EPI_ISL_761152	2020-12-20	Europe / United Kingdom / England	Human		unknown	unknown	unknown	Original			B.1.1.7	GR
hCoV-19/England/QEUH-CAD6AD/2020	EPI_ISL_761154	2020-12-20	Europe / United Kingdom / England	Human		unknown	unknown	unknown	Original			B.1.1.7	GR
hCoV-19/England/ALDP-CB3C0C/2020	EPI_ISL_761155	2020-12-18	Europe / United Kingdom / England	Human		unknown	unknown	unknown	Original			B.1.1.7	GR
hCoV-19/England/QEUH-CADE0F/2020	EPI_ISL_761157	2020-12-19	Europe / United Kingdom / England	Human		unknown	unknown	unknown	Original			B.1.1.7	GR
hCoV-19/England/QEUH-CAD704/2020	EPI_ISL_761158	2020-12-20	Europe / United Kingdom / England	Human		unknown	unknown	unknown	Original			B.1.1.7	GR
hCoV-19/England/ALDP-CB5D52/2020	EPI_ISL_761159	2020-12-18	Europe / United Kingdom / England	Human		unknown	unknown	unknown	Original			B.1.1.7	GR
hCoV-19/England/ALDP-CB687E/2020	EPI_ISL_761160	2020-12-17	Europe / United Kingdom / England	Human		unknown	unknown	unknown	Original			B.1.1.7	GR
hCoV-19/England/ALDP-CB5D16/2020	EPI_ISL_761161	2020-12-18	Europe / United Kingdom / England	Human		unknown	unknown	unknown	Original			B.1.1.7	GR
hCoV-19/England/QEUH-CAD713/2020	EPI_ISL_761162	2020-12-20	Europe / United Kingdom / England	Human		unknown	unknown	unknown	Original			B.1.1.7	GR
hCoV-19/England/ALDP-CB3E15/2020	EPI_ISL_761165	2020-12-19	Europe / United Kingdom / England	Human		unknown	unknown	unknown	Original			B.1.1.7	GR
hCoV-19/England/ALDP-CB4A10/2020	EPI_ISL_761171	2020-12-17	Europe / United Kingdom / England	Human		unknown	unknown	unknown	Original			B.1.1.7	GR
hCoV-19/England/ALDP-CB4148/2020	EPI_ISL_761173	2020-12-18	Europe / United Kingdom / England	Human		unknown	unknown	unknown	Original			B.1.1.7	GR
hCoV-19/England/ALDP-CB4904/2020	EPI_ISL_761177	2020-12-19	Europe / United Kingdom / England	Human		unknown	unknown	unknown	Original			B.1.1.7	GR
hCoV-19/England/ALDP-CB4D62/2020	EPI_ISL_761185	2020-12-24	Europe / United Kingdom / England	Human		unknown	unknown	unknown	Original			B.1.1.7	GR
hCoV-19/England/ALDP-CB495F/2020	EPI_ISL_761186	2020-12-19	Europe / United Kingdom / England	Human		unknown	unknown	unknown	Original			B.1.1.7	GR
hCoV-19/England/QEUH-CADF66/2020	EPI_ISL_761193	2020-12-20	Europe / United Kingdom / England	Human		unknown	unknown	unknown	Original			B.1.1.7	GR
hCoV-19/England/QEUH-CADF1B/2020	EPI_ISL_761197	2020-12-20	Europe / United Kingdom / England	Human		unknown	unknown	unknown	Original			B.1.1.7	GR
hCoV-19/England/ALDP-CB3501/2020	EPI_ISL_761198	2020-12-20	Europe / United Kingdom / England	Human		unknown	unknown	unknown	Original			B.1.1.7	GR
hCoV-19/England/ALDP-CB5C28/2020	EPI_ISL_761202	2020-12-17	Europe / United Kingdom / England	Human		unknown	unknown	unknown	Original			B.1.1.7	GR
hCoV-19/England/ALDP-CB40A5/2020	EPI_ISL_761213	2020-12-18	Europe / United Kingdom / England	Human		unknown	unknown	unknown	Original			B.1.1.7	GR
hCoV-19/England/ALDP-CB4A2F/2020	EPI_ISL_761214	2020-12-17	Europe / United Kingdom / England	Human		unknown	unknown	unknown	Original			B.1.1.7	GR
hCoV-19/England/ALDP-CB44F4/2020	EPI_ISL_761217	2020-12-18	Europe / United Kingdom / England	Human		unknown	unknown	unknown	Original			B.1.1.7	GR
hCoV-19/England/QEUH-CAD78C/2020	EPI_ISL_761221	2020-12-20	Europe / United Kingdom / England	Human		unknown	unknown	unknown	Original			B.1.1.7	GR
hCoV-19/England/ALDP-CB4B95/2020	EPI_ISL_761224	2020-12-18	Europe / United Kingdom / England	Human		unknown	unknown	unknown	Original			B.1.1.7	GR
hCoV-19/England/ALDP-CB36B3/2020	EPI_ISL_761226	2020-12-20	Europe / United Kingdom / England	Human		unknown	unknown	unknown	Original			B.1.1.7	GR
hCoV-19/England/QEUH-CAD6BC/2020	EPI_ISL_761228	2020-12-20	Europe / United Kingdom / England	Human		unknown	unknown	unknown	Original			B.1.1.7	GR
hCoV-19/England/QEUH-CADC50/2020	EPI_ISL_761229	2020-12-20	Europe / United Kingdom / England	Human		unknown	unknown	unknown	Original			B.1.1.7	GR
hCoV-19/England/ALDP-CB48F8/2020	EPI_ISL_761230	2020-12-19	Europe / United Kingdom / England	Human		unknown	unknown	unknown	Original			B.1.1.7	GR
hCoV-19/England/ALDP-CB4AA7/2020	EPI_ISL_761232	2020-12-17	Europe / United Kingdom / England	Human		unknown	unknown	unknown	Original			B.1.1.7	GR
hCoV-19/England/ALDP-CB5C73/2020	EPI_ISL_761233	2020-12-17	Europe / United Kingdom / England	Human		unknown	unknown	unknown	Original			B.1.1.7	GR
hCoV-19/England/ALDP-CB4940/2020	EPI_ISL_761236	2020-12-19	Europe / United Kingdom / England	Human		unknown	unknown	unknown	Original			B.1.1.7	GR
hCoV-19/England/ALDP-CB4087/2020	EPI_ISL_761237	2020-12-18	Europe / United Kingdom / England	Human		unknown	unknown	unknown	Original			B.1.1.7	GR
hCoV-19/England/ALDP-CB68E7/2020	EPI_ISL_761249	2020-12-17	Europe / United Kingdom / England	Human		unknown	unknown	unknown	Original			B.1.1.7	GR
hCoV-19/England/ALDP-CB5C55/2020	EPI_ISL_761251	2020-12-17	Europe / United Kingdom / England	Human		unknown	unknown	unknown	Original			B.1.1.7	GR
hCoV-19/England/ALDP-CB40C3/2020	EPI_ISL_761254	2020-12-18	Europe / United Kingdom / England	Human		unknown	unknown	unknown	Original			B.1.1.7	GR
hCoV-19/England/QEUH-CADC23/2020	EPI_ISL_761255	2020-12-20	Europe / United Kingdom / England	Human		unknown	unknown	unknown	Original			B.1.1.7	GR
hCoV-19/England/QEUH-CADF2A/2020	EPI_ISL_761266	2020-12-20	Europe / United Kingdom / England	Human		unknown	unknown	unknown	Original			B.1.1.7	GR
hCoV-19/England/ALDP-CB449A/2020	EPI_ISL_761267	2020-12-17	Europe / United Kingdom / England	Human		unknown	unknown	unknown	Original			B.1.1.7	GR
hCoV-19/England/ALDP-CB4922/2020	EPI_ISL_761269	2020-12-19	Europe / United Kingdom / England	Human		unknown	unknown	unknown	Original			B.1.1.7	GR
hCoV-19/England/ALDP-CB3817/2020	EPI_ISL_761272	2020-12-20	Europe / United Kingdom / England	Human		unknown	unknown	unknown	Original			B.1.1.7	GR
hCoV-19/England/ALDP-CB4D35/2020	EPI_ISL_761274	2020-12-20	Europe / United Kingdom / England	Human		unknown	unknown	unknown	Original			B.1.1.7	GR
hCoV-19/England/QEUH-CAD9A4/2020	EPI_ISL_761278	2020-12-20	Europe / United Kingdom / England	Human		unknown	unknown	unknown	Original			B.1.1.7	GR
hCoV-19/England/QEUH-CAD6F8/2020	EPI_ISL_761280	2020-12-20	Europe / United Kingdom / England	Human		unknown	unknown	unknown	Original			B.1.1.7	GR
hCoV-19/England/ALDP-CB4AF2/2020	EPI_ISL_761286	2020-12-18	Europe / United Kingdom / England	Human		unknown	unknown	unknown	Original			B.1.1.7	GR
hCoV-19/England/QEUH-CAD92C/2020	EPI_ISL_761287	2020-12-20	Europe / United Kingdom / England	Human		unknown	unknown	unknown	Original			B.1.1.7	GR
hCoV-19/England/ALDP-CB5C37/2020	EPI_ISL_761288	2020-12-17	Europe / United Kingdom / England	Human		unknown	unknown	unknown	Original			B.1.1.7	GR
hCoV-19/England/QEUH-CADCBA/2020	EPI_ISL_761292	2020-12-20	Europe / United Kingdom / England	Human		unknown	unknown	unknown	Original			B.1.1.7	GR
hCoV-19/England/QEUH-CADC7E/2020	EPI_ISL_761293	2020-12-20	Europe / United Kingdom / England	Human		unknown	unknown	unknown	Original			B.1.1.7	GR
hCoV-19/England/ALDP-CB41DF/2020	EPI_ISL_761294	2020-12-18	Europe / United Kingdom / England	Human		unknown	unknown	unknown	Original			B.1.1.7	GR
hCoV-19/England/QEUH-CAD94A/2020	EPI_ISL_761298	2020-12-20	Europe / United Kingdom / England	Human		unknown	unknown	unknown	Original			B.1.1.7	GR
hCoV-19/England/ALDP-CB6920/2020	EPI_ISL_761299	2020-12-17	Europe / United Kingdom / England	Human		unknown	unknown	unknown	Original			B.1.1.7	GR
hCoV-19/England/MILK-CA94E3/2020	EPI_ISL_762446	2020-12-17	Europe / United Kingdom / England	Human		unknown	unknown	unknown	Original			B.1.1.7	GR
hCoV-19/England/MILK-CA996C/2020	EPI_ISL_762447	2020-12-16	Europe / United Kingdom / England	Human		unknown	unknown	unknown	Original			B.1.1.7	GR
hCoV-19/England/MILK-CA47C1/2020	EPI_ISL_762448	2020-12-16	Europe / United Kingdom / England	Human		unknown	unknown	unknown	Original			B.1.1.7	GR
hCoV-19/England/MILK-CA96ED/2020	EPI_ISL_762451	2020-12-17	Europe / United Kingdom / England	Human		unknown	unknown	unknown	Original			B.1.1.7	GR
hCoV-19/England/MILK-CA4697/2020	EPI_ISL_762453	2020-12-16	Europe / United Kingdom / England	Human		unknown	unknown	unknown	Original			B.1.1.7	GR
hCoV-19/England/MILK-CA4CE0/2020	EPI_ISL_762454	2020-12-16	Europe / United Kingdom / England	Human		unknown	unknown	unknown	Original			B.1.1.7	GR
hCoV-19/England/MILK-CA4688/2020	EPI_ISL_762455	2020-12-16	Europe / United Kingdom / England	Human		unknown	unknown	unknown	Original			B.1.1.7	GR
hCoV-19/England/MILK-CA4AD7/2020	EPI_ISL_762456	2020-12-15	Europe / United Kingdom / England	Human		unknown	unknown	unknown	Original			B.1.1.7	GR
hCoV-19/England/MILK-CA454F/2020	EPI_ISL_762457	2020-12-16	Europe / United Kingdom / England	Human		unknown	unknown	unknown	Original			B.1.1.7	GR
hCoV-19/England/MILK-CA995D/2020	EPI_ISL_762458	2020-12-16	Europe / United Kingdom / England	Human		unknown	unknown	unknown	Original			B.1.1.7	GR
hCoV-19/England/MILK-CA988D/2020	EPI_ISL_762459	2020-12-17	Europe / United Kingdom / England	Human		unknown	unknown	unknown	Original			B.1.1.7	GR
hCoV-19/England/MILK-CA3F60/2020	EPI_ISL_762460	2020-12-16	Europe / United Kingdom / England	Human		unknown	unknown	unknown	Original			B.1.1.7	GR
hCoV-19/England/MILK-CA993F/2020	EPI_ISL_762461	2020-12-17	Europe / United Kingdom / England	Human		unknown	unknown	unknown	Original			B.1.1.7	GR
hCoV-19/England/MILK-CA553F/2020	EPI_ISL_762462	2020-12-15	Europe / United Kingdom / England	Human		unknown	unknown	unknown	Original			B.1.1.7	GR
hCoV-19/England/MILK-CA4AE6/2020	EPI_ISL_762463	2020-12-15	Europe / United Kingdom / England	Human		unknown	unknown	unknown	Original			B.1.1.7	GR
hCoV-19/England/MILK-CA9E6D/2020	EPI_ISL_762465	2020-12-16	Europe / United Kingdom / England	Human		unknown	unknown	unknown	Original			B.1.1.7	GR
hCoV-19/England/MILK-CA9735/2020	EPI_ISL_762467	2020-12-17	Europe / United Kingdom / England	Human		unknown	unknown	unknown	Original			B.1.1.7	GR
hCoV-19/England/MILK-CA4512/2020	EPI_ISL_762470	2020-12-16	Europe / United Kingdom / England	Human		unknown	unknown	unknown	Original			B.1.1.7	GR
hCoV-19/England/MILK-CA3E63/2020	EPI_ISL_762471	2020-12-16	Europe / United Kingdom / England	Human		unknown	unknown	unknown	Original			B.1.1.7	GR
hCoV-19/England/MILK-CA510E/2020	EPI_ISL_762472	2020-12-17	Europe / United Kingdom / England	Human		unknown	unknown	unknown	Original			B.1.1.7	GR
hCoV-19/England/MILK-CA986F/2020	EPI_ISL_762473	2020-12-17	Europe / United Kingdom / England	Human		unknown	unknown	unknown	Original			B.1.1.7	GR
hCoV-19/England/MILK-CA9C36/2020	EPI_ISL_762474	2020-12-18	Europe / United Kingdom / England	Human		unknown	unknown	unknown	Original			B.1.1.7	GR
hCoV-19/England/MILK-CA99A8/2020	EPI_ISL_762475	2020-12-16	Europe / United Kingdom / England	Human		unknown	unknown	unknown	Original			B.1.1.7	GR
hCoV-19/England/MILK-CA4BF2/2020	EPI_ISL_762476	2020-12-16	Europe / United Kingdom / England	Human		unknown	unknown	unknown	Original			B.1.1.7	GR
hCoV-19/England/MILK-CA4D83/2020	EPI_ISL_762477	2020-12-16	Europe / United Kingdom / England	Human		unknown	unknown	unknown	Original			B.1.1.7	GR
hCoV-19/England/MILK-CA471C/2020	EPI_ISL_762478	2020-12-16	Europe / United Kingdom / England	Human		unknown	unknown	unknown	Original			B.1.1.7	GR
hCoV-19/England/MILK-CA99B7/2020	EPI_ISL_762479	2020-12-16	Europe / United Kingdom / England	Human		unknown	unknown	unknown	Original			B.1.1.7	GR
hCoV-19/England/MILK-CA3759/2020	EPI_ISL_762480	2020-12-15	Europe / United Kingdom / England	Human		unknown	unknown	unknown	Original			B.1.1.7	GR
hCoV-19/England/MILK-CA9D8E/2020	EPI_ISL_762481	2020-12-18	Europe / United Kingdom / England	Human		unknown	unknown	unknown	Original			B.1.1.7	GR
hCoV-19/England/MILK-CA9EA9/2020	EPI_ISL_762483	2020-12-17	Europe / United Kingdom / England	Human		unknown	unknown	unknown	Original			B.1.1.7	GR
hCoV-19/England/MILK-CA45E5/2020	EPI_ISL_762484	2020-12-16	Europe / United Kingdom / England	Human		unknown	unknown	unknown	Original			B.1.1.7	GR
hCoV-19/England/MILK-CA3F33/2020	EPI_ISL_762485	2020-12-16	Europe / United Kingdom / England	Human		unknown	unknown	unknown	Original			B.1.1.7	GR
hCoV-19/England/MILK-CA99F3/2020	EPI_ISL_762488	2020-12-16	Europe / United Kingdom / England	Human		unknown	unknown	unknown	Original			B.1.1.7	GR
hCoV-19/England/MILK-CA9B84/2020	EPI_ISL_762490	2020-12-17	Europe / United Kingdom / England	Human		unknown	unknown	unknown	Original			B.1.1.7	GR
hCoV-19/England/MILK-CA98F6/2020	EPI_ISL_762492	2020-12-17	Europe / United Kingdom / England	Human		unknown	unknown	unknown	Original			B.1.1.7	GR
hCoV-19/England/MILK-CA36E3/2020	EPI_ISL_762493	2020-12-14	Europe / United Kingdom / England	Human		unknown	unknown	unknown	Original			B.1.1.7	GR
hCoV-19/England/MILK-CA373B/2020	EPI_ISL_762494	2020-12-14	Europe / United Kingdom / England	Human		unknown	unknown	unknown	Original			B.1.1.7	GR
hCoV-19/England/MILK-CA9AD2/2020	EPI_ISL_762495	2020-12-18	Europe / United Kingdom / England	Human		unknown	unknown	unknown	Original			B.1.1.7	GR
hCoV-19/England/MILK-CA9708/2020	EPI_ISL_762496	2020-12-17	Europe / United Kingdom / England	Human		unknown	unknown	unknown	Original			B.1.1.7	GR
hCoV-19/England/MILK-CA4DA1/2020	EPI_ISL_762498	2020-12-15	Europe / United Kingdom / England	Human		unknown	unknown	unknown	Original			B.1.1.7	GR
hCoV-19/England/MILK-CA461F/2020	EPI_ISL_762501	2020-12-16	Europe / United Kingdom / England	Human		unknown	unknown	unknown	Original			B.1.1.7	GR
hCoV-19/England/MILK-CA4A8C/2020	EPI_ISL_762505	2020-12-15	Europe / United Kingdom / England	Human		unknown	unknown	unknown	Original			B.1.1.7	GR
hCoV-19/England/MILK-CA9F00/2020	EPI_ISL_762508	2020-12-17	Europe / United Kingdom / England	Human		unknown	unknown	unknown	Original			B.1.1.7	GR
hCoV-19/England/MILK-CA4AF5/2020	EPI_ISL_762509	2020-12-15	Europe / United Kingdom / England	Human		unknown	unknown	unknown	Original			B.1.1.7	GR
hCoV-19/England/MILK-CA47EF/2020	EPI_ISL_762512	2020-12-16	Europe / United Kingdom / England	Human		unknown	unknown	unknown	Original			B.1.1.7	GR
hCoV-19/England/MILK-CA96B0/2020	EPI_ISL_762513	2020-12-17	Europe / United Kingdom / England	Human		unknown	unknown	unknown	Original			B.1.1.7	GR
hCoV-19/England/MILK-CA9E4F/2020	EPI_ISL_762514	2020-12-16	Europe / United Kingdom / England	Human		unknown	unknown	unknown	Original			B.1.1.7	GR
hCoV-19/England/MILK-CA9AC3/2020	EPI_ISL_762515	2020-12-18	Europe / United Kingdom / England	Human		unknown	unknown	unknown	Original			B.1.1.7	GR
hCoV-19/England/MILK-CA4864/2020	EPI_ISL_762516	2020-12-15	Europe / United Kingdom / England	Human		unknown	unknown	unknown	Original			B.1.1.7	GR
hCoV-19/England/MILK-CA4D29/2020	EPI_ISL_762517	2020-12-16	Europe / United Kingdom / England	Human		unknown	unknown	unknown	Original			B.1.1.7	GR
hCoV-19/England/MILK-CA3786/2020	EPI_ISL_762520	2020-12-15	Europe / United Kingdom / England	Human		unknown	unknown	unknown	Original			B.1.1.7	GR
hCoV-19/England/MILK-CA4521/2020	EPI_ISL_762522	2020-12-16	Europe / United Kingdom / England	Human		unknown	unknown	unknown	Original			B.1.1.7	GR
hCoV-19/England/MILK-CA9B48/2020	EPI_ISL_762525	2020-12-17	Europe / United Kingdom / England	Human		unknown	unknown	unknown	Original			B.1.1.7	GR
hCoV-19/England/MILK-CA9F2E/2020	EPI_ISL_762526	2020-12-17	Europe / United Kingdom / England	Human		unknown	unknown	unknown	Original			B.1.1.7	GR
hCoV-19/England/MILK-CA9B93/2020	EPI_ISL_762527	2020-12-17	Europe / United Kingdom / England	Human		unknown	unknown	unknown	Original			B.1.1.7	GR
hCoV-19/England/MILK-CA96A1/2020	EPI_ISL_762528	2020-12-16	Europe / United Kingdom / England	Human		unknown	unknown	unknown	Original			B.1.1.7	GR
hCoV-19/England/MILK-CA3EEB/2020	EPI_ISL_762529	2020-12-16	Europe / United Kingdom / England	Human		unknown	unknown	unknown	Original			B.1.1.7	GR
hCoV-19/England/MILK-CA3F51/2020	EPI_ISL_762530	2020-12-16	Europe / United Kingdom / England	Human		unknown	unknown	unknown	Original			B.1.1.7	GR
hCoV-19/England/MILK-CA9665/2020	EPI_ISL_762531	2020-12-17	Europe / United Kingdom / England	Human		unknown	unknown	unknown	Original			B.1.1.7	GR
hCoV-19/England/MILK-CA46A6/2020	EPI_ISL_762532	2020-12-16	Europe / United Kingdom / England	Human		unknown	unknown	unknown	Original			B.1.1.7	GR
hCoV-19/England/MILK-CA422A/2020	EPI_ISL_762533	2020-12-16	Europe / United Kingdom / England	Human		unknown	unknown	unknown	Original			B.1.1.7	GR
hCoV-19/England/MILK-CA464C/2020	EPI_ISL_762534	2020-12-16	Europe / United Kingdom / England	Human		unknown	unknown	unknown	Original			B.1.1.7	GR
hCoV-19/England/MILK-CA954A/2020	EPI_ISL_762535	2020-12-17	Europe / United Kingdom / England	Human		unknown	unknown	unknown	Original			B.1.1.7	GR
hCoV-19/England/MILK-CA987E/2020	EPI_ISL_762536	2020-12-17	Europe / United Kingdom / England	Human		unknown	unknown	unknown	Original			B.1.1.7	GR
hCoV-19/England/MILK-CA94F2/2020	EPI_ISL_762537	2020-12-17	Europe / United Kingdom / England	Human		unknown	unknown	unknown	Original			B.1.1.7	GR
hCoV-19/England/MILK-CA9841/2020	EPI_ISL_762538	2020-12-17	Europe / United Kingdom / England	Human		unknown	unknown	unknown	Original			B.1.1.7	GR
hCoV-19/England/MILK-CA9DF7/2020	EPI_ISL_762540	2020-12-16	Europe / United Kingdom / England	Human		unknown	unknown	unknown	Original			B.1.1.7	GR
hCoV-19/England/MILK-CA9A5A/2020	EPI_ISL_762541	2020-12-16	Europe / United Kingdom / England	Human		unknown	unknown	unknown	Original			B.1.1.7	GR
hCoV-19/England/MILK-CA92CB/2020	EPI_ISL_762544	2020-12-17	Europe / United Kingdom / England	Human		unknown	unknown	unknown	Original			B.1.1.7	GR
hCoV-19/England/MILK-CA3F24/2020	EPI_ISL_762545	2020-12-16	Europe / United Kingdom / England	Human		unknown	unknown	unknown	Original			B.1.1.7	GR
hCoV-19/England/CAMC-C82F2B/2020	EPI_ISL_762546	2020-12-17	Europe / United Kingdom / England	Human		unknown	unknown	unknown	Original			B.1.1.7	GR
hCoV-19/England/ALDP-C89856/2020	EPI_ISL_762547	2020-12-16	Europe / United Kingdom / England	Human		unknown	unknown	unknown	Original			B.1.1.7	GR
hCoV-19/England/QEUH-C7CB11/2020	EPI_ISL_762548	2020-12-16	Europe / United Kingdom / England	Human		unknown	unknown	unknown	Original			B.1.1.7	GR
hCoV-19/England/CAMC-C80EA8/2020	EPI_ISL_762550	2020-12-17	Europe / United Kingdom / England	Human		unknown	unknown	unknown	Original			B.1.1.7	GR
hCoV-19/England/CAMC-C82F76/2020	EPI_ISL_762551	2020-12-17	Europe / United Kingdom / England	Human		unknown	unknown	unknown	Original			B.1.1.7	GR
hCoV-19/England/CAMC-C82F0D/2020	EPI_ISL_762552	2020-12-17	Europe / United Kingdom / England	Human		unknown	unknown	unknown	Original			B.1.1.7	GR
hCoV-19/England/CAMC-C805FE/2020	EPI_ISL_762553	2020-12-17	Europe / United Kingdom / England	Human		unknown	unknown	unknown	Original			B.1.1.7	GR
hCoV-19/England/ALDP-C897B3/2020	EPI_ISL_762554	2020-12-16	Europe / United Kingdom / England	Human		unknown	unknown	unknown	Original			B.1.1.7	GR
hCoV-19/England/QEUH-C7FE24/2020	EPI_ISL_762555	2020-12-16	Europe / United Kingdom / England	Human		unknown	unknown	unknown	Original			B.1.1.7	GR
hCoV-19/England/QEUH-C7D855/2020	EPI_ISL_762556	2020-12-16	Europe / United Kingdom / England	Human		unknown	unknown	unknown	Original			B.1.1.7	GR
hCoV-19/England/ALDP-C89874/2020	EPI_ISL_762557	2020-12-16	Europe / United Kingdom / England	Human		unknown	unknown	unknown	Original			B.1.1.7	GR
hCoV-19/England/CAMC-C82495/2020	EPI_ISL_762559	2020-12-17	Europe / United Kingdom / England	Human		unknown	unknown	unknown	Original			B.1.1.7	GR
hCoV-19/England/QEUH-C7C55F/2020	EPI_ISL_762560	2020-12-16	Europe / United Kingdom / England	Human		unknown	unknown	unknown	Original			B.1.1.7	GR
hCoV-19/England/QEUH-C7D794/2020	EPI_ISL_762561	2020-12-16	Europe / United Kingdom / England	Human		unknown	unknown	unknown	Original			B.1.1.7	GR
hCoV-19/England/ALDP-C898CF/2020	EPI_ISL_762564	2020-12-16	Europe / United Kingdom / England	Human		unknown	unknown	unknown	Original			B.1.1.7	GR
hCoV-19/England/CAMC-C81E89/2020	EPI_ISL_762565	2020-12-17	Europe / United Kingdom / England	Human		unknown	unknown	unknown	Original			B.1.1.7	GR
hCoV-19/England/CAMC-C821BC/2020	EPI_ISL_762566	2020-12-17	Europe / United Kingdom / England	Human		unknown	unknown	unknown	Original			B.1.1.7	GR
hCoV-19/England/QEUH-C7C56E/2020	EPI_ISL_762567	2020-12-16	Europe / United Kingdom / England	Human		unknown	unknown	unknown	Original			B.1.1.7	GR
hCoV-19/England/CAMC-C80558/2020	EPI_ISL_762568	2020-12-17	Europe / United Kingdom / England	Human		unknown	unknown	unknown	Original			B.1.1.7	GR
hCoV-19/England/CAMC-C83CAB/2020	EPI_ISL_762569	2020-12-17	Europe / United Kingdom / England	Human		unknown	unknown	unknown	Original			B.1.1.7	GR
hCoV-19/England/CAMC-C82310/2020	EPI_ISL_762570	2020-12-17	Europe / United Kingdom / England	Human		unknown	unknown	unknown	Original			B.1.1.7	GR
hCoV-19/England/QEUH-C7D961/2020	EPI_ISL_762574	2020-12-16	Europe / United Kingdom / England	Human		unknown	unknown	unknown	Original			B.1.1.7	GR
hCoV-19/England/CAMC-C80594/2020	EPI_ISL_762575	2020-12-17	Europe / United Kingdom / England	Human		unknown	unknown	unknown	Original			B.1.1.7	GR
hCoV-19/England/QEUH-C7FE33/2020	EPI_ISL_762576	2020-12-16	Europe / United Kingdom / England	Human		unknown	unknown	unknown	Original			B.1.1.7	GR
hCoV-19/England/CAMC-C82EF1/2020	EPI_ISL_762577	2020-12-17	Europe / United Kingdom / England	Human		unknown	unknown	unknown	Original			B.1.1.7	GR
hCoV-19/England/CAMC-C82F3A/2020	EPI_ISL_762578	2020-12-17	Europe / United Kingdom / England	Human		unknown	unknown	unknown	Original			B.1.1.7	GR
hCoV-19/England/CAMC-C805A3/2020	EPI_ISL_762579	2020-12-17	Europe / United Kingdom / England	Human		unknown	unknown	unknown	Original			B.1.1.7	GR
hCoV-19/England/ALDP-C8868A/2020	EPI_ISL_762581	2020-12-16	Europe / United Kingdom / England	Human		unknown	unknown	unknown	Original			B.1.1.7	GR
hCoV-19/England/CAMC-C8078F/2020	EPI_ISL_762582	2020-12-17	Europe / United Kingdom / England	Human		unknown	unknown	unknown	Original			B.1.1.7	GR
hCoV-19/England/QEUH-C7CA7E/2020	EPI_ISL_762583	2020-12-16	Europe / United Kingdom / England	Human		unknown	unknown	unknown	Original			B.1.1.7	GR
hCoV-19/England/CAMC-C82EC4/2020	EPI_ISL_762584	2020-12-17	Europe / United Kingdom / England	Human		unknown	unknown	unknown	Original			B.1.1.7	GR
hCoV-19/England/CAMC-C8232F/2020	EPI_ISL_762585	2020-12-17	Europe / United Kingdom / England	Human		unknown	unknown	unknown	Original			B.1.1.7	GR
hCoV-19/England/CAMC-C82019/2020	EPI_ISL_762587	2020-12-17	Europe / United Kingdom / England	Human		unknown	unknown	unknown	Original			B.1.1.7	GR
hCoV-19/England/ALDP-C8A354/2020	EPI_ISL_762588	2020-12-16	Europe / United Kingdom / England	Human		unknown	unknown	unknown	Original			B.1.1.7	GR
hCoV-19/England/QEUH-C7D99E/2020	EPI_ISL_762589	2020-12-16	Europe / United Kingdom / England	Human		unknown	unknown	unknown	Original			B.1.1.7	GR
hCoV-19/England/CAMC-C82468/2020	EPI_ISL_762590	2020-12-17	Europe / United Kingdom / England	Human		unknown	unknown	unknown	Original			B.1.1.7	GR
hCoV-19/England/CAMC-C80AE0/2020	EPI_ISL_762591	2020-12-18	Europe / United Kingdom / England	Human		unknown	unknown	unknown	Original			B.1.1.7	GR
hCoV-19/England/CAMC-C8236B/2020	EPI_ISL_762592	2020-12-17	Europe / United Kingdom / England	Human		unknown	unknown	unknown	Original			B.1.1.7	GR
hCoV-19/England/CAMC-C82538/2020	EPI_ISL_762593	2020-12-17	Europe / United Kingdom / England	Human		unknown	unknown	unknown	Original			B.1.1.7	GR
hCoV-19/England/CAMC-C8234D/2020	EPI_ISL_762594	2020-12-17	Europe / United Kingdom / England	Human		unknown	unknown	unknown	Original			B.1.1.7	GR
hCoV-19/England/CAMC-C80EC6/2020	EPI_ISL_762595	2020-12-17	Europe / United Kingdom / England	Human		unknown	unknown	unknown	Original			B.1.1.7	GR
hCoV-19/England/CAMC-C80A95/2020	EPI_ISL_762596	2020-12-18	Europe / United Kingdom / England	Human		unknown	unknown	unknown	Original			B.1.1.7	GR
hCoV-19/England/QEUH-C7D7FE/2020	EPI_ISL_762597	2020-12-16	Europe / United Kingdom / England	Human		unknown	unknown	unknown	Original			B.1.1.7	GR
hCoV-19/England/CAMC-C82459/2020	EPI_ISL_762598	2020-12-17	Europe / United Kingdom / England	Human		unknown	unknown	unknown	Original			B.1.1.7	GR
hCoV-19/England/ALDP-C886E4/2020	EPI_ISL_762599	2020-12-17	Europe / United Kingdom / England	Human		unknown	unknown	unknown	Original			B.1.1.7	GR
hCoV-19/England/NORW-22281D/2020	EPI_ISL_763780	2020-12-21	Europe / United Kingdom / England	Human		unknown	unknown	unknown	Original			B.1.1.7	GR
hCoV-19/England/LOND-12F1665/2020	EPI_ISL_763785	2020-12-20	Europe / United Kingdom / England	Human		unknown	unknown	unknown	Original			B.1.1.7	GR
hCoV-19/England/CAMB-1BD65A/2020	EPI_ISL_763790	2020-11-27	Europe / United Kingdom / England	Human		unknown	unknown	unknown	Original			B.1.1.7	GR
hCoV-19/England/PORT-2D5BC5/2020	EPI_ISL_763791	2020-12-18	Europe / United Kingdom / England	Human		unknown	unknown	unknown	Original			B.1.1.7	GR
hCoV-19/England/PORT-2D5AAA/2020	EPI_ISL_763799	2020-12-18	Europe / United Kingdom / England	Human		unknown	unknown	unknown	Original			B.1.1.7	GR
hCoV-19/England/PORT-2D5BF2/2020	EPI_ISL_763800	2020-12-19	Europe / United Kingdom / England	Human		unknown	unknown	unknown	Original			B.1.1.7	GR
hCoV-19/England/CAMB-1BD599/2020	EPI_ISL_763801	2020-12-03	Europe / United Kingdom / England	Human		unknown	unknown	unknown	Original			B.1.1.7	GR
hCoV-19/England/CAMB-A9864D/2020	EPI_ISL_763802	2020	Europe / United Kingdom / England	Human		unknown	unknown	unknown	Original			B.1.1.7	GR
hCoV-19/England/PORT-2D4E45/2020	EPI_ISL_763803	2020	Europe / United Kingdom / England	Human		unknown	unknown	unknown	Original			B.1.1.7	GR
hCoV-19/England/PORT-2D59F8/2020	EPI_ISL_763804	2020-12-18	Europe / United Kingdom / England	Human		unknown	unknown	unknown	Original			B.1.1.7	GR
hCoV-19/England/PORT-2D5C95/2020	EPI_ISL_763805	2020-12-19	Europe / United Kingdom / England	Human		unknown	unknown	unknown	Original			B.1.1.7	GR
hCoV-19/England/PORT-2D5D29/2020	EPI_ISL_763806	2020-12-19	Europe / United Kingdom / England	Human		unknown	unknown	unknown	Original			B.1.1.7	GR
hCoV-19/England/PORT-2E8FD2/2020	EPI_ISL_763807	2020	Europe / United Kingdom / England	Human		unknown	unknown	unknown	Original			B.1.1.7	GR
hCoV-19/England/PORT-2E901A/2020	EPI_ISL_763808	2020	Europe / United Kingdom / England	Human		unknown	unknown	unknown	Original			B.1.1.7	GR
hCoV-19/England/LOND-12F17BD/2020	EPI_ISL_763809	2020-12-16	Europe / United Kingdom / England	Human		unknown	unknown	unknown	Original			B.1.1.7	GR
hCoV-19/England/LOND-12F1B2A/2020	EPI_ISL_763810	2020-12-18	Europe / United Kingdom / England	Human		unknown	unknown	unknown	Original			B.1.1.7	GR
hCoV-19/England/LOND-12F17CC/2020	EPI_ISL_763811	2020-12-16	Europe / United Kingdom / England	Human		unknown	unknown	unknown	Original			B.1.1.7	GR
hCoV-19/England/PORT-2E8DD8/2020	EPI_ISL_763812	2020	Europe / United Kingdom / England	Human		unknown	unknown	unknown	Original			B.1.1.7	G
hCoV-19/England/LOND-12F153B/2020	EPI_ISL_763813	2020-12-17	Europe / United Kingdom / England	Human		unknown	unknown	unknown	Original			B.1.1.7	GR
hCoV-19/England/LOND-12F1902/2020	EPI_ISL_763826	2020-12-17	Europe / United Kingdom / England	Human		unknown	unknown	unknown	Original			B.1.1.7	GR
hCoV-19/England/PORT-2D5433/2020	EPI_ISL_763827	2020-12-20	Europe / United Kingdom / England	Human		unknown	unknown	unknown	Original			B.1.1.7	GR
hCoV-19/England/PORT-2D223C/2020	EPI_ISL_763828	2020-12-19	Europe / United Kingdom / England	Human		unknown	unknown	unknown	Original			B.1.1.7	GR
hCoV-19/England/PORT-2D2612/2020	EPI_ISL_763829	2020-12-19	Europe / United Kingdom / England	Human		unknown	unknown	unknown	Original			B.1.1.7	GR
hCoV-19/England/PORT-2D266D/2020	EPI_ISL_763830	2020-12-19	Europe / United Kingdom / England	Human		unknown	unknown	unknown	Original			B.1.1.7	GR
hCoV-19/England/PORT-2D53EB/2020	EPI_ISL_763831	2020-12-20	Europe / United Kingdom / England	Human		unknown	unknown	unknown	Original			B.1.1.7	GR
hCoV-19/England/PORT-2D554F/2020	EPI_ISL_763832	2020-12-20	Europe / United Kingdom / England	Human		unknown	unknown	unknown	Original			B.1.1.7	GR
hCoV-19/England/PORT-2D557C/2020	EPI_ISL_763833	2020-12-20	Europe / United Kingdom / England	Human		unknown	unknown	unknown	Original			B.1.1.7	GR
hCoV-19/England/PORT-2D565B/2020	EPI_ISL_763834	2020-12-20	Europe / United Kingdom / England	Human		unknown	unknown	unknown	Original			B.1.1.7	GR
hCoV-19/England/PORT-2D5BE3/2020	EPI_ISL_763835	2020-12-18	Europe / United Kingdom / England	Human		unknown	unknown	unknown	Original			B.1.1.7	GR
hCoV-19/England/PORT-2D5C68/2020	EPI_ISL_763836	2020-12-19	Europe / United Kingdom / England	Human		unknown	unknown	unknown	Original			B.1.1.7	GR
hCoV-19/England/PORT-2D5D56/2020	EPI_ISL_763837	2020	Europe / United Kingdom / England	Human		unknown	unknown	unknown	Original			B.1.1.7	GR
hCoV-19/England/OXON-F41004/2020	EPI_ISL_763838	2020-12-15	Europe / United Kingdom / England	Human		unknown	unknown	unknown	Original			B.1.1.7	GR
hCoV-19/England/CAMB-A987B3/2020	EPI_ISL_763839	2020-12-23	Europe / United Kingdom / England	Human		unknown	unknown	unknown	Original			B.1.1.7	GR
hCoV-19/England/OXON-F408EF/2020	EPI_ISL_763841	2020-12-10	Europe / United Kingdom / England	Human		unknown	unknown	unknown	Original			B.1.1.7	GR
hCoV-19/England/SHEF-10CC0FE/2020	EPI_ISL_763842	2020-12-22	Europe / United Kingdom / England	Human		unknown	unknown	unknown	Original			B.1.1.7	GR
hCoV-19/England/CAMB-A9871D/2020	EPI_ISL_763843	2020-12-26	Europe / United Kingdom / England	Human		unknown	unknown	unknown	Original			B.1.1.7	GR
hCoV-19/England/OXON-F40AF8/2020	EPI_ISL_763844	2020-12-14	Europe / United Kingdom / England	Human		unknown	unknown	unknown	Original			B.1.1.7	GR
hCoV-19/England/OXON-F410B9/2020	EPI_ISL_763845	2020-12-16	Europe / United Kingdom / England	Human		unknown	unknown	unknown	Original			B.1.1.7	GR
hCoV-19/England/OXON-F4115C/2020	EPI_ISL_763846	2020-12-16	Europe / United Kingdom / England	Human		unknown	unknown	unknown	Original			B.1.1.7	GR
hCoV-19/England/CAMB-1BD4F6/2020	EPI_ISL_763847	2020	Europe / United Kingdom / England	Human		unknown	unknown	unknown	Original			B.1.1.7	GR
hCoV-19/England/CAMB-1BD55D/2020	EPI_ISL_763848	2020-12-03	Europe / United Kingdom / England	Human		unknown	unknown	unknown	Original			B.1.1.7	GR
hCoV-19/England/CAMB-A9822B/2020	EPI_ISL_763849	2020-12-14	Europe / United Kingdom / England	Human		unknown	unknown	unknown	Original			B.1.1.7	GR
hCoV-19/England/CAMB-A982A3/2020	EPI_ISL_763850	2020-12-26	Europe / United Kingdom / England	Human		unknown	unknown	unknown	Original			B.1.1.7	GR
hCoV-19/England/NORW-221B8E/2020	EPI_ISL_763851	2020-12-19	Europe / United Kingdom / England	Human		unknown	unknown	unknown	Original			B.1.1.7	GR
hCoV-19/England/NORW-22240A/2020	EPI_ISL_763852	2020-12-20	Europe / United Kingdom / England	Human		unknown	unknown	unknown	Original			B.1.1.7	GR
hCoV-19/England/NORW-222C4E/2020	EPI_ISL_763853	2020-12-22	Europe / United Kingdom / England	Human		unknown	unknown	unknown	Original			B.1.1.7	GR
hCoV-19/England/NOTT-121809/2020	EPI_ISL_763854	2020-12-21	Europe / United Kingdom / England	Human		unknown	unknown	unknown	Original			B.1.1.7	GR
hCoV-19/England/NOTT-121811/2020	EPI_ISL_763855	2020-12-22	Europe / United Kingdom / England	Human		unknown	unknown	unknown	Original			B.1.1.7	GR
hCoV-19/England/NOTT-121839/2020	EPI_ISL_763856	2020-12-22	Europe / United Kingdom / England	Human		unknown	unknown	unknown	Original			B.1.1.7	GR
hCoV-19/England/NOTT-121845/2020	EPI_ISL_763857	2020-12-23	Europe / United Kingdom / England	Human		unknown	unknown	unknown	Original			B.1.1.7	GR
hCoV-19/England/NOTT-121953/2020	EPI_ISL_763858	2020-12-23	Europe / United Kingdom / England	Human		unknown	unknown	unknown	Original			B.1.1.7	GR
hCoV-19/England/OXON-F404EB/2020	EPI_ISL_763859	2020-12-13	Europe / United Kingdom / England	Human		unknown	unknown	unknown	Original			B.1.1.7	GR
hCoV-19/England/OXON-F40A16/2020	EPI_ISL_763860	2020-12-14	Europe / United Kingdom / England	Human		unknown	unknown	unknown	Original			B.1.1.7	GR
hCoV-19/England/OXON-F40A43/2020	EPI_ISL_763861	2020-12-13	Europe / United Kingdom / England	Human		unknown	unknown	unknown	Original			B.1.1.7	GR
hCoV-19/England/OXON-F40C5C/2020	EPI_ISL_763862	2020-12-14	Europe / United Kingdom / England	Human		unknown	unknown	unknown	Original			B.1.1.7	GR
hCoV-19/England/OXON-F40FBD/2020	EPI_ISL_763863	2020-12-15	Europe / United Kingdom / England	Human		unknown	unknown	unknown	Original			B.1.1.7	GR
hCoV-19/Wales/PHWC-4A68A6/2020	EPI_ISL_763864	2020-12-17	Europe / United Kingdom / Wales	Human		unknown	unknown	unknown	Original			B.1.1.7	GR
hCoV-19/England/PORT-2D58BF/2020	EPI_ISL_763865	2020-12-18	Europe / United Kingdom / England	Human		unknown	unknown	unknown	Original			B.1.1.7	GR
hCoV-19/England/SHEF-10C5945/2020	EPI_ISL_763866	2020-12-22	Europe / United Kingdom / England	Human		unknown	unknown	unknown	Original			B.1.1.7	GR
hCoV-19/England/SHEF-10C899D/2020	EPI_ISL_763867	2020-12-21	Europe / United Kingdom / England	Human		unknown	unknown	unknown	Original			B.1.1.7	GR
hCoV-19/England/SHEF-10C8F8C/2020	EPI_ISL_763868	2020-12-20	Europe / United Kingdom / England	Human		unknown	unknown	unknown	Original			B.1.1.7	GR
hCoV-19/England/SHEF-10CB648/2020	EPI_ISL_763869	2020-12-18	Europe / United Kingdom / England	Human		unknown	unknown	unknown	Original			B.1.1.7	GR
hCoV-19/England/SHEF-10CCFC4/2020	EPI_ISL_763870	2020-12-21	Europe / United Kingdom / England	Human		unknown	unknown	unknown	Original			B.1.1.7	GR
hCoV-19/England/SHEF-10D1E0B/2020	EPI_ISL_763871	2020-12-19	Europe / United Kingdom / England	Human		unknown	unknown	unknown	Original			B.1.1.7	GR
hCoV-19/England/CAMB-1BCD56/2020	EPI_ISL_763872	2020-11-30	Europe / United Kingdom / England	Human		unknown	unknown	unknown	Original			B.1.1.7	GR
hCoV-19/England/CAMB-1BD46F/2020	EPI_ISL_763873	2020-11-27	Europe / United Kingdom / England	Human		unknown	unknown	unknown	Original			B.1.1.7	GR
hCoV-19/England/CAMB-A97DFE/2020	EPI_ISL_763874	2020-12-14	Europe / United Kingdom / England	Human		unknown	unknown	unknown	Original			B.1.1.7	GR
hCoV-19/England/CAMB-A980B8/2020	EPI_ISL_763875	2020-12-14	Europe / United Kingdom / England	Human		unknown	unknown	unknown	Original			B.1.1.7	GR
hCoV-19/England/CAMB-A981A6/2020	EPI_ISL_763876	2020-12-14	Europe / United Kingdom / England	Human		unknown	unknown	unknown	Original			B.1.1.7	GR
hCoV-19/England/CAMB-A981C4/2020	EPI_ISL_763877	2020-12-14	Europe / United Kingdom / England	Human		unknown	unknown	unknown	Original			B.1.1.7	GR
hCoV-19/England/CAMB-A981F1/2020	EPI_ISL_763878	2020-12-14	Europe / United Kingdom / England	Human		unknown	unknown	unknown	Original			B.1.1.7	GR
hCoV-19/England/CAMB-A9820D/2020	EPI_ISL_763879	2020-12-14	Europe / United Kingdom / England	Human		unknown	unknown	unknown	Original			B.1.1.7	GR
hCoV-19/England/CAMB-A9823A/2020	EPI_ISL_763880	2020-12-14	Europe / United Kingdom / England	Human		unknown	unknown	unknown	Original			B.1.1.7	GR
hCoV-19/England/CAMB-A98249/2020	EPI_ISL_763881	2020-12-14	Europe / United Kingdom / England	Human		unknown	unknown	unknown	Original			B.1.1.7	GR
hCoV-19/England/CAMB-A98285/2020	EPI_ISL_763882	2020	Europe / United Kingdom / England	Human		unknown	unknown	unknown	Original			B.1.1.7	GR
hCoV-19/England/CAMB-A98294/2020	EPI_ISL_763883	2020-12-22	Europe / United Kingdom / England	Human		unknown	unknown	unknown	Original			B.1.1.7	GR
hCoV-19/England/CAMB-A982D0/2020	EPI_ISL_763884	2020-12-25	Europe / United Kingdom / England	Human		unknown	unknown	unknown	Original			B.1.1.7	GR
hCoV-19/England/CAMB-A984CB/2020	EPI_ISL_763885	2020-12-22	Europe / United Kingdom / England	Human		unknown	unknown	unknown	Original			B.1.1.7	GR
hCoV-19/England/CAMB-A9863E/2020	EPI_ISL_763886	2020-12-24	Europe / United Kingdom / England	Human		unknown	unknown	unknown	Original			B.1.1.7	GR
hCoV-19/England/CAMB-A98689/2020	EPI_ISL_763887	2020-12-23	Europe / United Kingdom / England	Human		unknown	unknown	unknown	Original			B.1.1.7	GR
hCoV-19/England/CAMB-A986C5/2020	EPI_ISL_763888	2020-12-27	Europe / United Kingdom / England	Human		unknown	unknown	unknown	Original			B.1.1.7	GR
hCoV-19/England/CAMB-A986F2/2020	EPI_ISL_763889	2020-12-26	Europe / United Kingdom / England	Human		unknown	unknown	unknown	Original			B.1.1.7	GR
hCoV-19/England/CAMB-A9874A/2020	EPI_ISL_763890	2020-12-26	Europe / United Kingdom / England	Human		unknown	unknown	unknown	Original			B.1.1.7	GR
hCoV-19/England/CAMB-A9880B/2020	EPI_ISL_763891	2020-12-22	Europe / United Kingdom / England	Human		unknown	unknown	unknown	Original			B.1.1.7	GR
hCoV-19/Scotland/EDB11076/2020	EPI_ISL_763892	2020-12-15	Europe / United Kingdom / Scotland	Human		unknown	unknown	unknown	Original			B.1.1.7	GR
hCoV-19/Scotland/EDB11110/2020	EPI_ISL_763893	2020-12-17	Europe / United Kingdom / Scotland	Human		unknown	unknown	unknown	Original			B.1.1.7	GR
hCoV-19/Scotland/EDB11145/2020	EPI_ISL_763894	2020-12-18	Europe / United Kingdom / Scotland	Human		unknown	unknown	unknown	Original			B.1.1.7	GR
hCoV-19/Scotland/EDB11150/2020	EPI_ISL_763895	2020-12-17	Europe / United Kingdom / Scotland	Human		unknown	unknown	unknown	Original			B.1.1.7	GR
hCoV-19/Scotland/EDB11151/2020	EPI_ISL_763896	2020-12-17	Europe / United Kingdom / Scotland	Human		unknown	unknown	unknown	Original			B.1.1.7	GR
hCoV-19/Scotland/EDB11153/2020	EPI_ISL_763897	2020-12-17	Europe / United Kingdom / Scotland	Human		unknown	unknown	unknown	Original			B.1.1.7	GR
hCoV-19/Scotland/EDB11157/2020	EPI_ISL_763898	2020-12-16	Europe / United Kingdom / Scotland	Human		unknown	unknown	unknown	Original			B.1.1.7	GR
hCoV-19/Scotland/EDB11159/2020	EPI_ISL_763899	2020-12-16	Europe / United Kingdom / Scotland	Human		unknown	unknown	unknown	Original			B.1.1.7	GR
hCoV-19/Finland/79HEL/2020	EPI_ISL_766016	2020-12-22	Europe / Finland / Uusimaa	Human		unknown	unknown	unknown	Original			B.1.1.7	GR
hCoV-19/Finland/80HEL/2020	EPI_ISL_766017	2020-12-22	Europe / Finland / Uusimaa	Human		unknown	unknown	unknown	Original			B.1.1.7	GR
hCoV-19/Finland/81HEL/2020	EPI_ISL_766018	2020-12-22	Europe / Finland / Uusimaa	Human		unknown	unknown	unknown	Original			B.1.1.7	GR
hCoV-19/Finland/84HEL/2020	EPI_ISL_766019	2020-12-22	Europe / Finland / Uusimaa	Human		unknown	unknown	unknown	Original			B.1.1.7	GR
hCoV-19/Finland/85HEL/2020	EPI_ISL_766020	2020-12-22	Europe / Finland / Uusimaa	Human		unknown	unknown	unknown	Original			B.1.1.7	GR
hCoV-19/Finland/88HEL/2020	EPI_ISL_766021	2020-12-25	Europe / Finland / Uusimaa	Human		unknown	unknown	unknown	Original			B.1.1.7	GR
hCoV-19/Finland/89HEL/2020	EPI_ISL_766022	2020-12-28	Europe / Finland / Uusimaa	Human		unknown	unknown	unknown	Original			B.1.1.7	GR
hCoV-19/Finland/90HEL/2020	EPI_ISL_766023	2020-12-27	Europe / Finland / Uusimaa	Human		unknown	unknown	unknown	Original			B.1.1.7	GR
hCoV-19/Finland/91HEL/2020	EPI_ISL_766024	2020-12-22	Europe / Finland / Uusimaa	Human		unknown	unknown	unknown	Original			B.1.1.7	GR
hCoV-19/Finland/92HEL/2020	EPI_ISL_766025	2020-12-18	Europe / Finland / Uusimaa	Human		unknown	unknown	unknown	Original			B.1.1.7	GR
hCoV-19/Finland/94HEL/2020	EPI_ISL_766026	2020-12-22	Europe / Finland / Uusimaa	Human		unknown	unknown	unknown	Original			B.1.1.7	GR
hCoV-19/Finland/95HEL/2020	EPI_ISL_766027	2020-12-28	Europe / Finland / Uusimaa	Human		unknown	unknown	unknown	Original			B.1.1.7	GR
hCoV-19/Germany/NI-IOV-60201584/2020	EPI_ISL_766028	2020-11-30	Europe / Germany / Lower Saxony / Hannover	Human		Male	86	Deceased	Original	Nasopharyngeal swab		B.1.1.7	GR
hCoV-19/England/205360679/2020	EPI_ISL_766059	2020-12-25	Europe / United Kingdom / England	Human		Female	63	unknown	Original			B.1.1.7	GR
hCoV-19/England/205190262/2020	EPI_ISL_766062	2020-12-18	Europe / United Kingdom / England	Human		Female	74	unknown	Original			B.1.1.7	GR
hCoV-19/England/205240590/2020	EPI_ISL_766068	2020-12-23	Europe / United Kingdom / England	Human		unknown	unknown	unknown	Original			B.1.1.7	GR
hCoV-19/England/205190984/2020	EPI_ISL_766074	2020-12-20	Europe / United Kingdom / England	Human		Male	93	unknown	Original			B.1.1.7	GR
hCoV-19/England/205161337/2020	EPI_ISL_766075	2020-12-16	Europe / United Kingdom / England	Human		Male	82	unknown	Original			B.1.1.7	GR
hCoV-19/England/205181394/2020	EPI_ISL_766082	2020-12-18	Europe / United Kingdom / England	Human		Female	66	unknown	Original			B.1.1.7	GR
hCoV-19/England/205161351/2020	EPI_ISL_766089	2020-12-16	Europe / United Kingdom / England	Human		Male	57	unknown	Original			B.1.1.7	GR
hCoV-19/England/205240585/2020	EPI_ISL_766092	2020-12-23	Europe / United Kingdom / England	Human		unknown	unknown	unknown	Original			B.1.1.7	GR
hCoV-19/England/205181851/2020	EPI_ISL_766104	2020-12-18	Europe / United Kingdom / England	Human		Female	41	unknown	Original			B.1.1.7	GR
hCoV-19/England/205240587/2020	EPI_ISL_766113	2020-12-23	Europe / United Kingdom / England	Human		unknown	unknown	unknown	Original			B.1.1.7	GR
hCoV-19/England/205240593/2020	EPI_ISL_766114	2020-12-23	Europe / United Kingdom / England	Human		unknown	unknown	unknown	Original			B.1.1.7	GR
hCoV-19/England/204820445/2020	EPI_ISL_766115	2020-11-24	Europe / United Kingdom / England	Human		Male	33	unknown	Original			B.1.1.7	GR
hCoV-19/England/204820651/2020	EPI_ISL_766116	2020-11-24	Europe / United Kingdom / England	Human		Male	25	unknown	Original			B.1.1.7	GR
hCoV-19/England/205082386/2020	EPI_ISL_766117	2020-12-10	Europe / United Kingdom / England	Human		Male	33	unknown	Original			B.1.1.7	GR
hCoV-19/England/205090723/2020	EPI_ISL_766118	2020-12-12	Europe / United Kingdom / England	Human		Female	59	unknown	Original			B.1.1.7	GR
hCoV-19/Wales/ALDP-C04E60/2020	EPI_ISL_767310	2020-12-03	Europe / United Kingdom / Wales	Human		unknown	unknown	unknown	Original			B.1.1.7	GR
hCoV-19/Australia/NSW1381/2020	EPI_ISL_768603	2020-12-23	Oceania / Australia / New South Wales / Sydney	Human		unknown	unknown	unknown	Original			B.1.1.7	GR
hCoV-19/Australia/NSW1382/2020	EPI_ISL_768604	2020-12-23	Oceania / Australia / New South Wales / Sydney	Human		unknown	unknown	unknown	Original			B.1.1.7	GR
hCoV-19/Australia/NSW1383/2020	EPI_ISL_768605	2020-12-25	Oceania / Australia / New South Wales / Sydney	Human		unknown	unknown	unknown	Original			B.1.1.7	GR
hCoV-19/Singapore/1502/2020	EPI_ISL_768618	2020-12-21	Asia / Singapore	Human		Male	17	unknown	Original			B.1.1.7	GR
hCoV-19/Japan/IC-0446/2020	EPI_ISL_768655	2020-12	Asia / Japan	Human	Airport Quarantine Station in Japan	unknown	unknown	unknown	Original		COVID-19 positive case who entered from England.	B.1.1.7	GR
hCoV-19/Japan/IC-0449/2020	EPI_ISL_768658	2020-12	Asia / Japan	Human	Airport Quarantine Station in Japan	unknown	unknown	unknown	Original		COVID-19 positive case who entered from England.	B.1.1.7	GR
hCoV-19/Japan/IC-0454/2020	EPI_ISL_768663	2020-12	Asia / Japan	Human	Airport Quarantine Station in Japan	unknown	unknown	unknown	Original		COVID-19 positive case who entered from England.	B.1.1.7	GR
hCoV-19/Japan/IC-0455/2020	EPI_ISL_768664	2020-12	Asia / Japan	Human	Airport Quarantine Station in Japan	unknown	unknown	unknown	Original		COVID-19 positive case who entered from England.	B.1.1.7	GR
hCoV-19/Japan/IC-0456/2020	EPI_ISL_768665	2020-12	Asia / Japan	Human	Airport Quarantine Station in Japan	unknown	unknown	unknown	Original		COVID-19 positive case who entered from England.	B.1.1.7	GR
hCoV-19/Japan/IC-0478/2020	EPI_ISL_768687	2020-12	Asia / Japan	Human	Airport Quarantine Station in Japan	unknown	unknown	unknown	Original		COVID-19 positive case who entered from United Arab Emirates.	B.1.1.7	GR
hCoV-19/Japan/IC-0485/2020	EPI_ISL_768694	2020-12	Asia / Japan	Human	Airport Quarantine Station in Japan	unknown	unknown	unknown	Original		COVID-19 positive case who entered from England.	B.1.1.7	GR
hCoV-19/Japan/IC-0486/2020	EPI_ISL_768695	2020-12	Asia / Japan	Human	Airport Quarantine Station in Japan	unknown	unknown	unknown	Original		COVID-19 positive case who entered from England.	B.1.1.7	GR
hCoV-19/England/CAMC-CB8690/2020	EPI_ISL_778002	2020-12-18	Europe / United Kingdom / England	Human		unknown	unknown	unknown	Original			B.1.1.7	GR
hCoV-19/England/QEUH-CC303A/2020	EPI_ISL_778003	2020-12-21	Europe / United Kingdom / England	Human		unknown	unknown	unknown	Original			B.1.1.7	GR
hCoV-19/England/QEUH-CC289D/2020	EPI_ISL_778004	2020-12-21	Europe / United Kingdom / England	Human		unknown	unknown	unknown	Original			B.1.1.7	GR
hCoV-19/England/CAMC-CB8D7D/2020	EPI_ISL_778005	2020-12-19	Europe / United Kingdom / England	Human		unknown	unknown	unknown	Original			B.1.1.7	GR
hCoV-19/England/CAMC-CB6F88/2020	EPI_ISL_778006	2020-12-19	Europe / United Kingdom / England	Human		unknown	unknown	unknown	Original			B.1.1.7	GR
hCoV-19/England/QEUH-CC243F/2020	EPI_ISL_778008	2020-12-21	Europe / United Kingdom / England	Human		unknown	unknown	unknown	Original			B.1.1.7	GR
hCoV-19/England/QEUH-CC2772/2020	EPI_ISL_778009	2020-12-21	Europe / United Kingdom / England	Human		unknown	unknown	unknown	Original			B.1.1.7	GR
hCoV-19/England/CAMC-CB7321/2020	EPI_ISL_778010	2020-12-18	Europe / United Kingdom / England	Human		unknown	unknown	unknown	Original			B.1.1.7	GR
hCoV-19/England/CAMC-CB73C7/2020	EPI_ISL_778011	2020-12-18	Europe / United Kingdom / England	Human		unknown	unknown	unknown	Original			B.1.1.7	GR
hCoV-19/England/CAMC-CB8FA4/2020	EPI_ISL_778012	2020-12-18	Europe / United Kingdom / England	Human		unknown	unknown	unknown	Original			B.1.1.7	GR
hCoV-19/England/CAMC-CB741F/2020	EPI_ISL_778013	2020-12-18	Europe / United Kingdom / England	Human		unknown	unknown	unknown	Original			B.1.1.7	GR
hCoV-19/England/CAMC-CB7251/2020	EPI_ISL_778015	2020-12-18	Europe / United Kingdom / England	Human		unknown	unknown	unknown	Original			B.1.1.7	GR
hCoV-19/England/ALDP-CC098D/2020	EPI_ISL_778016	2020-12-20	Europe / United Kingdom / England	Human		unknown	unknown	unknown	Original			B.1.1.7	GR
hCoV-19/England/CAMC-CB7215/2020	EPI_ISL_778019	2020-12-18	Europe / United Kingdom / England	Human		unknown	unknown	unknown	Original			B.1.1.7	GR
hCoV-19/England/CAMC-CB7181/2020	EPI_ISL_778020	2020-12-18	Europe / United Kingdom / England	Human		unknown	unknown	unknown	Original			B.1.1.7	GR
hCoV-19/England/ALDP-CC0273/2020	EPI_ISL_778021	2020-12-20	Europe / United Kingdom / England	Human		unknown	unknown	unknown	Original			B.1.1.7	GR
hCoV-19/England/CAMC-CB8D31/2020	EPI_ISL_778022	2020-12-19	Europe / United Kingdom / England	Human		unknown	unknown	unknown	Original			B.1.1.7	GR
hCoV-19/England/QEUH-CC2833/2020	EPI_ISL_778024	2020-12-21	Europe / United Kingdom / England	Human		unknown	unknown	unknown	Original			B.1.1.7	GR
hCoV-19/England/CAMC-CB8FB3/2020	EPI_ISL_778027	2020-12-18	Europe / United Kingdom / England	Human		unknown	unknown	unknown	Original			B.1.1.7	GR
hCoV-19/England/CAMC-CB8F3B/2020	EPI_ISL_778028	2020-12-18	Europe / United Kingdom / England	Human		unknown	unknown	unknown	Original			B.1.1.7	GR
hCoV-19/England/ALDP-CBF189/2020	EPI_ISL_778029	2020-12-20	Europe / United Kingdom / England	Human		unknown	unknown	unknown	Original			B.1.1.7	GR
hCoV-19/England/QEUH-CC28CA/2020	EPI_ISL_778031	2020-12-21	Europe / United Kingdom / England	Human		unknown	unknown	unknown	Original			B.1.1.7	GR
hCoV-19/England/CAMC-CB8988/2020	EPI_ISL_778032	2020-12-19	Europe / United Kingdom / England	Human		unknown	unknown	unknown	Original			B.1.1.7	GR
hCoV-19/England/CAMC-CB71AF/2020	EPI_ISL_778038	2020-12-18	Europe / United Kingdom / England	Human		unknown	unknown	unknown	Original			B.1.1.7	GR
hCoV-19/England/CAMC-CB72CA/2020	EPI_ISL_778039	2020-12-18	Europe / United Kingdom / England	Human		unknown	unknown	unknown	Original			B.1.1.7	GR
hCoV-19/England/ALDP-CBF417/2020	EPI_ISL_778040	2020-12-20	Europe / United Kingdom / England	Human		unknown	unknown	unknown	Original			B.1.1.7	GR
hCoV-19/England/CAMC-CB8ED4/2020	EPI_ISL_778041	2020-12-18	Europe / United Kingdom / England	Human		unknown	unknown	unknown	Original			B.1.1.7	GR
hCoV-19/England/QEUH-CC3692/2020	EPI_ISL_778046	2020-12-21	Europe / United Kingdom / England	Human		unknown	unknown	unknown	Original			B.1.1.7	GR
hCoV-19/England/CAMC-CB6F3D/2020	EPI_ISL_778049	2020-12-19	Europe / United Kingdom / England	Human		unknown	unknown	unknown	Original			B.1.1.7	GR
hCoV-19/England/ALDP-CC0264/2020	EPI_ISL_778050	2020-12-20	Europe / United Kingdom / England	Human		unknown	unknown	unknown	Original			B.1.1.7	GR
hCoV-19/England/ALDP-CBE16C/2020	EPI_ISL_778051	2020-12-18	Europe / United Kingdom / England	Human		unknown	unknown	unknown	Original			B.1.1.7	GR
hCoV-19/England/ALDP-CBF9BE/2020	EPI_ISL_778052	2020-12-20	Europe / United Kingdom / England	Human		unknown	unknown	unknown	Original			B.1.1.7	GR
hCoV-19/England/CAMC-CB6B48/2020	EPI_ISL_778054	2020-12-19	Europe / United Kingdom / England	Human		unknown	unknown	unknown	Original			B.1.1.7	GR
hCoV-19/England/ALDP-CBF453/2020	EPI_ISL_778055	2020-12-20	Europe / United Kingdom / England	Human		unknown	unknown	unknown	Original			B.1.1.7	GR
hCoV-19/England/CAMC-CB727F/2020	EPI_ISL_778056	2020-12-18	Europe / United Kingdom / England	Human		unknown	unknown	unknown	Original			B.1.1.7	GR
hCoV-19/England/CAMC-CB8EC5/2020	EPI_ISL_778057	2020-12-18	Europe / United Kingdom / England	Human		unknown	unknown	unknown	Original			B.1.1.7	GR
hCoV-19/England/CAMC-CB746A/2020	EPI_ISL_778063	2020-12-19	Europe / United Kingdom / England	Human		unknown	unknown	unknown	Original			B.1.1.7	GR
hCoV-19/England/ALDP-CBF9DC/2020	EPI_ISL_778064	2020-12-20	Europe / United Kingdom / England	Human		unknown	unknown	unknown	Original			B.1.1.7	GR
hCoV-19/England/CAMC-CB8F68/2020	EPI_ISL_778067	2020-12-18	Europe / United Kingdom / England	Human		unknown	unknown	unknown	Original			B.1.1.7	GR
hCoV-19/England/ALDP-CBE17B/2020	EPI_ISL_778069	2020-12-19	Europe / United Kingdom / England	Human		unknown	unknown	unknown	Original			B.1.1.7	GR
hCoV-19/England/ALDP-CBF1A7/2020	EPI_ISL_778070	2020-12-20	Europe / United Kingdom / England	Human		unknown	unknown	unknown	Original			B.1.1.7	GR
hCoV-19/England/CAMC-CB729D/2020	EPI_ISL_778072	2020-12-18	Europe / United Kingdom / England	Human		unknown	unknown	unknown	Original			B.1.1.7	GR
hCoV-19/England/CAMC-CB8F86/2020	EPI_ISL_778075	2020-12-18	Europe / United Kingdom / England	Human		unknown	unknown	unknown	Original			B.1.1.7	GR
hCoV-19/England/CAMC-CB6FA6/2020	EPI_ISL_778078	2020-12-19	Europe / United Kingdom / England	Human		unknown	unknown	unknown	Original			B.1.1.7	GR
hCoV-19/England/CAMC-CB7497/2020	EPI_ISL_778079	2020-12-19	Europe / United Kingdom / England	Human		unknown	unknown	unknown	Original			B.1.1.7	GR
hCoV-19/England/CAMC-CB6C54/2020	EPI_ISL_778080	2020-12-19	Europe / United Kingdom / England	Human		unknown	unknown	unknown	Original			B.1.1.7	GR
hCoV-19/England/QEUH-CC361A/2020	EPI_ISL_778082	2020-12-21	Europe / United Kingdom / England	Human		unknown	unknown	unknown	Original			B.1.1.7	GR
hCoV-19/England/CAMC-CB6CAF/2020	EPI_ISL_778084	2020-12-19	Europe / United Kingdom / England	Human		unknown	unknown	unknown	Original			B.1.1.7	GR
hCoV-19/England/CAMC-CB8E3E/2020	EPI_ISL_778086	2020-12-19	Europe / United Kingdom / England	Human		unknown	unknown	unknown	Original			B.1.1.7	GR
hCoV-19/England/CAMC-CB8E98/2020	EPI_ISL_778087	2020-12-18	Europe / United Kingdom / England	Human		unknown	unknown	unknown	Original			B.1.1.7	GR
hCoV-19/England/CAMC-CB8E4D/2020	EPI_ISL_778091	2020-12-18	Europe / United Kingdom / England	Human		unknown	unknown	unknown	Original			B.1.1.7	GR
hCoV-19/England/QEUH-CC25A5/2020	EPI_ISL_778093	2020-12-21	Europe / United Kingdom / England	Human		unknown	unknown	unknown	Original			B.1.1.7	GR
hCoV-19/England/CAMC-CB72AC/2020	EPI_ISL_778094	2020-12-18	Europe / United Kingdom / England	Human		unknown	unknown	unknown	Original			B.1.1.7	GR
hCoV-19/England/CAMC-CB6F97/2020	EPI_ISL_778095	2020-12-19	Europe / United Kingdom / England	Human		unknown	unknown	unknown	Original			B.1.1.7	GR
hCoV-19/England/CAMC-CB8B19/2020	EPI_ISL_778096	2020-12-19	Europe / United Kingdom / England	Human		unknown	unknown	unknown	Original			B.1.1.7	GR
hCoV-19/England/CAMC-CB8E01/2020	EPI_ISL_778097	2020-12-19	Europe / United Kingdom / England	Human		unknown	unknown	unknown	Original			B.1.1.7	GR
hCoV-19/England/ALDP-CC0246/2020	EPI_ISL_778101	2020-12-20	Europe / United Kingdom / England	Human		unknown	unknown	unknown	Original			B.1.1.7	GR
hCoV-19/England/CAMC-CB738B/2020	EPI_ISL_778103	2020-12-18	Europe / United Kingdom / England	Human		unknown	unknown	unknown	Original			B.1.1.7	GR
hCoV-19/England/CAMC-CB73B8/2020	EPI_ISL_778105	2020-12-18	Europe / United Kingdom / England	Human		unknown	unknown	unknown	Original			B.1.1.7	GR
hCoV-19/England/QEUH-CC23F6/2020	EPI_ISL_778106	2020-12-21	Europe / United Kingdom / England	Human		unknown	unknown	unknown	Original			B.1.1.7	GR
hCoV-19/England/QEUH-CC247B/2020	EPI_ISL_778107	2020-12-21	Europe / United Kingdom / England	Human		unknown	unknown	unknown	Original			B.1.1.7	GR
hCoV-19/England/ALDP-CBE09C/2020	EPI_ISL_778108	2020-12-19	Europe / United Kingdom / England	Human		unknown	unknown	unknown	Original			B.1.1.7	GR
hCoV-19/England/MILK-AC8680/2020	EPI_ISL_629408	2020-10-21	Europe / United Kingdom / England	Human		unknown	unknown	unknown	Original			B.1.1.7	GR
hCoV-19/England/MILK-ACF9CC/2020	EPI_ISL_629440	2020-10-22	Europe / United Kingdom / England	Human		unknown	unknown	unknown	Original			B.1.1.7	GR
hCoV-19/England/MILK-ACF1D3/2020	EPI_ISL_629446	2020-10-22	Europe / United Kingdom / England	Human		unknown	unknown	unknown	Original			B.1.1.7	GR
hCoV-19/England/MILK-ACEB30/2020	EPI_ISL_629466	2020-10-21	Europe / United Kingdom / England	Human		unknown	unknown	unknown	Original			B.1.1.7	GR
hCoV-19/England/MILK-ACEB7C/2020	EPI_ISL_629559	2020-10-22	Europe / United Kingdom / England	Human		unknown	unknown	unknown	Original			B.1.1.7	GR
hCoV-19/England/CAMC-B082DA/2020	EPI_ISL_643682	2020-10-29	Europe / United Kingdom / England	Human		unknown	unknown	unknown	Original			B.1.1.7	GR
hCoV-19/England/CAMC-B07C19/2020	EPI_ISL_643684	2020-10-29	Europe / United Kingdom / England	Human		unknown	unknown	unknown	Original			B.1.1.7	GR
hCoV-19/England/CAMC-B07806/2020	EPI_ISL_643749	2020-10-31	Europe / United Kingdom / England	Human		unknown	unknown	unknown	Original			B.1.1.7	GR
hCoV-19/England/CAMC-B075D2/2020	EPI_ISL_643752	2020-10-30	Europe / United Kingdom / England	Human		unknown	unknown	unknown	Original			B.1.1.7	GR
hCoV-19/England/CAMC-B0738D/2020	EPI_ISL_643784	2020-10-29	Europe / United Kingdom / England	Human		unknown	unknown	unknown	Original			B.1.1.7	GR
hCoV-19/England/CAMC-B07587/2020	EPI_ISL_643805	2020-10-30	Europe / United Kingdom / England	Human		unknown	unknown	unknown	Original			B.1.1.7	GR
hCoV-19/England/CAMC-B08BEE/2020	EPI_ISL_643815	2020-10-29	Europe / United Kingdom / England	Human		unknown	unknown	unknown	Original			B.1.1.7	GR
hCoV-19/England/CAMC-B088D8/2020	EPI_ISL_643836	2020-10-29	Europe / United Kingdom / England	Human		unknown	unknown	unknown	Original			B.1.1.7	GR
hCoV-19/England/ALDP-B1F74A/2020	EPI_ISL_646065	2020-11-01	Europe / United Kingdom / England	Human		unknown	unknown	unknown	Original			B.1.1.7	GR
hCoV-19/England/CAMC-B21D16/2020	EPI_ISL_646085	2020-11-02	Europe / United Kingdom / England	Human		unknown	unknown	unknown	Original			B.1.1.7	GR
hCoV-19/England/CAMC-B2243E/2020	EPI_ISL_646089	2020-11-02	Europe / United Kingdom / England	Human		unknown	unknown	unknown	Original			B.1.1.7	GR
hCoV-19/England/CAMC-B22182/2020	EPI_ISL_647219	2020-11-03	Europe / United Kingdom / England	Human		unknown	unknown	unknown	Original			B.1.1.7	GR
hCoV-19/England/CAMC-B2100E/2020	EPI_ISL_647237	2020-11-02	Europe / United Kingdom / England	Human		unknown	unknown	unknown	Original			B.1.1.7	GR
hCoV-19/England/CAMC-B22656/2020	EPI_ISL_647258	2020-11-02	Europe / United Kingdom / England	Human		unknown	unknown	unknown	Original			B.1.1.7	GR
hCoV-19/England/CAMC-B22A96/2020	EPI_ISL_647264	2020-11-02	Europe / United Kingdom / England	Human		unknown	unknown	unknown	Original			B.1.1.7	GR
hCoV-19/England/CAMC-B21693/2020	EPI_ISL_647399	2020-11-01	Europe / United Kingdom / England	Human		unknown	unknown	unknown	Original			B.1.1.7	GR
hCoV-19/England/ALDP-B5C671/2020	EPI_ISL_655647	2020-11-09	Europe / United Kingdom / England	Human		unknown	unknown	unknown	Original			B.1.1.7	GR
hCoV-19/England/ALDP-B5C88A/2020	EPI_ISL_655653	2020-11-08	Europe / United Kingdom / England	Human		unknown	unknown	unknown	Original			B.1.1.7	GR
hCoV-19/England/ALDP-B5C69F/2020	EPI_ISL_655657	2020-11-09	Europe / United Kingdom / England	Human		unknown	unknown	unknown	Original			B.1.1.7	GR
hCoV-19/England/ALDP-B5BEB6/2020	EPI_ISL_655676	2020-11-09	Europe / United Kingdom / England	Human		unknown	unknown	unknown	Original			B.1.1.7	GR
hCoV-19/England/ALDP-B5C8C6/2020	EPI_ISL_655715	2020-11-08	Europe / United Kingdom / England	Human		unknown	unknown	unknown	Original			B.1.1.7	GR
hCoV-19/England/ALDP-B5C25F/2020	EPI_ISL_655740	2020-11-09	Europe / United Kingdom / England	Human		unknown	unknown	unknown	Original			B.1.1.7	GR
hCoV-19/England/QEUH-B6C73F/2020	EPI_ISL_655762	2020-11-10	Europe / United Kingdom / England	Human		unknown	unknown	unknown	Original			B.1.1.7	GR
hCoV-19/England/ALDP-B5BEE3/2020	EPI_ISL_655765	2020-11-09	Europe / United Kingdom / England	Human		unknown	unknown	unknown	Original			B.1.1.7	GR
hCoV-19/England/ALDP-B5BE89/2020	EPI_ISL_655766	2020-11-09	Europe / United Kingdom / England	Human		unknown	unknown	unknown	Original			B.1.1.7	GR
hCoV-19/England/ALDP-B5C662/2020	EPI_ISL_655782	2020-11-09	Europe / United Kingdom / England	Human		unknown	unknown	unknown	Original			B.1.1.7	GR
hCoV-19/England/CAMC-B5348F/2020	EPI_ISL_656984	2020-11-08	Europe / United Kingdom / England	Human		unknown	unknown	unknown	Original			B.1.1.7	GR
hCoV-19/England/CAMC-B53443/2020	EPI_ISL_656985	2020-11-08	Europe / United Kingdom / England	Human		unknown	unknown	unknown	Original			B.1.1.7	GR
hCoV-19/England/CAMC-B5381A/2020	EPI_ISL_656994	2020-11-08	Europe / United Kingdom / England	Human		unknown	unknown	unknown	Original			B.1.1.7	GR
hCoV-19/England/CAMC-B52480/2020	EPI_ISL_658054	2020-11-08	Europe / United Kingdom / England	Human		unknown	unknown	unknown	Original			B.1.1.7	GR
hCoV-19/England/CAMC-B51A07/2020	EPI_ISL_658072	2020-11-08	Europe / United Kingdom / England	Human		unknown	unknown	unknown	Original			B.1.1.7	GR
hCoV-19/England/CAMC-B5462E/2020	EPI_ISL_658077	2020-11-08	Europe / United Kingdom / England	Human		unknown	unknown	unknown	Original			B.1.1.7	GR
hCoV-19/England/CAMC-B51779/2020	EPI_ISL_658098	2020-11-08	Europe / United Kingdom / England	Human		unknown	unknown	unknown	Original			B.1.1.7	GR
hCoV-19/England/CAMC-B3236B/2020	EPI_ISL_659207	2020-11-05	Europe / United Kingdom / England	Human		unknown	unknown	unknown	Original			B.1.1.7	GR
hCoV-19/England/CAMC-B33FFD/2020	EPI_ISL_659233	2020-11-05	Europe / United Kingdom / England	Human		unknown	unknown	unknown	Original			B.1.1.7	GR
hCoV-19/England/CAMC-B3333D/2020	EPI_ISL_659236	2020-11-05	Europe / United Kingdom / England	Human		unknown	unknown	unknown	Original			B.1.1.7	GR
hCoV-19/England/CAMC-B327C9/2020	EPI_ISL_659239	2020-11-05	Europe / United Kingdom / England	Human		unknown	unknown	unknown	Original			B.1.1.7	GR
hCoV-19/England/CAMC-B32714/2020	EPI_ISL_659241	2020-11-05	Europe / United Kingdom / England	Human		unknown	unknown	unknown	Original			B.1.1.7	GR
hCoV-19/England/CAMC-B33467/2020	EPI_ISL_659249	2020-11-05	Europe / United Kingdom / England	Human		unknown	unknown	unknown	Original			B.1.1.7	GR
hCoV-19/England/CAMC-B3334C/2020	EPI_ISL_659251	2020-11-05	Europe / United Kingdom / England	Human		unknown	unknown	unknown	Original			B.1.1.7	GR
hCoV-19/England/CAMC-B32653/2020	EPI_ISL_659252	2020-11-05	Europe / United Kingdom / England	Human		unknown	unknown	unknown	Original			B.1.1.7	GR
hCoV-19/England/CAMC-B33230/2020	EPI_ISL_659256	2020-11-05	Europe / United Kingdom / England	Human		unknown	unknown	unknown	Original			B.1.1.7	GR
hCoV-19/England/CAMC-B33F1B/2020	EPI_ISL_659292	2020-11-05	Europe / United Kingdom / England	Human		unknown	unknown	unknown	Original			B.1.1.7	GR
hCoV-19/England/CAMC-B32635/2020	EPI_ISL_659294	2020-11-05	Europe / United Kingdom / England	Human		unknown	unknown	unknown	Original			B.1.1.7	GR
hCoV-19/England/CAMC-B32644/2020	EPI_ISL_659295	2020-11-05	Europe / United Kingdom / England	Human		unknown	unknown	unknown	Original			B.1.1.7	GR
hCoV-19/England/CAMC-B321F8/2020	EPI_ISL_659373	2020-11-05	Europe / United Kingdom / England	Human		unknown	unknown	unknown	Original			B.1.1.7	GR
hCoV-19/England/QEUH-B6628F/2020	EPI_ISL_661516	2020-11-08	Europe / United Kingdom / England	Human		unknown	unknown	unknown	Original			B.1.1.7	GR
hCoV-19/England/QEUH-B662AD/2020	EPI_ISL_661538	2020-11-10	Europe / United Kingdom / England	Human		unknown	unknown	unknown	Original			B.1.1.7	GR
hCoV-19/England/QEUH-B66252/2020	EPI_ISL_661546	2020-11-10	Europe / United Kingdom / England	Human		unknown	unknown	unknown	Original			B.1.1.7	GR
hCoV-19/England/QEUH-B6C6AB/2020	EPI_ISL_661581	2020-11-10	Europe / United Kingdom / England	Human		unknown	unknown	unknown	Original			B.1.1.7	GR
hCoV-19/England/CAMC-B779B3/2020	EPI_ISL_661687	2020-11-11	Europe / United Kingdom / England	Human		unknown	unknown	unknown	Original			B.1.1.7	GR
hCoV-19/England/CAMC-B99DFB/2020	EPI_ISL_673507	2020-11-15	Europe / United Kingdom / England	Human		unknown	unknown	unknown	Original			B.1.1.7	GR
hCoV-19/England/CAMC-B99C0D/2020	EPI_ISL_673518	2020-11-15	Europe / United Kingdom / England	Human		unknown	unknown	unknown	Original			B.1.1.7	GR
hCoV-19/England/CAMC-B9A862/2020	EPI_ISL_673522	2020-11-15	Europe / United Kingdom / England	Human		unknown	unknown	unknown	Original			B.1.1.7	GR
hCoV-19/England/CAMC-B99A6D/2020	EPI_ISL_673524	2020-11-15	Europe / United Kingdom / England	Human		unknown	unknown	unknown	Original			B.1.1.7	GR
hCoV-19/England/CAMC-B998AF/2020	EPI_ISL_673525	2020-11-15	Europe / United Kingdom / England	Human		unknown	unknown	unknown	Original			B.1.1.7	GR
hCoV-19/England/CAMC-B99809/2020	EPI_ISL_673531	2020-11-15	Europe / United Kingdom / England	Human		unknown	unknown	unknown	Original			B.1.1.7	GR
hCoV-19/England/CAMC-B9A3DA/2020	EPI_ISL_673534	2020-11-15	Europe / United Kingdom / England	Human		unknown	unknown	unknown	Original			B.1.1.7	GR
hCoV-19/England/CAMC-B998DC/2020	EPI_ISL_673546	2020-11-15	Europe / United Kingdom / England	Human		unknown	unknown	unknown	Original			B.1.1.7	GR
hCoV-19/England/CAMC-B9962D/2020	EPI_ISL_673553	2020-11-15	Europe / United Kingdom / England	Human		unknown	unknown	unknown	Original			B.1.1.7	GR
hCoV-19/England/CAMC-B99283/2020	EPI_ISL_673560	2020-11-15	Europe / United Kingdom / England	Human		unknown	unknown	unknown	Original			B.1.1.7	GR
hCoV-19/England/CAMC-B99951/2020	EPI_ISL_673572	2020-11-15	Europe / United Kingdom / England	Human		unknown	unknown	unknown	Original			B.1.1.7	GR
hCoV-19/England/CAMC-B98961/2020	EPI_ISL_673578	2020-11-15	Europe / United Kingdom / England	Human		unknown	unknown	unknown	Original			B.1.1.7	GR
hCoV-19/England/CAMC-B9A343/2020	EPI_ISL_673586	2020-11-15	Europe / United Kingdom / England	Human		unknown	unknown	unknown	Original			B.1.1.7	GR
hCoV-19/England/CAMC-B987B2/2020	EPI_ISL_673591	2020-11-15	Europe / United Kingdom / England	Human		unknown	unknown	unknown	Original			B.1.1.7	GR
hCoV-19/England/MILK-B95A52/2020	EPI_ISL_673592	2020-11-13	Europe / United Kingdom / England	Human		unknown	unknown	unknown	Original			B.1.1.7	GR
hCoV-19/England/CAMC-B9A56B/2020	EPI_ISL_673598	2020-11-15	Europe / United Kingdom / England	Human		unknown	unknown	unknown	Original			B.1.1.7	GR
hCoV-19/England/MILK-B94BAB/2020	EPI_ISL_673676	2020-11-14	Europe / United Kingdom / England	Human		unknown	unknown	unknown	Original			B.1.1.7	GR
hCoV-19/England/CAMC-B9A598/2020	EPI_ISL_673681	2020-11-15	Europe / United Kingdom / England	Human		unknown	unknown	unknown	Original			B.1.1.7	GR
hCoV-19/England/MILK-B94C3F/2020	EPI_ISL_673691	2020-11-14	Europe / United Kingdom / England	Human		unknown	unknown	unknown	Original			B.1.1.7	GR
hCoV-19/England/CAMC-B98A8C/2020	EPI_ISL_673692	2020-11-15	Europe / United Kingdom / England	Human		unknown	unknown	unknown	Original			B.1.1.7	GR
hCoV-19/England/MILK-B8EB86/2020	EPI_ISL_674801	2020-11-13	Europe / United Kingdom / England	Human		unknown	unknown	unknown	Original			B.1.1.7	GR
hCoV-19/England/MILK-B8DEBB/2020	EPI_ISL_674802	2020-11-13	Europe / United Kingdom / England	Human		unknown	unknown	unknown	Original			B.1.1.7	GR
hCoV-19/England/MILK-B8E922/2020	EPI_ISL_674806	2020-11-13	Europe / United Kingdom / England	Human		unknown	unknown	unknown	Original			B.1.1.7	GR
hCoV-19/England/MILK-B964DB/2020	EPI_ISL_674823	2020-11-14	Europe / United Kingdom / England	Human		unknown	unknown	unknown	Original			B.1.1.7	GR
hCoV-19/England/MILK-B96532/2020	EPI_ISL_674843	2020-11-14	Europe / United Kingdom / England	Human		unknown	unknown	unknown	Original			B.1.1.7	GR
hCoV-19/England/MILK-B96277/2020	EPI_ISL_674872	2020-11-14	Europe / United Kingdom / England	Human		unknown	unknown	unknown	Original			B.1.1.7	GR
hCoV-19/England/CAMC-B98433/2020	EPI_ISL_674873	2020-11-15	Europe / United Kingdom / England	Human		unknown	unknown	unknown	Original			B.1.1.7	GR
hCoV-19/England/MILK-B97610/2020	EPI_ISL_674888	2020-11-14	Europe / United Kingdom / England	Human		unknown	unknown	unknown	Original			B.1.1.7	GR
hCoV-19/England/LOND-12F0C0A/2020	EPI_ISL_679612	2020-11-26	Europe / United Kingdom / England	Human		unknown	unknown	unknown	Original			B.1.1.7	GR
hCoV-19/England/LOND-12F0C19/2020	EPI_ISL_679613	2020-11-25	Europe / United Kingdom / England	Human		unknown	unknown	unknown	Original			B.1.1.7	GR
hCoV-19/England/MILK-B3981A/2020	EPI_ISL_679641	2020-11-01	Europe / United Kingdom / England	Human		unknown	unknown	unknown	Original			B.1.1.7	GR
hCoV-19/England/MILK-B3B2CF/2020	EPI_ISL_679748	2020-11-01	Europe / United Kingdom / England	Human		unknown	unknown	unknown	Original			B.1.1.7	GR
hCoV-19/England/MILK-B3B520/2020	EPI_ISL_679761	2020-11-01	Europe / United Kingdom / England	Human		unknown	unknown	unknown	Original			B.1.1.7	GR
hCoV-19/England/MILK-B3B72A/2020	EPI_ISL_679763	2020-11-01	Europe / United Kingdom / England	Human		unknown	unknown	unknown	Original			B.1.1.7	GR
hCoV-19/England/MILK-B3B739/2020	EPI_ISL_679764	2020-11-01	Europe / United Kingdom / England	Human		unknown	unknown	unknown	Original			B.1.1.7	GR
hCoV-19/England/MILK-B3B748/2020	EPI_ISL_679765	2020-11-01	Europe / United Kingdom / England	Human		unknown	unknown	unknown	Original			B.1.1.7	GR
hCoV-19/England/MILK-B3B775/2020	EPI_ISL_679767	2020-11-02	Europe / United Kingdom / England	Human		unknown	unknown	unknown	Original			B.1.1.7	GR
hCoV-19/England/MILK-B3B784/2020	EPI_ISL_679768	2020-11-01	Europe / United Kingdom / England	Human		unknown	unknown	unknown	Original			B.1.1.7	GR
hCoV-19/England/MILK-B3B7C0/2020	EPI_ISL_679771	2020-11-01	Europe / United Kingdom / England	Human		unknown	unknown	unknown	Original			B.1.1.7	GR
hCoV-19/England/MILK-B3B818/2020	EPI_ISL_679774	2020-11-02	Europe / United Kingdom / England	Human		unknown	unknown	unknown	Original			B.1.1.7	GR
hCoV-19/England/MILK-B3B827/2020	EPI_ISL_679775	2020-11-01	Europe / United Kingdom / England	Human		unknown	unknown	unknown	Original			B.1.1.7	GR
hCoV-19/England/MILK-B3B836/2020	EPI_ISL_679776	2020-11-01	Europe / United Kingdom / England	Human		unknown	unknown	unknown	Original			B.1.1.7	GR
hCoV-19/England/MILK-B3B854/2020	EPI_ISL_679778	2020-11-01	Europe / United Kingdom / England	Human		unknown	unknown	unknown	Original			B.1.1.7	GR
hCoV-19/England/MILK-B3BA30/2020	EPI_ISL_679784	2020-11-02	Europe / United Kingdom / England	Human		unknown	unknown	unknown	Original			B.1.1.7	GR
hCoV-19/England/MILK-B3BAA9/2020	EPI_ISL_679787	2020-11-02	Europe / United Kingdom / England	Human		unknown	unknown	unknown	Original			B.1.1.7	GR
hCoV-19/England/ALDP-BBB054/2020	EPI_ISL_701673	2020-11-20	Europe / United Kingdom / England	Human		unknown	unknown	unknown	Original			B.1.1.7	GR
hCoV-19/England/ALDP-BB3C3A/2020	EPI_ISL_701675	2020-11-19	Europe / United Kingdom / England	Human		unknown	unknown	unknown	Original			B.1.1.7	GR
hCoV-19/England/ALDP-BB3A9A/2020	EPI_ISL_701683	2020-11-19	Europe / United Kingdom / England	Human		unknown	unknown	unknown	Original			B.1.1.7	GR
hCoV-19/England/ALDP-BB35B7/2020	EPI_ISL_701698	2020-11-19	Europe / United Kingdom / England	Human		unknown	unknown	unknown	Original			B.1.1.7	GR
hCoV-19/England/ALDP-BBA019/2020	EPI_ISL_701706	2020-11-20	Europe / United Kingdom / England	Human		unknown	unknown	unknown	Original			B.1.1.7	GR
hCoV-19/England/ALDP-BB37DF/2020	EPI_ISL_701722	2020-11-19	Europe / United Kingdom / England	Human		unknown	unknown	unknown	Original			B.1.1.7	GR
hCoV-19/England/ALDP-BB35F3/2020	EPI_ISL_701729	2020-11-19	Europe / United Kingdom / England	Human		unknown	unknown	unknown	Original			B.1.1.7	GR
hCoV-19/England/ALDP-BB53D9/2020	EPI_ISL_701776	2020-11-21	Europe / United Kingdom / England	Human		unknown	unknown	unknown	Original			B.1.1.7	GR
hCoV-19/England/ALDP-BB5667/2020	EPI_ISL_701782	2020-11-20	Europe / United Kingdom / England	Human		unknown	unknown	unknown	Original			B.1.1.7	GR
hCoV-19/England/ALDP-BB3317/2020	EPI_ISL_702927	2020-11-19	Europe / United Kingdom / England	Human		unknown	unknown	unknown	Original			B.1.1.7	GR
hCoV-19/England/LOND-1252204/2020	EPI_ISL_702961	2020-12-04	Europe / United Kingdom / England	Human		unknown	unknown	unknown	Original			B.1.1.7	GR
hCoV-19/England/ALDP-BB99D3/2020	EPI_ISL_702962	2020-11-20	Europe / United Kingdom / England	Human		unknown	unknown	unknown	Original			B.1.1.7	GR
hCoV-19/England/ALDP-BB3951/2020	EPI_ISL_702963	2020-11-19	Europe / United Kingdom / England	Human		unknown	unknown	unknown	Original			B.1.1.7	GR
hCoV-19/England/ALDP-BB363C/2020	EPI_ISL_702965	2020-11-19	Europe / United Kingdom / England	Human		unknown	unknown	unknown	Original			B.1.1.7	GR
hCoV-19/England/ALDP-BB353F/2020	EPI_ISL_702979	2020-11-19	Europe / United Kingdom / England	Human		unknown	unknown	unknown	Original			B.1.1.7	GR
hCoV-19/England/CAMC-BC0EAD/2020	EPI_ISL_705173	2020-11-22	Europe / United Kingdom / England	Human		unknown	unknown	unknown	Original			B.1.1.7	GR
hCoV-19/England/CAMC-BC0F6E/2020	EPI_ISL_705178	2020-11-22	Europe / United Kingdom / England	Human		unknown	unknown	unknown	Original			B.1.1.7	GR
hCoV-19/England/CAMC-C4424A/2020	EPI_ISL_718480	2020-12-10	Europe / United Kingdom / England	Human		unknown	unknown	unknown	Original			B.1.1.7	GR
hCoV-19/England/CAMC-C452D0/2020	EPI_ISL_718481	2020-12-10	Europe / United Kingdom / England	Human		unknown	unknown	unknown	Original			B.1.1.7	GR
hCoV-19/England/CAMC-C3FE11/2020	EPI_ISL_718483	2020-12-10	Europe / United Kingdom / England	Human		unknown	unknown	unknown	Original			B.1.1.7	GR
hCoV-19/England/CAMC-C4608A/2020	EPI_ISL_718487	2020-12-10	Europe / United Kingdom / England	Human		unknown	unknown	unknown	Original			B.1.1.7	GR
hCoV-19/England/CAMC-C3FB0B/2020	EPI_ISL_718488	2020-12-10	Europe / United Kingdom / England	Human		unknown	unknown	unknown	Original			B.1.1.7	GR
hCoV-19/England/CAMC-C46C86/2020	EPI_ISL_718489	2020-12-10	Europe / United Kingdom / England	Human		unknown	unknown	unknown	Original			B.1.1.7	GR
hCoV-19/England/CAMC-C479D9/2020	EPI_ISL_718500	2020-12-11	Europe / United Kingdom / England	Human		unknown	unknown	unknown	Original			B.1.1.7	GR
hCoV-19/England/CAMC-C3FA2C/2020	EPI_ISL_718501	2020-12-10	Europe / United Kingdom / England	Human		unknown	unknown	unknown	Original			B.1.1.7	GR
hCoV-19/England/CAMC-C45A32/2020	EPI_ISL_718503	2020-12-10	Europe / United Kingdom / England	Human		unknown	unknown	unknown	Original			B.1.1.7	GR
hCoV-19/England/CAMC-C403B4/2020	EPI_ISL_718505	2020-12-10	Europe / United Kingdom / England	Human		unknown	unknown	unknown	Original			B.1.1.7	GR
hCoV-19/England/CAMC-C45BF3/2020	EPI_ISL_718507	2020-12-10	Europe / United Kingdom / England	Human		unknown	unknown	unknown	Original			B.1.1.7	GR
hCoV-19/England/CAMC-C4673A/2020	EPI_ISL_718508	2020-12-10	Europe / United Kingdom / England	Human		unknown	unknown	unknown	Original			B.1.1.7	GR
hCoV-19/England/CAMC-C46FBA/2020	EPI_ISL_718510	2020-12-10	Europe / United Kingdom / England	Human		unknown	unknown	unknown	Original			B.1.1.7	GR
hCoV-19/England/CAMC-C46C77/2020	EPI_ISL_718511	2020-12-10	Europe / United Kingdom / England	Human		unknown	unknown	unknown	Original			B.1.1.7	GR
hCoV-19/England/CAMC-C46943/2020	EPI_ISL_718512	2020-12-10	Europe / United Kingdom / England	Human		unknown	unknown	unknown	Original			B.1.1.7	GR
hCoV-19/England/CAMC-C40387/2020	EPI_ISL_718513	2020-12-10	Europe / United Kingdom / England	Human		unknown	unknown	unknown	Original			B.1.1.7	GR
hCoV-19/England/CAMC-C3FCEA/2020	EPI_ISL_718514	2020-12-10	Europe / United Kingdom / England	Human		unknown	unknown	unknown	Original			B.1.1.7	GR
hCoV-19/England/CAMC-C46CE0/2020	EPI_ISL_718515	2020-12-10	Europe / United Kingdom / England	Human		unknown	unknown	unknown	Original			B.1.1.7	GR
hCoV-19/England/CAMC-C44C3D/2020	EPI_ISL_718516	2020-12-10	Europe / United Kingdom / England	Human		unknown	unknown	unknown	Original			B.1.1.7	GR
hCoV-19/England/CAMC-C46828/2020	EPI_ISL_718518	2020-12-10	Europe / United Kingdom / England	Human		unknown	unknown	unknown	Original			B.1.1.7	GR
hCoV-19/England/CAMC-C468DD/2020	EPI_ISL_718519	2020-12-10	Europe / United Kingdom / England	Human		unknown	unknown	unknown	Original			B.1.1.7	GR
hCoV-19/England/CAMC-C3FD7E/2020	EPI_ISL_718520	2020-12-10	Europe / United Kingdom / England	Human		unknown	unknown	unknown	Original			B.1.1.7	GR
hCoV-19/England/CAMC-C4670D/2020	EPI_ISL_718521	2020-12-10	Europe / United Kingdom / England	Human		unknown	unknown	unknown	Original			B.1.1.7	GR
hCoV-19/England/CAMC-C46A9B/2020	EPI_ISL_718522	2020-12-10	Europe / United Kingdom / England	Human		unknown	unknown	unknown	Original			B.1.1.7	GR
hCoV-19/England/CAMC-C3FD41/2020	EPI_ISL_718523	2020-12-10	Europe / United Kingdom / England	Human		unknown	unknown	unknown	Original			B.1.1.7	GR
hCoV-19/England/CAMC-C45A9C/2020	EPI_ISL_718524	2020-12-10	Europe / United Kingdom / England	Human		unknown	unknown	unknown	Original			B.1.1.7	GR
hCoV-19/England/CAMC-C46D1A/2020	EPI_ISL_718528	2020-12-10	Europe / United Kingdom / England	Human		unknown	unknown	unknown	Original			B.1.1.7	GR
hCoV-19/England/CAMC-C3FCF9/2020	EPI_ISL_718530	2020-12-10	Europe / United Kingdom / England	Human		unknown	unknown	unknown	Original			B.1.1.7	GR
hCoV-19/England/CAMC-C44D58/2020	EPI_ISL_718531	2020-12-10	Europe / United Kingdom / England	Human		unknown	unknown	unknown	Original			B.1.1.7	GR
hCoV-19/England/CAMC-C46916/2020	EPI_ISL_718533	2020-12-10	Europe / United Kingdom / England	Human		unknown	unknown	unknown	Original			B.1.1.7	GR
hCoV-19/England/CAMC-C469DA/2020	EPI_ISL_718534	2020-12-10	Europe / United Kingdom / England	Human		unknown	unknown	unknown	Original			B.1.1.7	GR
hCoV-19/England/CAMC-C3FD50/2020	EPI_ISL_718537	2020-12-10	Europe / United Kingdom / England	Human		unknown	unknown	unknown	Original			B.1.1.7	GR
hCoV-19/England/CAMC-C3F655/2020	EPI_ISL_718538	2020-12-10	Europe / United Kingdom / England	Human		unknown	unknown	unknown	Original			B.1.1.7	GR
hCoV-19/England/CAMC-C46CB3/2020	EPI_ISL_718539	2020-12-10	Europe / United Kingdom / England	Human		unknown	unknown	unknown	Original			B.1.1.7	GR
hCoV-19/England/CAMC-C459CC/2020	EPI_ISL_718540	2020-12-10	Europe / United Kingdom / England	Human		unknown	unknown	unknown	Original			B.1.1.7	GR
hCoV-19/England/CAMC-C46925/2020	EPI_ISL_718545	2020-12-10	Europe / United Kingdom / England	Human		unknown	unknown	unknown	Original			B.1.1.7	GR
hCoV-19/England/CAMC-C46794/2020	EPI_ISL_718546	2020-12-10	Europe / United Kingdom / England	Human		unknown	unknown	unknown	Original			B.1.1.7	GR
hCoV-19/England/CAMC-C44BB8/2020	EPI_ISL_718548	2020-12-10	Europe / United Kingdom / England	Human		unknown	unknown	unknown	Original			B.1.1.7	GR
hCoV-19/England/CAMC-C46CA4/2020	EPI_ISL_718549	2020-12-10	Europe / United Kingdom / England	Human		unknown	unknown	unknown	Original			B.1.1.7	GR
hCoV-19/England/CAMC-C402F3/2020	EPI_ISL_718550	2020-12-10	Europe / United Kingdom / England	Human		unknown	unknown	unknown	Original			B.1.1.7	GR
hCoV-19/England/CAMC-C404C0/2020	EPI_ISL_718551	2020-12-10	Europe / United Kingdom / England	Human		unknown	unknown	unknown	Original			B.1.1.7	GR
hCoV-19/England/CAMC-C44C79/2020	EPI_ISL_718552	2020-12-10	Europe / United Kingdom / England	Human		unknown	unknown	unknown	Original			B.1.1.7	GR
hCoV-19/England/CAMC-C46D47/2020	EPI_ISL_718554	2020-12-10	Europe / United Kingdom / England	Human		unknown	unknown	unknown	Original			B.1.1.7	GR
hCoV-19/England/CAMC-C3FDBA/2020	EPI_ISL_718555	2020-12-10	Europe / United Kingdom / England	Human		unknown	unknown	unknown	Original			B.1.1.7	GR
hCoV-19/England/CAMC-C4032D/2020	EPI_ISL_718557	2020-12-10	Europe / United Kingdom / England	Human		unknown	unknown	unknown	Original			B.1.1.7	GR
hCoV-19/England/CAMC-C463EB/2020	EPI_ISL_718559	2020-12-10	Europe / United Kingdom / England	Human		unknown	unknown	unknown	Original			B.1.1.7	GR
hCoV-19/England/CAMC-C44B6D/2020	EPI_ISL_718560	2020-12-10	Europe / United Kingdom / England	Human		unknown	unknown	unknown	Original			B.1.1.7	GR
hCoV-19/England/CAMC-C46D65/2020	EPI_ISL_718562	2020-12-10	Europe / United Kingdom / England	Human		unknown	unknown	unknown	Original			B.1.1.7	GR
hCoV-19/England/CAMC-C403E1/2020	EPI_ISL_718563	2020-12-10	Europe / United Kingdom / England	Human		unknown	unknown	unknown	Original			B.1.1.7	GR
hCoV-19/England/CAMC-C453FB/2020	EPI_ISL_718564	2020-12-10	Europe / United Kingdom / England	Human		unknown	unknown	unknown	Original			B.1.1.7	GR
hCoV-19/England/CAMC-C44CA6/2020	EPI_ISL_718565	2020-12-10	Europe / United Kingdom / England	Human		unknown	unknown	unknown	Original			B.1.1.7	GR
hCoV-19/England/CAMC-C453EC/2020	EPI_ISL_718567	2020-12-10	Europe / United Kingdom / England	Human		unknown	unknown	unknown	Original			B.1.1.7	GR
hCoV-19/England/CAMC-C46970/2020	EPI_ISL_718568	2020-12-10	Europe / United Kingdom / England	Human		unknown	unknown	unknown	Original			B.1.1.7	GR
hCoV-19/England/CAMC-C45BB7/2020	EPI_ISL_718570	2020-12-10	Europe / United Kingdom / England	Human		unknown	unknown	unknown	Original			B.1.1.7	GR
hCoV-19/England/CAMC-C452C1/2020	EPI_ISL_718571	2020-12-10	Europe / United Kingdom / England	Human		unknown	unknown	unknown	Original			B.1.1.7	GR
hCoV-19/England/CAMC-C46C68/2020	EPI_ISL_718572	2020-12-10	Europe / United Kingdom / England	Human		unknown	unknown	unknown	Original			B.1.1.7	GR
hCoV-19/England/CAMC-C45A41/2020	EPI_ISL_718573	2020-12-10	Europe / United Kingdom / England	Human		unknown	unknown	unknown	Original			B.1.1.7	GR
hCoV-19/England/CAMC-C3F628/2020	EPI_ISL_718574	2020-12-10	Europe / United Kingdom / England	Human		unknown	unknown	unknown	Original			B.1.1.7	GR
hCoV-19/England/CAMC-C46B2F/2020	EPI_ISL_718575	2020-12-10	Europe / United Kingdom / England	Human		unknown	unknown	unknown	Original			B.1.1.7	GR
hCoV-19/England/CAMC-C44277/2020	EPI_ISL_718576	2020-12-10	Europe / United Kingdom / England	Human		unknown	unknown	unknown	Original			B.1.1.7	GR
hCoV-19/England/CAMC-C468BF/2020	EPI_ISL_718577	2020-12-10	Europe / United Kingdom / England	Human		unknown	unknown	unknown	Original			B.1.1.7	GR
hCoV-19/England/CAMC-C45319/2020	EPI_ISL_718578	2020-12-10	Europe / United Kingdom / England	Human		unknown	unknown	unknown	Original			B.1.1.7	GR
hCoV-19/England/CAMC-C40527/2020	EPI_ISL_718581	2020-12-10	Europe / United Kingdom / England	Human		unknown	unknown	unknown	Original			B.1.1.7	GR
hCoV-19/England/CAMC-C4041B/2020	EPI_ISL_718582	2020-12-10	Europe / United Kingdom / England	Human		unknown	unknown	unknown	Original			B.1.1.7	GR
hCoV-19/England/CAMC-C466E2/2020	EPI_ISL_718584	2020-12-10	Europe / United Kingdom / England	Human		unknown	unknown	unknown	Original			B.1.1.7	GR
hCoV-19/England/CAMC-C4034B/2020	EPI_ISL_718585	2020-12-10	Europe / United Kingdom / England	Human		unknown	unknown	unknown	Original			B.1.1.7	GR
hCoV-19/England/CAMC-C40466/2020	EPI_ISL_718588	2020-12-10	Europe / United Kingdom / England	Human		unknown	unknown	unknown	Original			B.1.1.7	GR
hCoV-19/England/CAMC-C45F42/2020	EPI_ISL_718589	2020-12-10	Europe / United Kingdom / England	Human		unknown	unknown	unknown	Original			B.1.1.7	GR
hCoV-19/England/CAMC-C402B7/2020	EPI_ISL_718590	2020-12-10	Europe / United Kingdom / England	Human		unknown	unknown	unknown	Original			B.1.1.7	GR
hCoV-19/England/CAMC-C4671C/2020	EPI_ISL_718591	2020-12-10	Europe / United Kingdom / England	Human		unknown	unknown	unknown	Original			B.1.1.7	GR
hCoV-19/England/CAMC-C45346/2020	EPI_ISL_718593	2020-12-10	Europe / United Kingdom / England	Human		unknown	unknown	unknown	Original			B.1.1.7	GR
hCoV-19/England/CAMC-C404B1/2020	EPI_ISL_718596	2020-12-10	Europe / United Kingdom / England	Human		unknown	unknown	unknown	Original			B.1.1.7	GR
hCoV-19/England/CAMC-C45C0F/2020	EPI_ISL_718597	2020-12-10	Europe / United Kingdom / England	Human		unknown	unknown	unknown	Original			B.1.1.7	GR
hCoV-19/England/CAMC-C44D2B/2020	EPI_ISL_718599	2020-12-10	Europe / United Kingdom / England	Human		unknown	unknown	unknown	Original			B.1.1.7	GR
hCoV-19/England/MILK-BFCCAE/2020	EPI_ISL_720801	2020-12-02	Europe / United Kingdom / England	Human		unknown	unknown	unknown	Original			B.1.1.7	GR
hCoV-19/England/MILK-BFCDE7/2020	EPI_ISL_720803	2020-12-03	Europe / United Kingdom / England	Human		unknown	unknown	unknown	Original			B.1.1.7	GR
hCoV-19/England/MILK-BFCF1E/2020	EPI_ISL_720806	2020-12-03	Europe / United Kingdom / England	Human		unknown	unknown	unknown	Original			B.1.1.7	GR
hCoV-19/England/MILK-BFCDBA/2020	EPI_ISL_720807	2020-12-03	Europe / United Kingdom / England	Human		unknown	unknown	unknown	Original			B.1.1.7	GR
hCoV-19/England/ALDP-C04C0C/2020	EPI_ISL_720814	2020-12-04	Europe / United Kingdom / England	Human		unknown	unknown	unknown	Original			B.1.1.7	GR
hCoV-19/England/MILK-BFCEC6/2020	EPI_ISL_720818	2020-12-02	Europe / United Kingdom / England	Human		unknown	unknown	unknown	Original			B.1.1.7	GR
hCoV-19/England/MILK-BFCE5D/2020	EPI_ISL_720828	2020-12-03	Europe / United Kingdom / England	Human		unknown	unknown	unknown	Original			B.1.1.7	GR
hCoV-19/England/MILK-BFD5A2/2020	EPI_ISL_720833	2020-12-03	Europe / United Kingdom / England	Human		unknown	unknown	unknown	Original			B.1.1.7	GR
hCoV-19/England/MILK-BFD1F9/2020	EPI_ISL_720844	2020-12-02	Europe / United Kingdom / England	Human		unknown	unknown	unknown	Original			B.1.1.7	GR
hCoV-19/England/ALDP-C04A3F/2020	EPI_ISL_720845	2020-12-04	Europe / United Kingdom / England	Human		unknown	unknown	unknown	Original			B.1.1.7	GR
hCoV-19/England/MILK-BFF4D0/2020	EPI_ISL_720847	2020-12-02	Europe / United Kingdom / England	Human		unknown	unknown	unknown	Original			B.1.1.7	GR
hCoV-19/England/MILK-BFCDF6/2020	EPI_ISL_720851	2020-12-03	Europe / United Kingdom / England	Human		unknown	unknown	unknown	Original			B.1.1.7	GR
hCoV-19/England/MILK-BFCEB7/2020	EPI_ISL_720852	2020-12-02	Europe / United Kingdom / England	Human		unknown	unknown	unknown	Original			B.1.1.7	GR
hCoV-19/England/QEUH-C03ECB/2020	EPI_ISL_720856	2020-12-04	Europe / United Kingdom / England	Human		unknown	unknown	unknown	Original			B.1.1.7	GR
hCoV-19/England/MILK-BFF564/2020	EPI_ISL_720873	2020-12-02	Europe / United Kingdom / England	Human		unknown	unknown	unknown	Original			B.1.1.7	GR
hCoV-19/England/ALDP-C0499C/2020	EPI_ISL_720875	2020-12-04	Europe / United Kingdom / England	Human		unknown	unknown	unknown	Original			B.1.1.7	GR
hCoV-19/England/MILK-BFCB38/2020	EPI_ISL_720881	2020-12-02	Europe / United Kingdom / England	Human		unknown	unknown	unknown	Original			B.1.1.7	GR
hCoV-19/England/MILK-BFF5CE/2020	EPI_ISL_720883	2020-12-02	Europe / United Kingdom / England	Human		unknown	unknown	unknown	Original			B.1.1.7	GR
hCoV-19/England/MILK-BFCB92/2020	EPI_ISL_720887	2020-12-02	Europe / United Kingdom / England	Human		unknown	unknown	unknown	Original			B.1.1.7	GR
hCoV-19/England/MILK-BFCD8D/2020	EPI_ISL_720888	2020-12-03	Europe / United Kingdom / England	Human		unknown	unknown	unknown	Original			B.1.1.7	GR
hCoV-19/England/ALDP-C04BD2/2020	EPI_ISL_720893	2020-12-04	Europe / United Kingdom / England	Human		unknown	unknown	unknown	Original			B.1.1.7	GR
hCoV-19/England/205080372/2020	EPI_ISL_723000	2020-12-10	Europe / United Kingdom / England	Human		Male	81	unknown	Original			B.1.1.7	GR
hCoV-19/England/205080610/2020	EPI_ISL_723001	2020-12-09	Europe / United Kingdom / England	Human		Male	78	unknown	Original			B.1.1.7	GR
hCoV-19/England/205080620/2020	EPI_ISL_723002	2020-12-09	Europe / United Kingdom / England	Human		Female	85	unknown	Original			B.1.1.7	GR
hCoV-19/England/205080621/2020	EPI_ISL_723003	2020-12-09	Europe / United Kingdom / England	Human		Female	87	unknown	Original			B.1.1.7	GR
hCoV-19/England/205080622/2020	EPI_ISL_723004	2020-12-09	Europe / United Kingdom / England	Human		Female	92	unknown	Original			B.1.1.7	GR
hCoV-19/England/205080626/2020	EPI_ISL_723005	2020-12-09	Europe / United Kingdom / England	Human		Male	92	unknown	Original			B.1.1.7	GR
hCoV-19/England/205090043/2020	EPI_ISL_723006	2020-12-11	Europe / United Kingdom / England	Human		Female	94	unknown	Original			B.1.1.7	GR
hCoV-19/England/205090046/2020	EPI_ISL_723007	2020-12-12	Europe / United Kingdom / England	Human		Female	43	unknown	Original			B.1.1.7	GR
hCoV-19/England/205041873/2020	EPI_ISL_723042	2020-12-09	Europe / United Kingdom / England	Human		Male	58	unknown	Original			B.1.1.7	GR
hCoV-19/England/205080325/2020	EPI_ISL_723044	2020-12-11	Europe / United Kingdom / England	Human		Female	55	unknown	Original			B.1.1.7	GR
hCoV-19/England/NOTT-120591/2020	EPI_ISL_725628	2020-12-08	Europe / United Kingdom / England	Human		unknown	unknown	unknown	Original			B.1.1.7	GR
hCoV-19/England/NOTT-1207C8/2020	EPI_ISL_725648	2020-12-10	Europe / United Kingdom / England	Human		unknown	unknown	unknown	Original			B.1.1.7	GR
hCoV-19/England/NOTT-1209D1/2020	EPI_ISL_725652	2020-12-10	Europe / United Kingdom / England	Human		unknown	unknown	unknown	Original			B.1.1.7	GR
hCoV-19/England/ALDP-C3A881/2020	EPI_ISL_731436	2020-12-09	Europe / United Kingdom / England	Human		unknown	unknown	unknown	Original			B.1.1.7	GR
hCoV-19/England/QEUH-C30F2C/2020	EPI_ISL_731437	2020-12-10	Europe / United Kingdom / England	Human		unknown	unknown	unknown	Original			B.1.1.7	GR
hCoV-19/England/QEUH-C30ED4/2020	EPI_ISL_731438	2020-12-09	Europe / United Kingdom / England	Human		unknown	unknown	unknown	Original			B.1.1.7	GR
hCoV-19/England/ALDP-C3954F/2020	EPI_ISL_731445	2020-12-09	Europe / United Kingdom / England	Human		unknown	unknown	unknown	Original			B.1.1.7	GR
hCoV-19/England/ALDP-C39A8C/2020	EPI_ISL_731490	2020-12-09	Europe / United Kingdom / England	Human		unknown	unknown	unknown	Original			B.1.1.7	GR
hCoV-19/England/ALDP-C391F0/2020	EPI_ISL_731492	2020-12-09	Europe / United Kingdom / England	Human		unknown	unknown	unknown	Original			B.1.1.7	GR
hCoV-19/England/QEUH-C30B82/2020	EPI_ISL_731494	2020-12-11	Europe / United Kingdom / England	Human		unknown	unknown	unknown	Original			B.1.1.7	GR
hCoV-19/England/QEUH-C3126E/2020	EPI_ISL_731497	2020-12-10	Europe / United Kingdom / England	Human		unknown	unknown	unknown	Original			B.1.1.7	GR
hCoV-19/England/ALDP-C392EE/2020	EPI_ISL_731503	2020-12-08	Europe / United Kingdom / England	Human		unknown	unknown	unknown	Original			B.1.1.7	GR
hCoV-19/England/ALDP-C391B4/2020	EPI_ISL_731509	2020-12-09	Europe / United Kingdom / England	Human		unknown	unknown	unknown	Original			B.1.1.7	GR
hCoV-19/England/ALDP-C3AB4C/2020	EPI_ISL_731510	2020-12-09	Europe / United Kingdom / England	Human		unknown	unknown	unknown	Original			B.1.1.7	GR
hCoV-19/England/QEUH-C31592/2020	EPI_ISL_731513	2020-12-11	Europe / United Kingdom / England	Human		unknown	unknown	unknown	Original			B.1.1.7	GR
hCoV-19/England/ALDP-C3A8AF/2020	EPI_ISL_731518	2020-12-09	Europe / United Kingdom / England	Human		unknown	unknown	unknown	Original			B.1.1.7	GR
hCoV-19/England/QEUH-C313F2/2020	EPI_ISL_731519	2020-12-10	Europe / United Kingdom / England	Human		unknown	unknown	unknown	Original			B.1.1.7	GR
hCoV-19/England/ALDP-C39336/2020	EPI_ISL_731521	2020-12-08	Europe / United Kingdom / England	Human		unknown	unknown	unknown	Original			B.1.1.7	GR
hCoV-19/England/ALDP-C3AB79/2020	EPI_ISL_731531	2020-12-08	Europe / United Kingdom / England	Human		unknown	unknown	unknown	Original			B.1.1.7	GR
hCoV-19/England/QEUH-C3129B/2020	EPI_ISL_731535	2020-12-09	Europe / United Kingdom / England	Human		unknown	unknown	unknown	Original			B.1.1.7	GR
hCoV-19/England/QEUH-C30B73/2020	EPI_ISL_731537	2020-12-11	Europe / United Kingdom / England	Human		unknown	unknown	unknown	Original			B.1.1.7	GR
hCoV-19/England/QEUH-C312B9/2020	EPI_ISL_731541	2020-12-08	Europe / United Kingdom / England	Human		unknown	unknown	unknown	Original			B.1.1.7	GR
hCoV-19/England/ALDP-C3AD64/2020	EPI_ISL_731542	2020-12-09	Europe / United Kingdom / England	Human		unknown	unknown	unknown	Original			B.1.1.7	GR
hCoV-19/England/ALDP-C3A47E/2020	EPI_ISL_731543	2020-12-09	Europe / United Kingdom / England	Human		unknown	unknown	unknown	Original			B.1.1.7	GR
hCoV-19/England/ALDP-C3A845/2020	EPI_ISL_731546	2020-12-09	Europe / United Kingdom / England	Human		unknown	unknown	unknown	Original			B.1.1.7	GR
hCoV-19/England/ALDP-C3ADCE/2020	EPI_ISL_731555	2020-12-09	Europe / United Kingdom / England	Human		unknown	unknown	unknown	Original			B.1.1.7	GR
hCoV-19/England/ALDP-C3AAC7/2020	EPI_ISL_731565	2020-12-09	Europe / United Kingdom / England	Human		unknown	unknown	unknown	Original			B.1.1.7	GR
hCoV-19/England/ALDP-C3BDCD/2020	EPI_ISL_731567	2020-12-10	Europe / United Kingdom / England	Human		unknown	unknown	unknown	Original			B.1.1.7	GR
hCoV-19/England/ALDP-C3CAC5/2020	EPI_ISL_731573	2020-12-10	Europe / United Kingdom / England	Human		unknown	unknown	unknown	Original			B.1.1.7	GR
hCoV-19/England/ALDP-C3D314/2020	EPI_ISL_731578	2020-12-10	Europe / United Kingdom / England	Human		unknown	unknown	unknown	Original			B.1.1.7	GR
hCoV-19/England/ALDP-C3ADA0/2020	EPI_ISL_731580	2020-12-08	Europe / United Kingdom / England	Human		unknown	unknown	unknown	Original			B.1.1.7	GR
hCoV-19/England/ALDP-C3BF5E/2020	EPI_ISL_731581	2020-12-10	Europe / United Kingdom / England	Human		unknown	unknown	unknown	Original			B.1.1.7	GR
hCoV-19/England/ALDP-C3B334/2020	EPI_ISL_731584	2020-12-09	Europe / United Kingdom / England	Human		unknown	unknown	unknown	Original			B.1.1.7	GR
hCoV-19/England/ALDP-C3B2CE/2020	EPI_ISL_731585	2020-12-09	Europe / United Kingdom / England	Human		unknown	unknown	unknown	Original			B.1.1.7	GR
hCoV-19/England/ALDP-C3B4D7/2020	EPI_ISL_731588	2020-12-09	Europe / United Kingdom / England	Human		unknown	unknown	unknown	Original			B.1.1.7	GR
hCoV-19/England/MILK-C52698/2020	EPI_ISL_736300	2020-12-11	Europe / United Kingdom / England	Human		unknown	unknown	unknown	Original			B.1.1.7	GR
hCoV-19/England/MILK-C5259B/2020	EPI_ISL_736302	2020-12-11	Europe / United Kingdom / England	Human		unknown	unknown	unknown	Original			B.1.1.7	GR
hCoV-19/England/MILK-C52434/2020	EPI_ISL_736303	2020-12-08	Europe / United Kingdom / England	Human		unknown	unknown	unknown	Original			B.1.1.7	GR
hCoV-19/England/MILK-C53D1A/2020	EPI_ISL_736305	2020-12-11	Europe / United Kingdom / England	Human		unknown	unknown	unknown	Original			B.1.1.7	GR
hCoV-19/England/MILK-C529AE/2020	EPI_ISL_736310	2020-12-11	Europe / United Kingdom / England	Human		unknown	unknown	unknown	Original			B.1.1.7	GR
hCoV-19/England/MILK-C52DEE/2020	EPI_ISL_736319	2020-12-12	Europe / United Kingdom / England	Human		unknown	unknown	unknown	Original			B.1.1.7	GR
hCoV-19/England/QEUH-C544AB/2020	EPI_ISL_736320	2020-12-12	Europe / United Kingdom / England	Human		unknown	unknown	unknown	Original			B.1.1.7	GR
hCoV-19/England/MILK-C52A9C/2020	EPI_ISL_736322	2020-12-11	Europe / United Kingdom / England	Human		unknown	unknown	unknown	Original			B.1.1.7	GR
hCoV-19/England/QEUH-C5454E/2020	EPI_ISL_736323	2020-12-12	Europe / United Kingdom / England	Human		unknown	unknown	unknown	Original			B.1.1.7	GR
hCoV-19/England/MILK-C52EDC/2020	EPI_ISL_736324	2020-12-11	Europe / United Kingdom / England	Human		unknown	unknown	unknown	Original			B.1.1.7	GR
hCoV-19/England/MILK-C5256E/2020	EPI_ISL_736326	2020-12-11	Europe / United Kingdom / England	Human		unknown	unknown	unknown	Original			B.1.1.7	GR
hCoV-19/England/QEUH-C54283/2020	EPI_ISL_736327	2020-12-11	Europe / United Kingdom / England	Human		unknown	unknown	unknown	Original			B.1.1.7	GR
hCoV-19/England/MILK-C52BF3/2020	EPI_ISL_736335	2020-12-12	Europe / United Kingdom / England	Human		unknown	unknown	unknown	Original			B.1.1.7	GR
hCoV-19/England/MILK-C529BD/2020	EPI_ISL_736336	2020-12-11	Europe / United Kingdom / England	Human		unknown	unknown	unknown	Original			B.1.1.7	GR
hCoV-19/England/MILK-C53D29/2020	EPI_ISL_736339	2020-12-11	Europe / United Kingdom / England	Human		unknown	unknown	unknown	Original			B.1.1.7	GR
hCoV-19/England/MILK-C529F9/2020	EPI_ISL_736340	2020-12-11	Europe / United Kingdom / England	Human		unknown	unknown	unknown	Original			B.1.1.7	GR
hCoV-19/England/MILK-C53D38/2020	EPI_ISL_736341	2020-12-11	Europe / United Kingdom / England	Human		unknown	unknown	unknown	Original			B.1.1.7	GR
hCoV-19/England/MILK-C5271D/2020	EPI_ISL_736344	2020-12-11	Europe / United Kingdom / England	Human		unknown	unknown	unknown	Original			B.1.1.7	GR
hCoV-19/England/MILK-C52944/2020	EPI_ISL_736345	2020-12-11	Europe / United Kingdom / England	Human		unknown	unknown	unknown	Original			B.1.1.7	GR
hCoV-19/England/MILK-C52E90/2020	EPI_ISL_736348	2020-12-11	Europe / United Kingdom / England	Human		unknown	unknown	unknown	Original			B.1.1.7	GR
hCoV-19/England/MILK-C524BC/2020	EPI_ISL_736349	2020-12-08	Europe / United Kingdom / England	Human		unknown	unknown	unknown	Original			B.1.1.7	GR
hCoV-19/England/MILK-C52F7F/2020	EPI_ISL_736353	2020-12-12	Europe / United Kingdom / England	Human		unknown	unknown	unknown	Original			B.1.1.7	GR
hCoV-19/England/MILK-C52F15/2020	EPI_ISL_736354	2020-12-12	Europe / United Kingdom / England	Human		unknown	unknown	unknown	Original			B.1.1.7	GR
hCoV-19/England/MILK-C5265C/2020	EPI_ISL_736357	2020-12-11	Europe / United Kingdom / England	Human		unknown	unknown	unknown	Original			B.1.1.7	GR
hCoV-19/England/MILK-C529EA/2020	EPI_ISL_736359	2020-12-11	Europe / United Kingdom / England	Human		unknown	unknown	unknown	Original			B.1.1.7	GR
hCoV-19/England/MILK-C52917/2020	EPI_ISL_736360	2020-12-11	Europe / United Kingdom / England	Human		unknown	unknown	unknown	Original			B.1.1.7	GR
hCoV-19/England/QEUH-C57BD0/2020	EPI_ISL_736362	2020-12-12	Europe / United Kingdom / England	Human		unknown	unknown	unknown	Original			B.1.1.7	GR
hCoV-19/England/MILK-C5258C/2020	EPI_ISL_736364	2020-12-11	Europe / United Kingdom / England	Human		unknown	unknown	unknown	Original			B.1.1.7	GR
hCoV-19/England/MILK-C53CC2/2020	EPI_ISL_736365	2020-12-11	Europe / United Kingdom / England	Human		unknown	unknown	unknown	Original			B.1.1.7	GR
hCoV-19/England/MILK-C5272C/2020	EPI_ISL_736366	2020-12-11	Europe / United Kingdom / England	Human		unknown	unknown	unknown	Original			B.1.1.7	GR
hCoV-19/England/MILK-C525C8/2020	EPI_ISL_736368	2020-12-11	Europe / United Kingdom / England	Human		unknown	unknown	unknown	Original			B.1.1.7	GR
hCoV-19/England/MILK-C52AC9/2020	EPI_ISL_736369	2020-12-08	Europe / United Kingdom / England	Human		unknown	unknown	unknown	Original			B.1.1.7	GR
hCoV-19/England/MILK-C52C4B/2020	EPI_ISL_736372	2020-12-12	Europe / United Kingdom / England	Human		unknown	unknown	unknown	Original			B.1.1.7	GR
hCoV-19/England/MILK-C52689/2020	EPI_ISL_736375	2020-12-11	Europe / United Kingdom / England	Human		unknown	unknown	unknown	Original			B.1.1.7	GR
hCoV-19/England/MILK-C52A50/2020	EPI_ISL_736377	2020-12-11	Europe / United Kingdom / England	Human		unknown	unknown	unknown	Original			B.1.1.7	GR
hCoV-19/England/MILK-C52A6F/2020	EPI_ISL_736379	2020-12-11	Europe / United Kingdom / England	Human		unknown	unknown	unknown	Original			B.1.1.7	GR
hCoV-19/England/MILK-C523BF/2020	EPI_ISL_736380	2020-12-08	Europe / United Kingdom / England	Human		unknown	unknown	unknown	Original			B.1.1.7	GR
hCoV-19/England/QEUH-C545A8/2020	EPI_ISL_736383	2020-12-12	Europe / United Kingdom / England	Human		unknown	unknown	unknown	Original			B.1.1.7	GR
hCoV-19/England/MILK-C52DB1/2020	EPI_ISL_736384	2020-12-12	Europe / United Kingdom / England	Human		unknown	unknown	unknown	Original			B.1.1.7	GR
hCoV-19/England/MILK-C52470/2020	EPI_ISL_736392	2020-12-07	Europe / United Kingdom / England	Human		unknown	unknown	unknown	Original			B.1.1.7	GR
hCoV-19/England/MILK-C526E3/2020	EPI_ISL_736393	2020-12-11	Europe / United Kingdom / England	Human		unknown	unknown	unknown	Original			B.1.1.7	GR
hCoV-19/England/MILK-C5266B/2020	EPI_ISL_736395	2020-12-11	Europe / United Kingdom / England	Human		unknown	unknown	unknown	Original			B.1.1.7	GR
hCoV-19/England/MILK-C52C87/2020	EPI_ISL_736396	2020-12-12	Europe / United Kingdom / England	Human		unknown	unknown	unknown	Original			B.1.1.7	GR
hCoV-19/England/MILK-C52BC6/2020	EPI_ISL_736397	2020-12-12	Europe / United Kingdom / England	Human		unknown	unknown	unknown	Original			B.1.1.7	GR
hCoV-19/England/QEUH-C546F0/2020	EPI_ISL_736400	2020-12-11	Europe / United Kingdom / England	Human		unknown	unknown	unknown	Original			B.1.1.7	GR
hCoV-19/England/MILK-C52AF6/2020	EPI_ISL_736401	2020-12-12	Europe / United Kingdom / England	Human		unknown	unknown	unknown	Original			B.1.1.7	GR
hCoV-19/England/MILK-C52B5D/2020	EPI_ISL_736402	2020-12-11	Europe / United Kingdom / England	Human		unknown	unknown	unknown	Original			B.1.1.7	GR
hCoV-19/England/MILK-C52A41/2020	EPI_ISL_736405	2020-12-11	Europe / United Kingdom / England	Human		unknown	unknown	unknown	Original			B.1.1.7	GR
hCoV-19/England/MILK-C529CC/2020	EPI_ISL_736406	2020-12-11	Europe / United Kingdom / England	Human		unknown	unknown	unknown	Original			B.1.1.7	GR
hCoV-19/England/MILK-C52513/2020	EPI_ISL_736407	2020-12-11	Europe / United Kingdom / England	Human		unknown	unknown	unknown	Original			B.1.1.7	GR
hCoV-19/Scotland/EDB11087/2020	EPI_ISL_742202	2020-11-11	Europe / United Kingdom / Scotland	Human		unknown	unknown	unknown	Original			B.1.1.7	GR
hCoV-19/Scotland/EDB11106/2020	EPI_ISL_742203	2020-12-17	Europe / United Kingdom / Scotland	Human		unknown	unknown	unknown	Original			B.1.1.7	GR
hCoV-19/Scotland/EDB11107/2020	EPI_ISL_742204	2020-12-17	Europe / United Kingdom / Scotland	Human		unknown	unknown	unknown	Original			B.1.1.7	GR
hCoV-19/Scotland/EDB11108/2020	EPI_ISL_742205	2020-12-17	Europe / United Kingdom / Scotland	Human		unknown	unknown	unknown	Original			B.1.1.7	GR
hCoV-19/Scotland/EDB11109/2020	EPI_ISL_742206	2020-12-18	Europe / United Kingdom / Scotland	Human		unknown	unknown	unknown	Original			B.1.1.7	GR
hCoV-19/Scotland/EDB11111/2020	EPI_ISL_742207	2020-12-17	Europe / United Kingdom / Scotland	Human		unknown	unknown	unknown	Original			B.1.1.7	GR
hCoV-19/Scotland/EDB11112/2020	EPI_ISL_742208	2020-12-18	Europe / United Kingdom / Scotland	Human		unknown	unknown	unknown	Original			B.1.1.7	GR
hCoV-19/Scotland/EDB11113/2020	EPI_ISL_742209	2020-12-17	Europe / United Kingdom / Scotland	Human		unknown	unknown	unknown	Original			B.1.1.7	GR
hCoV-19/Scotland/EDB11114/2020	EPI_ISL_742210	2020-12-17	Europe / United Kingdom / Scotland	Human		unknown	unknown	unknown	Original			B.1.1.7	GR
hCoV-19/Scotland/EDB11116/2020	EPI_ISL_742212	2020-12-18	Europe / United Kingdom / Scotland	Human		unknown	unknown	unknown	Original			B.1.1.7	GR
hCoV-19/Scotland/EDB11117/2020	EPI_ISL_742213	2020-12-18	Europe / United Kingdom / Scotland	Human		unknown	unknown	unknown	Original			B.1.1.7	GR
hCoV-19/Scotland/EDB11118/2020	EPI_ISL_742214	2020-12-16	Europe / United Kingdom / Scotland	Human		unknown	unknown	unknown	Original			B.1.1.7	GR
hCoV-19/Scotland/EDB11119/2020	EPI_ISL_742215	2020-12-17	Europe / United Kingdom / Scotland	Human		unknown	unknown	unknown	Original			B.1.1.7	GR
hCoV-19/Scotland/EDB11120/2020	EPI_ISL_742216	2020-12-16	Europe / United Kingdom / Scotland	Human		unknown	unknown	unknown	Original			B.1.1.7	GR
hCoV-19/Scotland/EDB11121/2020	EPI_ISL_742217	2020-12-18	Europe / United Kingdom / Scotland	Human		unknown	unknown	unknown	Original			B.1.1.7	GR
hCoV-19/Scotland/EDB11122/2020	EPI_ISL_742218	2020-12-17	Europe / United Kingdom / Scotland	Human		unknown	unknown	unknown	Original			B.1.1.7	GR
hCoV-19/Scotland/EDB11123/2020	EPI_ISL_742219	2020-12-18	Europe / United Kingdom / Scotland	Human		unknown	unknown	unknown	Original			B.1.1.7	GR
hCoV-19/Scotland/EDB11124/2020	EPI_ISL_742220	2020-12-17	Europe / United Kingdom / Scotland	Human		unknown	unknown	unknown	Original			B.1.1.7	GR
hCoV-19/Scotland/EDB11126/2020	EPI_ISL_742221	2020-12-16	Europe / United Kingdom / Scotland	Human		unknown	unknown	unknown	Original			B.1.1.7	GR
hCoV-19/Scotland/EDB11127/2020	EPI_ISL_742222	2020-12-17	Europe / United Kingdom / Scotland	Human		unknown	unknown	unknown	Original			B.1.1.7	GR
hCoV-19/Scotland/EDB11128/2020	EPI_ISL_742223	2020-12-17	Europe / United Kingdom / Scotland	Human		unknown	unknown	unknown	Original			B.1.1.7	GR
hCoV-19/Scotland/EDB11129/2020	EPI_ISL_742224	2020-12-18	Europe / United Kingdom / Scotland	Human		unknown	unknown	unknown	Original			B.1.1.7	GR
hCoV-19/Scotland/EDB11130/2020	EPI_ISL_742225	2020-12-17	Europe / United Kingdom / Scotland	Human		unknown	unknown	unknown	Original			B.1.1.7	GR
hCoV-19/Scotland/EDB11131/2020	EPI_ISL_742226	2020-12-18	Europe / United Kingdom / Scotland	Human		unknown	unknown	unknown	Original			B.1.1.7	GR
hCoV-19/Scotland/EDB11132/2020	EPI_ISL_742227	2020-12-18	Europe / United Kingdom / Scotland	Human		unknown	unknown	unknown	Original			B.1.1.7	GR
hCoV-19/Scotland/EDB11133/2020	EPI_ISL_742228	2020-12-17	Europe / United Kingdom / Scotland	Human		unknown	unknown	unknown	Original			B.1.1.7	GR
hCoV-19/Scotland/EDB11134/2020	EPI_ISL_742229	2020-12-17	Europe / United Kingdom / Scotland	Human		unknown	unknown	unknown	Original			B.1.1.7	GR
hCoV-19/Scotland/EDB11135/2020	EPI_ISL_742230	2020-12-17	Europe / United Kingdom / Scotland	Human		unknown	unknown	unknown	Original			B.1.1.7	GR
hCoV-19/Scotland/EDB11136/2020	EPI_ISL_742231	2020-12-18	Europe / United Kingdom / Scotland	Human		unknown	unknown	unknown	Original			B.1.1.7	GR
hCoV-19/Scotland/EDB11138/2020	EPI_ISL_742232	2020-12-17	Europe / United Kingdom / Scotland	Human		unknown	unknown	unknown	Original			B.1.1.7	GR
hCoV-19/Scotland/EDB11139/2020	EPI_ISL_742233	2020-12-17	Europe / United Kingdom / Scotland	Human		unknown	unknown	unknown	Original			B.1.1.7	GR
hCoV-19/Scotland/EDB11140/2020	EPI_ISL_742234	2020-12-17	Europe / United Kingdom / Scotland	Human		unknown	unknown	unknown	Original			B.1.1.7	GR
hCoV-19/Scotland/EDB11141/2020	EPI_ISL_742235	2020-12-17	Europe / United Kingdom / Scotland	Human		unknown	unknown	unknown	Original			B.1.1.7	GR
hCoV-19/Scotland/EDB11142/2020	EPI_ISL_742236	2020-12-18	Europe / United Kingdom / Scotland	Human		unknown	unknown	unknown	Original			B.1.1.7	GR
hCoV-19/Scotland/EDB11143/2020	EPI_ISL_742237	2020-12-16	Europe / United Kingdom / Scotland	Human		unknown	unknown	unknown	Original			B.1.1.7	GR
hCoV-19/Scotland/EDB11144/2020	EPI_ISL_742238	2020-12-17	Europe / United Kingdom / Scotland	Human		unknown	unknown	unknown	Original			B.1.1.7	GR
hCoV-19/Scotland/EDB11146/2020	EPI_ISL_742239	2020-12-17	Europe / United Kingdom / Scotland	Human		unknown	unknown	unknown	Original			B.1.1.7	GR
hCoV-19/Scotland/EDB11147/2020	EPI_ISL_742240	2020-12-17	Europe / United Kingdom / Scotland	Human		unknown	unknown	unknown	Original			B.1.1.7	GR
hCoV-19/Scotland/EDB11148/2020	EPI_ISL_742241	2020-12-17	Europe / United Kingdom / Scotland	Human		unknown	unknown	unknown	Original			B.1.1.7	GR
hCoV-19/Scotland/EDB11152/2020	EPI_ISL_742242	2020-12-17	Europe / United Kingdom / Scotland	Human		unknown	unknown	unknown	Original			B.1.1.7	GR
hCoV-19/Wales/PHWC-4A0675/2020	EPI_ISL_743476	2020-12-08	Europe / United Kingdom / Wales	Human		unknown	unknown	unknown	Original			B.1.1.7	GR
hCoV-19/Wales/PHWC-4A06EE/2020	EPI_ISL_743483	2020-12-08	Europe / United Kingdom / Wales	Human		unknown	unknown	unknown	Original			B.1.1.7	GR
hCoV-19/Wales/PHWC-4A0A79/2020	EPI_ISL_743535	2020-12-10	Europe / United Kingdom / Wales	Human		unknown	unknown	unknown	Original			B.1.1.7	GR
hCoV-19/Wales/PHWC-4A0DE9/2020	EPI_ISL_743580	2020-12-09	Europe / United Kingdom / Wales	Human		unknown	unknown	unknown	Original			B.1.1.7	GR
hCoV-19/Germany/BW-ChVir21528/2020	EPI_ISL_754174	2020-12-21	Europe / Germany / Baden-Wurttemberg	Human	Travel history to United Kingdom	unknown	unknown	unknown	Original			B.1.1.7	GR
hCoV-19/England/205260869/2020	EPI_ISL_754246	2020-12-22	Europe / United Kingdom / England	Human		Female	36	unknown	Original			B.1.1.7	GR
hCoV-19/England/204941521/2020	EPI_ISL_754247	2020-11-29	Europe / United Kingdom / England	Human		Male	52	unknown	Original			B.1.1.7	GR
hCoV-19/England/204941523/2020	EPI_ISL_754248	2020-12-01	Europe / United Kingdom / England	Human		Male	52	unknown	Original			B.1.1.7	GR
hCoV-19/England/204960392/2020	EPI_ISL_754249	2020-12-02	Europe / United Kingdom / England	Human		Male	52	unknown	Original			B.1.1.7	GR
hCoV-19/England/204980291/2020	EPI_ISL_754250	2020-12-02	Europe / United Kingdom / England	Human		Male	21	unknown	Original			B.1.1.7	GR
hCoV-19/England/204990010/2020	EPI_ISL_754251	2020-12-03	Europe / United Kingdom / England	Human		Male	21	unknown	Original			B.1.1.7	GR
hCoV-19/England/204991118/2020	EPI_ISL_754252	2020-12-04	Europe / United Kingdom / England	Human		Male	21	unknown	Original			B.1.1.7	GR
hCoV-19/England/204980821/2020	EPI_ISL_754253	2020-12-04	Europe / United Kingdom / England	Human		Female	65	unknown	Original			B.1.1.7	GR
hCoV-19/England/205260467/2020	EPI_ISL_754254	2020-12-19	Europe / United Kingdom / England	Human		Female	20	unknown	Original			B.1.1.7	GR
hCoV-19/England/205261303/2020	EPI_ISL_754255	2020-12-23	Europe / United Kingdom / England	Human		Female	41	unknown	Original			B.1.1.7	GR
hCoV-19/England/204980292/2020	EPI_ISL_754256	2020-12-03	Europe / United Kingdom / England	Human		Male	52	unknown	Original			B.1.1.7	GR
hCoV-19/England/204900270/2020	EPI_ISL_754257	2020-11-27	Europe / United Kingdom / England	Human		Female	50	unknown	Original			B.1.1.7	GR
hCoV-19/England/204980160/2020	EPI_ISL_754258	2020-12-02	Europe / United Kingdom / England	Human		Female	37	unknown	Original			B.1.1.7	GR
hCoV-19/England/204980163/2020	EPI_ISL_754259	2020-12-03	Europe / United Kingdom / England	Human		Female	62	unknown	Original			B.1.1.7	GR
hCoV-19/England/204980167/2020	EPI_ISL_754260	2020-12-02	Europe / United Kingdom / England	Human		Female	62	unknown	Original			B.1.1.7	GR
hCoV-19/England/204990007/2020	EPI_ISL_754261	2020-12-04	Europe / United Kingdom / England	Human		Female	62	unknown	Original			B.1.1.7	GR
hCoV-19/England/204990008/2020	EPI_ISL_754262	2020-12-03	Europe / United Kingdom / England	Human		Female	37	unknown	Original			B.1.1.7	GR
hCoV-19/England/204991112/2020	EPI_ISL_754263	2020-12-04	Europe / United Kingdom / England	Human		Female	37	unknown	Original			B.1.1.7	GR
hCoV-19/England/204991115/2020	EPI_ISL_754264	2020-12-05	Europe / United Kingdom / England	Human		Female	62	unknown	Original			B.1.1.7	GR
hCoV-19/England/204991129/2020	EPI_ISL_754265	2020-12-05	Europe / United Kingdom / England	Human		Female	46	unknown	Original			B.1.1.7	GR
hCoV-19/England/205260876/2020	EPI_ISL_754266	2020	Europe / United Kingdom / England	Human		Female	61	unknown	Original			B.1.1.7	GR
hCoV-19/England/205261286/2020	EPI_ISL_754267	2020-12-19	Europe / United Kingdom / England	Human		Female	85	unknown	Original			B.1.1.7	GR
hCoV-19/England/205261287/2020	EPI_ISL_754268	2020-12-18	Europe / United Kingdom / England	Human		Female	74	unknown	Original			B.1.1.7	GR
hCoV-19/England/205261288/2020	EPI_ISL_754269	2020-12-19	Europe / United Kingdom / England	Human		Female	37	unknown	Original			B.1.1.7	GR
hCoV-19/Italy/ABR-CAST-CL106/2020	EPI_ISL_755574	2020-12-27	Europe / Italy / Abruzzo	Human		unknown	unknown	unknown	Original	Nasopharyngeal swab		B.1.1.7	GR
hCoV-19/Luxembourg/LNS2043044/2020	EPI_ISL_755589	2020-12-24	Europe / Luxembourg	Human		Female	56	unknown	Original	Nasopharyngeal swab		B.1.1.7	GR
hCoV-19/USA/FL-CDC-STM-P012/2020	EPI_ISL_755593	2020-12-19	North America / USA / Florida	Human		Male	23	unknown	Original	Nasopharyngeal swab	screened by S dropout	B.1.1.7	GR
hCoV-19/USA/CA-CDC-STM-P017/2020	EPI_ISL_755594	2020-12-20	North America / USA / California	Human		Male	52	unknown	Original	Nasopharyngeal swab	screened by S dropout	B.1.1.7	GR
hCoV-19/USA/CA-CDC-STM-P019/2020	EPI_ISL_755595	2020-12-21	North America / USA / California	Human		Male	47	unknown	Original	Nasopharyngeal swab	screened by S dropout	B.1.1.7	GR
hCoV-19/USA/CA-CDC-STM-P025/2020	EPI_ISL_755596	2020-12-20	North America / USA / California	Human		Male	49	unknown	Original	Nasopharyngeal swab	screened by S dropout	B.1.1.7	GR
hCoV-19/England/MILK-C78A81/2020	EPI_ISL_756726	2020-12-15	Europe / United Kingdom / England	Human		unknown	unknown	unknown	Original			B.1.1.7	GR
hCoV-19/England/MILK-C787F3/2020	EPI_ISL_756727	2020-12-15	Europe / United Kingdom / England	Human		unknown	unknown	unknown	Original			B.1.1.7	GR
hCoV-19/England/MILK-C7B532/2020	EPI_ISL_756728	2020-12-15	Europe / United Kingdom / England	Human		unknown	unknown	unknown	Original			B.1.1.7	GR
hCoV-19/England/QEUH-C7D13C/2020	EPI_ISL_756729	2020-12-16	Europe / United Kingdom / England	Human		unknown	unknown	unknown	Original			B.1.1.7	GR
hCoV-19/England/MILK-C7B31A/2020	EPI_ISL_756731	2020-12-15	Europe / United Kingdom / England	Human		unknown	unknown	unknown	Original			B.1.1.7	GR
hCoV-19/England/MILK-C7A9A0/2020	EPI_ISL_756732	2020-12-15	Europe / United Kingdom / England	Human		unknown	unknown	unknown	Original			B.1.1.7	GR
hCoV-19/England/MILK-C7AA70/2020	EPI_ISL_756733	2020-12-15	Europe / United Kingdom / England	Human		unknown	unknown	unknown	Original			B.1.1.7	GR
hCoV-19/England/MILK-C78605/2020	EPI_ISL_756734	2020-12-15	Europe / United Kingdom / England	Human		unknown	unknown	unknown	Original			B.1.1.7	GR
hCoV-19/England/MILK-C785EA/2020	EPI_ISL_756735	2020-12-15	Europe / United Kingdom / England	Human		unknown	unknown	unknown	Original			B.1.1.7	GR
hCoV-19/England/MILK-C7AB5F/2020	EPI_ISL_756738	2020-12-15	Europe / United Kingdom / England	Human		unknown	unknown	unknown	Original			B.1.1.7	GR
hCoV-19/England/MILK-C7B4EA/2020	EPI_ISL_756739	2020-12-15	Europe / United Kingdom / England	Human		unknown	unknown	unknown	Original			B.1.1.7	GR
hCoV-19/England/MILK-C78A63/2020	EPI_ISL_756740	2020-12-15	Europe / United Kingdom / England	Human		unknown	unknown	unknown	Original			B.1.1.7	GR
hCoV-19/England/MILK-C7BE73/2020	EPI_ISL_756742	2020-12-15	Europe / United Kingdom / England	Human		unknown	unknown	unknown	Original			B.1.1.7	GR
hCoV-19/England/MILK-C7B981/2020	EPI_ISL_756743	2020-12-15	Europe / United Kingdom / England	Human		unknown	unknown	unknown	Original			B.1.1.7	GR
hCoV-19/England/QEUH-C80215/2020	EPI_ISL_756744	2020-12-16	Europe / United Kingdom / England	Human		unknown	unknown	unknown	Original			B.1.1.7	GR
hCoV-19/England/QEUH-C800FD/2020	EPI_ISL_756745	2020-12-16	Europe / United Kingdom / England	Human		unknown	unknown	unknown	Original			B.1.1.7	GR
hCoV-19/England/MILK-C7B954/2020	EPI_ISL_756746	2020-12-15	Europe / United Kingdom / England	Human		unknown	unknown	unknown	Original			B.1.1.7	GR
hCoV-19/England/MILK-C78869/2020	EPI_ISL_756749	2020-12-15	Europe / United Kingdom / England	Human		unknown	unknown	unknown	Original			B.1.1.7	GR
hCoV-19/England/MILK-C7AAF8/2020	EPI_ISL_756751	2020-12-15	Europe / United Kingdom / England	Human		unknown	unknown	unknown	Original			B.1.1.7	GR
hCoV-19/England/MILK-C7ADE0/2020	EPI_ISL_756752	2020-12-15	Europe / United Kingdom / England	Human		unknown	unknown	unknown	Original			B.1.1.7	GR
hCoV-19/England/MILK-C7973E/2020	EPI_ISL_756753	2020-12-14	Europe / United Kingdom / England	Human		unknown	unknown	unknown	Original			B.1.1.7	GR
hCoV-19/England/MILK-C7B3ED/2020	EPI_ISL_756754	2020-12-15	Europe / United Kingdom / England	Human		unknown	unknown	unknown	Original			B.1.1.7	GR
hCoV-19/England/MILK-C7B383/2020	EPI_ISL_756755	2020-12-15	Europe / United Kingdom / England	Human		unknown	unknown	unknown	Original			B.1.1.7	GR
hCoV-19/England/MILK-C7BEA0/2020	EPI_ISL_756756	2020-12-15	Europe / United Kingdom / England	Human		unknown	unknown	unknown	Original			B.1.1.7	GR
hCoV-19/England/MILK-C7B7D2/2020	EPI_ISL_756758	2020-12-15	Europe / United Kingdom / England	Human		unknown	unknown	unknown	Original			B.1.1.7	GR
hCoV-19/England/MILK-C7ADC2/2020	EPI_ISL_756759	2020-12-15	Europe / United Kingdom / England	Human		unknown	unknown	unknown	Original			B.1.1.7	GR
hCoV-19/England/MILK-C7BE0A/2020	EPI_ISL_756760	2020-12-15	Europe / United Kingdom / England	Human		unknown	unknown	unknown	Original			B.1.1.7	GR
hCoV-19/England/MILK-C7ACD4/2020	EPI_ISL_756763	2020-12-15	Europe / United Kingdom / England	Human		unknown	unknown	unknown	Original			B.1.1.7	GR
hCoV-19/England/MILK-C7AB8C/2020	EPI_ISL_756764	2020-12-15	Europe / United Kingdom / England	Human		unknown	unknown	unknown	Original			B.1.1.7	GR
hCoV-19/England/MILK-C78474/2020	EPI_ISL_756766	2020-12-15	Europe / United Kingdom / England	Human		unknown	unknown	unknown	Original			B.1.1.7	GR
hCoV-19/England/MILK-C7AD0E/2020	EPI_ISL_756767	2020-12-15	Europe / United Kingdom / England	Human		unknown	unknown	unknown	Original			B.1.1.7	GR
hCoV-19/England/MILK-C7ACE3/2020	EPI_ISL_756768	2020-12-15	Europe / United Kingdom / England	Human		unknown	unknown	unknown	Original			B.1.1.7	GR
hCoV-19/England/QEUH-C7FF8B/2020	EPI_ISL_756800	2020-12-16	Europe / United Kingdom / England	Human		unknown	unknown	unknown	Original			B.1.1.7	GR
hCoV-19/England/MILK-C7B286/2020	EPI_ISL_756801	2020-12-15	Europe / United Kingdom / England	Human		unknown	unknown	unknown	Original			B.1.1.7	GR
hCoV-19/England/MILK-C7BE37/2020	EPI_ISL_756802	2020-12-15	Europe / United Kingdom / England	Human		unknown	unknown	unknown	Original			B.1.1.7	GR
hCoV-19/England/QEUH-C7D0A8/2020	EPI_ISL_756803	2020-12-16	Europe / United Kingdom / England	Human		unknown	unknown	unknown	Original			B.1.1.7	GR
hCoV-19/England/MILK-C7BDEF/2020	EPI_ISL_756804	2020-12-14	Europe / United Kingdom / England	Human		unknown	unknown	unknown	Original			B.1.1.7	GR
hCoV-19/England/QEUH-C7FF5E/2020	EPI_ISL_756805	2020-12-17	Europe / United Kingdom / England	Human		unknown	unknown	unknown	Original			B.1.1.7	GR
hCoV-19/England/MILK-C78553/2020	EPI_ISL_756806	2020-12-15	Europe / United Kingdom / England	Human		unknown	unknown	unknown	Original			B.1.1.7	GR
hCoV-19/England/MILK-C7AAAD/2020	EPI_ISL_756807	2020-12-15	Europe / United Kingdom / England	Human		unknown	unknown	unknown	Original			B.1.1.7	GR
hCoV-19/England/MILK-C79710/2020	EPI_ISL_756808	2020-12-14	Europe / United Kingdom / England	Human		unknown	unknown	unknown	Original			B.1.1.7	GR
hCoV-19/England/MILK-C7B875/2020	EPI_ISL_756809	2020-12-15	Europe / United Kingdom / England	Human		unknown	unknown	unknown	Original			B.1.1.7	GR
hCoV-19/England/MILK-C78ABE/2020	EPI_ISL_756810	2020-12-15	Europe / United Kingdom / England	Human		unknown	unknown	unknown	Original			B.1.1.7	GR
hCoV-19/England/MILK-C7B57E/2020	EPI_ISL_756811	2020-12-15	Europe / United Kingdom / England	Human		unknown	unknown	unknown	Original			B.1.1.7	GR
hCoV-19/England/MILK-C7AD77/2020	EPI_ISL_756812	2020-12-15	Europe / United Kingdom / England	Human		unknown	unknown	unknown	Original			B.1.1.7	GR
hCoV-19/England/MILK-C7BA06/2020	EPI_ISL_756813	2020-12-15	Europe / United Kingdom / England	Human		unknown	unknown	unknown	Original			B.1.1.7	GR
hCoV-19/England/MILK-C7B426/2020	EPI_ISL_756814	2020-12-15	Europe / United Kingdom / England	Human		unknown	unknown	unknown	Original			B.1.1.7	GR
hCoV-19/England/MILK-C7BA51/2020	EPI_ISL_756815	2020-12-15	Europe / United Kingdom / England	Human		unknown	unknown	unknown	Original			B.1.1.7	GR
hCoV-19/England/MILK-C7B8FD/2020	EPI_ISL_756819	2020-12-15	Europe / United Kingdom / England	Human		unknown	unknown	unknown	Original			B.1.1.7	GR
hCoV-19/England/MILK-C7B49F/2020	EPI_ISL_756821	2020-12-15	Europe / United Kingdom / England	Human		unknown	unknown	unknown	Original			B.1.1.7	GR
hCoV-19/England/MILK-C7A9FB/2020	EPI_ISL_756823	2020-12-14	Europe / United Kingdom / England	Human		unknown	unknown	unknown	Original			B.1.1.7	GR
hCoV-19/England/MILK-C784ED/2020	EPI_ISL_756826	2020-12-15	Europe / United Kingdom / England	Human		unknown	unknown	unknown	Original			B.1.1.7	GR
hCoV-19/England/MILK-C7AE38/2020	EPI_ISL_756827	2020-12-15	Europe / United Kingdom / England	Human		unknown	unknown	unknown	Original			B.1.1.7	GR
hCoV-19/England/MILK-C7B972/2020	EPI_ISL_756829	2020-12-15	Europe / United Kingdom / England	Human		unknown	unknown	unknown	Original			B.1.1.7	GR
hCoV-19/England/MILK-C7B8A2/2020	EPI_ISL_756830	2020-12-15	Europe / United Kingdom / England	Human		unknown	unknown	unknown	Original			B.1.1.7	GR
hCoV-19/England/MILK-C7A973/2020	EPI_ISL_756831	2020-12-15	Europe / United Kingdom / England	Human		unknown	unknown	unknown	Original			B.1.1.7	GR
hCoV-19/England/MILK-C7B945/2020	EPI_ISL_756832	2020-12-15	Europe / United Kingdom / England	Human		unknown	unknown	unknown	Original			B.1.1.7	GR
hCoV-19/England/MILK-C7B480/2020	EPI_ISL_756833	2020-12-15	Europe / United Kingdom / England	Human		unknown	unknown	unknown	Original			B.1.1.7	GR
hCoV-19/England/MILK-C7AB22/2020	EPI_ISL_756834	2020-12-15	Europe / United Kingdom / England	Human		unknown	unknown	unknown	Original			B.1.1.7	GR
hCoV-19/England/MILK-C7BEBF/2020	EPI_ISL_756836	2020-12-15	Europe / United Kingdom / England	Human		unknown	unknown	unknown	Original			B.1.1.7	GR
hCoV-19/England/MILK-C7B9FA/2020	EPI_ISL_756838	2020-12-15	Europe / United Kingdom / England	Human		unknown	unknown	unknown	Original			B.1.1.7	GR
hCoV-19/England/MILK-C7AD3B/2020	EPI_ISL_756839	2020-12-15	Europe / United Kingdom / England	Human		unknown	unknown	unknown	Original			B.1.1.7	GR
hCoV-19/England/QEUH-C7FF03/2020	EPI_ISL_756840	2020-12-17	Europe / United Kingdom / England	Human		unknown	unknown	unknown	Original			B.1.1.7	GR
hCoV-19/England/MILK-C7B268/2020	EPI_ISL_756842	2020-12-15	Europe / United Kingdom / England	Human		unknown	unknown	unknown	Original			B.1.1.7	GR
hCoV-19/England/MILK-C7B9CD/2020	EPI_ISL_756845	2020-12-15	Europe / United Kingdom / England	Human		unknown	unknown	unknown	Original			B.1.1.7	GR
hCoV-19/England/MILK-C7BDA3/2020	EPI_ISL_756846	2020-12-13	Europe / United Kingdom / England	Human		unknown	unknown	unknown	Original			B.1.1.7	GR
hCoV-19/England/MILK-C7B5C9/2020	EPI_ISL_756847	2020-12-15	Europe / United Kingdom / England	Human		unknown	unknown	unknown	Original			B.1.1.7	GR
hCoV-19/England/MILK-C7B444/2020	EPI_ISL_756848	2020-12-15	Europe / United Kingdom / England	Human		unknown	unknown	unknown	Original			B.1.1.7	GR
hCoV-19/England/QEUH-C7C81A/2020	EPI_ISL_756849	2020-12-16	Europe / United Kingdom / England	Human		unknown	unknown	unknown	Original			B.1.1.7	GR
hCoV-19/England/MILK-C7B4BD/2020	EPI_ISL_756851	2020-12-15	Europe / United Kingdom / England	Human		unknown	unknown	unknown	Original			B.1.1.7	GR
hCoV-19/England/QEUH-C80251/2020	EPI_ISL_756852	2020-12-16	Europe / United Kingdom / England	Human		unknown	unknown	unknown	Original			B.1.1.7	GR
hCoV-19/England/MILK-C7A9BF/2020	EPI_ISL_756853	2020-12-15	Europe / United Kingdom / England	Human		unknown	unknown	unknown	Original			B.1.1.7	GR
hCoV-19/England/MILK-C7B9EB/2020	EPI_ISL_756855	2020-12-15	Europe / United Kingdom / England	Human		unknown	unknown	unknown	Original			B.1.1.7	GR
hCoV-19/England/MILK-C7B848/2020	EPI_ISL_756856	2020-12-15	Europe / United Kingdom / England	Human		unknown	unknown	unknown	Original			B.1.1.7	GR
hCoV-19/England/MILK-C7B5F6/2020	EPI_ISL_756858	2020-12-15	Europe / United Kingdom / England	Human		unknown	unknown	unknown	Original			B.1.1.7	GR
hCoV-19/England/MILK-C7AD2C/2020	EPI_ISL_756859	2020-12-15	Europe / United Kingdom / England	Human		unknown	unknown	unknown	Original			B.1.1.7	GR
hCoV-19/England/QEUH-C7D0E4/2020	EPI_ISL_756861	2020-12-16	Europe / United Kingdom / England	Human		unknown	unknown	unknown	Original			B.1.1.7	GR
hCoV-19/England/MILK-C78562/2020	EPI_ISL_756862	2020-12-15	Europe / United Kingdom / England	Human		unknown	unknown	unknown	Original			B.1.1.7	GR
hCoV-19/England/MILK-C7B3FC/2020	EPI_ISL_756864	2020-12-15	Europe / United Kingdom / England	Human		unknown	unknown	unknown	Original			B.1.1.7	GR
hCoV-19/England/MILK-C7AE47/2020	EPI_ISL_756866	2020-12-15	Europe / United Kingdom / England	Human		unknown	unknown	unknown	Original			B.1.1.7	GR
hCoV-19/England/QEUH-C800C0/2020	EPI_ISL_756867	2020-12-16	Europe / United Kingdom / England	Human		unknown	unknown	unknown	Original			B.1.1.7	GR
hCoV-19/England/MILK-C785DB/2020	EPI_ISL_756869	2020-12-15	Europe / United Kingdom / England	Human		unknown	unknown	unknown	Original			B.1.1.7	GR
hCoV-19/England/MILK-C7B338/2020	EPI_ISL_756870	2020-12-15	Europe / United Kingdom / England	Human		unknown	unknown	unknown	Original			B.1.1.7	GR
hCoV-19/England/MILK-C785CC/2020	EPI_ISL_756874	2020-12-15	Europe / United Kingdom / England	Human		unknown	unknown	unknown	Original			B.1.1.7	GR
hCoV-19/England/MILK-C7B72D/2020	EPI_ISL_756876	2020-12-01	Europe / United Kingdom / England	Human		unknown	unknown	unknown	Original			B.1.1.7	GR
hCoV-19/England/QEUH-C7D04E/2020	EPI_ISL_756877	2020-12-16	Europe / United Kingdom / England	Human		unknown	unknown	unknown	Original			B.1.1.7	GR
hCoV-19/England/QEUH-C7D0F3/2020	EPI_ISL_756878	2020-12-16	Europe / United Kingdom / England	Human		unknown	unknown	unknown	Original			B.1.1.7	GR
hCoV-19/England/QEUH-C80172/2020	EPI_ISL_756881	2020-12-16	Europe / United Kingdom / England	Human		unknown	unknown	unknown	Original			B.1.1.7	GR
hCoV-19/England/MILK-C78492/2020	EPI_ISL_756882	2020-12-15	Europe / United Kingdom / England	Human		unknown	unknown	unknown	Original			B.1.1.7	GR
hCoV-19/England/MILK-C7AE74/2020	EPI_ISL_756883	2020-12-15	Europe / United Kingdom / England	Human		unknown	unknown	unknown	Original			B.1.1.7	GR
hCoV-19/England/MILK-C784CF/2020	EPI_ISL_756884	2020-12-15	Europe / United Kingdom / England	Human		unknown	unknown	unknown	Original			B.1.1.7	GR
hCoV-19/England/QEUH-C7FF6D/2020	EPI_ISL_756885	2020-12-17	Europe / United Kingdom / England	Human		unknown	unknown	unknown	Original			B.1.1.7	GR
hCoV-19/England/QEUH-C80190/2020	EPI_ISL_756886	2020-12-16	Europe / United Kingdom / England	Human		unknown	unknown	unknown	Original			B.1.1.7	GR
hCoV-19/England/MILK-C7BDC1/2020	EPI_ISL_756887	2020-12-13	Europe / United Kingdom / England	Human		unknown	unknown	unknown	Original			B.1.1.7	GR
hCoV-19/England/QEUH-C80233/2020	EPI_ISL_756888	2020-12-16	Europe / United Kingdom / England	Human		unknown	unknown	unknown	Original			B.1.1.7	GR
hCoV-19/England/MILK-C7BDFE/2020	EPI_ISL_756890	2020-12-14	Europe / United Kingdom / England	Human		unknown	unknown	unknown	Original			B.1.1.7	GR
hCoV-19/England/MILK-C7A9DD/2020	EPI_ISL_756891	2020-12-15	Europe / United Kingdom / England	Human		unknown	unknown	unknown	Original			B.1.1.7	GR
hCoV-19/England/MILK-C7ACF2/2020	EPI_ISL_756892	2020-12-15	Europe / United Kingdom / England	Human		unknown	unknown	unknown	Original			B.1.1.7	GR
hCoV-19/England/QEUH-C800EE/2020	EPI_ISL_756894	2020-12-16	Europe / United Kingdom / England	Human		unknown	unknown	unknown	Original			B.1.1.7	GR
hCoV-19/England/MILK-C7883C/2020	EPI_ISL_756896	2020-12-15	Europe / United Kingdom / England	Human		unknown	unknown	unknown	Original			B.1.1.7	GR
hCoV-19/England/MILK-C7ABD7/2020	EPI_ISL_756898	2020-12-15	Europe / United Kingdom / England	Human		unknown	unknown	unknown	Original			B.1.1.7	GR
hCoV-19/England/QEUH-CAD76E/2020	EPI_ISL_761303	2020-12-20	Europe / United Kingdom / England	Human		unknown	unknown	unknown	Original			B.1.1.7	GR
hCoV-19/England/ALDP-CB653B/2020	EPI_ISL_761304	2020-12-17	Europe / United Kingdom / England	Human		unknown	unknown	unknown	Original			B.1.1.7	GR
hCoV-19/England/ALDP-CB4500/2020	EPI_ISL_761305	2020-12-18	Europe / United Kingdom / England	Human		unknown	unknown	unknown	Original			B.1.1.7	GR
hCoV-19/England/QEUH-CADF48/2020	EPI_ISL_761307	2020-12-20	Europe / United Kingdom / England	Human		unknown	unknown	unknown	Original			B.1.1.7	GR
hCoV-19/England/ALDP-CB497D/2020	EPI_ISL_761308	2020-12-19	Europe / United Kingdom / England	Human		unknown	unknown	unknown	Original			B.1.1.7	GR
hCoV-19/England/ALDP-CB3E06/2020	EPI_ISL_761312	2020-12-19	Europe / United Kingdom / England	Human		unknown	unknown	unknown	Original			B.1.1.7	GR
hCoV-19/England/ALDP-CB357A/2020	EPI_ISL_761324	2020-12-20	Europe / United Kingdom / England	Human		unknown	unknown	unknown	Original			B.1.1.7	GR
hCoV-19/England/ALDP-CB3E42/2020	EPI_ISL_761325	2020-12-19	Europe / United Kingdom / England	Human		unknown	unknown	unknown	Original			B.1.1.7	GR
hCoV-19/England/ALDP-CB364A/2020	EPI_ISL_761330	2020-12-20	Europe / United Kingdom / England	Human		unknown	unknown	unknown	Original			B.1.1.7	GR
hCoV-19/England/ALDP-CB686F/2020	EPI_ISL_761332	2020-12-17	Europe / United Kingdom / England	Human		unknown	unknown	unknown	Original			B.1.1.7	GR
hCoV-19/England/ALDP-CB68D8/2020	EPI_ISL_761337	2020-12-17	Europe / United Kingdom / England	Human		unknown	unknown	unknown	Original			B.1.1.7	GR
hCoV-19/England/ALDP-CB4A5C/2020	EPI_ISL_761341	2020-12-17	Europe / United Kingdom / England	Human		unknown	unknown	unknown	Original			B.1.1.7	GR
hCoV-19/England/ALDP-CB3686/2020	EPI_ISL_761343	2020-12-20	Europe / United Kingdom / England	Human		unknown	unknown	unknown	Original			B.1.1.7	GR
hCoV-19/England/ALDP-CB4931/2020	EPI_ISL_761350	2020-12-19	Europe / United Kingdom / England	Human		unknown	unknown	unknown	Original			B.1.1.7	GR
hCoV-19/England/ALDP-CB4324/2020	EPI_ISL_761354	2020-12-18	Europe / United Kingdom / England	Human		unknown	unknown	unknown	Original			B.1.1.7	GR
hCoV-19/England/MILK-CA64D7/2020	EPI_ISL_761357	2020-12-16	Europe / United Kingdom / England	Human		unknown	unknown	unknown	Original			B.1.1.7	GR
hCoV-19/England/MILK-CA6F21/2020	EPI_ISL_761358	2020-12-18	Europe / United Kingdom / England	Human		unknown	unknown	unknown	Original			B.1.1.7	GR
hCoV-19/England/MILK-CA5D73/2020	EPI_ISL_761359	2020-12-18	Europe / United Kingdom / England	Human		unknown	unknown	unknown	Original			B.1.1.7	GR
hCoV-19/England/MILK-CA670B/2020	EPI_ISL_761360	2020-12-17	Europe / United Kingdom / England	Human		unknown	unknown	unknown	Original			B.1.1.7	GR
hCoV-19/England/MILK-CA704B/2020	EPI_ISL_761361	2020-12-18	Europe / United Kingdom / England	Human		unknown	unknown	unknown	Original			B.1.1.7	GR
hCoV-19/England/MILK-CA6E7F/2020	EPI_ISL_761362	2020-12-18	Europe / United Kingdom / England	Human		unknown	unknown	unknown	Original			B.1.1.7	GR
hCoV-19/England/MILK-CA6352/2020	EPI_ISL_761363	2020-12-18	Europe / United Kingdom / England	Human		unknown	unknown	unknown	Original			B.1.1.7	GR
hCoV-19/England/MILK-CA6BC3/2020	EPI_ISL_761364	2020-12-18	Europe / United Kingdom / England	Human		unknown	unknown	unknown	Original			B.1.1.7	GR
hCoV-19/England/MILK-CA6431/2020	EPI_ISL_761365	2020-12-16	Europe / United Kingdom / England	Human		unknown	unknown	unknown	Original			B.1.1.7	GR
hCoV-19/England/MILK-CA6835/2020	EPI_ISL_761366	2020-12-16	Europe / United Kingdom / England	Human		unknown	unknown	unknown	Original			B.1.1.7	GR
hCoV-19/England/MILK-CA9FB5/2020	EPI_ISL_761369	2020-12-17	Europe / United Kingdom / England	Human		unknown	unknown	unknown	Original			B.1.1.7	GR
hCoV-19/England/MILK-CA60A6/2020	EPI_ISL_761370	2020-12-18	Europe / United Kingdom / England	Human		unknown	unknown	unknown	Original			B.1.1.7	GR
hCoV-19/England/MILK-CA6844/2020	EPI_ISL_761371	2020-12-16	Europe / United Kingdom / England	Human		unknown	unknown	unknown	Original			B.1.1.7	GR
hCoV-19/England/MILK-CA6E8E/2020	EPI_ISL_761373	2020-12-18	Europe / United Kingdom / England	Human		unknown	unknown	unknown	Original			B.1.1.7	GR
hCoV-19/England/MILK-CA66B3/2020	EPI_ISL_761374	2020-12-17	Europe / United Kingdom / England	Human		unknown	unknown	unknown	Original			B.1.1.7	GR
hCoV-19/England/MILK-CA6756/2020	EPI_ISL_761375	2020-12-17	Europe / United Kingdom / England	Human		unknown	unknown	unknown	Original			B.1.1.7	GR
hCoV-19/England/MILK-CA9FC4/2020	EPI_ISL_761376	2020-12-17	Europe / United Kingdom / England	Human		unknown	unknown	unknown	Original			B.1.1.7	GR
hCoV-19/England/MILK-CA657A/2020	EPI_ISL_761377	2020-12-18	Europe / United Kingdom / England	Human		unknown	unknown	unknown	Original			B.1.1.7	GR
hCoV-19/England/MILK-CA62FB/2020	EPI_ISL_761378	2020-12-18	Europe / United Kingdom / England	Human		unknown	unknown	unknown	Original			B.1.1.7	GR
hCoV-19/England/MILK-CA6B69/2020	EPI_ISL_761379	2020-12-18	Europe / United Kingdom / England	Human		unknown	unknown	unknown	Original			B.1.1.7	GR
hCoV-19/England/MILK-CA5D19/2020	EPI_ISL_761381	2020-12-18	Europe / United Kingdom / England	Human		unknown	unknown	unknown	Original			B.1.1.7	GR
hCoV-19/England/MILK-CA5D82/2020	EPI_ISL_761382	2020-12-18	Europe / United Kingdom / England	Human		unknown	unknown	unknown	Original			B.1.1.7	GR
hCoV-19/England/MILK-CA9FE2/2020	EPI_ISL_761383	2020-12-17	Europe / United Kingdom / England	Human		unknown	unknown	unknown	Original			B.1.1.7	GR
hCoV-19/England/MILK-CA6AD5/2020	EPI_ISL_761385	2020-12-18	Europe / United Kingdom / England	Human		unknown	unknown	unknown	Original			B.1.1.7	GR
hCoV-19/England/MILK-CA712A/2020	EPI_ISL_761386	2020-12-18	Europe / United Kingdom / England	Human		unknown	unknown	unknown	Original			B.1.1.7	GR
hCoV-19/England/MILK-CA71B1/2020	EPI_ISL_761387	2020-12-18	Europe / United Kingdom / England	Human		unknown	unknown	unknown	Original			B.1.1.7	GR
hCoV-19/England/MILK-CA69C9/2020	EPI_ISL_761388	2020-12-18	Europe / United Kingdom / England	Human		unknown	unknown	unknown	Original			B.1.1.7	GR
hCoV-19/England/MILK-CA62BF/2020	EPI_ISL_761390	2020-12-18	Europe / United Kingdom / England	Human		unknown	unknown	unknown	Original			B.1.1.7	GR
hCoV-19/England/MILK-CA6C1B/2020	EPI_ISL_761391	2020-12-18	Europe / United Kingdom / England	Human		unknown	unknown	unknown	Original			B.1.1.7	GR
hCoV-19/England/MILK-CA6C93/2020	EPI_ISL_761392	2020-12-18	Europe / United Kingdom / England	Human		unknown	unknown	unknown	Original			B.1.1.7	GR
hCoV-19/England/MILK-CA9F79/2020	EPI_ISL_761393	2020-12-17	Europe / United Kingdom / England	Human		unknown	unknown	unknown	Original			B.1.1.7	GR
hCoV-19/England/MILK-CA689F/2020	EPI_ISL_761394	2020-12-16	Europe / United Kingdom / England	Human		unknown	unknown	unknown	Original			B.1.1.7	GR
hCoV-19/England/MILK-CA7096/2020	EPI_ISL_761395	2020-12-18	Europe / United Kingdom / England	Human		unknown	unknown	unknown	Original			B.1.1.7	GR
hCoV-19/England/MILK-CA70A5/2020	EPI_ISL_761396	2020-12-18	Europe / United Kingdom / England	Human		unknown	unknown	unknown	Original			B.1.1.7	GR
hCoV-19/England/MILK-CA6DDC/2020	EPI_ISL_761397	2020-12-18	Europe / United Kingdom / England	Human		unknown	unknown	unknown	Original			B.1.1.7	GR
hCoV-19/England/MILK-CA6E33/2020	EPI_ISL_761399	2020-12-18	Europe / United Kingdom / England	Human		unknown	unknown	unknown	Original			B.1.1.7	GR
hCoV-19/England/CAMC-C81E01/2020	EPI_ISL_762601	2020-12-17	Europe / United Kingdom / England	Human		unknown	unknown	unknown	Original			B.1.1.7	GR
hCoV-19/England/QEUH-C7CB4E/2020	EPI_ISL_762602	2020-12-16	Europe / United Kingdom / England	Human		unknown	unknown	unknown	Original			B.1.1.7	GR
hCoV-19/England/QEUH-C7FEAC/2020	EPI_ISL_762604	2020-12-16	Europe / United Kingdom / England	Human		unknown	unknown	unknown	Original			B.1.1.7	GR
hCoV-19/England/ALDP-C88611/2020	EPI_ISL_762605	2020-12-16	Europe / United Kingdom / England	Human		unknown	unknown	unknown	Original			B.1.1.7	GR
hCoV-19/England/CAMC-C80A59/2020	EPI_ISL_762607	2020-12-18	Europe / United Kingdom / England	Human		unknown	unknown	unknown	Original			B.1.1.7	GR
hCoV-19/England/CAMC-C824B3/2020	EPI_ISL_762608	2020-12-17	Europe / United Kingdom / England	Human		unknown	unknown	unknown	Original			B.1.1.7	GR
hCoV-19/England/QEUH-C7FC48/2020	EPI_ISL_762609	2020-12-16	Europe / United Kingdom / England	Human		unknown	unknown	unknown	Original			B.1.1.7	GR
hCoV-19/England/ALDP-C897FF/2020	EPI_ISL_762610	2020-12-16	Europe / United Kingdom / England	Human		unknown	unknown	unknown	Original			B.1.1.7	GR
hCoV-19/England/CAMC-C8052B/2020	EPI_ISL_762612	2020-12-17	Europe / United Kingdom / England	Human		unknown	unknown	unknown	Original			B.1.1.7	GR
hCoV-19/England/CAMC-C821E9/2020	EPI_ISL_762613	2020-12-17	Europe / United Kingdom / England	Human		unknown	unknown	unknown	Original			B.1.1.7	GR
hCoV-19/England/CAMC-C80EE4/2020	EPI_ISL_762615	2020-12-17	Europe / United Kingdom / England	Human		unknown	unknown	unknown	Original			B.1.1.7	GR
hCoV-19/England/CAMC-C82073/2020	EPI_ISL_762616	2020-12-17	Europe / United Kingdom / England	Human		unknown	unknown	unknown	Original			B.1.1.7	GR
hCoV-19/England/ALDP-C8A257/2020	EPI_ISL_762617	2020-12-16	Europe / United Kingdom / England	Human		unknown	unknown	unknown	Original			B.1.1.7	GR
hCoV-19/England/QEUH-C7D8A0/2020	EPI_ISL_762618	2020-12-16	Europe / United Kingdom / England	Human		unknown	unknown	unknown	Original			B.1.1.7	GR
hCoV-19/England/ALDP-C8871E/2020	EPI_ISL_762620	2020-12-17	Europe / United Kingdom / England	Human		unknown	unknown	unknown	Original			B.1.1.7	GR
hCoV-19/England/CAMC-C8051C/2020	EPI_ISL_762621	2020-12-17	Europe / United Kingdom / England	Human		unknown	unknown	unknown	Original			B.1.1.7	GR
hCoV-19/England/CAMC-C80A68/2020	EPI_ISL_762623	2020-12-18	Europe / United Kingdom / England	Human		unknown	unknown	unknown	Original			B.1.1.7	GR
hCoV-19/England/ALDP-C8863F/2020	EPI_ISL_762625	2020-12-16	Europe / United Kingdom / England	Human		unknown	unknown	unknown	Original			B.1.1.7	GR
hCoV-19/England/CAMC-C83E4B/2020	EPI_ISL_762626	2020-12-17	Europe / United Kingdom / England	Human		unknown	unknown	unknown	Original			B.1.1.7	GR
hCoV-19/England/CAMC-C82F1C/2020	EPI_ISL_762627	2020-12-17	Europe / United Kingdom / England	Human		unknown	unknown	unknown	Original			B.1.1.7	GR
hCoV-19/England/QEUH-C7CAAB/2020	EPI_ISL_762630	2020-12-16	Europe / United Kingdom / England	Human		unknown	unknown	unknown	Original			B.1.1.7	GR
hCoV-19/England/QEUH-C7D891/2020	EPI_ISL_762631	2020-12-16	Europe / United Kingdom / England	Human		unknown	unknown	unknown	Original			B.1.1.7	GR
hCoV-19/England/QEUH-C7C540/2020	EPI_ISL_762633	2020-12-16	Europe / United Kingdom / England	Human		unknown	unknown	unknown	Original			B.1.1.7	GR
hCoV-19/England/CAMC-C807BC/2020	EPI_ISL_762635	2020-12-17	Europe / United Kingdom / England	Human		unknown	unknown	unknown	Original			B.1.1.7	GR
hCoV-19/England/CAMC-C80EB7/2020	EPI_ISL_762636	2020-12-17	Europe / United Kingdom / England	Human		unknown	unknown	unknown	Original			B.1.1.7	GR
hCoV-19/England/ALDP-C8A14B/2020	EPI_ISL_762638	2020-12-16	Europe / United Kingdom / England	Human		unknown	unknown	unknown	Original			B.1.1.7	GR
hCoV-19/England/QEUH-C7CABA/2020	EPI_ISL_762639	2020-12-16	Europe / United Kingdom / England	Human		unknown	unknown	unknown	Original			B.1.1.7	GR
hCoV-19/England/CAMC-C80770/2020	EPI_ISL_762640	2020-12-17	Europe / United Kingdom / England	Human		unknown	unknown	unknown	Original			B.1.1.7	GR
hCoV-19/England/ALDP-C89892/2020	EPI_ISL_762642	2020-12-16	Europe / United Kingdom / England	Human		unknown	unknown	unknown	Original			B.1.1.7	GR
hCoV-19/England/QEUH-C7D970/2020	EPI_ISL_762644	2020-12-16	Europe / United Kingdom / England	Human		unknown	unknown	unknown	Original			B.1.1.7	GR
hCoV-19/England/CAMC-C824FF/2020	EPI_ISL_762645	2020-12-17	Europe / United Kingdom / England	Human		unknown	unknown	unknown	Original			B.1.1.7	GR
hCoV-19/England/QEUH-C7D934/2020	EPI_ISL_762646	2020-12-16	Europe / United Kingdom / England	Human		unknown	unknown	unknown	Original			B.1.1.7	GR
hCoV-19/England/CAMC-C821AD/2020	EPI_ISL_762649	2020-12-17	Europe / United Kingdom / England	Human		unknown	unknown	unknown	Original			B.1.1.7	GR
hCoV-19/England/CAMC-C82556/2020	EPI_ISL_762650	2020-12-17	Europe / United Kingdom / England	Human		unknown	unknown	unknown	Original			B.1.1.7	GR
hCoV-19/England/CAMC-C83CF6/2020	EPI_ISL_762651	2020-12-17	Europe / United Kingdom / England	Human		unknown	unknown	unknown	Original			B.1.1.7	GR
hCoV-19/England/QEUH-C7FE9D/2020	EPI_ISL_762653	2020-12-16	Europe / United Kingdom / England	Human		unknown	unknown	unknown	Original			B.1.1.7	GR
hCoV-19/England/QEUH-C7D8EC/2020	EPI_ISL_762654	2020-12-16	Europe / United Kingdom / England	Human		unknown	unknown	unknown	Original			B.1.1.7	GR
hCoV-19/England/QEUH-C7FDFA/2020	EPI_ISL_762656	2020-12-16	Europe / United Kingdom / England	Human		unknown	unknown	unknown	Original			B.1.1.7	GR
hCoV-19/England/QEUH-C7CA32/2020	EPI_ISL_762657	2020-12-16	Europe / United Kingdom / England	Human		unknown	unknown	unknown	Original			B.1.1.7	GR
hCoV-19/England/CAMC-C8060A/2020	EPI_ISL_762658	2020-12-17	Europe / United Kingdom / England	Human		unknown	unknown	unknown	Original			B.1.1.7	GR
hCoV-19/England/CAMC-C80585/2020	EPI_ISL_762660	2020-12-17	Europe / United Kingdom / England	Human		unknown	unknown	unknown	Original			B.1.1.7	GR
hCoV-19/England/QEUH-C7D952/2020	EPI_ISL_762661	2020-12-16	Europe / United Kingdom / England	Human		unknown	unknown	unknown	Original			B.1.1.7	GR
hCoV-19/England/QEUH-C7FDEB/2020	EPI_ISL_762662	2020-12-16	Europe / United Kingdom / England	Human		unknown	unknown	unknown	Original			B.1.1.7	GR
hCoV-19/England/QEUH-C7C5C8/2020	EPI_ISL_762663	2020-12-16	Europe / United Kingdom / England	Human		unknown	unknown	unknown	Original			B.1.1.7	GR
hCoV-19/England/CAMC-C83C50/2020	EPI_ISL_762664	2020-12-17	Europe / United Kingdom / England	Human		unknown	unknown	unknown	Original			B.1.1.7	GR
hCoV-19/England/CAMC-C81DF5/2020	EPI_ISL_762665	2020-12-17	Europe / United Kingdom / England	Human		unknown	unknown	unknown	Original			B.1.1.7	GR
hCoV-19/England/CAMC-C83722/2020	EPI_ISL_762668	2020-12-17	Europe / United Kingdom / England	Human		unknown	unknown	unknown	Original			B.1.1.7	GR
hCoV-19/England/QEUH-C7D828/2020	EPI_ISL_762669	2020-12-16	Europe / United Kingdom / England	Human		unknown	unknown	unknown	Original			B.1.1.7	GR
hCoV-19/England/CAMC-C823B6/2020	EPI_ISL_762670	2020-12-17	Europe / United Kingdom / England	Human		unknown	unknown	unknown	Original			B.1.1.7	GR
hCoV-19/England/ALDP-C886A8/2020	EPI_ISL_762671	2020-12-16	Europe / United Kingdom / England	Human		unknown	unknown	unknown	Original			B.1.1.7	GR
hCoV-19/England/ALDP-C8A0B7/2020	EPI_ISL_762672	2020-12-16	Europe / United Kingdom / England	Human		unknown	unknown	unknown	Original			B.1.1.7	GR
hCoV-19/England/CAMC-C80A0E/2020	EPI_ISL_762673	2020-12-18	Europe / United Kingdom / England	Human		unknown	unknown	unknown	Original			B.1.1.7	GR
hCoV-19/England/ALDP-C8872D/2020	EPI_ISL_762674	2020-12-17	Europe / United Kingdom / England	Human		unknown	unknown	unknown	Original			B.1.1.7	GR
hCoV-19/England/CAMC-C82064/2020	EPI_ISL_762675	2020-12-17	Europe / United Kingdom / England	Human		unknown	unknown	unknown	Original			B.1.1.7	GR
hCoV-19/England/QEUH-C7D80A/2020	EPI_ISL_762676	2020-12-16	Europe / United Kingdom / England	Human		unknown	unknown	unknown	Original			B.1.1.7	GR
hCoV-19/England/QEUH-C7FE15/2020	EPI_ISL_762678	2020-12-16	Europe / United Kingdom / England	Human		unknown	unknown	unknown	Original			B.1.1.7	GR
hCoV-19/England/CAMC-C804B5/2020	EPI_ISL_762679	2020-12-17	Europe / United Kingdom / England	Human		unknown	unknown	unknown	Original			B.1.1.7	GR
hCoV-19/England/CAMC-C823A7/2020	EPI_ISL_762680	2020-12-17	Europe / United Kingdom / England	Human		unknown	unknown	unknown	Original			B.1.1.7	GR
hCoV-19/England/CAMC-C8368F/2020	EPI_ISL_762681	2020-12-17	Europe / United Kingdom / England	Human		unknown	unknown	unknown	Original			B.1.1.7	GR
hCoV-19/England/CAMC-C83CC9/2020	EPI_ISL_762682	2020-12-17	Europe / United Kingdom / England	Human		unknown	unknown	unknown	Original			B.1.1.7	GR
hCoV-19/England/ALDP-C8A187/2020	EPI_ISL_762683	2020-12-16	Europe / United Kingdom / England	Human		unknown	unknown	unknown	Original			B.1.1.7	GR
hCoV-19/England/CAMC-C807AD/2020	EPI_ISL_762684	2020-12-17	Europe / United Kingdom / England	Human		unknown	unknown	unknown	Original			B.1.1.7	GR
hCoV-19/England/CAMC-C80F0F/2020	EPI_ISL_762685	2020-12-17	Europe / United Kingdom / England	Human		unknown	unknown	unknown	Original			B.1.1.7	GR
hCoV-19/England/ALDP-C886C6/2020	EPI_ISL_762686	2020-12-16	Europe / United Kingdom / England	Human		unknown	unknown	unknown	Original			B.1.1.7	GR
hCoV-19/England/CAMC-C80AD1/2020	EPI_ISL_762687	2020-12-18	Europe / United Kingdom / England	Human		unknown	unknown	unknown	Original			B.1.1.7	GR
hCoV-19/England/CAMC-C82082/2020	EPI_ISL_762688	2020-12-17	Europe / United Kingdom / England	Human		unknown	unknown	unknown	Original			B.1.1.7	GR
hCoV-19/England/CAMC-C805C1/2020	EPI_ISL_762689	2020-12-17	Europe / United Kingdom / England	Human		unknown	unknown	unknown	Original			B.1.1.7	GR
hCoV-19/England/QEUH-C7D943/2020	EPI_ISL_762690	2020-12-16	Europe / United Kingdom / England	Human		unknown	unknown	unknown	Original			B.1.1.7	GR
hCoV-19/England/QEUH-C7CB3F/2020	EPI_ISL_762694	2020-12-16	Europe / United Kingdom / England	Human		unknown	unknown	unknown	Original			B.1.1.7	GR
hCoV-19/England/CAMC-C82F67/2020	EPI_ISL_762695	2020-12-17	Europe / United Kingdom / England	Human		unknown	unknown	unknown	Original			B.1.1.7	GR
hCoV-19/England/CAMC-C822C8/2020	EPI_ISL_762696	2020-12-17	Europe / United Kingdom / England	Human		unknown	unknown	unknown	Original			B.1.1.7	GR
hCoV-19/England/CAMC-C83C9C/2020	EPI_ISL_762697	2020-12-17	Europe / United Kingdom / England	Human		unknown	unknown	unknown	Original			B.1.1.7	GR
hCoV-19/England/QEUH-C7C66B/2020	EPI_ISL_762698	2020-12-16	Europe / United Kingdom / England	Human		unknown	unknown	unknown	Original			B.1.1.7	GR
hCoV-19/England/CAMC-C8392C/2020	EPI_ISL_762700	2020-12-17	Europe / United Kingdom / England	Human		unknown	unknown	unknown	Original			B.1.1.7	GR
hCoV-19/England/QEUH-C7D916/2020	EPI_ISL_762701	2020-12-16	Europe / United Kingdom / England	Human		unknown	unknown	unknown	Original			B.1.1.7	GR
hCoV-19/England/ALDP-C8A0F3/2020	EPI_ISL_762702	2020-12-16	Europe / United Kingdom / England	Human		unknown	unknown	unknown	Original			B.1.1.7	GR
hCoV-19/England/ALDP-C898DE/2020	EPI_ISL_762703	2020-12-16	Europe / United Kingdom / England	Human		unknown	unknown	unknown	Original			B.1.1.7	GR
hCoV-19/England/QEUH-C7CA50/2020	EPI_ISL_762704	2020-12-16	Europe / United Kingdom / England	Human		unknown	unknown	unknown	Original			B.1.1.7	GR
hCoV-19/England/CAMC-C83704/2020	EPI_ISL_762705	2020-12-17	Europe / United Kingdom / England	Human		unknown	unknown	unknown	Original			B.1.1.7	GR
hCoV-19/England/QEUH-C7D846/2020	EPI_ISL_762708	2020-12-16	Europe / United Kingdom / England	Human		unknown	unknown	unknown	Original			B.1.1.7	GR
hCoV-19/England/ALDP-C88963/2020	EPI_ISL_762709	2020-12-17	Europe / United Kingdom / England	Human		unknown	unknown	unknown	Original			B.1.1.7	GR
hCoV-19/England/ALDP-C886B7/2020	EPI_ISL_762710	2020-12-16	Europe / United Kingdom / England	Human		unknown	unknown	unknown	Original			B.1.1.7	GR
hCoV-19/England/QEUH-C7C522/2020	EPI_ISL_762711	2020-12-16	Europe / United Kingdom / England	Human		unknown	unknown	unknown	Original			B.1.1.7	GR
hCoV-19/England/ALDP-C89838/2020	EPI_ISL_762712	2020-12-16	Europe / United Kingdom / England	Human		unknown	unknown	unknown	Original			B.1.1.7	GR
hCoV-19/England/CAMC-C805D0/2020	EPI_ISL_762713	2020-12-17	Europe / United Kingdom / England	Human		unknown	unknown	unknown	Original			B.1.1.7	GR
hCoV-19/England/ALDP-C898B0/2020	EPI_ISL_762714	2020-12-16	Europe / United Kingdom / England	Human		unknown	unknown	unknown	Original			B.1.1.7	GR
hCoV-19/England/CAMC-C836BC/2020	EPI_ISL_762715	2020-12-17	Europe / United Kingdom / England	Human		unknown	unknown	unknown	Original			B.1.1.7	GR
hCoV-19/England/CAMC-C8219E/2020	EPI_ISL_762718	2020-12-17	Europe / United Kingdom / England	Human		unknown	unknown	unknown	Original			B.1.1.7	GR
hCoV-19/England/CAMC-C82037/2020	EPI_ISL_762719	2020-12-17	Europe / United Kingdom / England	Human		unknown	unknown	unknown	Original			B.1.1.7	GR
hCoV-19/Scotland/EDB11161/2020	EPI_ISL_763900	2020-12-16	Europe / United Kingdom / Scotland	Human		unknown	unknown	unknown	Original			B.1.1.7	GR
hCoV-19/Scotland/EDB11162/2020	EPI_ISL_763901	2020-12-16	Europe / United Kingdom / Scotland	Human		unknown	unknown	unknown	Original			B.1.1.7	GR
hCoV-19/Scotland/EDB11163/2020	EPI_ISL_763902	2020-12-15	Europe / United Kingdom / Scotland	Human		unknown	unknown	unknown	Original			B.1.1.7	GR
hCoV-19/Scotland/EDB11165/2020	EPI_ISL_763903	2020-12-07	Europe / United Kingdom / Scotland	Human		unknown	unknown	unknown	Original			B.1.1.7	GR
hCoV-19/Scotland/EDB11171/2020	EPI_ISL_763904	2020-12-15	Europe / United Kingdom / Scotland	Human		unknown	unknown	unknown	Original			B.1.1.7	GR
hCoV-19/Scotland/EDB11206/2020	EPI_ISL_763905	2020-12-16	Europe / United Kingdom / Scotland	Human		unknown	unknown	unknown	Original			B.1.1.7	GR
hCoV-19/Scotland/EDB11286/2020	EPI_ISL_763906	2020-12-18	Europe / United Kingdom / Scotland	Human		unknown	unknown	unknown	Original			B.1.1.7	GR
hCoV-19/England/EXET-13EBF8/2020	EPI_ISL_763907	2020-12-12	Europe / United Kingdom / England	Human		unknown	unknown	unknown	Original			B.1.1.7	GR
hCoV-19/England/NORW-221061/2020	EPI_ISL_763908	2020-12-16	Europe / United Kingdom / England	Human		unknown	unknown	unknown	Original			B.1.1.7	GR
hCoV-19/England/NORW-2210DA/2020	EPI_ISL_763909	2020-12-16	Europe / United Kingdom / England	Human		unknown	unknown	unknown	Original			B.1.1.7	GR
hCoV-19/England/NORW-2211F5/2020	EPI_ISL_763910	2020-12-16	Europe / United Kingdom / England	Human		unknown	unknown	unknown	Original			B.1.1.7	GR
hCoV-19/England/NORW-221A72/2020	EPI_ISL_763911	2020-12-19	Europe / United Kingdom / England	Human		unknown	unknown	unknown	Original			B.1.1.7	GR
hCoV-19/England/NORW-221A81/2020	EPI_ISL_763912	2020-12-18	Europe / United Kingdom / England	Human		unknown	unknown	unknown	Original			B.1.1.7	GR
hCoV-19/England/NORW-221ADC/2020	EPI_ISL_763913	2020-12-18	Europe / United Kingdom / England	Human		unknown	unknown	unknown	Original			B.1.1.7	GR
hCoV-19/England/NORW-221AFA/2020	EPI_ISL_763914	2020-12-18	Europe / United Kingdom / England	Human		unknown	unknown	unknown	Original			B.1.1.7	GR
hCoV-19/England/NORW-221B9D/2020	EPI_ISL_763915	2020-12-18	Europe / United Kingdom / England	Human		unknown	unknown	unknown	Original			B.1.1.7	GR
hCoV-19/England/NORW-221C21/2020	EPI_ISL_763916	2020-12-18	Europe / United Kingdom / England	Human		unknown	unknown	unknown	Original			B.1.1.7	GR
hCoV-19/England/NORW-221C8B/2020	EPI_ISL_763917	2020-12-20	Europe / United Kingdom / England	Human		unknown	unknown	unknown	Original			B.1.1.7	GR
hCoV-19/England/NORW-221D6A/2020	EPI_ISL_763918	2020-12-18	Europe / United Kingdom / England	Human		unknown	unknown	unknown	Original			B.1.1.7	GR
hCoV-19/England/NORW-221DC4/2020	EPI_ISL_763919	2020-12-18	Europe / United Kingdom / England	Human		unknown	unknown	unknown	Original			B.1.1.7	GR
hCoV-19/England/NORW-221E0D/2020	EPI_ISL_763920	2020-12-18	Europe / United Kingdom / England	Human		unknown	unknown	unknown	Original			B.1.1.7	GR
hCoV-19/England/NORW-221E2B/2020	EPI_ISL_763921	2020-12-18	Europe / United Kingdom / England	Human		unknown	unknown	unknown	Original			B.1.1.7	GR
hCoV-19/England/NORW-221E49/2020	EPI_ISL_763922	2020-12-18	Europe / United Kingdom / England	Human		unknown	unknown	unknown	Original			B.1.1.7	GR
hCoV-19/England/NORW-221F91/2020	EPI_ISL_763923	2020-12-18	Europe / United Kingdom / England	Human		unknown	unknown	unknown	Original			B.1.1.7	GR
hCoV-19/England/NORW-222FFA/2020	EPI_ISL_763924	2020-12-21	Europe / United Kingdom / England	Human		unknown	unknown	unknown	Original			B.1.1.7	GR
hCoV-19/England/NOTT-121834/2020	EPI_ISL_763925	2020-12-21	Europe / United Kingdom / England	Human		unknown	unknown	unknown	Original			B.1.1.7	GR
hCoV-19/England/NOTT-121841/2020	EPI_ISL_763926	2020-12-22	Europe / United Kingdom / England	Human		unknown	unknown	unknown	Original			B.1.1.7	GR
hCoV-19/England/NOTT-121870/2020	EPI_ISL_763927	2020-12-23	Europe / United Kingdom / England	Human		unknown	unknown	unknown	Original			B.1.1.7	GR
hCoV-19/England/OXON-F3FF0C/2020	EPI_ISL_763928	2020-12-15	Europe / United Kingdom / England	Human		unknown	unknown	unknown	Original			B.1.1.7	GR
hCoV-19/England/OXON-F3FF84/2020	EPI_ISL_763929	2020-12-15	Europe / United Kingdom / England	Human		unknown	unknown	unknown	Original			B.1.1.7	GR
hCoV-19/England/OXON-F400F6/2020	EPI_ISL_763930	2020-12-14	Europe / United Kingdom / England	Human		unknown	unknown	unknown	Original			B.1.1.7	GR
hCoV-19/England/OXON-F402E1/2020	EPI_ISL_763931	2020-12-14	Europe / United Kingdom / England	Human		unknown	unknown	unknown	Original			B.1.1.7	GR
hCoV-19/England/OXON-F404FA/2020	EPI_ISL_763932	2020-12-13	Europe / United Kingdom / England	Human		unknown	unknown	unknown	Original			B.1.1.7	GR
hCoV-19/England/OXON-F40515/2020	EPI_ISL_763933	2020-12-13	Europe / United Kingdom / England	Human		unknown	unknown	unknown	Original			B.1.1.7	GR
hCoV-19/England/OXON-F4057F/2020	EPI_ISL_763934	2020-12-08	Europe / United Kingdom / England	Human		unknown	unknown	unknown	Original			B.1.1.7	GR
hCoV-19/England/OXON-F4059D/2020	EPI_ISL_763935	2020-12-09	Europe / United Kingdom / England	Human		unknown	unknown	unknown	Original			B.1.1.7	GR
hCoV-19/England/OXON-F405AC/2020	EPI_ISL_763936	2020-12-14	Europe / United Kingdom / England	Human		unknown	unknown	unknown	Original			B.1.1.7	GR
hCoV-19/England/OXON-F405BB/2020	EPI_ISL_763937	2020-12-14	Europe / United Kingdom / England	Human		unknown	unknown	unknown	Original			B.1.1.7	GR
hCoV-19/England/OXON-F40603/2020	EPI_ISL_763938	2020-12-14	Europe / United Kingdom / England	Human		unknown	unknown	unknown	Original			B.1.1.7	GR
hCoV-19/England/OXON-F40612/2020	EPI_ISL_763939	2020-12-14	Europe / United Kingdom / England	Human		unknown	unknown	unknown	Original			B.1.1.7	GR
hCoV-19/England/OXON-F40630/2020	EPI_ISL_763940	2020-12-08	Europe / United Kingdom / England	Human		unknown	unknown	unknown	Original			B.1.1.7	GR
hCoV-19/England/OXON-F4068B/2020	EPI_ISL_763941	2020-12-09	Europe / United Kingdom / England	Human		unknown	unknown	unknown	Original			B.1.1.7	GR
hCoV-19/England/OXON-F406D6/2020	EPI_ISL_763942	2020-12-10	Europe / United Kingdom / England	Human		unknown	unknown	unknown	Original			B.1.1.7	GR
hCoV-19/England/OXON-F40797/2020	EPI_ISL_763943	2020-12-14	Europe / United Kingdom / England	Human		unknown	unknown	unknown	Original			B.1.1.7	GR
hCoV-19/England/OXON-F407F1/2020	EPI_ISL_763944	2020-12-14	Europe / United Kingdom / England	Human		unknown	unknown	unknown	Original			B.1.1.7	GR
hCoV-19/England/OXON-F40867/2020	EPI_ISL_763945	2020-12-08	Europe / United Kingdom / England	Human		unknown	unknown	unknown	Original			B.1.1.7	GR
hCoV-19/England/OXON-F408B2/2020	EPI_ISL_763946	2020-12-10	Europe / United Kingdom / England	Human		unknown	unknown	unknown	Original			B.1.1.7	GR
hCoV-19/England/OXON-F40937/2020	EPI_ISL_763947	2020-12-13	Europe / United Kingdom / England	Human		unknown	unknown	unknown	Original			B.1.1.7	GR
hCoV-19/England/OXON-F40A25/2020	EPI_ISL_763948	2020-12-11	Europe / United Kingdom / England	Human		unknown	unknown	unknown	Original			B.1.1.7	GR
hCoV-19/England/OXON-F40A52/2020	EPI_ISL_763949	2020-12-14	Europe / United Kingdom / England	Human		unknown	unknown	unknown	Original			B.1.1.7	GR
hCoV-19/England/OXON-F40ADA/2020	EPI_ISL_763950	2020-12-15	Europe / United Kingdom / England	Human		unknown	unknown	unknown	Original			B.1.1.7	GR
hCoV-19/England/OXON-F40B7D/2020	EPI_ISL_763951	2020-12-14	Europe / United Kingdom / England	Human		unknown	unknown	unknown	Original			B.1.1.7	GR
hCoV-19/England/OXON-F40C01/2020	EPI_ISL_763952	2020-12-14	Europe / United Kingdom / England	Human		unknown	unknown	unknown	Original			B.1.1.7	GR
hCoV-19/England/OXON-F40C6B/2020	EPI_ISL_763953	2020-12-15	Europe / United Kingdom / England	Human		unknown	unknown	unknown	Original			B.1.1.7	GR
hCoV-19/England/OXON-F40C98/2020	EPI_ISL_763954	2020-12-15	Europe / United Kingdom / England	Human		unknown	unknown	unknown	Original			B.1.1.7	GR
hCoV-19/England/OXON-F40CC5/2020	EPI_ISL_763955	2020-12-15	Europe / United Kingdom / England	Human		unknown	unknown	unknown	Original			B.1.1.7	GR
hCoV-19/England/OXON-F40CF2/2020	EPI_ISL_763956	2020-12-15	Europe / United Kingdom / England	Human		unknown	unknown	unknown	Original			B.1.1.7	GR
hCoV-19/England/OXON-F40D95/2020	EPI_ISL_763957	2020-12-15	Europe / United Kingdom / England	Human		unknown	unknown	unknown	Original			B.1.1.7	GR
hCoV-19/England/OXON-F40DB3/2020	EPI_ISL_763958	2020-12-15	Europe / United Kingdom / England	Human		unknown	unknown	unknown	Original			B.1.1.7	GR
hCoV-19/England/OXON-F40E47/2020	EPI_ISL_763959	2020-12-14	Europe / United Kingdom / England	Human		unknown	unknown	unknown	Original			B.1.1.7	GR
hCoV-19/England/OXON-F40EB0/2020	EPI_ISL_763960	2020-12-14	Europe / United Kingdom / England	Human		unknown	unknown	unknown	Original			B.1.1.7	GR
hCoV-19/England/OXON-F40EED/2020	EPI_ISL_763961	2020-12-15	Europe / United Kingdom / England	Human		unknown	unknown	unknown	Original			B.1.1.7	GR
hCoV-19/England/OXON-F41110/2020	EPI_ISL_763962	2020-12-15	Europe / United Kingdom / England	Human		unknown	unknown	unknown	Original			B.1.1.7	GR
hCoV-19/England/OXON-F4120E/2020	EPI_ISL_763963	2020-12-15	Europe / United Kingdom / England	Human		unknown	unknown	unknown	Original			B.1.1.7	GR
hCoV-19/England/OXON-F412B3/2020	EPI_ISL_763964	2020-12-15	Europe / United Kingdom / England	Human		unknown	unknown	unknown	Original			B.1.1.7	GR
hCoV-19/England/OXON-F4130B/2020	EPI_ISL_763965	2020-12-15	Europe / United Kingdom / England	Human		unknown	unknown	unknown	Original			B.1.1.7	GR
hCoV-19/England/OXON-F4131A/2020	EPI_ISL_763966	2020-12-14	Europe / United Kingdom / England	Human		unknown	unknown	unknown	Original			B.1.1.7	GR
hCoV-19/England/OXON-F41347/2020	EPI_ISL_763967	2020-12-15	Europe / United Kingdom / England	Human		unknown	unknown	unknown	Original			B.1.1.7	GR
hCoV-19/England/OXON-F41356/2020	EPI_ISL_763968	2020-12-15	Europe / United Kingdom / England	Human		unknown	unknown	unknown	Original			B.1.1.7	GR
hCoV-19/England/OXON-F41374/2020	EPI_ISL_763969	2020-12-15	Europe / United Kingdom / England	Human		unknown	unknown	unknown	Original			B.1.1.7	GR
hCoV-19/England/OXON-F41383/2020	EPI_ISL_763970	2020-12-15	Europe / United Kingdom / England	Human		unknown	unknown	unknown	Original			B.1.1.7	GR
hCoV-19/England/OXON-F41532/2020	EPI_ISL_763971	2020-12-15	Europe / United Kingdom / England	Human		unknown	unknown	unknown	Original			B.1.1.7	GR
hCoV-19/England/OXON-F41541/2020	EPI_ISL_763972	2020-12-15	Europe / United Kingdom / England	Human		unknown	unknown	unknown	Original			B.1.1.7	GR
hCoV-19/England/OXON-F41550/2020	EPI_ISL_763973	2020-12-15	Europe / United Kingdom / England	Human		unknown	unknown	unknown	Original			B.1.1.7	GR
hCoV-19/England/OXON-F415C9/2020	EPI_ISL_763974	2020-12-15	Europe / United Kingdom / England	Human		unknown	unknown	unknown	Original			B.1.1.7	GR
hCoV-19/Wales/PHWC-4A3988/2020	EPI_ISL_763975	2020-12-18	Europe / United Kingdom / Wales	Human		unknown	unknown	unknown	Original			B.1.1.7	GR
hCoV-19/Wales/PHWC-4A3BFB/2020	EPI_ISL_763976	2020-12-12	Europe / United Kingdom / Wales	Human		unknown	unknown	unknown	Original			B.1.1.7	GR
hCoV-19/Wales/PHWC-4A3DC8/2020	EPI_ISL_763977	2020-12-12	Europe / United Kingdom / Wales	Human		unknown	unknown	unknown	Original			B.1.1.7	GR
hCoV-19/Wales/PHWC-4A3E01/2020	EPI_ISL_763978	2020-12-12	Europe / United Kingdom / Wales	Human		unknown	unknown	unknown	Original			B.1.1.7	GR
hCoV-19/Wales/PHWC-4A3E10/2020	EPI_ISL_763979	2020-12-12	Europe / United Kingdom / Wales	Human		unknown	unknown	unknown	Original			B.1.1.7	GR
hCoV-19/Wales/PHWC-4A3EC5/2020	EPI_ISL_763980	2020-12-13	Europe / United Kingdom / Wales	Human		unknown	unknown	unknown	Original			B.1.1.7	GR
hCoV-19/Wales/PHWC-4A3F4A/2020	EPI_ISL_763981	2020-12-13	Europe / United Kingdom / Wales	Human		unknown	unknown	unknown	Original			B.1.1.7	GR
hCoV-19/Wales/PHWC-4A3FB3/2020	EPI_ISL_763982	2020-12-13	Europe / United Kingdom / Wales	Human		unknown	unknown	unknown	Original			B.1.1.7	GR
hCoV-19/Wales/PHWC-4A44D1/2020	EPI_ISL_763983	2020-12-16	Europe / United Kingdom / Wales	Human		unknown	unknown	unknown	Original			B.1.1.7	GR
hCoV-19/Wales/PHWC-4A4592/2020	EPI_ISL_763984	2020-12-16	Europe / United Kingdom / Wales	Human		unknown	unknown	unknown	Original			B.1.1.7	GR
hCoV-19/Wales/PHWC-4A477E/2020	EPI_ISL_763985	2020-12-16	Europe / United Kingdom / Wales	Human		unknown	unknown	unknown	Original			B.1.1.7	GR
hCoV-19/Wales/PHWC-4A5634/2020	EPI_ISL_763986	2020-12-15	Europe / United Kingdom / Wales	Human		unknown	unknown	unknown	Original			B.1.1.7	GR
hCoV-19/Wales/PHWC-4A5810/2020	EPI_ISL_763987	2020-12-16	Europe / United Kingdom / Wales	Human		unknown	unknown	unknown	Original			B.1.1.7	GR
hCoV-19/Wales/PHWC-4A58F2/2020	EPI_ISL_763988	2020-12-17	Europe / United Kingdom / Wales	Human		unknown	unknown	unknown	Original			B.1.1.7	GR
hCoV-19/Wales/PHWC-4A5C41/2020	EPI_ISL_763989	2020-12-13	Europe / United Kingdom / Wales	Human		unknown	unknown	unknown	Original			B.1.1.7	GR
hCoV-19/Wales/PHWC-4A5F39/2020	EPI_ISL_763990	2020-12-15	Europe / United Kingdom / Wales	Human		unknown	unknown	unknown	Original			B.1.1.7	GR
hCoV-19/Wales/PHWC-4A6080/2020	EPI_ISL_763991	2020-12-16	Europe / United Kingdom / Wales	Human		unknown	unknown	unknown	Original			B.1.1.7	GR
hCoV-19/Wales/PHWC-4A61F6/2020	EPI_ISL_763992	2020-12-16	Europe / United Kingdom / Wales	Human		unknown	unknown	unknown	Original			B.1.1.7	GR
hCoV-19/Wales/PHWC-4A6387/2020	EPI_ISL_763993	2020-12-16	Europe / United Kingdom / Wales	Human		unknown	unknown	unknown	Original			B.1.1.7	GR
hCoV-19/Wales/PHWC-4A6457/2020	EPI_ISL_763994	2020-12-16	Europe / United Kingdom / Wales	Human		unknown	unknown	unknown	Original			B.1.1.7	GR
hCoV-19/Wales/PHWC-4A6527/2020	EPI_ISL_763995	2020-12-17	Europe / United Kingdom / Wales	Human		unknown	unknown	unknown	Original			B.1.1.7	GR
hCoV-19/Wales/PHWC-4A65AF/2020	EPI_ISL_763996	2020-12-17	Europe / United Kingdom / Wales	Human		unknown	unknown	unknown	Original			B.1.1.7	GR
hCoV-19/Wales/PHWC-4A65BE/2020	EPI_ISL_763997	2020-12-17	Europe / United Kingdom / Wales	Human		unknown	unknown	unknown	Original			B.1.1.7	GR
hCoV-19/Wales/PHWC-4A65CD/2020	EPI_ISL_763998	2020-12-17	Europe / United Kingdom / Wales	Human		unknown	unknown	unknown	Original			B.1.1.7	GR
hCoV-19/Wales/PHWC-4A67F4/2020	EPI_ISL_763999	2020-12-17	Europe / United Kingdom / Wales	Human		unknown	unknown	unknown	Original			B.1.1.7	GR
hCoV-19/England/205141012/2020	EPI_ISL_766119	2020-12-11	Europe / United Kingdom / England	Human		Male	52	unknown	Original			B.1.1.7	GR
hCoV-19/England/205161119/2020	EPI_ISL_766120	2020-12-12	Europe / United Kingdom / England	Human		Male	58	unknown	Original			B.1.1.7	GR
hCoV-19/England/205181317/2020	EPI_ISL_766121	2020-12-14	Europe / United Kingdom / England	Human		Female	67	unknown	Original			B.1.1.7	GR
hCoV-19/England/205191400/2020	EPI_ISL_766122	2020-12-20	Europe / United Kingdom / England	Human		Female	61	unknown	Original			B.1.1.7	GR
hCoV-19/England/204990130/2020	EPI_ISL_766123	2020-12-04	Europe / United Kingdom / England	Human		Female	86	unknown	Original			B.1.1.7	GR
hCoV-19/England/204991029/2020	EPI_ISL_766124	2020-12-06	Europe / United Kingdom / England	Human		Female	31	unknown	Original			B.1.1.7	GR
hCoV-19/England/205000522/2020	EPI_ISL_766125	2020-12-07	Europe / United Kingdom / England	Human		Male	66	unknown	Original			B.1.1.7	GR
hCoV-19/England/205041313/2020	EPI_ISL_766126	2020-12-05	Europe / United Kingdom / England	Human		Female	52	unknown	Original			B.1.1.7	GR
hCoV-19/England/205060996/2020	EPI_ISL_766127	2020-12-10	Europe / United Kingdom / England	Human		Male	55	unknown	Original			B.1.1.7	GR
hCoV-19/England/205080402/2020	EPI_ISL_766128	2020-12-11	Europe / United Kingdom / England	Human		Female	75	unknown	Original			B.1.1.7	GR
hCoV-19/England/205080657/2020	EPI_ISL_766129	2020-12-09	Europe / United Kingdom / England	Human		Male	90	unknown	Original			B.1.1.7	GR
hCoV-19/England/205081479/2020	EPI_ISL_766130	2020-12-09	Europe / United Kingdom / England	Human		Female	74	unknown	Original			B.1.1.7	GR
hCoV-19/England/205090706/2020	EPI_ISL_766131	2020-12-10	Europe / United Kingdom / England	Human		Female	62	unknown	Original			B.1.1.7	GR
hCoV-19/England/205120382/2020	EPI_ISL_766132	2020-12-14	Europe / United Kingdom / England	Human		Female	28	unknown	Original			B.1.1.7	GR
hCoV-19/England/205120841/2020	EPI_ISL_766133	2020-12-12	Europe / United Kingdom / England	Human		Female	53	unknown	Original			B.1.1.7	GR
hCoV-19/England/205121096/2020	EPI_ISL_766134	2020-12-10	Europe / United Kingdom / England	Human		Male	65	unknown	Original			B.1.1.7	GR
hCoV-19/England/205121361/2020	EPI_ISL_766135	2020-12-14	Europe / United Kingdom / England	Human		Male	21	unknown	Original			B.1.1.7	GR
hCoV-19/England/205121395/2020	EPI_ISL_766136	2020-12-14	Europe / United Kingdom / England	Human		Male	36	unknown	Original			B.1.1.7	GR
hCoV-19/England/205121462/2020	EPI_ISL_766137	2020-12-14	Europe / United Kingdom / England	Human		Male	24	unknown	Original			B.1.1.7	GR
hCoV-19/England/205121465/2020	EPI_ISL_766138	2020-12-14	Europe / United Kingdom / England	Human		Male	40	unknown	Original			B.1.1.7	GR
hCoV-19/England/205121468/2020	EPI_ISL_766139	2020-12-14	Europe / United Kingdom / England	Human		Male	46	unknown	Original			B.1.1.7	GR
hCoV-19/England/205121476/2020	EPI_ISL_766140	2020-12-14	Europe / United Kingdom / England	Human		Male	40	unknown	Original			B.1.1.7	GR
hCoV-19/England/205121487/2020	EPI_ISL_766141	2020-12-14	Europe / United Kingdom / England	Human		Male	52	unknown	Original			B.1.1.7	GR
hCoV-19/England/205140895/2020	EPI_ISL_766142	2020-12-15	Europe / United Kingdom / England	Human		Male	58	unknown	Original			B.1.1.7	GR
hCoV-19/England/205140896/2020	EPI_ISL_766143	2020-12-16	Europe / United Kingdom / England	Human		Male	73	unknown	Original			B.1.1.7	GR
hCoV-19/England/205140897/2020	EPI_ISL_766144	2020-12-12	Europe / United Kingdom / England	Human		Female	66	unknown	Original			B.1.1.7	GR
hCoV-19/England/205140904/2020	EPI_ISL_766145	2020-12-16	Europe / United Kingdom / England	Human		Female	62	unknown	Original			B.1.1.7	GR
hCoV-19/England/205141677/2020	EPI_ISL_766146	2020-12-16	Europe / United Kingdom / England	Human		Female	59	unknown	Original			B.1.1.7	GR
hCoV-19/England/205141687/2020	EPI_ISL_766147	2020-12-16	Europe / United Kingdom / England	Human		Female	46	unknown	Original			B.1.1.7	GR
hCoV-19/England/205141688/2020	EPI_ISL_766148	2020-12-16	Europe / United Kingdom / England	Human		Female	52	unknown	Original			B.1.1.7	GR
hCoV-19/England/205141693/2020	EPI_ISL_766149	2020-12-15	Europe / United Kingdom / England	Human		Female	57	unknown	Original			B.1.1.7	GR
hCoV-19/England/205141694/2020	EPI_ISL_766150	2020-12-15	Europe / United Kingdom / England	Human		Female	76	unknown	Original			B.1.1.7	GR
hCoV-19/England/205141695/2020	EPI_ISL_766151	2020-12-15	Europe / United Kingdom / England	Human		Female	57	unknown	Original			B.1.1.7	GR
hCoV-19/England/205141708/2020	EPI_ISL_766152	2020-12-15	Europe / United Kingdom / England	Human		Female	68	unknown	Original			B.1.1.7	GR
hCoV-19/England/205141718/2020	EPI_ISL_766153	2020-12-15	Europe / United Kingdom / England	Human		Female	91	unknown	Original			B.1.1.7	GR
hCoV-19/England/205141724/2020	EPI_ISL_766154	2020-12-16	Europe / United Kingdom / England	Human		Female	54	unknown	Original			B.1.1.7	GR
hCoV-19/England/205141726/2020	EPI_ISL_766155	2020-12-16	Europe / United Kingdom / England	Human		Female	53	unknown	Original			B.1.1.7	GR
hCoV-19/England/205141727/2020	EPI_ISL_766156	2020-12-16	Europe / United Kingdom / England	Human		Female	54	unknown	Original			B.1.1.7	GR
hCoV-19/England/205160085/2020	EPI_ISL_766157	2020-12-16	Europe / United Kingdom / England	Human		Male	58	unknown	Original			B.1.1.7	GR
hCoV-19/England/205160914/2020	EPI_ISL_766158	2020-12-12	Europe / United Kingdom / England	Human		Male	72	unknown	Original			B.1.1.7	GR
hCoV-19/England/205160915/2020	EPI_ISL_766159	2020-12-16	Europe / United Kingdom / England	Human		Male	66	unknown	Original			B.1.1.7	GR
hCoV-19/England/205160988/2020	EPI_ISL_766160	2020-12-17	Europe / United Kingdom / England	Human		Female	53	unknown	Original			B.1.1.7	GR
hCoV-19/England/205161070/2020	EPI_ISL_766161	2020-12-16	Europe / United Kingdom / England	Human		Female	54	unknown	Original			B.1.1.7	GR
hCoV-19/England/205161086/2020	EPI_ISL_766162	2020-12-16	Europe / United Kingdom / England	Human		Female	37	unknown	Original			B.1.1.7	GR
hCoV-19/England/205161314/2020	EPI_ISL_766163	2020-12-16	Europe / United Kingdom / England	Human		Male	81	unknown	Original			B.1.1.7	GR
hCoV-19/England/205161315/2020	EPI_ISL_766164	2020-12-16	Europe / United Kingdom / England	Human		Female	37	unknown	Original			B.1.1.7	GR
hCoV-19/England/205161316/2020	EPI_ISL_766165	2020-12-16	Europe / United Kingdom / England	Human		Female	45	unknown	Original			B.1.1.7	GR
hCoV-19/England/205161318/2020	EPI_ISL_766166	2020-12-17	Europe / United Kingdom / England	Human		Female	50	unknown	Original			B.1.1.7	GR
hCoV-19/England/205161323/2020	EPI_ISL_766167	2020-12-16	Europe / United Kingdom / England	Human		Male	75	unknown	Original			B.1.1.7	GR
hCoV-19/England/205161328/2020	EPI_ISL_766168	2020-12-16	Europe / United Kingdom / England	Human		Female	68	unknown	Original			B.1.1.7	GR
hCoV-19/England/205161334/2020	EPI_ISL_766169	2020-12-16	Europe / United Kingdom / England	Human		Male	82	unknown	Original			B.1.1.7	GR
hCoV-19/England/205161339/2020	EPI_ISL_766170	2020-12-17	Europe / United Kingdom / England	Human		unknown	84	unknown	Original			B.1.1.7	GR
hCoV-19/England/205161340/2020	EPI_ISL_766171	2020-12-16	Europe / United Kingdom / England	Human		Male	26	unknown	Original			B.1.1.7	GR
hCoV-19/England/205161341/2020	EPI_ISL_766172	2020-12-16	Europe / United Kingdom / England	Human		Female	45	unknown	Original			B.1.1.7	GR
hCoV-19/England/205161343/2020	EPI_ISL_766173	2020-12-16	Europe / United Kingdom / England	Human		Male	57	unknown	Original			B.1.1.7	GR
hCoV-19/England/205161344/2020	EPI_ISL_766174	2020-12-16	Europe / United Kingdom / England	Human		Female	68	unknown	Original			B.1.1.7	GR
hCoV-19/England/205161349/2020	EPI_ISL_766175	2020-12-16	Europe / United Kingdom / England	Human		Male	68	unknown	Original			B.1.1.7	GR
hCoV-19/England/205161352/2020	EPI_ISL_766176	2020-12-16	Europe / United Kingdom / England	Human		unknown	85	unknown	Original			B.1.1.7	GR
hCoV-19/England/205161467/2020	EPI_ISL_766177	2020-12-16	Europe / United Kingdom / England	Human		Female	26	unknown	Original			B.1.1.7	GR
hCoV-19/England/205180013/2020	EPI_ISL_766178	2020-12-17	Europe / United Kingdom / England	Human		Female	73	unknown	Original			B.1.1.7	GR
hCoV-19/England/205180015/2020	EPI_ISL_766179	2020-12-17	Europe / United Kingdom / England	Human		Female	91	unknown	Original			B.1.1.7	GR
hCoV-19/England/205180017/2020	EPI_ISL_766180	2020-12-17	Europe / United Kingdom / England	Human		Male	91	unknown	Original			B.1.1.7	GR
hCoV-19/England/205180019/2020	EPI_ISL_766181	2020-12-17	Europe / United Kingdom / England	Human		Female	94	unknown	Original			B.1.1.7	GR
hCoV-19/England/205180029/2020	EPI_ISL_766182	2020-12-17	Europe / United Kingdom / England	Human		Female	47	unknown	Original			B.1.1.7	GR
hCoV-19/England/205180047/2020	EPI_ISL_766183	2020-12-17	Europe / United Kingdom / England	Human		Female	69	unknown	Original			B.1.1.7	GR
hCoV-19/England/205180049/2020	EPI_ISL_766184	2020-12-17	Europe / United Kingdom / England	Human		Female	83	unknown	Original			B.1.1.7	GR
hCoV-19/England/205180072/2020	EPI_ISL_766185	2020-12-17	Europe / United Kingdom / England	Human		Male	45	unknown	Original			B.1.1.7	GR
hCoV-19/England/205181392/2020	EPI_ISL_766186	2020-12-16	Europe / United Kingdom / England	Human		Male	55	unknown	Original			B.1.1.7	GR
hCoV-19/England/205181396/2020	EPI_ISL_766187	2020-12-16	Europe / United Kingdom / England	Human		Female	50	unknown	Original			B.1.1.7	GR
hCoV-19/England/205181578/2020	EPI_ISL_766188	2020-12-18	Europe / United Kingdom / England	Human		Female	16	unknown	Original			B.1.1.7	GR
hCoV-19/England/205181788/2020	EPI_ISL_766189	2020-12-17	Europe / United Kingdom / England	Human		Male	89	unknown	Original			B.1.1.7	GR
hCoV-19/England/205190019/2020	EPI_ISL_766190	2020-12-16	Europe / United Kingdom / England	Human		Male	20	unknown	Original			B.1.1.7	GR
hCoV-19/England/205190167/2020	EPI_ISL_766191	2020-12-18	Europe / United Kingdom / England	Human		Female	54	unknown	Original			B.1.1.7	GR
hCoV-19/England/205190461/2020	EPI_ISL_766192	2020-12-18	Europe / United Kingdom / England	Human		Female	56	unknown	Original			B.1.1.7	GR
hCoV-19/England/205190844/2020	EPI_ISL_766193	2020-12-17	Europe / United Kingdom / England	Human		Female	61	unknown	Original			B.1.1.7	GR
hCoV-19/England/205190899/2020	EPI_ISL_766194	2020-12-20	Europe / United Kingdom / England	Human		Male	18	unknown	Original			B.1.1.7	GR
hCoV-19/England/205190944/2020	EPI_ISL_766195	2020-12-18	Europe / United Kingdom / England	Human		Female	29	unknown	Original			B.1.1.7	GR
hCoV-19/England/205190974/2020	EPI_ISL_766196	2020-12-20	Europe / United Kingdom / England	Human		Female	88	unknown	Original			B.1.1.7	GR
hCoV-19/England/205190975/2020	EPI_ISL_766197	2020-12-20	Europe / United Kingdom / England	Human		Female	68	unknown	Original			B.1.1.7	GR
hCoV-19/England/205190978/2020	EPI_ISL_766198	2020-12-20	Europe / United Kingdom / England	Human		Female	94	unknown	Original			B.1.1.7	GR
hCoV-19/England/205190979/2020	EPI_ISL_766199	2020-12-20	Europe / United Kingdom / England	Human		Female	94	unknown	Original			B.1.1.7	GR
hCoV-19/England/205190980/2020	EPI_ISL_766200	2020-12-20	Europe / United Kingdom / England	Human		Female	85	unknown	Original			B.1.1.7	GR
hCoV-19/England/205190983/2020	EPI_ISL_766201	2020-12-20	Europe / United Kingdom / England	Human		Male	82	unknown	Original			B.1.1.7	GR
hCoV-19/England/205200315/2020	EPI_ISL_766202	2020-12-14	Europe / United Kingdom / England	Human		Female	40	unknown	Original			B.1.1.7	GR
hCoV-19/England/205200316/2020	EPI_ISL_766203	2020-12-14	Europe / United Kingdom / England	Human		Female	52	unknown	Original			B.1.1.7	GR
hCoV-19/England/205200317/2020	EPI_ISL_766204	2020-12-15	Europe / United Kingdom / England	Human		Female	31	unknown	Original			B.1.1.7	GR
hCoV-19/England/205221206/2020	EPI_ISL_766205	2020-12-18	Europe / United Kingdom / England	Human		Male	22	unknown	Original			B.1.1.7	GR
hCoV-19/England/205221694/2020	EPI_ISL_766206	2020-12-22	Europe / United Kingdom / England	Human		Female	56	unknown	Original			B.1.1.7	GR
hCoV-19/England/205221695/2020	EPI_ISL_766207	2020-12-22	Europe / United Kingdom / England	Human		Female	62	unknown	Original			B.1.1.7	GR
hCoV-19/England/205240583/2020	EPI_ISL_766208	2020-12-23	Europe / United Kingdom / England	Human		unknown	unknown	unknown	Original			B.1.1.7	GR
hCoV-19/England/205240584/2020	EPI_ISL_766209	2020-12-23	Europe / United Kingdom / England	Human		unknown	unknown	unknown	Original			B.1.1.7	GR
hCoV-19/England/205240586/2020	EPI_ISL_766210	2020-12-23	Europe / United Kingdom / England	Human		unknown	unknown	unknown	Original			B.1.1.7	GR
hCoV-19/England/205240589/2020	EPI_ISL_766211	2020-12-23	Europe / United Kingdom / England	Human		unknown	unknown	unknown	Original			B.1.1.7	GR
hCoV-19/England/205240591/2020	EPI_ISL_766212	2020-12-23	Europe / United Kingdom / England	Human		unknown	unknown	unknown	Original			B.1.1.7	GR
hCoV-19/England/205260310/2020	EPI_ISL_766213	2020-12-07	Europe / United Kingdom / England	Human		Female	90	unknown	Original			B.1.1.7	GR
hCoV-19/England/205260323/2020	EPI_ISL_766214	2020-12-21	Europe / United Kingdom / England	Human		Female	88	unknown	Original			B.1.1.7	GR
hCoV-19/England/205260373/2020	EPI_ISL_766215	2020-12-16	Europe / United Kingdom / England	Human		Female	23	unknown	Original			B.1.1.7	GR
hCoV-19/England/205261875/2020	EPI_ISL_766216	2020-12-20	Europe / United Kingdom / England	Human		Male	77	unknown	Original			B.1.1.7	GR
hCoV-19/England/205261878/2020	EPI_ISL_766217	2020-12-20	Europe / United Kingdom / England	Human		Male	86	unknown	Original			B.1.1.7	GR
hCoV-19/England/205261889/2020	EPI_ISL_766218	2020-12-21	Europe / United Kingdom / England	Human		Female	77	unknown	Original			B.1.1.7	GR
hCoV-19/England/205261952/2020	EPI_ISL_766219	2020	Europe / United Kingdom / England	Human		Female	85	unknown	Original			B.1.1.7	GR
hCoV-19/England/205340585/2020	EPI_ISL_766220	2020-12-23	Europe / United Kingdom / England	Human		Female	32	unknown	Original			B.1.1.7	GR
hCoV-19/England/205360507/2020	EPI_ISL_766221	2020-12-30	Europe / United Kingdom / England	Human		Female	80	unknown	Original			B.1.1.7	GR
hCoV-19/England/205260311/2020	EPI_ISL_766222	2020	Europe / United Kingdom / England	Human		Female	95	unknown	Original			B.1.1.7	GR
hCoV-19/England/205141142/2020	EPI_ISL_766225	2020-12-11	Europe / United Kingdom / England	Human		Female	52	unknown	Original			B.1.1.7	GR
hCoV-19/England/205120773/2020	EPI_ISL_766226	2020-12-12	Europe / United Kingdom / England	Human		Female	54	unknown	Original			B.1.1.7	GR
hCoV-19/England/205140407/2020	EPI_ISL_766227	2020-12-15	Europe / United Kingdom / England	Human		Female	28	unknown	Original			B.1.1.7	GR
hCoV-19/England/205260365/2020	EPI_ISL_766228	2020-12-18	Europe / United Kingdom / England	Human		Female	69	unknown	Original			B.1.1.7	GR
hCoV-19/Japan/IC-0498/2020	EPI_ISL_768707	2020-12	Asia / Japan	Human	Airport Quarantine Station in Japan	unknown	unknown	unknown	Original		COVID-19 positive case who entered from England.	B.1.1.7	GR
hCoV-19/Japan/IC-0499/2020	EPI_ISL_768708	2020-12	Asia / Japan	Human	Airport Quarantine Station in Japan	unknown	unknown	unknown	Original		COVID-19 positive case who entered from England.	B.1.1.7	GR
hCoV-19/Japan/IC-0505/2020	EPI_ISL_768714	2020-12	Asia / Japan	Human	Airport Quarantine Station in Japan	unknown	unknown	unknown	Original		COVID-19 positive case who entered from United Arab Emirates.	B.1.1.7	GR
hCoV-19/England/204991122/2020	EPI_ISL_768800	2020-12-04	Europe / United Kingdom / England	Human		Female	46	unknown	Original			B.1.1.7	GR
hCoV-19/England/205041849/2020	EPI_ISL_768801	2020-12-08	Europe / United Kingdom / England	Human		Female	55	unknown	Original			B.1.1.7	GR
hCoV-19/England/205041852/2020	EPI_ISL_768802	2020-12-08	Europe / United Kingdom / England	Human		Male	54	unknown	Original			B.1.1.7	GR
hCoV-19/England/205090686/2020	EPI_ISL_768804	2020-12-11	Europe / United Kingdom / England	Human		Female	52	unknown	Original			B.1.1.7	GR
hCoV-19/England/205090688/2020	EPI_ISL_768805	2020-12-12	Europe / United Kingdom / England	Human		Female	53	unknown	Original			B.1.1.7	GR
hCoV-19/France/ARA-SC787/2020	EPI_ISL_768817	2020-12-24	Europe / France / Auvergne-Rh├┤ne-Alpes / Cluses	Human		Male	unknown	unknown	Original	Nasopharyngeal swab		B.1.1.7	GR
hCoV-19/France/COR-SC764/2020	EPI_ISL_768818	2020-12-21	Europe / France / Corse / Porto-Vecchio	Human		Female	24	unknown	Original	Nasopharyngeal swab		B.1.1.7	GR
hCoV-19/France/IDF-SC761/2020	EPI_ISL_768819	2020-12-22	Europe / France / ├Äle-de-France / Thiais	Human		Female	30	unknown	Original	Nasopharyngeal swab		B.1.1.7	GR
hCoV-19/France/IDF-SC762/2020	EPI_ISL_768820	2020-12-23	Europe / France / ├Äle-de-France/ Thiais	Human		Female	27	unknown	Original	Nasopharyngeal swab		B.1.1.7	GR
hCoV-19/France/NAQ-SC763/2020	EPI_ISL_768821	2020-12-23	Europe / France / Nouvelle-Aquitaine / Notre-Dame-de-Sanilhac	Human		Female	22	unknown	Original	Nasopharyngeal swab		B.1.1.7	GR
hCoV-19/France/NAQ-SC767/2020	EPI_ISL_768822	2020-12-24	Europe / France / Nouvelle-Aquitaine / Poitiers	Human		Female	28	unknown	Original	Nasopharyngeal swab		B.1.1.7	GR
hCoV-19/France/NAQ-SC768/2020	EPI_ISL_768823	2020-12-24	Europe / France / Nouvelle-Aquitaine / Bordeaux	Human		Female	68	unknown	Original	Nasopharyngeal swab		B.1.1.7	GR
hCoV-19/France/NAQ-SC785/2020	EPI_ISL_768824	2020-12-28	Europe / France / Nouvelle-Aquitaine / La Br├¿de	Human		Female	27	unknown	Original	Nasopharyngeal swab		B.1.1.7	GR
hCoV-19/France/NAQ-SC788/2020	EPI_ISL_768825	2020-12-26	Europe / France / Nouvelle-Aquitaine / Anglet	Human		Male	unknown	unknown	Original	Nasopharyngeal swab		B.1.1.7	GR
hCoV-19/France/NAQ-SC789/2020	EPI_ISL_768826	2020-12-26	Europe / France / Nouvelle-Aquitaine / Anglet	Human		Male	unknown	unknown	Original	Nasopharyngeal swab		B.1.1.7	GR
hCoV-19/France/PAC-SC765/2020	EPI_ISL_768829	2020-12-28	Europe / France / Provence-Alpes-C├┤te d'Azur / Toulon	Human		Female	41	unknown	Original	Nasopharyngeal swab		B.1.1.7	GR
hCoV-19/France/PAC-SC784/2020	EPI_ISL_768830	2020-12-28	Europe / France / Provence-Alpes-C├┤te d'Azur / Embrun	Human		Male	52	unknown	Original	Nasopharyngeal swab		B.1.1.7	GR
hCoV-19/England/ALDP-CB46B2/2020	EPI_ISL_768841	2020-12-17	Europe / United Kingdom / England	Human		unknown	unknown	unknown	Original			B.1.1.7	GR
hCoV-19/England/ALDP-CB6771/2020	EPI_ISL_768843	2020-12-18	Europe / United Kingdom / England	Human		unknown	unknown	unknown	Original			B.1.1.7	GR
hCoV-19/England/ALDP-CBE7F1/2020	EPI_ISL_768844	2020-12-20	Europe / United Kingdom / England	Human		unknown	unknown	unknown	Original			B.1.1.7	GR
hCoV-19/England/CAMC-C99871/2020	EPI_ISL_768845	2020-12-18	Europe / United Kingdom / England	Human		unknown	unknown	unknown	Original			B.1.1.7	GR
hCoV-19/England/MILK-CA9DE8/2020	EPI_ISL_768846	2020-12-16	Europe / United Kingdom / England	Human		unknown	unknown	unknown	Original			B.1.1.7	GR
hCoV-19/England/MILK-CAA1EB/2020	EPI_ISL_768847	2020-12-18	Europe / United Kingdom / England	Human		unknown	unknown	unknown	Original			B.1.1.7	GR
hCoV-19/England/MILK-CAA1BE/2020	EPI_ISL_768848	2020-12-18	Europe / United Kingdom / England	Human		unknown	unknown	unknown	Original			B.1.1.7	GR
hCoV-19/England/MILK-CAA181/2020	EPI_ISL_768850	2020-12-18	Europe / United Kingdom / England	Human		unknown	unknown	unknown	Original			B.1.1.7	GR
hCoV-19/England/MILK-CAA2BB/2020	EPI_ISL_768851	2020-12-18	Europe / United Kingdom / England	Human		unknown	unknown	unknown	Original			B.1.1.7	GR
hCoV-19/England/MILK-CAA190/2020	EPI_ISL_768852	2020-12-18	Europe / United Kingdom / England	Human		unknown	unknown	unknown	Original			B.1.1.7	GR
hCoV-19/England/MILK-CAA3E5/2020	EPI_ISL_768853	2020-12-18	Europe / United Kingdom / England	Human		unknown	unknown	unknown	Original			B.1.1.7	GR
hCoV-19/England/MILK-CAA1FA/2020	EPI_ISL_768854	2020-12-18	Europe / United Kingdom / England	Human		unknown	unknown	unknown	Original			B.1.1.7	GR
hCoV-19/England/MILK-CAA136/2020	EPI_ISL_768855	2020-12-18	Europe / United Kingdom / England	Human		unknown	unknown	unknown	Original			B.1.1.7	GR
hCoV-19/England/MILK-CAA303/2020	EPI_ISL_768857	2020-12-17	Europe / United Kingdom / England	Human		unknown	unknown	unknown	Original			B.1.1.7	GR
hCoV-19/England/MILK-CAA172/2020	EPI_ISL_768858	2020-12-18	Europe / United Kingdom / England	Human		unknown	unknown	unknown	Original			B.1.1.7	GR
hCoV-19/England/MILK-CAA206/2020	EPI_ISL_768859	2020-12-18	Europe / United Kingdom / England	Human		unknown	unknown	unknown	Original			B.1.1.7	GR
hCoV-19/England/MILK-CAA118/2020	EPI_ISL_768860	2020-12-18	Europe / United Kingdom / England	Human		unknown	unknown	unknown	Original			B.1.1.7	GR
hCoV-19/England/MILK-CAA3C7/2020	EPI_ISL_768861	2020-12-18	Europe / United Kingdom / England	Human		unknown	unknown	unknown	Original			B.1.1.7	GR
hCoV-19/England/MILK-CAA215/2020	EPI_ISL_768862	2020-12-17	Europe / United Kingdom / England	Human		unknown	unknown	unknown	Original			B.1.1.7	GR
hCoV-19/England/MILK-CAA0FD/2020	EPI_ISL_768864	2020-12-18	Europe / United Kingdom / England	Human		unknown	unknown	unknown	Original			B.1.1.7	GR
hCoV-19/England/MILK-CAA233/2020	EPI_ISL_768865	2020-12-18	Europe / United Kingdom / England	Human		unknown	unknown	unknown	Original			B.1.1.7	GR
hCoV-19/England/MILK-CAA1AF/2020	EPI_ISL_768866	2020-12-18	Europe / United Kingdom / England	Human		unknown	unknown	unknown	Original			B.1.1.7	GR
hCoV-19/England/MILK-CAA3D6/2020	EPI_ISL_768867	2020-12-18	Europe / United Kingdom / England	Human		unknown	unknown	unknown	Original			B.1.1.7	GR
hCoV-19/England/MILK-CAA29D/2020	EPI_ISL_768868	2020-12-18	Europe / United Kingdom / England	Human		unknown	unknown	unknown	Original			B.1.1.7	GR
hCoV-19/England/MILK-CAA154/2020	EPI_ISL_768869	2020-12-18	Europe / United Kingdom / England	Human		unknown	unknown	unknown	Original			B.1.1.7	GR
hCoV-19/England/MILK-CAA400/2020	EPI_ISL_768870	2020-12-18	Europe / United Kingdom / England	Human		unknown	unknown	unknown	Original			B.1.1.7	GR
hCoV-19/England/MILK-CAA330/2020	EPI_ISL_768872	2020-12-18	Europe / United Kingdom / England	Human		unknown	unknown	unknown	Original			B.1.1.7	GR
hCoV-19/England/MILK-CAA37C/2020	EPI_ISL_768873	2020-12-18	Europe / United Kingdom / England	Human		unknown	unknown	unknown	Original			B.1.1.7	GR
hCoV-19/England/MILK-CAA28E/2020	EPI_ISL_768874	2020-12-18	Europe / United Kingdom / England	Human		unknown	unknown	unknown	Original			B.1.1.7	GR
hCoV-19/England/MILK-CAA2E8/2020	EPI_ISL_768875	2020-12-17	Europe / United Kingdom / England	Human		unknown	unknown	unknown	Original			B.1.1.7	GR
hCoV-19/England/MILK-CAA321/2020	EPI_ISL_768876	2020-12-18	Europe / United Kingdom / England	Human		unknown	unknown	unknown	Original			B.1.1.7	GR
hCoV-19/England/MILK-CAA34F/2020	EPI_ISL_768877	2020-12-18	Europe / United Kingdom / England	Human		unknown	unknown	unknown	Original			B.1.1.7	GR
hCoV-19/England/MILK-CAA3B8/2020	EPI_ISL_768878	2020-12-18	Europe / United Kingdom / England	Human		unknown	unknown	unknown	Original			B.1.1.7	GR
hCoV-19/England/MILK-CAA2F7/2020	EPI_ISL_768879	2020-12-17	Europe / United Kingdom / England	Human		unknown	unknown	unknown	Original			B.1.1.7	GR
hCoV-19/England/MILK-CAA224/2020	EPI_ISL_768880	2020-12-17	Europe / United Kingdom / England	Human		unknown	unknown	unknown	Original			B.1.1.7	GR
hCoV-19/England/MILK-CAA163/2020	EPI_ISL_768881	2020-12-18	Europe / United Kingdom / England	Human		unknown	unknown	unknown	Original			B.1.1.7	GR
hCoV-19/England/MILK-CAA2AC/2020	EPI_ISL_768882	2020-12-18	Europe / United Kingdom / England	Human		unknown	unknown	unknown	Original			B.1.1.7	GR
hCoV-19/England/MILK-CAA251/2020	EPI_ISL_768884	2020-12-18	Europe / United Kingdom / England	Human		unknown	unknown	unknown	Original			B.1.1.7	GR
hCoV-19/England/MILK-CA6307/2020	EPI_ISL_768885	2020-12-18	Europe / United Kingdom / England	Human		unknown	unknown	unknown	Original			B.1.1.7	GR
hCoV-19/England/MILK-CAA1CD/2020	EPI_ISL_768886	2020-12-18	Europe / United Kingdom / England	Human		unknown	unknown	unknown	Original			B.1.1.7	GR
hCoV-19/England/MILK-CAA3F4/2020	EPI_ISL_768887	2020-12-18	Europe / United Kingdom / England	Human		unknown	unknown	unknown	Original			B.1.1.7	GR
hCoV-19/England/MILK-CAA145/2020	EPI_ISL_768889	2020-12-18	Europe / United Kingdom / England	Human		unknown	unknown	unknown	Original			B.1.1.7	GR
hCoV-19/England/MILK-CAA35E/2020	EPI_ISL_768890	2020-12-18	Europe / United Kingdom / England	Human		unknown	unknown	unknown	Original			B.1.1.7	GR
hCoV-19/England/MILK-CAA2CA/2020	EPI_ISL_768892	2020-12-18	Europe / United Kingdom / England	Human		unknown	unknown	unknown	Original			B.1.1.7	GR
hCoV-19/England/MILK-CAA242/2020	EPI_ISL_768893	2020-12-18	Europe / United Kingdom / England	Human		unknown	unknown	unknown	Original			B.1.1.7	GR
hCoV-19/England/MILK-CAA260/2020	EPI_ISL_768894	2020-12-18	Europe / United Kingdom / England	Human		unknown	unknown	unknown	Original			B.1.1.7	GR
hCoV-19/England/MILK-CAA2D9/2020	EPI_ISL_768895	2020-12-18	Europe / United Kingdom / England	Human		unknown	unknown	unknown	Original			B.1.1.7	GR
hCoV-19/England/MILK-CAA27F/2020	EPI_ISL_768896	2020-12-18	Europe / United Kingdom / England	Human		unknown	unknown	unknown	Original			B.1.1.7	GR
hCoV-19/England/MILK-CAA3A9/2020	EPI_ISL_768897	2020-12-18	Europe / United Kingdom / England	Human		unknown	unknown	unknown	Original			B.1.1.7	GR
hCoV-19/England/ALDP-CB60D0/2020	EPI_ISL_768898	2020-12-20	Europe / United Kingdom / England	Human		unknown	unknown	unknown	Original			B.1.1.7	GR
hCoV-19/England/CAMC-CB8DD7/2020	EPI_ISL_778109	2020-12-19	Europe / United Kingdom / England	Human		unknown	unknown	unknown	Original			B.1.1.7	GR
hCoV-19/England/CAMC-CB72F7/2020	EPI_ISL_778110	2020-12-18	Europe / United Kingdom / England	Human		unknown	unknown	unknown	Original			B.1.1.7	GR
hCoV-19/England/CAMC-CB8EE3/2020	EPI_ISL_778112	2020-12-18	Europe / United Kingdom / England	Human		unknown	unknown	unknown	Original			B.1.1.7	GR
hCoV-19/England/ALDP-CBE07E/2020	EPI_ISL_778113	2020-12-18	Europe / United Kingdom / England	Human		unknown	unknown	unknown	Original			B.1.1.7	GR
hCoV-19/England/CAMC-CB6F79/2020	EPI_ISL_778114	2020-12-19	Europe / United Kingdom / England	Human		unknown	unknown	unknown	Original			B.1.1.7	GR
hCoV-19/England/CAMC-CB74F1/2020	EPI_ISL_778115	2020-12-19	Europe / United Kingdom / England	Human		unknown	unknown	unknown	Original			B.1.1.7	GR
hCoV-19/England/ALDP-CC01EF/2020	EPI_ISL_778116	2020-12-20	Europe / United Kingdom / England	Human		unknown	unknown	unknown	Original			B.1.1.7	GR
hCoV-19/England/CAMC-CB8D6E/2020	EPI_ISL_778118	2020-12-19	Europe / United Kingdom / England	Human		unknown	unknown	unknown	Original			B.1.1.7	GR
hCoV-19/England/CAMC-CB8E6B/2020	EPI_ISL_778120	2020-12-18	Europe / United Kingdom / England	Human		unknown	unknown	unknown	Original			B.1.1.7	GR
hCoV-19/England/ALDP-CC0228/2020	EPI_ISL_778121	2020-12-20	Europe / United Kingdom / England	Human		unknown	unknown	unknown	Original			B.1.1.7	GR
hCoV-19/England/CAMC-CB74A6/2020	EPI_ISL_778123	2020-12-19	Europe / United Kingdom / England	Human		unknown	unknown	unknown	Original			B.1.1.7	GR
hCoV-19/England/CAMC-CB8F0E/2020	EPI_ISL_778125	2020-12-18	Europe / United Kingdom / England	Human		unknown	unknown	unknown	Original			B.1.1.7	GR
hCoV-19/England/QEUH-CC3683/2020	EPI_ISL_778127	2020-12-21	Europe / United Kingdom / England	Human		unknown	unknown	unknown	Original			B.1.1.7	GR
hCoV-19/England/ALDP-CC02BF/2020	EPI_ISL_778128	2020-12-20	Europe / United Kingdom / England	Human		unknown	unknown	unknown	Original			B.1.1.7	GR
hCoV-19/England/CAMC-CB8E7A/2020	EPI_ISL_778130	2020-12-18	Europe / United Kingdom / England	Human		unknown	unknown	unknown	Original			B.1.1.7	GR
hCoV-19/England/QEUH-CC27CD/2020	EPI_ISL_778131	2020-12-21	Europe / United Kingdom / England	Human		unknown	unknown	unknown	Original			B.1.1.7	GR
hCoV-19/England/CAMC-CB73F4/2020	EPI_ISL_778135	2020-12-18	Europe / United Kingdom / England	Human		unknown	unknown	unknown	Original			B.1.1.7	GR
hCoV-19/England/QEUH-CC2781/2020	EPI_ISL_778136	2020-12-21	Europe / United Kingdom / England	Human		unknown	unknown	unknown	Original			B.1.1.7	GR
hCoV-19/England/CAMC-CB8F77/2020	EPI_ISL_778137	2020-12-18	Europe / United Kingdom / England	Human		unknown	unknown	unknown	Original			B.1.1.7	GR
hCoV-19/England/CAMC-CB6CFA/2020	EPI_ISL_778138	2020-12-19	Europe / United Kingdom / England	Human		unknown	unknown	unknown	Original			B.1.1.7	GR
hCoV-19/England/CAMC-CB72BB/2020	EPI_ISL_778139	2020-12-18	Europe / United Kingdom / England	Human		unknown	unknown	unknown	Original			B.1.1.7	GR
hCoV-19/England/CAMC-CB6D42/2020	EPI_ISL_778141	2020-12-19	Europe / United Kingdom / England	Human		unknown	unknown	unknown	Original			B.1.1.7	GR
hCoV-19/England/CAMC-CB745B/2020	EPI_ISL_778142	2020-12-19	Europe / United Kingdom / England	Human		unknown	unknown	unknown	Original			B.1.1.7	GR
hCoV-19/England/CAMC-CB8EA7/2020	EPI_ISL_778143	2020-12-18	Europe / United Kingdom / England	Human		unknown	unknown	unknown	Original			B.1.1.7	GR
hCoV-19/England/ALDP-CBFA33/2020	EPI_ISL_778144	2020-12-20	Europe / United Kingdom / England	Human		unknown	unknown	unknown	Original			B.1.1.7	GR
hCoV-19/England/CAMC-CB6F1F/2020	EPI_ISL_778146	2020-12-19	Europe / United Kingdom / England	Human		unknown	unknown	unknown	Original			B.1.1.7	GR
hCoV-19/England/CAMC-CB743D/2020	EPI_ISL_778147	2020-12-19	Europe / United Kingdom / England	Human		unknown	unknown	unknown	Original			B.1.1.7	GR
hCoV-19/England/CAMC-CB8DF5/2020	EPI_ISL_778148	2020-12-19	Europe / United Kingdom / England	Human		unknown	unknown	unknown	Original			B.1.1.7	GR
hCoV-19/England/CAMC-CB6E03/2020	EPI_ISL_778152	2020-12-18	Europe / United Kingdom / England	Human		unknown	unknown	unknown	Original			B.1.1.7	GR
hCoV-19/England/QEUH-CC262A/2020	EPI_ISL_778155	2020-12-20	Europe / United Kingdom / England	Human		unknown	unknown	unknown	Original			B.1.1.7	GR
hCoV-19/England/CAMC-CB6E4F/2020	EPI_ISL_778157	2020-12-19	Europe / United Kingdom / England	Human		unknown	unknown	unknown	Original			B.1.1.7	GR
hCoV-19/England/CAMC-CB7093/2020	EPI_ISL_778160	2020-12-19	Europe / United Kingdom / England	Human		unknown	unknown	unknown	Original			B.1.1.7	GR
hCoV-19/England/CAMC-CB6C63/2020	EPI_ISL_778161	2020-12-19	Europe / United Kingdom / England	Human		unknown	unknown	unknown	Original			B.1.1.7	GR
hCoV-19/England/CAMC-CB6F4C/2020	EPI_ISL_778162	2020-12-19	Europe / United Kingdom / England	Human		unknown	unknown	unknown	Original			B.1.1.7	GR
hCoV-19/England/ALDP-CBF49F/2020	EPI_ISL_778163	2020-12-20	Europe / United Kingdom / England	Human		unknown	unknown	unknown	Original			B.1.1.7	GR
hCoV-19/England/ALDP-CC0282/2020	EPI_ISL_778165	2020-12-20	Europe / United Kingdom / England	Human		unknown	unknown	unknown	Original			B.1.1.7	GR
hCoV-19/England/CAMC-CB8E89/2020	EPI_ISL_778169	2020-12-18	Europe / United Kingdom / England	Human		unknown	unknown	unknown	Original			B.1.1.7	GR
hCoV-19/England/CAMC-CB8A67/2020	EPI_ISL_778170	2020-12-19	Europe / United Kingdom / England	Human		unknown	unknown	unknown	Original			B.1.1.7	GR
hCoV-19/England/CAMC-CB6E12/2020	EPI_ISL_778171	2020-12-20	Europe / United Kingdom / England	Human		unknown	unknown	unknown	Original			B.1.1.7	GR
hCoV-19/England/CAMC-CB73E5/2020	EPI_ISL_778172	2020-12-18	Europe / United Kingdom / England	Human		unknown	unknown	unknown	Original			B.1.1.7	GR
hCoV-19/England/CAMC-CB70DF/2020	EPI_ISL_778173	2020-12-18	Europe / United Kingdom / England	Human		unknown	unknown	unknown	Original			B.1.1.7	GR
hCoV-19/England/CAMC-CB7330/2020	EPI_ISL_778175	2020-12-18	Europe / United Kingdom / England	Human		unknown	unknown	unknown	Original			B.1.1.7	GR
hCoV-19/England/CAMC-CB8F95/2020	EPI_ISL_778177	2020-12-18	Europe / United Kingdom / England	Human		unknown	unknown	unknown	Original			B.1.1.7	GR
hCoV-19/England/CAMC-CB71EB/2020	EPI_ISL_778178	2020-12-18	Europe / United Kingdom / England	Human		unknown	unknown	unknown	Original			B.1.1.7	GR
hCoV-19/England/CAMC-CB6C90/2020	EPI_ISL_778180	2020-12-19	Europe / United Kingdom / England	Human		unknown	unknown	unknown	Original			B.1.1.7	GR
hCoV-19/England/CAMC-CB752B/2020	EPI_ISL_778181	2020-12-19	Europe / United Kingdom / England	Human		unknown	unknown	unknown	Original			B.1.1.7	GR
hCoV-19/England/CAMC-CB89E2/2020	EPI_ISL_778182	2020-12-18	Europe / United Kingdom / England	Human		unknown	unknown	unknown	Original			B.1.1.7	GR
hCoV-19/England/QEUH-CC261B/2020	EPI_ISL_778184	2020-12-20	Europe / United Kingdom / England	Human		unknown	unknown	unknown	Original			B.1.1.7	GR
hCoV-19/England/CAMC-CB8AFE/2020	EPI_ISL_778186	2020-12-20	Europe / United Kingdom / England	Human		unknown	unknown	unknown	Original			B.1.1.7	GR
hCoV-19/England/ALDP-CBE13F/2020	EPI_ISL_778187	2020-12-19	Europe / United Kingdom / England	Human		unknown	unknown	unknown	Original			B.1.1.7	GR
hCoV-19/England/CAMC-CB700C/2020	EPI_ISL_778188	2020-12-18	Europe / United Kingdom / England	Human		unknown	unknown	unknown	Original			B.1.1.7	GR
hCoV-19/England/CAMC-CB6FF1/2020	EPI_ISL_778189	2020-12-19	Europe / United Kingdom / England	Human		unknown	unknown	unknown	Original			B.1.1.7	GR
hCoV-19/England/ALDP-CC02CE/2020	EPI_ISL_778191	2020-12-20	Europe / United Kingdom / England	Human		unknown	unknown	unknown	Original			B.1.1.7	GR
hCoV-19/England/CAMC-CB8D8C/2020	EPI_ISL_778193	2020-12-19	Europe / United Kingdom / England	Human		unknown	unknown	unknown	Original			B.1.1.7	GR
hCoV-19/England/CAMC-CB8A49/2020	EPI_ISL_778194	2020-12-18	Europe / United Kingdom / England	Human		unknown	unknown	unknown	Original			B.1.1.7	GR
hCoV-19/England/ALDP-CBE111/2020	EPI_ISL_778195	2020-12-19	Europe / United Kingdom / England	Human		unknown	unknown	unknown	Original			B.1.1.7	GR
hCoV-19/England/ALDP-CC0729/2020	EPI_ISL_778196	2020-12-20	Europe / United Kingdom / England	Human		unknown	unknown	unknown	Original			B.1.1.7	GR
hCoV-19/England/CAMC-CB7075/2020	EPI_ISL_778197	2020-12-18	Europe / United Kingdom / England	Human		unknown	unknown	unknown	Original			B.1.1.7	GR
hCoV-19/Scotland/CAMC-CB6D7F/2020	EPI_ISL_778198	2020-12-19	Europe / United Kingdom / Scotland	Human		unknown	unknown	unknown	Original			B.1.1.7	GR
hCoV-19/England/CAMC-CB6DCA/2020	EPI_ISL_778199	2020-12-18	Europe / United Kingdom / England	Human		unknown	unknown	unknown	Original			B.1.1.7	GR
hCoV-19/England/CAMC-CB737C/2020	EPI_ISL_778200	2020-12-18	Europe / United Kingdom / England	Human		unknown	unknown	unknown	Original			B.1.1.7	GR
hCoV-19/England/ALDP-CC01FE/2020	EPI_ISL_778201	2020-12-20	Europe / United Kingdom / England	Human		unknown	unknown	unknown	Original			B.1.1.7	GR
hCoV-19/England/QEUH-CC2D25/2020	EPI_ISL_778202	2020-12-21	Europe / United Kingdom / England	Human		unknown	unknown	unknown	Original			B.1.1.7	GR
hCoV-19/England/CAMC-CB8B55/2020	EPI_ISL_778204	2020-12-19	Europe / United Kingdom / England	Human		unknown	unknown	unknown	Original			B.1.1.7	GR
hCoV-19/England/CAMC-CB8E2F/2020	EPI_ISL_778205	2020-12-19	Europe / United Kingdom / England	Human		unknown	unknown	unknown	Original			B.1.1.7	GR
hCoV-19/England/CAMC-CB739A/2020	EPI_ISL_778210	2020-12-18	Europe / United Kingdom / England	Human		unknown	unknown	unknown	Original			B.1.1.7	GR
hCoV-19/England/CAMC-CB7066/2020	EPI_ISL_778213	2020-12-18	Europe / United Kingdom / England	Human		unknown	unknown	unknown	Original			B.1.1.7	GR
hCoV-19/England/CAMC-CB7242/2020	EPI_ISL_778214	2020-12-18	Europe / United Kingdom / England	Human		unknown	unknown	unknown	Original			B.1.1.7	GR
hCoV-19/England/CAMC-CB6FD3/2020	EPI_ISL_778217	2020-12-19	Europe / United Kingdom / England	Human		unknown	unknown	unknown	Original			B.1.1.7	GR
hCoV-19/England/CAMC-CB6EF4/2020	EPI_ISL_778218	2020-12-19	Europe / United Kingdom / England	Human		unknown	unknown	unknown	Original			B.1.1.7	GR
hCoV-19/England/CAMC-CB744C/2020	EPI_ISL_778220	2020-12-19	Europe / United Kingdom / England	Human		unknown	unknown	unknown	Original			B.1.1.7	GR
hCoV-19/England/CAMC-CB71DC/2020	EPI_ISL_778222	2020-12-18	Europe / United Kingdom / England	Human		unknown	unknown	unknown	Original			B.1.1.7	GR
hCoV-19/England/CAMC-CB70B1/2020	EPI_ISL_778223	2020-12-19	Europe / United Kingdom / England	Human		unknown	unknown	unknown	Original			B.1.1.7	GR
hCoV-19/England/CAMC-CB8E10/2020	EPI_ISL_778224	2020-12-19	Europe / United Kingdom / England	Human		unknown	unknown	unknown	Original			B.1.1.7	GR
hCoV-19/England/CAMC-CB8D9B/2020	EPI_ISL_778226	2020-12-19	Europe / United Kingdom / England	Human		unknown	unknown	unknown	Original			B.1.1.7	GR
hCoV-19/England/CAMC-CB8D40/2020	EPI_ISL_778227	2020-12-19	Europe / United Kingdom / England	Human		unknown	unknown	unknown	Original			B.1.1.7	GR
hCoV-19/England/ALDP-CC0237/2020	EPI_ISL_778228	2020-12-20	Europe / United Kingdom / England	Human		unknown	unknown	unknown	Original			B.1.1.7	GR
hCoV-19/England/QEUH-CC246C/2020	EPI_ISL_778229	2020-12-21	Europe / United Kingdom / England	Human		unknown	unknown	unknown	Original			B.1.1.7	GR
hCoV-19/England/ALDP-CBE0D8/2020	EPI_ISL_778270	2020-12-19	Europe / United Kingdom / England	Human		unknown	unknown	unknown	Original			B.1.1.7	GR
hCoV-19/England/CAMC-CB71FA/2020	EPI_ISL_778271	2020-12-18	Europe / United Kingdom / England	Human		unknown	unknown	unknown	Original			B.1.1.7	GR
hCoV-19/England/ALDP-CC09D8/2020	EPI_ISL_778272	2020-12-20	Europe / United Kingdom / England	Human		unknown	unknown	unknown	Original			B.1.1.7	GR
hCoV-19/England/CAMC-CB6C72/2020	EPI_ISL_778275	2020-12-19	Europe / United Kingdom / England	Human		unknown	unknown	unknown	Original			B.1.1.7	GR
hCoV-19/England/CAMC-CB8DAA/2020	EPI_ISL_778277	2020-12-19	Europe / United Kingdom / England	Human		unknown	unknown	unknown	Original			B.1.1.7	GR
hCoV-19/England/CAMC-CB6FC4/2020	EPI_ISL_778278	2020-12-19	Europe / United Kingdom / England	Human		unknown	unknown	unknown	Original			B.1.1.7	GR
hCoV-19/England/CAMC-CB70A2/2020	EPI_ISL_778280	2020-12-19	Europe / United Kingdom / England	Human		unknown	unknown	unknown	Original			B.1.1.7	GR
hCoV-19/England/ALDP-CBE0E7/2020	EPI_ISL_778282	2020-12-18	Europe / United Kingdom / England	Human		unknown	unknown	unknown	Original			B.1.1.7	GR
hCoV-19/England/CAMC-CB6DF7/2020	EPI_ISL_778284	2020-12-18	Europe / United Kingdom / England	Human		unknown	unknown	unknown	Original			B.1.1.7	GR
hCoV-19/England/QEUH-CC2E22/2020	EPI_ISL_778286	2020-12-21	Europe / United Kingdom / England	Human		unknown	unknown	unknown	Original			B.1.1.7	GR
hCoV-19/England/ALDP-CBE14E/2020	EPI_ISL_778288	2020-12-19	Europe / United Kingdom / England	Human		unknown	unknown	unknown	Original			B.1.1.7	GR
hCoV-19/England/QEUH-CC3647/2020	EPI_ISL_778289	2020-12-21	Europe / United Kingdom / England	Human		unknown	unknown	unknown	Original			B.1.1.7	GR
hCoV-19/England/ALDP-CBFA15/2020	EPI_ISL_778290	2020-12-20	Europe / United Kingdom / England	Human		unknown	unknown	unknown	Original			B.1.1.7	GR
hCoV-19/England/ALDP-CC0291/2020	EPI_ISL_778292	2020-12-20	Europe / United Kingdom / England	Human		unknown	unknown	unknown	Original			B.1.1.7	GR
hCoV-19/England/CAMC-CB7084/2020	EPI_ISL_778293	2020-12-19	Europe / United Kingdom / England	Human		unknown	unknown	unknown	Original			B.1.1.7	GR
hCoV-19/England/CAMC-CB8B0A/2020	EPI_ISL_778294	2020-12-19	Europe / United Kingdom / England	Human		unknown	unknown	unknown	Original			B.1.1.7	GR
hCoV-19/England/ALDP-CBE120/2020	EPI_ISL_778295	2020-12-17	Europe / United Kingdom / England	Human		unknown	unknown	unknown	Original			B.1.1.7	GR
hCoV-19/England/CAMC-C770AE/2020	EPI_ISL_778296	2020-12-16	Europe / United Kingdom / England	Human		unknown	unknown	unknown	Original			B.1.1.7	GR
hCoV-19/England/MILK-C6CAAE/2020	EPI_ISL_778298	2020-12-13	Europe / United Kingdom / England	Human		unknown	unknown	unknown	Original			B.1.1.7	GR
[truncated: 6,960 more rows]

## Sheet: Sheet3
List of genomes belonging to the 2nd SCREENED cluster of Assay 9 ORF1a (see Table 3 in the manuscript)
Amplicon sequence representative of the cluster, with the 20I/501Y.V1 variant subsitution C3267T in red :
AGAAGATTGGTTAGATGATGATAGTCAACAAACTGTTGGTCAACAAGACGGCAGTGAGGACAATCAGACAACTATTATTCAAACAATTGTTGAGGTTCAACCTCAATTAGAGATGGAA
Genomes belonging to the cluster	Assigned to lineage B.1.1.7*		*: according to GISAID metadata for GISAID genomes and to pangolin software for NCBI genomes
hCoV-19/England/MILK-C63306/2020|EPI_ISL_769344|2020-12-13	YES
hCoV-19/England/MILK-CA471C/2020|EPI_ISL_762478|2020-12-16	YES
hCoV-19/England/MILK-C6201F/2020|EPI_ISL_735600|2020-12-13	YES
hCoV-19/England/CAMC-C44B5E/2020|EPI_ISL_718347|2020-12-10	YES
hCoV-19/England/MILK-B8E99B/2020|EPI_ISL_674559|2020-11-13	YES
hCoV-19/Wales/QEUH-AD1860/2020|EPI_ISL_634744|2020-10-25	NO
hCoV-19/England/MILK-B88C89/2020|EPI_ISL_675758|2020-11-13	YES
hCoV-19/England/MILK-CA6A8A/2020|EPI_ISL_761425|2020-12-18	YES
hCoV-19/England/MILK-C787E4/2020|EPI_ISL_756721|2020-12-15	YES
hCoV-19/England/MILK-CAA084/2020|EPI_ISL_761578|2020-12-18	YES
hCoV-19/England/CAMC-C44884/2020|EPI_ISL_719288|2020-12-10	YES
hCoV-19/England/CAMC-C71F5C/2020|EPI_ISL_769073|2020-12-15	YES
hCoV-19/England/CAMC-C70B4A/2020|EPI_ISL_769002|2020-12-16	YES
hCoV-19/England/ALDP-B747CB/2020|EPI_ISL_678940|2020-11-12	YES
hCoV-19/England/MILK-CAA215/2020|EPI_ISL_768862|2020-12-17	YES
hCoV-19/England/ALDP-C58085/2020|EPI_ISL_736155|2020-12-12	YES
hCoV-19/England/MILK-CA69AB/2020|EPI_ISL_761491|2020-12-18	YES
hCoV-19/England/QEUH-C917D6/2020|EPI_ISL_777065|2020-12-14	YES
hCoV-19/England/QEUH-C9317C/2020|EPI_ISL_761924|2020-12-17	YES
hCoV-19/England/ALDP-C06772/2020|EPI_ISL_709368|2020-12-05	YES
hCoV-19/England/MILK-CAA251/2020|EPI_ISL_768884|2020-12-18	YES
hCoV-19/England/205021227/2020|EPI_ISL_754276|2020-12-04	YES
hCoV-19/England/ALDP-C3DE9B/2020|EPI_ISL_730855|2020-12-10	YES
hCoV-19/England/CAMC-C44918/2020|EPI_ISL_719413|2020-12-10	YES
hCoV-19/Denmark/DCGC-18619/2020|EPI_ISL_749468|2020-12-07	NO
hCoV-19/England/CAMC-CB7F2D/2020|EPI_ISL_777840|2020-12-19	YES
hCoV-19/England/ALDP-C8BFD7/2020|EPI_ISL_777280|2020-12-15	YES
hCoV-19/England/QEUH-C92BCA/2020|EPI_ISL_762143|2020-12-17	YES
hCoV-19/England/CAMC-C3FB1A/2020|EPI_ISL_719114|2020-12-10	YES
hCoV-19/England/ALDP-C8CA20/2020|EPI_ISL_777026|2020-12-15	YES
hCoV-19/England/QEUH-C7D7A3/2020|EPI_ISL_762779|2020-12-16	YES
hCoV-19/England/QEUH-C94779/2020|EPI_ISL_777653|2020-12-17	YES
hCoV-19/England/CAMC-C98B97/2020|EPI_ISL_761956|2020-12-17	YES
hCoV-19/England/MILK-CA36F2/2020|EPI_ISL_762237|2020-12-13	YES
hCoV-19/England/CAMC-C2D39F/2020|EPI_ISL_733662|2020-12-07	YES
hCoV-19/England/MILK-C62589/2020|EPI_ISL_735820|2020-12-13	YES
hCoV-19/England/MILK-C6F4E9/2020|EPI_ISL_778549|2020-12-13	YES
hCoV-19/England/MILK-C61B88/2020|EPI_ISL_735843|2020-12-13	YES
hCoV-19/England/MILK-BB02A4/2020|EPI_ISL_720416|2020-11-17	YES
hCoV-19/England/ALDP-C3B510/2020|EPI_ISL_731624|2020-12-09	YES
hCoV-19/England/CAMC-C99598/2020|EPI_ISL_761937|2020-12-18	YES
hCoV-19/England/QEUH-C7CB4E/2020|EPI_ISL_762602|2020-12-16	YES
hCoV-19/England/MILK-C4FD99/2020|EPI_ISL_769669|2020-12-11	YES
hCoV-19/England/QEUH-BF0BBC/2020|EPI_ISL_709048|2020-11-29	YES
hCoV-19/England/ALDP-C8ABE3/2020|EPI_ISL_756451|2020-12-16	YES
hCoV-19/England/CAMC-C993BC/2020|EPI_ISL_777429|2020-12-18	YES
hCoV-19/England/MILK-CA473A/2020|EPI_ISL_762390|2020-12-16	YES
hCoV-19/England/ALDP-C0687F/2020|EPI_ISL_709400|2020-12-05	YES
hCoV-19/England/CAMC-C3F46A/2020|EPI_ISL_719355|2020-12-10	YES
hCoV-19/England/NORW-F65FF/2020|EPI_ISL_741587|2020-12-14	YES
hCoV-19/England/MILK-C513DE/2020|EPI_ISL_769653|2020-12-12	YES
hCoV-19/England/QEUH-C7FC84/2020|EPI_ISL_762743|2020-12-16	YES
hCoV-19/England/CAMC-C72094/2020|EPI_ISL_768923|2020-12-15	YES
hCoV-19/England/MILK-CA9E8B/2020|EPI_ISL_761549|2020-12-17	YES
hCoV-19/England/MILK-CA41D2/2020|EPI_ISL_762232|2020-12-16	YES
hCoV-19/England/MILK-C526E3/2020|EPI_ISL_736393|2020-12-11	YES
hCoV-19/England/QEUH-CC7607/2020|EPI_ISL_760290|2020-12-22	YES
hCoV-19/England/CAMC-C987FD/2020|EPI_ISL_777452|2020-12-18	YES
hCoV-19/England/MILK-C61C2B/2020|EPI_ISL_735832|2020-12-13	YES
hCoV-19/England/OXON-F4120E/2020|EPI_ISL_763963|2020-12-15	YES
hCoV-19/England/CAMC-C2CF23/2020|EPI_ISL_733847|2020-12-08	YES
hCoV-19/England/QEUH-C7FE7F/2020|EPI_ISL_767117|2020-12-16	YES
hCoV-19/England/QEUH-C7D7EF/2020|EPI_ISL_762854|2020-12-16	YES
hCoV-19/England/CAMC-C994AA/2020|EPI_ISL_762178|2020-12-17	YES
hCoV-19/England/QEUH-CC7CE7/2020|EPI_ISL_760483|2020-12-21	YES
hCoV-19/England/MILK-C614E7/2020|EPI_ISL_735727|2020-12-13	YES
hCoV-19/England/CAMC-C437E2/2020|EPI_ISL_719013|2020-12-10	YES
hCoV-19/England/CAMC-C469CB/2020|EPI_ISL_718407|2020-12-10	YES
hCoV-19/Spain/MD-IBV-99008781/2020|EPI_ISL_654324|2020-10-20	NO
hCoV-19/England/MILK-C60D56/2020|EPI_ISL_769238|2020-12-13	YES
hCoV-19/Scotland/EDB11124/2020|EPI_ISL_742220|2020-12-17	YES
hCoV-19/England/MILK-CA69F6/2020|EPI_ISL_761414|2020-12-18	YES
hCoV-19/England/MILK-C7BE37/2020|EPI_ISL_756802|2020-12-15	YES
hCoV-19/England/MILK-C612A1/2020|EPI_ISL_735673|2020-12-13	YES
hCoV-19/England/CAMC-CB7989/2020|EPI_ISL_777734|2020-12-19	YES
hCoV-19/England/MILK-CAA118/2020|EPI_ISL_768860|2020-12-18	YES
hCoV-19/England/QEUH-C93AAE/2020|EPI_ISL_777399|2020-12-17	YES
hCoV-19/Luxembourg/LNS7581211/2020|EPI_ISL_770880|2020-12-29	YES
hCoV-19/England/MILK-B3B827/2020|EPI_ISL_679775|2020-11-01	YES
hCoV-19/England/QEUH-C933A3/2020|EPI_ISL_762048|2020-12-17	YES
hCoV-19/England/MILK-B89C79/2020|EPI_ISL_675606|2020-11-13	YES
hCoV-19/England/MILK-CA701E/2020|EPI_ISL_761483|2020-12-18	YES
hCoV-19/England/QEUH-C8001B/2020|EPI_ISL_762905|2020-12-16	YES
hCoV-19/England/MILK-B87AF9/2020|EPI_ISL_724831|2020-11-13	YES
hCoV-19/Sweden/20-51949/2020|EPI_ISL_510863|2020-06-05	NO
hCoV-19/England/NORW-F6683/2020|EPI_ISL_704736|2020-12-01	YES
hCoV-19/England/QEUH-B2E47E/2020|EPI_ISL_646351|2020-11-03	NO
hCoV-19/England/CAMC-C869DE/2020|EPI_ISL_756418|2020-12-17	YES
hCoV-19/England/ALDP-C3C0D2/2020|EPI_ISL_731783|2020-12-10	YES
hCoV-19/England/MILK-B94D87/2020|EPI_ISL_676032|2020-11-13	YES
hCoV-19/England/MILK-C6F4AD/2020|EPI_ISL_778563|2020-12-13	YES
hCoV-19/England/MILK-B87868/2020|EPI_ISL_724806|2020-11-13	YES
hCoV-19/England/MILK-C78580/2020|EPI_ISL_756781|2020-12-15	YES
hCoV-19/England/CAMC-B22805/2020|EPI_ISL_647422|2020-11-02	YES
hCoV-19/England/204991163/2020|EPI_ISL_722995|2020-12-06	YES
hCoV-19/England/MILK-CA68F9/2020|EPI_ISL_761545|2020-12-18	YES
hCoV-19/England/NORW-2231A8/2020|EPI_ISL_741567|2020-10-30	YES
hCoV-19/England/ALDP-CB3668/2020|EPI_ISL_761098|2020-12-20	YES
hCoV-19/England/CAMC-BFB832/2020|EPI_ISL_709263|2020-12-04	YES
hCoV-19/England/MILK-C60F41/2020|EPI_ISL_769487|2020-12-13	YES
hCoV-19/England/QEUH-C7FA02/2020|EPI_ISL_762980|2020-12-16	YES
hCoV-19/England/ALDP-CBE4FA/2020|EPI_ISL_760701|2020-12-19	YES
hCoV-19/England/CAMC-C4556E/2020|EPI_ISL_719585|2020-12-10	YES
hCoV-19/England/QEUH-C7D0B7/2020|EPI_ISL_756795|2020-12-16	YES
hCoV-19/England/CAMC-C8393B/2020|EPI_ISL_762736|2020-12-17	YES
hCoV-19/England/QEUH-C93EDF/2020|EPI_ISL_777377|2020-12-17	YES
hCoV-19/England/ALDP-C39A8C/2020|EPI_ISL_731490|2020-12-09	YES
hCoV-19/England/QEUH-C92B8E/2020|EPI_ISL_761966|2020-12-17	YES
hCoV-19/England/CAMC-B775FB/2020|EPI_ISL_661797|2020-11-11	YES
hCoV-19/England/ALDP-CBE506/2020|EPI_ISL_760697|2020-12-19	YES
hCoV-19/England/ALDP-A6E32B/2020|EPI_ISL_607224|2020-10-15	NO
hCoV-19/England/MILK-BFF661/2020|EPI_ISL_720675|2020-12-02	YES
hCoV-19/England/CAMC-C3F664/2020|EPI_ISL_718401|2020-12-10	YES
hCoV-19/England/CAMC-C822D7/2020|EPI_ISL_762742|2020-12-17	YES
hCoV-19/England/QEUH-C9472E/2020|EPI_ISL_777407|2020-12-17	YES
hCoV-19/England/CAMC-C447E1/2020|EPI_ISL_719283|2020-12-10	YES
hCoV-19/England/ALDP-C39521/2020|EPI_ISL_731455|2020-12-09	YES
hCoV-19/England/ALDP-CC003D/2020|EPI_ISL_760408|2020-12-20	YES
hCoV-19/England/CAMC-C4648E/2020|EPI_ISL_719346|2020-12-10	YES
hCoV-19/England/ALDP-C398CE/2020|EPI_ISL_730728|2020-12-08	YES
hCoV-19/England/CAMC-B98A8C/2020|EPI_ISL_673692|2020-11-15	YES
hCoV-19/England/MILK-B3B818/2020|EPI_ISL_679774|2020-11-02	YES
hCoV-19/England/MILK-CA4C0E/2020|EPI_ISL_762404|2020-12-16	YES
hCoV-19/England/ALDP-BB9A49/2020|EPI_ISL_703209|2020-11-20	YES
hCoV-19/England/MILK-C7B954/2020|EPI_ISL_756746|2020-12-15	YES
hCoV-19/England/CAMC-BD18C9/2020|EPI_ISL_702181|2020-11-27	YES
hCoV-19/England/CAMC-C44C3D/2020|EPI_ISL_718516|2020-12-10	YES
hCoV-19/England/MILK-B8EB86/2020|EPI_ISL_674801|2020-11-13	YES
hCoV-19/Sweden/20-53846/2020|EPI_ISL_766696|2020-12-23	YES
hCoV-19/England/QEUH-CC2C0A/2020|EPI_ISL_760383|2020-12-21	YES
hCoV-19/England/QEUH-CC5979/2020|EPI_ISL_760334|2020-12-22	YES
hCoV-19/England/MILK-CA6088/2020|EPI_ISL_761500|2020-12-18	YES
hCoV-19/England/ALDP-C47CA3/2020|EPI_ISL_718865|2020-12-12	YES
hCoV-19/England/CAMC-C821CB/2020|EPI_ISL_762836|2020-12-17	YES
hCoV-19/England/QEUH-C93B50/2020|EPI_ISL_777471|2020-12-16	YES
hCoV-19/Netherlands/GE-RIVM-20709/2020|EPI_ISL_747525|2020-12-22	YES
hCoV-19/England/ALDP-C8BCD0/2020|EPI_ISL_777143|2020-12-15	YES
hCoV-19/England/MILK-CA92E9/2020|EPI_ISL_762373|2020-12-17	YES
hCoV-19/England/CAMC-BFB191/2020|EPI_ISL_709074|2020-12-04	YES
hCoV-19/England/ALDP-C3A238/2020|EPI_ISL_730969|2020-12-09	YES
hCoV-19/England/ALDP-C8CCB1/2020|EPI_ISL_777069|2020-12-15	YES
hCoV-19/England/CAMC-C6FE36/2020|EPI_ISL_769048|2020-12-15	YES
hCoV-19/England/CAMC-CB7A0E/2020|EPI_ISL_777717|2020-12-18	YES
hCoV-19/England/MILK-C6F531/2020|EPI_ISL_778341|2020-12-12	YES
hCoV-19/England/QEUH-C947B5/2020|EPI_ISL_777356|2020-12-17	YES
hCoV-19/England/CAMC-CB8AFE/2020|EPI_ISL_778186|2020-12-20	YES
hCoV-19/England/CAMC-CA0A44/2020|EPI_ISL_761946|2020-12-18	YES
hCoV-19/England/ALDP-C49C47/2020|EPI_ISL_718710|2020-12-12	YES
hCoV-19/England/ALDP-C59761/2020|EPI_ISL_736088|2020-12-13	YES
hCoV-19/England/CAMC-CB7CDB/2020|EPI_ISL_777681|2020-12-19	YES
hCoV-19/England/ALDP-C3DD9E/2020|EPI_ISL_730852|2020-12-10	YES
hCoV-19/England/CAMC-BD2998/2020|EPI_ISL_702228|2020-11-28	YES
hCoV-19/England/MILK-C53B2F/2020|EPI_ISL_769554|2020-12-12	YES
hCoV-19/England/MILK-C603DC/2020|EPI_ISL_769298|2020-12-13	YES
hCoV-19/England/MILK-C61F9B/2020|EPI_ISL_735611|2020-12-13	YES
hCoV-19/England/CAMC-C70BA4/2020|EPI_ISL_768911|2020-12-16	YES
hCoV-19/England/NORW-222C4E/2020|EPI_ISL_763853|2020-12-22	YES
hCoV-19/England/ALDP-B840CD/2020|EPI_ISL_674431|2020-11-14	YES
hCoV-19/England/QEUH-C9476A/2020|EPI_ISL_777361|2020-12-17	YES
hCoV-19/England/QEUH-C946E5/2020|EPI_ISL_777583|2020-12-17	YES
hCoV-19/England/ALDP-C392FD/2020|EPI_ISL_731301|2020-12-08	YES
hCoV-19/England/ALDP-C8A21B/2020|EPI_ISL_756644|2020-12-16	YES
hCoV-19/England/QEUH-CAB5DF/2020|EPI_ISL_761020|2020-12-20	YES
hCoV-19/England/CAMC-BFB36E/2020|EPI_ISL_708993|2020-12-04	YES
hCoV-19/Wales/PHWC-4A6B61/2020|EPI_ISL_764005|2020-12-17	YES
hCoV-19/England/ALDP-CBDCF3/2020|EPI_ISL_760508|2020-12-19	YES
hCoV-19/England/MILK-B3D667/2020|EPI_ISL_704695|2020-11-02	YES
hCoV-19/England/MILK-C7BE46/2020|EPI_ISL_756776|2020-12-15	YES
hCoV-19/England/QEUH-C92C4F/2020|EPI_ISL_762165|2020-12-17	YES
hCoV-19/England/MILK-A7C3B1/2020|EPI_ISL_606375|2020-10-15	YES
hCoV-19/England/MILK-BDC1E1/2020|EPI_ISL_709671|2020-11-26	YES
hCoV-19/England/QEUH-C7CAAB/2020|EPI_ISL_762630|2020-12-16	YES
hCoV-19/England/QEUH-C80233/2020|EPI_ISL_756888|2020-12-16	YES
hCoV-19/England/ALDP-BB9D04/2020|EPI_ISL_702670|2020-11-20	YES
hCoV-19/England/ALDP-C8D782/2020|EPI_ISL_777277|2020-12-15	YES
hCoV-19/England/ALDP-C3B422/2020|EPI_ISL_730720|2020-12-09	YES
hCoV-19/England/MILK-C6C5F8/2020|EPI_ISL_778456|2020-12-13	YES
hCoV-19/England/PORT-2D257F/2020|EPI_ISL_764011|2020-12-19	YES
hCoV-19/England/CAMC-BC04D8/2020|EPI_ISL_704784|2020-11-22	YES
hCoV-19/England/CAMC-C3FD7E/2020|EPI_ISL_718520|2020-12-10	YES
hCoV-19/England/MILK-C6CD96/2020|EPI_ISL_778338|2020-12-13	YES
hCoV-19/England/CAMC-C2CEAE/2020|EPI_ISL_733704|2020-12-08	YES
hCoV-19/England/CAMC-C98669/2020|EPI_ISL_777347|2020-12-17	YES
hCoV-19/England/MILK-CA9577/2020|EPI_ISL_762365|2020-12-17	YES
hCoV-19/England/ALDP-C48C39/2020|EPI_ISL_736645|2020-12-10	YES
hCoV-19/England/CAMC-C82F67/2020|EPI_ISL_762695|2020-12-17	YES
hCoV-19/England/MILK-BFCED5/2020|EPI_ISL_720682|2020-12-02	YES
hCoV-19/England/CAMC-C3EE21/2020|EPI_ISL_719082|2020-12-10	YES
hCoV-19/England/CAMC-B3232F/2020|EPI_ISL_659310|2020-11-05	YES
hCoV-19/England/CAMC-C6FE81/2020|EPI_ISL_769059|2020-12-15	YES
hCoV-19/England/CAMC-B775EC/2020|EPI_ISL_661918|2020-11-11	YES
hCoV-19/England/MILK-C52971/2020|EPI_ISL_736229|2020-12-11	YES
hCoV-19/England/ALDP-BC882F/2020|EPI_ISL_721272|2020-11-23	YES
hCoV-19/England/MILK-CA6756/2020|EPI_ISL_761375|2020-12-17	YES
hCoV-19/England/QEUH-CC78F2/2020|EPI_ISL_760496|2020-12-21	YES
hCoV-19/England/QEUH-C7C64D/2020|EPI_ISL_762893|2020-12-16	YES
hCoV-19/England/QEUH-C5C528/2020|EPI_ISL_769257|2020-12-14	YES
hCoV-19/England/MILK-C61775/2020|EPI_ISL_735705|2020-12-13	YES
hCoV-19/England/CAMC-C43B13/2020|EPI_ISL_719036|2020-12-10	YES
hCoV-19/England/ALDP-CBE5AC/2020|EPI_ISL_760722|2020-12-19	YES
hCoV-19/England/CAMC-C996C2/2020|EPI_ISL_761939|2020-12-18	YES
hCoV-19/England/CAMC-B3423F/2020|EPI_ISL_659481|2020-11-05	YES
hCoV-19/England/MILK-C6257A/2020|EPI_ISL_735761|2020-12-13	YES
hCoV-19/England/CAMC-C869FC/2020|EPI_ISL_756446|2020-12-17	YES
hCoV-19/England/CAMC-C83C8D/2020|EPI_ISL_762778|2020-12-17	YES
hCoV-19/England/CAMC-CB7998/2020|EPI_ISL_777783|2020-12-18	YES
hCoV-19/England/MILK-C6C5CB/2020|EPI_ISL_778596|2020-12-13	YES
hCoV-19/HongKong/VM20194408/2020|EPI_ISL_759896|2020-12-21	YES
hCoV-19/England/MILK-C784CF/2020|EPI_ISL_756884|2020-12-15	YES
hCoV-19/England/CAMC-CB70A2/2020|EPI_ISL_778280|2020-12-19	YES
hCoV-19/Switzerland/VD-UZH-IMV144/2020|EPI_ISL_766590|2020-12-21	YES
hCoV-19/England/CAMC-C755FC/2020|EPI_ISL_768974|2020-12-15	YES
hCoV-19/England/CAMC-C44BB8/2020|EPI_ISL_718548|2020-12-10	YES
hCoV-19/England/MILK-B8776B/2020|EPI_ISL_724797|2020-11-13	YES
hCoV-19/England/CAMC-B0738D/2020|EPI_ISL_643784|2020-10-29	YES
hCoV-19/Finland/81HEL/2020|EPI_ISL_766018|2020-12-22	YES
hCoV-19/England/MILK-CA62A0/2020|EPI_ISL_761609|2020-12-18	YES
hCoV-19/England/MILK-BB1CB4/2020|EPI_ISL_720088|2020-11-18	YES
hCoV-19/England/MILK-C6CD3C/2020|EPI_ISL_778379|2020-12-13	YES
hCoV-19/England/MILK-CA4D0B/2020|EPI_ISL_762344|2020-12-16	YES
hCoV-19/England/MILK-BFCD8D/2020|EPI_ISL_720888|2020-12-03	YES
hCoV-19/England/QEUH-B66252/2020|EPI_ISL_661546|2020-11-10	YES
hCoV-19/England/CAMC-C475A8/2020|EPI_ISL_718671|2020-12-10	YES
hCoV-19/England/CAMC-C40DE3/2020|EPI_ISL_719121|2020-12-10	YES
hCoV-19/England/CAMC-C6FEAF/2020|EPI_ISL_769203|2020-12-15	YES
hCoV-19/England/MILK-C7AAF8/2020|EPI_ISL_756751|2020-12-15	YES
hCoV-19/England/QEUH-C4B674/2020|EPI_ISL_769589|2020-12-13	YES
hCoV-19/England/ALDP-C391A5/2020|EPI_ISL_731303|2020-12-09	YES
hCoV-19/England/QEUH-CC39E4/2020|EPI_ISL_760707|2020-12-21	YES
hCoV-19/England/CAMC-C440D7/2020|EPI_ISL_719255|2020-12-10	YES
hCoV-19/England/MILK-C7A9A0/2020|EPI_ISL_756732|2020-12-15	YES
hCoV-19/England/MILK-CA4512/2020|EPI_ISL_762470|2020-12-16	YES
hCoV-19/England/MILK-BA9CBF/2020|EPI_ISL_681520|2020-11-17	YES
hCoV-19/England/CAMC-BC0D91/2020|EPI_ISL_705022|2020-11-22	YES
hCoV-19/England/CAMC-BF473C/2020|EPI_ISL_709052|2020-12-05	YES
hCoV-19/England/ALDP-C8CD90/2020|EPI_ISL_777288|2020-12-15	YES
hCoV-19/England/MILK-C7ACB6/2020|EPI_ISL_756936|2020-12-15	YES
hCoV-19/England/MILK-B96BA9/2020|EPI_ISL_675044|2020-11-13	YES
hCoV-19/England/CAMC-BD442C/2020|EPI_ISL_702304|2020-11-27	YES
hCoV-19/England/CAMC-C262C6/2020|EPI_ISL_733896|2020-12-08	YES
hCoV-19/England/MILK-C6CF45/2020|EPI_ISL_778505|2020-12-13	YES
hCoV-19/Denmark/DCGC-20773/2020|EPI_ISL_758880|2020-12-21	YES
hCoV-19/England/CAMC-C9856C/2020|EPI_ISL_777536|2020-12-18	YES
hCoV-19/England/QEUH-C92E3A/2020|EPI_ISL_761988|2020-12-17	YES
hCoV-19/England/CAMC-B98970/2020|EPI_ISL_673662|2020-11-15	YES
hCoV-19/England/CAMC-C47159/2020|EPI_ISL_718944|2020-12-10	YES
hCoV-19/England/CAMC-C8232F/2020|EPI_ISL_762585|2020-12-17	YES
hCoV-19/England/MILK-B3E02C/2020|EPI_ISL_679841|2020-10-31	YES
hCoV-19/England/ALDP-C8B5D5/2020|EPI_ISL_756662|2020-12-17	YES
hCoV-19/England/QEUH-CADAFC/2020|EPI_ISL_761055|2020-12-20	YES
hCoV-19/England/CAMC-C46828/2020|EPI_ISL_718518|2020-12-10	YES
hCoV-19/England/CAMC-C76740/2020|EPI_ISL_769206|2020-12-16	YES
hCoV-19/England/MILK-BEE44D/2020|EPI_ISL_708849|2020-11-30	YES
hCoV-19/England/MILK-B94C3F/2020|EPI_ISL_673691|2020-11-14	YES
hCoV-19/England/ALDP-CB4A5C/2020|EPI_ISL_761341|2020-12-17	YES
hCoV-19/England/CAMC-C98F8C/2020|EPI_ISL_762124|2020-12-18	YES
hCoV-19/England/CAMC-A64808/2020|EPI_ISL_609072|2020-10-11	NO
hCoV-19/England/QEUH-C961F1/2020|EPI_ISL_777462|2020-12-17	YES
hCoV-19/England/ALDP-CB6234/2020|EPI_ISL_761863|2020-12-18	YES
hCoV-19/England/CAMC-BD1674/2020|EPI_ISL_702255|2020-11-28	YES
hCoV-19/England/CAMC-C721A0/2020|EPI_ISL_769131|2020-12-15	YES
hCoV-19/England/MILK-C611B3/2020|EPI_ISL_735522|2020-12-12	YES
hCoV-19/England/MILK-CA96B0/2020|EPI_ISL_762513|2020-12-17	YES
hCoV-19/England/CAMC-C98C49/2020|EPI_ISL_761995|2020-12-17	YES
hCoV-19/England/MILK-C6D0F6/2020|EPI_ISL_778520|2020-12-13	YES
hCoV-19/England/ALDP-BB3A4F/2020|EPI_ISL_701848|2020-11-19	YES
hCoV-19/England/MILK-C7B9AF/2020|EPI_ISL_756934|2020-12-15	YES
hCoV-19/England/MILK-C60E26/2020|EPI_ISL_769307|2020-12-13	YES
hCoV-19/Italy/APU-POLBA05/2020|EPI_ISL_767013|2020-12-27	YES
hCoV-19/England/CAMC-B540D5/2020|EPI_ISL_656770|2020-11-09	YES
hCoV-19/England/ALDP-C8D728/2020|EPI_ISL_777045|2020-12-15	YES
hCoV-19/England/MILK-CA9C45/2020|EPI_ISL_762336|2020-12-18	YES
hCoV-19/England/ALDP-C595C1/2020|EPI_ISL_736006|2020-12-13	YES
hCoV-19/England/QEUH-C947D3/2020|EPI_ISL_777510|2020-12-17	YES
hCoV-19/England/MILK-C60F7E/2020|EPI_ISL_769400|2020-12-13	YES
hCoV-19/England/MILK-C538BF/2020|EPI_ISL_769575|2020-12-12	YES
hCoV-19/England/MILK-C61D91/2020|EPI_ISL_735810|2020-12-13	YES
hCoV-19/England/QEUH-C7FF9A/2020|EPI_ISL_756784|2020-12-16	YES
hCoV-19/England/OXON-F405AC/2020|EPI_ISL_763936|2020-12-14	YES
hCoV-19/England/CAMC-CB7BED/2020|EPI_ISL_777711|2020-12-18	YES
hCoV-19/England/MILK-B87ABD/2020|EPI_ISL_724828|2020-11-13	YES
hCoV-19/England/ALDP-C06A00/2020|EPI_ISL_709413|2020-12-04	YES
hCoV-19/England/CAMC-C3FA3B/2020|EPI_ISL_719015|2020-12-10	YES
hCoV-19/England/QEUH-C544AB/2020|EPI_ISL_736320|2020-12-12	YES
hCoV-19/England/MILK-CAA1CD/2020|EPI_ISL_768886|2020-12-18	YES
hCoV-19/England/MILK-CA9DBB/2020|EPI_ISL_762221|2020-12-16	YES
hCoV-19/England/CAMC-CB74A6/2020|EPI_ISL_778123|2020-12-19	YES
hCoV-19/England/ALDP-C499B9/2020|EPI_ISL_718880|2020-12-12	YES
hCoV-19/England/MILK-C7B9FA/2020|EPI_ISL_756838|2020-12-15	YES
hCoV-19/England/ALDP-B85202/2020|EPI_ISL_674194|2020-11-15	YES
hCoV-19/England/MILK-C6D032/2020|EPI_ISL_778542|2020-12-13	YES
hCoV-19/England/MILK-C5258C/2020|EPI_ISL_736364|2020-12-11	YES
hCoV-19/England/CAMC-C2623F/2020|EPI_ISL_733824|2020-12-08	YES
hCoV-19/England/MILK-C63B77/2020|EPI_ISL_769467|2020-12-13	YES
hCoV-19/England/MILK-C60E71/2020|EPI_ISL_769411|2020-12-13	YES
hCoV-19/England/CAMC-B52004/2020|EPI_ISL_657799|2020-11-08	YES
hCoV-19/England/ALDP-C89865/2020|EPI_ISL_762756|2020-12-16	YES
hCoV-19/England/MILK-B8D291/2020|EPI_ISL_673892|2020-11-13	YES
hCoV-19/England/CAMC-CB76BF/2020|EPI_ISL_777693|2020-12-18	YES
hCoV-19/England/ALDP-94485A/2020|EPI_ISL_554771|2020-06-07	NO
hCoV-19/England/CAMC-B79887/2020|EPI_ISL_741023|2020-11-12	YES
hCoV-19/England/QEUH-C7D934/2020|EPI_ISL_762646|2020-12-16	YES
hCoV-19/Portugal/PT2097/2020|EPI_ISL_738097|2020-12-19	YES
hCoV-19/England/ALDP-C59127/2020|EPI_ISL_735934|2020-12-12	YES
hCoV-19/Netherlands/NH-RIVM-20631/2020|EPI_ISL_747521|2020-12-16	YES
hCoV-19/England/ALDP-CB639B/2020|EPI_ISL_761851|2020-12-18	YES
hCoV-19/England/ALDP-BB9FD1/2020|EPI_ISL_701977|2020-11-20	YES
hCoV-19/England/MILK-ACCBAB/2020|EPI_ISL_634338|2020-10-21	YES
hCoV-19/England/CAMC-C46C1D/2020|EPI_ISL_718696|2020-12-10	YES
hCoV-19/England/QEUH-C7FAA8/2020|EPI_ISL_762953|2020-12-16	YES
hCoV-19/USA/MI-MDHHS-SC22525/2020|EPI_ISL_708228|2020-11-17	NO
hCoV-19/England/QEUH-C5C494/2020|EPI_ISL_769306|2020-12-14	YES
hCoV-19/England/CAMC-CB8E01/2020|EPI_ISL_778097|2020-12-19	YES
hCoV-19/England/MILK-BA9D16/2020|EPI_ISL_681606|2020-11-17	YES
hCoV-19/England/MILK-B9748F/2020|EPI_ISL_675128|2020-11-14	YES
hCoV-19/England/ALDP-BBB4D0/2020|EPI_ISL_701801|2020-11-21	YES
hCoV-19/England/QEUH-CC2A97/2020|EPI_ISL_760556|2020-12-21	YES
hCoV-19/England/MILK-CA7209/2020|EPI_ISL_761514|2020-12-18	YES
hCoV-19/England/CAMC-C85535/2020|EPI_ISL_756665|2020-12-17	YES
hCoV-19/England/CAMC-C469AD/2020|EPI_ISL_718387|2020-12-10	YES
hCoV-19/England/CAMC-C989E8/2020|EPI_ISL_777503|2020-12-18	YES
hCoV-19/England/QEUH-CAA5C1/2020|EPI_ISL_760831|2020-12-20	YES
hCoV-19/England/MILK-C6CD1E/2020|EPI_ISL_778395|2020-12-13	YES
hCoV-19/England/MILK-CA4CE0/2020|EPI_ISL_762454|2020-12-16	YES
hCoV-19/England/MILK-A06237/2020|EPI_ISL_600093|2020-09-30	YES
hCoV-19/Finland/92HEL/2020|EPI_ISL_766025|2020-12-18	YES
hCoV-19/England/MILK-C78A45/2020|EPI_ISL_756700|2020-12-15	YES
hCoV-19/England/QEUH-C93516/2020|EPI_ISL_762141|2020-12-16	YES
hCoV-19/England/CAMC-CBA1AC/2020|EPI_ISL_777683|2020-12-18	YES
hCoV-19/England/CAMC-B33160/2020|EPI_ISL_659118|2020-11-05	YES
hCoV-19/England/CAMC-C44347/2020|EPI_ISL_719568|2020-12-10	YES
hCoV-19/England/MILK-BAA79F/2020|EPI_ISL_681381|2020-11-17	YES
hCoV-19/England/MILK-C6164B/2020|EPI_ISL_735672|2020-12-12	YES
hCoV-19/England/ALDP-C8D773/2020|EPI_ISL_777220|2020-12-15	YES
hCoV-19/Italy/VEN-IZSVe-20RS2299-2_TV/2020|EPI_ISL_766581|2020-12-20	YES
hCoV-19/England/MILK-C61F6E/2020|EPI_ISL_735683|2020-12-13	YES
hCoV-19/England/MILK-CAA330/2020|EPI_ISL_768872|2020-12-18	YES
hCoV-19/England/CAMC-CB8BEC/2020|EPI_ISL_777948|2020-12-18	YES
hCoV-19/England/MILK-C6005D/2020|EPI_ISL_769231|2020-12-12	YES
hCoV-19/England/QEUH-CAB5B1/2020|EPI_ISL_760850|2020-12-20	YES
hCoV-19/England/ALDP-CB495F/2020|EPI_ISL_761186|2020-12-19	YES
hCoV-19/England/MILK-CA9F5B/2020|EPI_ISL_762409|2020-12-17	YES
hCoV-19/England/ALDP-C8BCA3/2020|EPI_ISL_777214|2020-12-15	YES
hCoV-19/England/CAMC-CB7F87/2020|EPI_ISL_777823|2020-12-18	YES
hCoV-19/England/MILK-BFF5CE/2020|EPI_ISL_720883|2020-12-02	YES
hCoV-19/England/MILK-BDC03F/2020|EPI_ISL_709779|2020-11-26	YES
hCoV-19/England/MILK-C6CC4E/2020|EPI_ISL_778366|2020-12-13	YES
hCoV-19/England/QEUH-CC3C09/2020|EPI_ISL_760750|2020-12-20	YES
hCoV-19/England/CAMC-CB9F85/2020|EPI_ISL_777682|2020-12-18	YES
hCoV-19/England/MILK-C61C49/2020|EPI_ISL_735776|2020-12-13	YES
hCoV-19/England/QEUH-C5C78C/2020|EPI_ISL_736102|2020-12-14	YES
hCoV-19/England/MILK-B879CF/2020|EPI_ISL_724818|2020-11-13	YES
hCoV-19/England/CAMC-C400BD/2020|EPI_ISL_719575|2020-12-10	YES
hCoV-19/England/ALDP-C06305/2020|EPI_ISL_709297|2020-12-05	YES
hCoV-19/England/ALDP-C3A99D/2020|EPI_ISL_730841|2020-12-09	YES
hCoV-19/England/MILK-C52BF3/2020|EPI_ISL_736335|2020-12-12	YES
hCoV-19/England/ALDP-BB363C/2020|EPI_ISL_702965|2020-11-19	YES
hCoV-19/England/MILK-C910CC/2020|EPI_ISL_777245|2020-12-11	YES
hCoV-19/England/CAMC-C71E04/2020|EPI_ISL_769170|2020-12-15	YES
hCoV-19/England/MILK-BFD5FD/2020|EPI_ISL_720757|2020-12-03	YES
hCoV-19/England/QEUH-C92DF1/2020|EPI_ISL_761951|2020-12-16	YES
hCoV-19/England/MILK-C7BE19/2020|EPI_ISL_756979|2020-12-15	YES
hCoV-19/England/CAMC-C46CA4/2020|EPI_ISL_718549|2020-12-10	YES
hCoV-19/England/MILK-BB1CC3/2020|EPI_ISL_720290|2020-11-18	YES
hCoV-19/England/LOND-1251241/2020|EPI_ISL_665636|2020-11-16	YES
hCoV-19/Australia/WA441/2020|EPI_ISL_672653|2020-09-29	NO
hCoV-19/England/MILK-CA4C59/2020|EPI_ISL_762421|2020-12-16	YES
hCoV-19/England/CAMC-CB6C09/2020|EPI_ISL_777754|2020-12-19	YES
hCoV-19/England/CAMC-CB88B8/2020|EPI_ISL_777838|2020-12-18	YES
hCoV-19/England/ALDP-C3D8F7/2020|EPI_ISL_730814|2020-12-10	YES
hCoV-19/England/ALDP-C6B799/2020|EPI_ISL_778385|2020-12-14	YES
hCoV-19/England/QEUH-B7F8EB/2020|EPI_ISL_668357|2020-11-14	YES
hCoV-19/England/MILK-C62B5A/2020|EPI_ISL_735691|2020-12-13	YES
hCoV-19/Israel/CVL-56-ngs/2020|EPI_ISL_776598|2020-12-24	YES
hCoV-19/England/CAMC-B779A4/2020|EPI_ISL_661717|2020-11-11	YES
hCoV-19/England/MILK-BB1522/2020|EPI_ISL_720220|2020-11-17	YES
hCoV-19/England/MILK-B55DEC/2020|EPI_ISL_658217|2020-11-06	YES
hCoV-19/England/CAMC-C40493/2020|EPI_ISL_718346|2020-12-10	YES
hCoV-19/England/CAMC-CB8CE9/2020|EPI_ISL_777940|2020-12-19	YES
hCoV-19/England/CAMC-C46D65/2020|EPI_ISL_718562|2020-12-10	YES
hCoV-19/England/CAMC-C85966/2020|EPI_ISL_756432|2020-12-17	YES
hCoV-19/England/CAMC-BFBCAF/2020|EPI_ISL_708999|2020-12-04	YES
hCoV-19/England/CAMC-C74AB2/2020|EPI_ISL_769064|2020-12-15	YES
hCoV-19/England/204700070/2020|EPI_ISL_683461|2020-11-15	YES
hCoV-19/England/CAMC-C721BF/2020|EPI_ISL_769147|2020-12-15	YES
hCoV-19/England/CAMC-CB8BDD/2020|EPI_ISL_777965|2020-12-18	YES
hCoV-19/England/MILK-CA6079/2020|EPI_ISL_761466|2020-12-18	YES
hCoV-19/England/ALDP-C897B3/2020|EPI_ISL_762554|2020-12-16	YES
hCoV-19/England/MILK-C7AD1D/2020|EPI_ISL_756901|2020-12-15	YES
hCoV-19/England/ALDP-C482BF/2020|EPI_ISL_718742|2020-12-11	YES
hCoV-19/England/ALDP-BB364B/2020|EPI_ISL_703229|2020-11-19	YES
hCoV-19/England/ALDP-CB5B3A/2020|EPI_ISL_761871|2020-12-19	YES
hCoV-19/England/CAMC-C99808/2020|EPI_ISL_762073|2020-12-18	YES
hCoV-19/England/ALDP-C06736/2020|EPI_ISL_709532|2020-12-05	YES
hCoV-19/England/QEUH-C92BBB/2020|EPI_ISL_761987|2020-12-17	YES
hCoV-19/England/MILK-CA62EC/2020|EPI_ISL_761430|2020-12-18	YES
hCoV-19/England/ALDP-C8D9D7/2020|EPI_ISL_777568|2020-12-15	YES
hCoV-19/Singapore/1098/2020|EPI_ISL_596488|2020-10-15	NO
hCoV-19/England/MILK-B96A51/2020|EPI_ISL_676136|2020-11-13	YES
hCoV-19/England/CAMC-BD2093/2020|EPI_ISL_702221|2020-11-28	YES
hCoV-19/England/MILK-C6C5DA/2020|EPI_ISL_778604|2020-12-13	YES
hCoV-19/England/CAMC-C84FFC/2020|EPI_ISL_756576|2020-12-17	YES
hCoV-19/England/ALDP-CB3E06/2020|EPI_ISL_761312|2020-12-19	YES
hCoV-19/England/MILK-C52A8D/2020|EPI_ISL_736213|2020-12-11	YES
hCoV-19/England/CAMC-CB6C72/2020|EPI_ISL_778275|2020-12-19	YES
hCoV-19/England/CAMC-B98433/2020|EPI_ISL_674873|2020-11-15	YES
hCoV-19/England/ALDP-CB4579/2020|EPI_ISL_760825|2020-12-19	YES
hCoV-19/England/CAMC-C9948C/2020|EPI_ISL_762072|2020-12-17	YES
hCoV-19/England/CAMC-C754C2/2020|EPI_ISL_769037|2020-12-15	YES
hCoV-19/England/MILK-C7B9EB/2020|EPI_ISL_756855|2020-12-15	YES
hCoV-19/England/CAMC-B1FC69/2020|EPI_ISL_647781|2020-11-02	YES
hCoV-19/England/MILK-C6C9FC/2020|EPI_ISL_778449|2020-12-13	YES
hCoV-19/England/CAMC-C98C76/2020|EPI_ISL_762152|2020-12-17	YES
hCoV-19/England/MILK-C616F0/2020|EPI_ISL_735648|2020-12-13	YES
hCoV-19/England/MILK-C50348/2020|EPI_ISL_736719|2020-12-11	YES
hCoV-19/England/ALDP-C48228/2020|EPI_ISL_718854|2020-12-11	YES
hCoV-19/England/MILK-C620B5/2020|EPI_ISL_735740|2020-12-13	YES
hCoV-19/England/MILK-C50560/2020|EPI_ISL_736749|2020-12-07	YES
hCoV-19/England/CAMC-C46BA7/2020|EPI_ISL_718743|2020-12-10	YES
hCoV-19/England/CAMC-CB746A/2020|EPI_ISL_778063|2020-12-19	YES
hCoV-19/England/CAMC-C747F7/2020|EPI_ISL_769009|2020-12-15	YES
hCoV-19/England/CAMC-CB7B92/2020|EPI_ISL_777758|2020-12-18	YES
hCoV-19/England/MILK-B3E208/2020|EPI_ISL_704703|2020-11-01	YES
hCoV-19/Scotland/EDB11142/2020|EPI_ISL_742236|2020-12-18	YES
hCoV-19/England/CAMC-C46390/2020|EPI_ISL_718377|2020-12-10	YES
hCoV-19/England/ALDP-C8E53C/2020|EPI_ISL_777659|2020-12-15	YES
hCoV-19/England/ALDP-C59A4A/2020|EPI_ISL_736086|2020-12-13	YES
hCoV-19/England/QEUH-C5B7E7/2020|EPI_ISL_736143|2020-12-14	YES
hCoV-19/England/CAMC-C85AAF/2020|EPI_ISL_756484|2020-12-17	YES
hCoV-19/Singapore/1103/2020|EPI_ISL_596493|2020-10-14	NO
hCoV-19/England/MILK-CA65D4/2020|EPI_ISL_761635|2020-12-18	YES
hCoV-19/England/MILK-C52D93/2020|EPI_ISL_736432|2020-12-12	YES
hCoV-19/England/CAMC-C80AD1/2020|EPI_ISL_762687|2020-12-18	YES
hCoV-19/England/MILK-C784ED/2020|EPI_ISL_756826|2020-12-15	YES
hCoV-19/England/QEUH-CAD063/2020|EPI_ISL_760910|2020-12-20	YES
hCoV-19/England/CAMC-C98E70/2020|EPI_ISL_777611|2020-12-17	YES
hCoV-19/England/MILK-C6C6AA/2020|EPI_ISL_778307|2020-12-13	YES
hCoV-19/England/MILK-C7A551/2020|EPI_ISL_762884|2020-12-15	YES
hCoV-19/Switzerland/ZH-ETHZ-310424/2020|EPI_ISL_603498|2020-10-08	NO
hCoV-19/England/CAMC-C99835/2020|EPI_ISL_762038|2020-12-18	YES
hCoV-19/England/CAMC-BFBAF0/2020|EPI_ISL_709281|2020-12-04	YES
hCoV-19/England/QEUH-C645F0/2020|EPI_ISL_778629|2020-12-14	YES
hCoV-19/England/MILK-CAA1BE/2020|EPI_ISL_768848|2020-12-18	YES
hCoV-19/England/MILK-CA69E7/2020|EPI_ISL_761560|2020-12-18	YES
hCoV-19/England/CAMC-C84EFF/2020|EPI_ISL_756671|2020-12-17	YES
hCoV-19/England/ALDP-C8B599/2020|EPI_ISL_756547|2020-12-16	YES
hCoV-19/USA/ME-HETL-J0330/2020|EPI_ISL_755458|2020-11-24	NO
hCoV-19/England/ALDP-C88602/2020|EPI_ISL_762724|2020-12-16	YES
hCoV-19/England/MILK-CA657A/2020|EPI_ISL_761377|2020-12-18	YES
hCoV-19/England/CAMC-BC20B4/2020|EPI_ISL_704704|2020-11-22	YES
hCoV-19/England/CAMC-B22A4B/2020|EPI_ISL_647190|2020-11-02	YES
hCoV-19/England/MILK-C7ACE3/2020|EPI_ISL_756768|2020-12-15	YES
hCoV-19/England/CAMC-C9897F/2020|EPI_ISL_777483|2020-12-17	YES
hCoV-19/England/CAMC-C460E4/2020|EPI_ISL_718463|2020-12-10	YES
hCoV-19/England/QEUH-C937C5/2020|EPI_ISL_777124|2020-12-16	YES
hCoV-19/England/MILK-C62598/2020|EPI_ISL_735780|2020-12-13	YES
hCoV-19/England/CAMC-C82486/2020|EPI_ISL_762752|2020-12-17	YES
hCoV-19/England/ALDP-CB4D35/2020|EPI_ISL_761274|2020-12-20	YES
hCoV-19/England/ALDP-CB4A4D/2020|EPI_ISL_761083|2020-12-17	YES
hCoV-19/England/CAMC-C99C84/2020|EPI_ISL_762036|2020-12-18	YES
hCoV-19/England/QEUH-C643BA/2020|EPI_ISL_778334|2020-12-14	YES
hCoV-19/England/ALDP-CBF541/2020|EPI_ISL_760588|2020-12-20	YES
hCoV-19/England/MILK-CA4E08/2020|EPI_ISL_762408|2020-12-15	YES
hCoV-19/England/MILK-C7B7F0/2020|EPI_ISL_756942|2020-12-15	YES
hCoV-19/England/OXON-F40E0B/2020|EPI_ISL_764092|2020-12-15	YES
hCoV-19/England/CAMC-C84509/2020|EPI_ISL_756672|2020-12-17	YES
hCoV-19/England/QEUH-C57A6A/2020|EPI_ISL_736466|2020-12-12	YES
hCoV-19/England/MILK-C61B3D/2020|EPI_ISL_735816|2020-12-13	YES
hCoV-19/England/CAMC-C804B5/2020|EPI_ISL_762679|2020-12-17	YES
hCoV-19/England/MILK-C6120B/2020|EPI_ISL_735714|2020-12-11	YES
hCoV-19/England/QEUH-CADC23/2020|EPI_ISL_761255|2020-12-20	YES
hCoV-19/England/QEUH-CC7A38/2020|EPI_ISL_760469|2020-12-21	YES
hCoV-19/England/MILK-C529EA/2020|EPI_ISL_736359|2020-12-11	YES
hCoV-19/England/CAMC-C85025/2020|EPI_ISL_756522|2020-12-17	YES
hCoV-19/England/NORW-EEDC5/2020|EPI_ISL_704714|2020-11-30	YES
hCoV-19/England/CAMC-C43ECF/2020|EPI_ISL_719323|2020-12-10	YES
hCoV-19/England/MILK-C514EA/2020|EPI_ISL_769718|2020-12-11	YES
hCoV-19/England/QEUH-C5D642/2020|EPI_ISL_736064|2020-12-14	YES
hCoV-19/Scotland/EDB11123/2020|EPI_ISL_742219|2020-12-18	YES
hCoV-19/England/CAMC-C3F9C5/2020|EPI_ISL_718613|2020-12-10	YES
hCoV-19/England/QEUH-C9359E/2020|EPI_ISL_777321|2020-12-16	YES
hCoV-19/England/CAMC-C4383A/2020|EPI_ISL_719192|2020-12-10	YES
hCoV-19/England/MILK-BB02C2/2020|EPI_ISL_720282|2020-11-17	YES
hCoV-19/England/ALDP-C3D314/2020|EPI_ISL_731578|2020-12-10	YES
hCoV-19/England/OXON-F40FBD/2020|EPI_ISL_763863|2020-12-15	YES
hCoV-19/England/QEUH-CAB51B/2020|EPI_ISL_760836|2020-12-20	YES
hCoV-19/England/ALDP-C3ADA0/2020|EPI_ISL_731580|2020-12-08	YES
hCoV-19/England/CAMC-B7A4A0/2020|EPI_ISL_741115|2020-11-12	YES
hCoV-19/England/CAMC-BD2145/2020|EPI_ISL_702186|2020-11-27	YES
hCoV-19/England/QEUH-BCB4A0/2020|EPI_ISL_704175|2020-11-26	YES
hCoV-19/England/MILK-B8DF4F/2020|EPI_ISL_674687|2020-11-13	YES
hCoV-19/England/CAMC-C80549/2020|EPI_ISL_762800|2020-12-17	YES
hCoV-19/England/CAMC-C754D1/2020|EPI_ISL_768991|2020-12-15	YES
hCoV-19/Wales/MILK-CA64F5/2020|EPI_ISL_761608|2020-12-18	YES
hCoV-19/England/205261288/2020|EPI_ISL_754269|2020-12-19	YES
hCoV-19/England/CAMC-C46B10/2020|EPI_ISL_718490|2020-12-10	YES
hCoV-19/England/205261292/2020|EPI_ISL_754270|2020-12-21	YES
hCoV-19/England/QEUH-BA2A70/2020|EPI_ISL_672779|2020-11-18	YES
hCoV-19/England/CAMC-CA09CF/2020|EPI_ISL_762043|2020-12-18	YES
hCoV-19/England/ALDP-C39C59/2020|EPI_ISL_731020|2020-12-09	YES
hCoV-19/England/MILK-B8D440/2020|EPI_ISL_673962|2020-11-13	YES
hCoV-19/England/CAMC-BD1489/2020|EPI_ISL_702220|2020-11-29	YES
hCoV-19/England/ALDP-C3C658/2020|EPI_ISL_731150|2020-12-10	YES
hCoV-19/England/MILK-C6CD5A/2020|EPI_ISL_778344|2020-12-13	YES
hCoV-19/England/CAMC-BD1DBB/2020|EPI_ISL_702229|2020-11-28	YES
hCoV-19/England/ALDP-C0654B/2020|EPI_ISL_709405|2020-12-05	YES
hCoV-19/England/MILK-C51471/2020|EPI_ISL_769804|2020-12-11	YES
hCoV-19/England/MILK-BB05E7/2020|EPI_ISL_720313|2020-11-17	YES
hCoV-19/England/MILK-C61335/2020|EPI_ISL_735760|2020-12-13	YES
hCoV-19/Wales/PHWC-4A6457/2020|EPI_ISL_763994|2020-12-16	YES
hCoV-19/England/MILK-C60A31/2020|EPI_ISL_769346|2020-12-13	YES
hCoV-19/England/QEUH-C9322E/2020|EPI_ISL_762130|2020-12-17	YES
hCoV-19/England/CAMC-C45A32/2020|EPI_ISL_718503|2020-12-10	YES
hCoV-19/England/QEUH-C93789/2020|EPI_ISL_777230|2020-12-17	YES
hCoV-19/England/MILK-CA5CEF/2020|EPI_ISL_761480|2020-12-18	YES
hCoV-19/England/MILK-C6CDC3/2020|EPI_ISL_778515|2020-12-13	YES
hCoV-19/England/205160988/2020|EPI_ISL_766160|2020-12-17	YES
hCoV-19/England/CAMC-BC1C93/2020|EPI_ISL_705125|2020-11-22	YES
hCoV-19/England/MILK-BFF519/2020|EPI_ISL_720680|2020-12-02	YES
hCoV-19/England/CAMC-C2CB01/2020|EPI_ISL_733876|2020-12-07	YES
hCoV-19/England/OXON-F412B3/2020|EPI_ISL_763964|2020-12-15	YES
hCoV-19/England/MILK-CA4DED/2020|EPI_ISL_762333|2020-12-15	YES
hCoV-19/England/ALDP-C88909/2020|EPI_ISL_762989|2020-12-16	YES
hCoV-19/England/MILK-BB0699/2020|EPI_ISL_720012|2020-11-17	YES
hCoV-19/Portugal/PT2100/2020|EPI_ISL_738100|2020-12-18	YES
hCoV-19/England/MILK-C61511/2020|EPI_ISL_735779|2020-12-13	YES
hCoV-19/England/CAMC-B32820/2020|EPI_ISL_659678|2020-11-05	YES
hCoV-19/England/CAMC-C804E2/2020|EPI_ISL_762788|2020-12-17	YES
hCoV-19/England/ALDP-C3AAF4/2020|EPI_ISL_731775|2020-12-09	YES
hCoV-19/England/CAMC-C4032D/2020|EPI_ISL_718557|2020-12-10	YES
hCoV-19/England/MILK-CA4521/2020|EPI_ISL_762522|2020-12-16	YES
hCoV-19/England/QEUH-C93060/2020|EPI_ISL_761921|2020-12-17	YES
hCoV-19/England/CAMC-B98864/2020|EPI_ISL_673636|2020-11-15	YES
hCoV-19/England/QEUH-C7D4BB/2020|EPI_ISL_762907|2020-12-16	YES
hCoV-19/England/CAMC-C470C5/2020|EPI_ISL_718720|2020-12-10	YES
hCoV-19/England/CAMC-BC1B69/2020|EPI_ISL_704755|2020-11-22	YES
hCoV-19/England/CAMC-BC013B/2020|EPI_ISL_704876|2020-11-22	YES
hCoV-19/England/ALDP-C5836E/2020|EPI_ISL_736053|2020-12-13	YES
hCoV-19/England/QEUH-C579D6/2020|EPI_ISL_736220|2020-12-12	YES
hCoV-19/England/MILK-CAA224/2020|EPI_ISL_768880|2020-12-17	YES
hCoV-19/England/ALDP-CBE07E/2020|EPI_ISL_778113|2020-12-18	YES
hCoV-19/England/CAMC-C8591B/2020|EPI_ISL_756558|2020-12-17	YES
hCoV-19/England/CAMC-BFBA4B/2020|EPI_ISL_709095|2020-12-04	YES
hCoV-19/England/CAMC-C46CB3/2020|EPI_ISL_718539|2020-12-10	YES
hCoV-19/England/QEUH-C7FBC3/2020|EPI_ISL_762929|2020-12-16	YES
hCoV-19/England/CAMC-A58BA4/2020|EPI_ISL_596982|2020-10-08	YES
hCoV-19/England/MILK-CA96FC/2020|EPI_ISL_762376|2020-12-17	YES
hCoV-19/England/QEUH-CAD3A6/2020|EPI_ISL_760973|2020-12-20	YES
hCoV-19/England/ALDP-C3CEBA/2020|EPI_ISL_731729|2020-12-10	YES
hCoV-19/England/CAMC-BC1B96/2020|EPI_ISL_705008|2020-11-22	YES
hCoV-19/Netherlands/ZH-EMC-1207/2020|EPI_ISL_763356|2020-12-13	YES
hCoV-19/England/MILK-C617DF/2020|EPI_ISL_735825|2020-12-13	YES
hCoV-19/England/CAMC-C479BB/2020|EPI_ISL_718818|2020-12-10	YES
hCoV-19/England/QEUH-CAA60A/2020|EPI_ISL_761024|2020-12-20	YES
hCoV-19/England/MILK-BFF537/2020|EPI_ISL_731893|2020-12-02	YES
hCoV-19/England/QEUH-C93B23/2020|EPI_ISL_777393|2020-12-17	YES
hCoV-19/England/QEUH-BC497B/2020|EPI_ISL_703989|2020-11-25	YES
hCoV-19/England/CAMC-C98423/2020|EPI_ISL_777512|2020-12-18	YES
hCoV-19/England/ALDP-BB3A9A/2020|EPI_ISL_701683|2020-11-19	YES
hCoV-19/England/CAMC-C47502/2020|EPI_ISL_718704|2020-12-10	YES
hCoV-19/England/CAMC-C3E595/2020|EPI_ISL_719120|2020-12-10	YES
hCoV-19/England/CAMC-BFB9C6/2020|EPI_ISL_709210|2020-12-04	YES
hCoV-19/England/CAMC-C98A4F/2020|EPI_ISL_777486|2020-12-18	YES
hCoV-19/England/MILK-C63245/2020|EPI_ISL_735539|2020-12-13	YES
hCoV-19/England/ALDP-C39DED/2020|EPI_ISL_730924|2020-12-08	YES
hCoV-19/England/ALDP-CBE481/2020|EPI_ISL_760808|2020-12-19	YES
hCoV-19/England/MILK-C6F6E3/2020|EPI_ISL_778555|2020-12-13	YES
hCoV-19/England/CAMC-CB87CA/2020|EPI_ISL_777980|2020-12-19	YES
hCoV-19/England/QEUH-C4BB66/2020|EPI_ISL_769577|2020-12-14	YES
hCoV-19/England/ALDP-CBF514/2020|EPI_ISL_760450|2020-12-17	YES
hCoV-19/England/CAMC-CB8B55/2020|EPI_ISL_778204|2020-12-19	YES
hCoV-19/England/ALDP-C482CE/2020|EPI_ISL_718926|2020-12-11	YES
hCoV-19/England/MILK-C631DF/2020|EPI_ISL_735654|2020-12-13	YES
hCoV-19/England/MILK-CA6E51/2020|EPI_ISL_761524|2020-12-18	YES
hCoV-19/England/CAMC-C747D9/2020|EPI_ISL_769075|2020-12-15	YES
hCoV-19/England/QEUH-BCBB50/2020|EPI_ISL_704282|2020-11-27	YES
hCoV-19/England/ALDP-C88620/2020|EPI_ISL_762796|2020-12-16	YES
hCoV-19/England/CAMC-C83722/2020|EPI_ISL_762668|2020-12-17	YES
hCoV-19/England/MILK-CA4697/2020|EPI_ISL_762453|2020-12-16	YES
hCoV-19/England/CAMC-BBB6BC/2020|EPI_ISL_724066|2020-11-22	YES
hCoV-19/England/CAMC-B52B4F/2020|EPI_ISL_657630|2020-11-09	YES
hCoV-19/England/QEUH-CC7C6F/2020|EPI_ISL_760504|2020-12-21	YES
hCoV-19/England/ALDP-BB2916/2020|EPI_ISL_703137|2020-11-19	YES
hCoV-19/England/CAMC-C71F6B/2020|EPI_ISL_768990|2020-12-15	YES
hCoV-19/England/CAMC-C432B4/2020|EPI_ISL_719420|2020-12-10	YES
hCoV-19/England/ALDP-C58252/2020|EPI_ISL_735946|2020-12-13	YES
hCoV-19/England/MILK-C78544/2020|EPI_ISL_756719|2020-12-15	YES
hCoV-19/England/CAMC-C403C3/2020|EPI_ISL_718413|2020-12-10	YES
hCoV-19/England/ALDP-C3DE22/2020|EPI_ISL_731781|2020-12-10	NO
hCoV-19/Scotland/QEUH-C011D3/2020|EPI_ISL_757242|2020-12-05	YES
hCoV-19/England/QEUH-C5BC42/2020|EPI_ISL_769345|2020-12-14	YES
hCoV-19/England/QEUH-C31310/2020|EPI_ISL_731271|2020-12-10	YES
hCoV-19/England/ALDP-C895D7/2020|EPI_ISL_756600|2020-12-16	YES
hCoV-19/England/MILK-C60A40/2020|EPI_ISL_769372|2020-12-13	YES
hCoV-19/England/QEUH-CC2183/2020|EPI_ISL_760578|2020-12-21	YES
hCoV-19/England/ALDP-C6B966/2020|EPI_ISL_778558|2020-12-14	YES
hCoV-19/England/ALDP-C5842F/2020|EPI_ISL_736160|2020-12-13	YES
hCoV-19/England/MILK-CA4B98/2020|EPI_ISL_762205|2020-12-15	YES
hCoV-19/England/CAMC-C73822/2020|EPI_ISL_768917|2020-12-15	YES
hCoV-19/England/ALDP-C8B9BB/2020|EPI_ISL_756436|2020-12-16	YES
hCoV-19/England/QEUH-C93E93/2020|EPI_ISL_777506|2020-12-17	YES
hCoV-19/England/CAMC-CB9FFE/2020|EPI_ISL_777785|2020-12-18	YES
hCoV-19/England/MILK-C621D0/2020|EPI_ISL_735822|2020-12-13	YES
hCoV-19/England/QEUH-C94876/2020|EPI_ISL_777019|2020-12-16	YES
hCoV-19/England/MILK-CA69BA/2020|EPI_ISL_761580|2020-12-18	YES
hCoV-19/England/ALDP-CBDFFA/2020|EPI_ISL_760360|2020-12-19	NO
hCoV-19/England/MILK-BFD1F9/2020|EPI_ISL_720844|2020-12-02	YES
hCoV-19/England/CAMC-B364FB/2020|EPI_ISL_645282|2020-11-05	YES
hCoV-19/England/QEUH-C92E58/2020|EPI_ISL_762088|2020-12-17	YES
hCoV-19/England/MILK-C613AE/2020|EPI_ISL_769268|2020-12-13	YES
hCoV-19/England/LOND-12516AF/2020|EPI_ISL_679424|2020-11-20	YES
hCoV-19/England/CAMC-CB8663/2020|EPI_ISL_777943|2020-12-18	YES
hCoV-19/England/QEUH-BEB49B/2020|EPI_ISL_708925|2020-12-02	YES
hCoV-19/England/QEUH-C7FF6D/2020|EPI_ISL_756885|2020-12-17	YES
hCoV-19/England/ALDP-C3C5A6/2020|EPI_ISL_731192|2020-12-10	YES
hCoV-19/England/MILK-CA9B2A/2020|EPI_ISL_762441|2020-12-17	YES
hCoV-19/England/MILK-C5373A/2020|EPI_ISL_769621|2020-12-12	YES
hCoV-19/England/QEUH-C93358/2020|EPI_ISL_762176|2020-12-17	YES
hCoV-19/Australia/NSW1381/2020|EPI_ISL_768603|2020-12-23	YES
hCoV-19/England/MILK-C78614/2020|EPI_ISL_756689|2020-12-15	YES
hCoV-19/England/ALDP-B844EF/2020|EPI_ISL_675186|2020-11-14	YES
hCoV-19/England/QEUH-C5D536/2020|EPI_ISL_735996|2020-12-14	YES
hCoV-19/England/MILK-CA9F79/2020|EPI_ISL_761393|2020-12-17	YES
hCoV-19/England/MILK-B88C6B/2020|EPI_ISL_675948|2020-11-13	YES
hCoV-19/England/MILK-C63B68/2020|EPI_ISL_735562|2020-12-13	YES
hCoV-19/England/ALDP-CB6313/2020|EPI_ISL_761875|2020-12-18	YES
hCoV-19/England/MILK-C52F7F/2020|EPI_ISL_736353|2020-12-12	YES
hCoV-19/England/ALDP-C6B7B7/2020|EPI_ISL_778564|2020-12-13	YES
hCoV-19/England/ALDP-C898DE/2020|EPI_ISL_762703|2020-12-16	YES
hCoV-19/England/CAMC-C9945F/2020|EPI_ISL_777517|2020-12-18	YES
hCoV-19/England/ALDP-C6B85A/2020|EPI_ISL_778484|2020-12-14	YES
hCoV-19/Portugal/PT2106/2020|EPI_ISL_738105|2020-12-17	YES
hCoV-19/England/MILK-CA6B69/2020|EPI_ISL_761379|2020-12-18	YES
hCoV-19/England/204980291/2020|EPI_ISL_754250|2020-12-02	YES
hCoV-19/England/CAMC-C40563/2020|EPI_ISL_718383|2020-12-10	YES
hCoV-19/England/MILK-C6CBBA/2020|EPI_ISL_778402|2020-12-13	YES
hCoV-19/England/CAMC-C456A7/2020|EPI_ISL_719404|2020-12-10	YES
hCoV-19/England/205180049/2020|EPI_ISL_766184|2020-12-17	YES
hCoV-19/England/CAMC-BC053F/2020|EPI_ISL_704930|2020-11-22	YES
hCoV-19/England/MILK-C6154E/2020|EPI_ISL_735661|2020-12-13	YES
hCoV-19/England/QEUH-CC2CFB/2020|EPI_ISL_760536|2020-12-21	YES
hCoV-19/England/MILK-C619CA/2020|EPI_ISL_769311|2020-12-13	YES
hCoV-19/England/MILK-C6CBC9/2020|EPI_ISL_778626|2020-12-13	YES
hCoV-19/Wales/PHWC-49C06F/2020|EPI_ISL_742500|2020-12-07	YES
hCoV-19/England/CAMC-C80628/2020|EPI_ISL_762757|2020-12-17	YES
hCoV-19/England/ALDP-C3C56A/2020|EPI_ISL_731084|2020-12-10	YES
hCoV-19/England/CAMC-BC0915/2020|EPI_ISL_704750|2020-11-16	YES
hCoV-19/England/MILK-C60372/2020|EPI_ISL_769488|2020-12-13	YES
hCoV-19/England/MILK-C50287/2020|EPI_ISL_769858|2020-12-11	YES
hCoV-19/England/CAMC-C42A26/2020|EPI_ISL_719034|2020-12-10	YES
hCoV-19/England/MILK-CA41E1/2020|EPI_ISL_762346|2020-12-16	YES
hCoV-19/England/ALDP-CBE0BA/2020|EPI_ISL_778233|2020-12-19	YES
hCoV-19/England/ALDP-C3DA4C/2020|EPI_ISL_730680|2020-12-10	YES
hCoV-19/England/CAMC-C42A80/2020|EPI_ISL_719174|2020-12-10	YES
hCoV-19/England/QEUH-C9471F/2020|EPI_ISL_777574|2020-12-17	YES
hCoV-19/England/MILK-C51796/2020|EPI_ISL_769631|2020-12-11	YES
hCoV-19/England/MILK-CA4873/2020|EPI_ISL_762227|2020-12-15	YES
hCoV-19/Norway/7136/2020|EPI_ISL_775272|2020-12-15	YES
hCoV-19/England/OXON-F40612/2020|EPI_ISL_763939|2020-12-14	YES
hCoV-19/England/CAMC-BFBED6/2020|EPI_ISL_709067|2020-12-04	YES
hCoV-19/England/NORW-22321E/2020|EPI_ISL_741573|2020-12-20	YES
hCoV-19/England/ALDP-CB5420/2020|EPI_ISL_761906|2020-12-17	YES
hCoV-19/England/MILK-CA98D8/2020|EPI_ISL_762240|2020-12-17	YES
hCoV-19/England/CAMC-CB73F4/2020|EPI_ISL_778135|2020-12-18	YES
hCoV-19/Portugal/PT2093/2020|EPI_ISL_738110|2020-12-20	YES
hCoV-19/England/ALDP-C8921C/2020|EPI_ISL_762935|2020-12-16	YES
hCoV-19/England/CAMC-B99C0D/2020|EPI_ISL_673518|2020-11-15	YES
hCoV-19/England/CAMC-C46D1A/2020|EPI_ISL_718528|2020-12-10	YES
hCoV-19/England/CAMC-C996E0/2020|EPI_ISL_762195|2020-12-18	YES
hCoV-19/England/ALDP-CB4096/2020|EPI_ISL_761112|2020-12-18	YES
hCoV-19/England/CAMC-C40554/2020|EPI_ISL_718601|2020-12-10	YES
hCoV-19/England/MILK-CA4CFF/2020|EPI_ISL_762306|2020-12-16	YES
hCoV-19/England/CAMC-C80A59/2020|EPI_ISL_762607|2020-12-18	YES
hCoV-19/England/MILK-CA6BC3/2020|EPI_ISL_761364|2020-12-18	YES
hCoV-19/England/CAMC-CB7163/2020|EPI_ISL_777808|2020-12-19	YES
hCoV-19/England/MILK-BAB822/2020|EPI_ISL_720588|2020-11-17	YES
hCoV-19/England/MILK-BDBFE8/2020|EPI_ISL_709643|2020-11-26	YES
hCoV-19/England/QEUH-CC3207/2020|EPI_ISL_760614|2020-12-21	YES
hCoV-19/England/CAMC-B78C9B/2020|EPI_ISL_667903|2020-11-12	YES
hCoV-19/England/CAMC-C86033/2020|EPI_ISL_756380|2020-12-17	YES
hCoV-19/England/MILK-C7AAAD/2020|EPI_ISL_756807|2020-12-15	YES
hCoV-19/England/CAMC-B99362/2020|EPI_ISL_673406|2020-11-15	YES
hCoV-19/England/MILK-C620C4/2020|EPI_ISL_735687|2020-12-13	YES
hCoV-19/England/MILK-C516E4/2020|EPI_ISL_769595|2020-12-11	YES
hCoV-19/England/MILK-CA70D2/2020|EPI_ISL_761512|2020-12-18	YES
hCoV-19/England/204721105/2020|EPI_ISL_693397|2020-11-17	YES
hCoV-19/England/QEUH-C30AEF/2020|EPI_ISL_731332|2020-12-11	YES
hCoV-19/England/MILK-CA6B4B/2020|EPI_ISL_761502|2020-12-18	YES
hCoV-19/England/ALDP-C58C81/2020|EPI_ISL_735942|2020-12-14	YES
hCoV-19/England/MILK-CA645F/2020|EPI_ISL_761499|2020-12-16	YES
hCoV-19/England/ALDP-C3A3F9/2020|EPI_ISL_730929|2020-12-08	YES
hCoV-19/England/CAMC-C473DB/2020|EPI_ISL_718673|2020-12-10	YES
hCoV-19/England/MILK-CA4BF2/2020|EPI_ISL_762476|2020-12-16	YES
hCoV-19/England/MILK-CA5D46/2020|EPI_ISL_761469|2020-12-18	YES
hCoV-19/England/CAMC-C44BA9/2020|EPI_ISL_718354|2020-12-10	YES
hCoV-19/England/QEUH-CAA5A3/2020|EPI_ISL_760993|2020-12-20	YES
hCoV-19/England/MILK-C621C1/2020|EPI_ISL_735678|2020-12-13	YES
hCoV-19/Scotland/EDB11135/2020|EPI_ISL_742230|2020-12-17	YES
hCoV-19/England/CAMC-B37E1A/2020|EPI_ISL_659070|2020-11-05	YES
hCoV-19/England/ALDP-C3DA1F/2020|EPI_ISL_730753|2020-12-10	YES
hCoV-19/England/MILK-C62AC6/2020|EPI_ISL_735723|2020-12-13	YES
hCoV-19/England/QEUH-9B4E53/2020|EPI_ISL_590341|2020-09-04	NO
hCoV-19/England/MILK-C52689/2020|EPI_ISL_736375|2020-12-11	YES
hCoV-19/England/MILK-C63807/2020|EPI_ISL_735606|2020-12-13	YES
hCoV-19/England/MILK-CA6EF7/2020|EPI_ISL_761532|2020-12-18	YES
hCoV-19/England/MILK-C62B96/2020|EPI_ISL_735738|2020-12-13	YES
hCoV-19/Finland/89HEL/2020|EPI_ISL_766022|2020-12-28	YES
hCoV-19/England/QEUH-C92C5E/2020|EPI_ISL_762191|2020-12-17	YES
hCoV-19/England/CAMC-C76EE1/2020|EPI_ISL_769146|2020-12-15	YES
hCoV-19/England/CAMC-C43A07/2020|EPI_ISL_719480|2020-12-10	YES
hCoV-19/England/MILK-B55D46/2020|EPI_ISL_658267|2020-11-06	YES
hCoV-19/England/MILK-C7B857/2020|EPI_ISL_756908|2020-12-15	YES
hCoV-19/England/CAMC-CB891F/2020|EPI_ISL_777821|2020-12-19	YES
hCoV-19/England/MILK-C63A4D/2020|EPI_ISL_735579|2020-12-13	YES
hCoV-19/England/CAMC-BD128F/2020|EPI_ISL_702328|2020-11-29	YES
hCoV-19/England/ALDP-C6B26B/2020|EPI_ISL_778473|2020-12-14	YES
hCoV-19/Italy/APU-IZSPB-400PT/2020|EPI_ISL_745192|2020-12-21	YES
hCoV-19/England/CAMC-C74724/2020|EPI_ISL_769222|2020-12-15	YES
hCoV-19/England/CAMB-1BD46F/2020|EPI_ISL_763873|2020-11-27	YES
hCoV-19/England/MILK-CA655C/2020|EPI_ISL_761625|2020-12-18	YES
hCoV-19/England/CAMC-B5209B/2020|EPI_ISL_657989|2020-11-08	YES
hCoV-19/England/ALDP-C6B75D/2020|EPI_ISL_778335|2020-12-14	YES
hCoV-19/England/ALDP-CBE3EE/2020|EPI_ISL_760249|2020-12-19	YES
hCoV-19/England/QEUH-C5C546/2020|EPI_ISL_769349|2020-12-14	YES
hCoV-19/England/MILK-C502E1/2020|EPI_ISL_769727|2020-12-11	YES
hCoV-19/England/ALDP-C396C4/2020|EPI_ISL_731409|2020-12-09	YES
hCoV-19/England/CAMC-B20EE7/2020|EPI_ISL_647746|2020-11-02	YES
hCoV-19/England/204990257/2020|EPI_ISL_722981|2020-12-04	YES
hCoV-19/England/CAMC-C3F330/2020|EPI_ISL_719586|2020-12-10	YES
hCoV-19/England/MILK-C6160F/2020|EPI_ISL_735789|2020-12-13	YES
hCoV-19/England/CAMC-C6FDA2/2020|EPI_ISL_769200|2020-12-15	YES
hCoV-19/England/ALDP-B84B17/2020|EPI_ISL_674364|2020-11-14	YES
hCoV-19/England/CAMC-C41BE8/2020|EPI_ISL_719051|2020-12-10	YES
hCoV-19/England/QEUH-C7D0F3/2020|EPI_ISL_756878|2020-12-16	YES
hCoV-19/England/204820441/2020|EPI_ISL_683463|2020-11-24	YES
hCoV-19/England/MILK-C6F8B0/2020|EPI_ISL_778318|2020-12-13	YES
hCoV-19/England/MILK-CA703C/2020|EPI_ISL_761418|2020-12-18	YES
hCoV-19/Australia/SAP595/2020|EPI_ISL_752598|2020-12-26	YES
hCoV-19/Israel/CVL-25-ngs/2020|EPI_ISL_776594|2020-12-24	YES
hCoV-19/England/OXON-F4074C/2020|EPI_ISL_764077|2020-12-13	YES
hCoV-19/England/MILK-CA99A8/2020|EPI_ISL_762475|2020-12-16	YES
hCoV-19/England/MILK-BB0110/2020|EPI_ISL_720272|2020-11-18	YES
hCoV-19/England/ALDP-C8D7DD/2020|EPI_ISL_777524|2020-12-14	YES
hCoV-19/England/ALDP-C889CD/2020|EPI_ISL_762720|2020-12-17	YES
hCoV-19/England/MILK-C6F865/2020|EPI_ISL_778585|2020-12-13	YES
hCoV-19/England/QEUH-C5454E/2020|EPI_ISL_736323|2020-12-12	YES
hCoV-19/England/MILK-CA9C63/2020|EPI_ISL_767111|2020-12-18	YES
hCoV-19/England/MILK-C6C6B9/2020|EPI_ISL_778442|2020-12-13	YES
hCoV-19/England/CAMC-C98A5E/2020|EPI_ISL_777365|2020-12-18	YES
hCoV-19/England/CAMC-B321F8/2020|EPI_ISL_659373|2020-11-05	YES
hCoV-19/England/205261297/2020|EPI_ISL_754281|2020-12-21	YES
hCoV-19/England/MILK-C51408/2020|EPI_ISL_769810|2020-12-12	YES
hCoV-19/England/CAMC-CB8D13/2020|EPI_ISL_777712|2020-12-19	YES
hCoV-19/England/ALDP-CBE24B/2020|EPI_ISL_760705|2020-12-20	YES
hCoV-19/England/MILK-C632AF/2020|EPI_ISL_769415|2020-12-13	YES
hCoV-19/England/CAMC-BBB83E/2020|EPI_ISL_724070|2020-11-21	YES
hCoV-19/Scotland/EDB11166/2020|EPI_ISL_764069|2020-12-13	YES
hCoV-19/England/QEUH-C92BF7/2020|EPI_ISL_762151|2020-12-16	YES
hCoV-19/England/ALDP-C3A001/2020|EPI_ISL_731116|2020-12-09	YES
hCoV-19/England/ALDP-C5A065/2020|EPI_ISL_736026|2020-12-13	YES
hCoV-19/England/MILK-C53451/2020|EPI_ISL_769830|2020-12-12	YES
hCoV-19/England/QEUH-CC78C5/2020|EPI_ISL_760411|2020-12-21	YES
hCoV-19/England/MILK-CA9313/2020|EPI_ISL_762380|2020-12-17	YES
hCoV-19/England/ALDP-C3AD64/2020|EPI_ISL_731542|2020-12-09	YES
hCoV-19/England/CAMC-C4567A/2020|EPI_ISL_719562|2020-12-10	YES
hCoV-19/England/MILK-C7B471/2020|EPI_ISL_756938|2020-12-15	YES
hCoV-19/England/ALDP-C3C0C3/2020|EPI_ISL_731117|2020-12-10	YES
hCoV-19/England/QEUH-C4B656/2020|EPI_ISL_769705|2020-12-13	YES
hCoV-19/England/CAMC-C9903D/2020|EPI_ISL_762029|2020-12-17	YES
hCoV-19/England/QEUH-C9318B/2020|EPI_ISL_762031|2020-12-17	YES
hCoV-19/England/ALDP-C3A915/2020|EPI_ISL_730677|2020-12-09	YES
hCoV-19/England/CAMC-B7ACD5/2020|EPI_ISL_723957|2020-11-12	YES
hCoV-19/England/QEUH-CC75FB/2020|EPI_ISL_760399|2020-12-22	YES
hCoV-19/England/CAMC-CB7761/2020|EPI_ISL_777826|2020-12-19	YES
hCoV-19/England/MILK-CA6ED9/2020|EPI_ISL_761433|2020-12-18	YES
hCoV-19/England/MILK-BB0DA3/2020|EPI_ISL_720328|2020-11-18	YES
hCoV-19/England/QEUH-C4B692/2020|EPI_ISL_769713|2020-12-13	YES
hCoV-19/England/MILK-C7AA52/2020|EPI_ISL_756790|2020-12-15	YES
hCoV-19/England/QEUH-C93B32/2020|EPI_ISL_777560|2020-12-17	YES
hCoV-19/England/QEUH-C340AD/2020|EPI_ISL_734160|2020-12-11	YES
hCoV-19/England/CAMC-C98739/2020|EPI_ISL_777408|2020-12-18	YES
hCoV-19/England/ALDP-B7651A/2020|EPI_ISL_723767|2020-11-12	YES
hCoV-19/England/ALDP-CBE858/2020|EPI_ISL_760559|2020-12-20	YES
hCoV-19/England/CAMC-CB8E98/2020|EPI_ISL_778087|2020-12-18	YES
hCoV-19/England/MILK-B8F98B/2020|EPI_ISL_674715|2020-11-13	YES
hCoV-19/England/CAMC-C47766/2020|EPI_ISL_718876|2020-12-10	YES
hCoV-19/England/CAMC-B9A3DA/2020|EPI_ISL_673534|2020-11-15	YES
hCoV-19/England/CAMC-C71BEF/2020|EPI_ISL_769044|2020-12-15	YES
hCoV-19/England/CAMC-CBA379/2020|EPI_ISL_777729|2020-12-18	YES
hCoV-19/England/ALDP-C39F7E/2020|EPI_ISL_730706|2020-12-09	YES
hCoV-19/England/CAMC-C80AC2/2020|EPI_ISL_762741|2020-12-18	YES
hCoV-19/England/ALDP-C396B5/2020|EPI_ISL_730781|2020-12-09	YES
hCoV-19/England/MILK-C60BE3/2020|EPI_ISL_769363|2020-12-13	YES
hCoV-19/England/QEUH-C92CA9/2020|EPI_ISL_761947|2020-12-17	YES
hCoV-19/England/CAMC-C98748/2020|EPI_ISL_777590|2020-12-18	YES
hCoV-19/England/CAMC-B7B5AC/2020|EPI_ISL_741182|2020-11-12	YES
hCoV-19/England/CAMC-BC33E7/2020|EPI_ISL_704606|2020-11-22	YES
hCoV-19/England/MILK-C6206A/2020|EPI_ISL_735660|2020-12-13	YES
hCoV-19/England/ALDP-CBE1E4/2020|EPI_ISL_760273|2020-12-19	YES
hCoV-19/England/MILK-C6252F/2020|EPI_ISL_735527|2020-12-13	YES
hCoV-19/England/QEUH-C93437/2020|EPI_ISL_762121|2020-12-17	YES
hCoV-19/England/CAMC-CB8DE6/2020|EPI_ISL_778253|2020-12-19	YES
hCoV-19/England/ALDP-C3C2CD/2020|EPI_ISL_731001|2020-12-10	YES
hCoV-19/England/QEUH-C7CA41/2020|EPI_ISL_762814|2020-12-16	YES
hCoV-19/England/OXON-F40937/2020|EPI_ISL_763947|2020-12-13	YES
hCoV-19/England/QEUH-C336CA/2020|EPI_ISL_734144|2020-12-11	YES
hCoV-19/England/MILK-CA9595/2020|EPI_ISL_762352|2020-12-17	YES
hCoV-19/England/OXON-F4065E/2020|EPI_ISL_764066|2020-12-09	YES
hCoV-19/England/QEUH-BC3A79/2020|EPI_ISL_703933|2020-11-25	YES
hCoV-19/England/CAMC-C996B3/2020|EPI_ISL_761952|2020-12-18	YES
hCoV-19/England/CAMC-BFB780/2020|EPI_ISL_709146|2020-12-04	YES
hCoV-19/England/CAMC-C85ABE/2020|EPI_ISL_756521|2020-12-17	YES
hCoV-19/England/ALDP-C595B2/2020|EPI_ISL_736035|2020-12-11	YES
hCoV-19/England/ALDP-C04C0C/2020|EPI_ISL_720814|2020-12-04	YES
hCoV-19/Switzerland/TG-ETHZ-380304/2020|EPI_ISL_721905|2020-11-24	NO
hCoV-19/England/MILK-C6D09C/2020|EPI_ISL_778389|2020-12-13	YES
hCoV-19/England/ALDP-4A47BA/2020|EPI_ISL_559443|2020-06-07	NO
hCoV-19/England/MILK-9E2223/2020|EPI_ISL_581123|2020-09-20	NO
hCoV-19/England/NORW-221AFA/2020|EPI_ISL_763914|2020-12-18	YES
hCoV-19/England/MILK-C61A8B/2020|EPI_ISL_735575|2020-12-13	YES
hCoV-19/England/ALDP-BB3C49/2020|EPI_ISL_701993|2020-11-19	YES
hCoV-19/England/CAMC-C7385F/2020|EPI_ISL_769156|2020-12-15	YES
hCoV-19/England/MILK-C7B2D1/2020|EPI_ISL_757002|2020-12-15	YES
hCoV-19/England/MILK-CA604C/2020|EPI_ISL_761605|2020-12-18	YES
hCoV-19/England/CAMC-C422A6/2020|EPI_ISL_719141|2020-12-10	YES
hCoV-19/England/CAMC-C4763C/2020|EPI_ISL_718753|2020-12-10	YES
hCoV-19/England/ALDP-CB68D8/2020|EPI_ISL_761337|2020-12-17	YES
hCoV-19/England/ALDP-C57E22/2020|EPI_ISL_736069|2020-12-13	YES
hCoV-19/England/QEUH-C7D9AD/2020|EPI_ISL_762749|2020-12-16	YES
hCoV-19/England/CAMC-CB8E10/2020|EPI_ISL_778224|2020-12-19	YES
hCoV-19/England/CAMC-B7ADD2/2020|EPI_ISL_723962|2020-11-13	YES
hCoV-19/England/MILK-C6C68C/2020|EPI_ISL_778443|2020-12-13	YES
hCoV-19/England/CAMC-C261E7/2020|EPI_ISL_733852|2020-12-08	YES
hCoV-19/England/CAMC-C83F93/2020|EPI_ISL_756614|2020-12-17	YES
hCoV-19/England/MILK-C63360/2020|EPI_ISL_769382|2020-12-13	YES
hCoV-19/England/CAMC-C7477F/2020|EPI_ISL_769039|2020-12-15	YES
hCoV-19/England/CAMC-C71DBC/2020|EPI_ISL_769090|2020-12-15	YES
hCoV-19/England/CAMC-BFB094/2020|EPI_ISL_709106|2020-12-04	YES
hCoV-19/England/CAMC-C44EA0/2020|EPI_ISL_719147|2020-12-10	YES
hCoV-19/England/MILK-CA9A3C/2020|EPI_ISL_762286|2020-12-16	YES
hCoV-19/England/CAMC-CB895B/2020|EPI_ISL_777934|2020-12-19	YES
hCoV-19/England/QEUH-CC44E2/2020|EPI_ISL_760510|2020-12-21	YES
hCoV-19/England/CAMC-CB8B73/2020|EPI_ISL_778237|2020-12-19	YES
hCoV-19/England/CAMC-C71B3A/2020|EPI_ISL_768963|2020-12-16	YES
hCoV-19/England/ALDP-CB5C28/2020|EPI_ISL_761202|2020-12-17	YES
hCoV-19/England/MILK-CA988D/2020|EPI_ISL_762459|2020-12-17	YES
hCoV-19/England/CAMC-C469BC/2020|EPI_ISL_718479|2020-12-10	YES
hCoV-19/England/CAMC-BF47F0/2020|EPI_ISL_709138|2020-12-05	YES
hCoV-19/Portugal/PT2107/2020|EPI_ISL_738106|2020-12-15	YES
hCoV-19/England/CAMC-C3E4E3/2020|EPI_ISL_719043|2020-12-10	YES
hCoV-19/England/CAMC-C478DC/2020|EPI_ISL_718927|2020-12-10	YES
hCoV-19/England/MILK-C61A03/2020|EPI_ISL_735767|2020-12-13	YES
hCoV-19/England/CAMC-C84062/2020|EPI_ISL_756460|2020-12-17	YES
hCoV-19/England/CAMC-B32714/2020|EPI_ISL_659241|2020-11-05	YES
hCoV-19/England/204700076/2020|EPI_ISL_693403|2020-11-15	YES
hCoV-19/England/MILK-BDC020/2020|EPI_ISL_709641|2020-11-26	YES
hCoV-19/England/CAMC-BC0441/2020|EPI_ISL_704985|2020-11-22	YES
hCoV-19/England/ALDP-CC01EF/2020|EPI_ISL_778116|2020-12-20	YES
hCoV-19/England/QEUH-C30DB9/2020|EPI_ISL_730877|2020-12-11	YES
hCoV-19/England/CAMC-C261C9/2020|EPI_ISL_733810|2020-12-08	YES
hCoV-19/England/QEUH-C9623A/2020|EPI_ISL_777496|2020-12-17	YES
hCoV-19/England/ALDP-CB5C73/2020|EPI_ISL_761233|2020-12-17	YES
hCoV-19/England/CAMC-C452D0/2020|EPI_ISL_718481|2020-12-10	YES
hCoV-19/England/CAMC-C4031E/2020|EPI_ISL_718428|2020-12-10	YES
hCoV-19/England/CAMC-BD29B6/2020|EPI_ISL_702100|2020-11-28	YES
hCoV-19/Italy/APU-IZSPB-399PT/2020|EPI_ISL_745193|2020-12-21	YES
hCoV-19/England/MILK-B86070/2020|EPI_ISL_673926|2020-11-13	YES
hCoV-19/England/CAMC-C441F2/2020|EPI_ISL_719557|2020-12-10	YES
hCoV-19/England/MILK-AB78BB/2020|EPI_ISL_623594|2020-10-21	YES
hCoV-19/England/QEUH-C31644/2020|EPI_ISL_731476|2020-12-10	YES
hCoV-19/England/MILK-CA4679/2020|EPI_ISL_762279|2020-12-16	YES
hCoV-19/England/OXON-F41383/2020|EPI_ISL_763970|2020-12-15	YES
hCoV-19/England/CAMC-B998DC/2020|EPI_ISL_673546|2020-11-15	YES
hCoV-19/England/MILK-B9476B/2020|EPI_ISL_676034|2020-11-13	YES
hCoV-19/England/CAMC-C80B0B/2020|EPI_ISL_762838|2020-12-17	YES
hCoV-19/Netherlands/NH-RIVM-20227/2020|EPI_ISL_728566|2020-12-05	YES
hCoV-19/England/CAMC-B51A25/2020|EPI_ISL_658341|2020-11-08	YES
hCoV-19/England/MILK-CA7157/2020|EPI_ISL_761623|2020-12-18	YES
hCoV-19/England/QEUH-C03E52/2020|EPI_ISL_720749|2020-12-04	YES
hCoV-19/England/ALDP-497152/2020|EPI_ISL_559315|2020-06-07	NO
hCoV-19/England/ALDP-C8A0D5/2020|EPI_ISL_762849|2020-12-16	YES
hCoV-19/Israel/CVL-46879/2020|EPI_ISL_737204|2020-12-20	YES
hCoV-19/England/ALDP-CB5D61/2020|EPI_ISL_761130|2020-12-18	YES
hCoV-19/England/CAMC-B79131/2020|EPI_ISL_667834|2020-11-12	YES
hCoV-19/England/QEUH-CC2B94/2020|EPI_ISL_760353|2020-12-21	YES
hCoV-19/England/QEUH-C546B4/2020|EPI_ISL_736412|2020-12-10	YES
hCoV-19/England/QEUH-C01382/2020|EPI_ISL_720684|2020-12-04	YES
hCoV-19/England/MILK-C785BD/2020|EPI_ISL_757025|2020-12-15	YES
hCoV-19/England/MILK-BDB5C8/2020|EPI_ISL_709663|2020-11-26	YES
hCoV-19/England/CAMC-C99853/2020|EPI_ISL_762009|2020-12-18	YES
hCoV-19/England/MILK-CA4C2C/2020|EPI_ISL_762274|2020-12-16	YES
hCoV-19/England/205221695/2020|EPI_ISL_766207|2020-12-22	YES
hCoV-19/Wales/PHWC-49C8B2/2020|EPI_ISL_742615|2020-11-19	YES
hCoV-19/England/ALDP-BB53D9/2020|EPI_ISL_701776|2020-11-21	YES
hCoV-19/Germany/NI-IOV-60201584/2020|EPI_ISL_766774|2020-11-30	YES
hCoV-19/England/CAMC-BFB8D8/2020|EPI_ISL_709165|2020-12-04	YES
hCoV-19/England/ALDP-C59A77/2020|EPI_ISL_735873|2020-12-13	YES
hCoV-19/England/MILK-CA9647/2020|EPI_ISL_762252|2020-12-17	YES
hCoV-19/England/OXON-F4115C/2020|EPI_ISL_763846|2020-12-16	YES
hCoV-19/England/MILK-C7B3FC/2020|EPI_ISL_756864|2020-12-15	YES
hCoV-19/England/ALDP-C8C1C1/2020|EPI_ISL_777159|2020-12-15	YES
hCoV-19/England/ALDP-CB654A/2020|EPI_ISL_761149|2020-12-17	YES
hCoV-19/England/ALDP-CB6568/2020|EPI_ISL_761105|2020-12-18	YES
hCoV-19/England/CAMC-BFB085/2020|EPI_ISL_708997|2020-12-04	YES
hCoV-19/England/ALDP-C8C1B2/2020|EPI_ISL_777272|2020-12-15	YES
hCoV-19/England/ALDP-C3980A/2020|EPI_ISL_731424|2020-12-09	YES
hCoV-19/England/QEUH-AAE3A7/2020|EPI_ISL_651508|2020-10-22	NO
hCoV-19/England/ALDP-BB37DF/2020|EPI_ISL_701722|2020-11-19	YES
hCoV-19/England/MILK-C6CCC6/2020|EPI_ISL_778625|2020-12-13	YES
hCoV-19/England/QEUH-C5D5CD/2020|EPI_ISL_769223|2020-12-14	YES
hCoV-19/England/CAMC-C43B5F/2020|EPI_ISL_719262|2020-12-10	YES
hCoV-19/England/ALDP-C3A159/2020|EPI_ISL_730744|2020-12-08	YES
hCoV-19/England/ALDP-C57EF5/2020|EPI_ISL_736005|2020-12-13	YES
hCoV-19/England/MILK-CA9BFD/2020|EPI_ISL_762345|2020-12-17	YES
hCoV-19/England/ALDP-C8B784/2020|EPI_ISL_756421|2020-12-16	YES
hCoV-19/England/QEUH-C93F36/2020|EPI_ISL_777518|2020-12-17	YES
hCoV-19/England/CAMC-C2CFE7/2020|EPI_ISL_733649|2020-12-08	YES
hCoV-19/England/QEUH-C5C4B2/2020|EPI_ISL_769420|2020-12-14	YES
hCoV-19/England/CAMC-CB7497/2020|EPI_ISL_778079|2020-12-19	YES
hCoV-19/England/ALDP-BB5D71/2020|EPI_ISL_703119|2020-11-19	YES
hCoV-19/England/CAMC-C43BD7/2020|EPI_ISL_719223|2020-12-10	YES
hCoV-19/England/MILK-C61696/2020|EPI_ISL_735651|2020-12-13	YES
hCoV-19/England/MILK-C53A8C/2020|EPI_ISL_769623|2020-12-12	YES
hCoV-19/England/CAMC-C70D62/2020|EPI_ISL_768992|2020-12-16	YES
hCoV-19/England/CAMC-C85ADC/2020|EPI_ISL_756653|2020-12-17	YES
hCoV-19/England/QEUH-C5D484/2020|EPI_ISL_735945|2020-12-14	YES
hCoV-19/England/CAMC-C71F98/2020|EPI_ISL_768994|2020-12-15	YES
hCoV-19/England/CAMC-C9960E/2020|EPI_ISL_762060|2020-12-18	YES
hCoV-19/England/MILK-C6110E/2020|EPI_ISL_769448|2020-12-13	YES
hCoV-19/England/CAMC-C8F999/2020|EPI_ISL_777323|2020-12-09	YES
hCoV-19/England/CAMC-CB8E6B/2020|EPI_ISL_778120|2020-12-18	YES
hCoV-19/England/ALDP-C8B10E/2020|EPI_ISL_756440|2020-12-16	YES
hCoV-19/England/MILK-C7AA70/2020|EPI_ISL_756733|2020-12-15	YES
hCoV-19/England/MILK-CA4A7D/2020|EPI_ISL_762395|2020-12-15	YES
hCoV-19/England/QEUH-C7D891/2020|EPI_ISL_762631|2020-12-16	YES
hCoV-19/England/CAMC-C44295/2020|EPI_ISL_719584|2020-12-10	YES
hCoV-19/England/CAMC-C76E2D/2020|EPI_ISL_768962|2020-12-15	YES
hCoV-19/England/MILK-C60EDB/2020|EPI_ISL_769359|2020-12-12	YES
hCoV-19/England/QEUH-C9481C/2020|EPI_ISL_777353|2020-12-17	YES
hCoV-19/England/205161341/2020|EPI_ISL_766172|2020-12-16	YES
hCoV-19/England/ALDP-B8379C/2020|EPI_ISL_675379|2020-11-14	YES
hCoV-19/England/QEUH-CAD3C4/2020|EPI_ISL_760886|2020-12-20	YES
hCoV-19/England/OXON-F402E1/2020|EPI_ISL_763931|2020-12-14	YES
hCoV-19/England/CAMC-CB887C/2020|EPI_ISL_777677|2020-12-18	YES
hCoV-19/England/MILK-B54F9C/2020|EPI_ISL_657719|2020-11-06	YES
hCoV-19/England/QEUH-C57A1F/2020|EPI_ISL_736254|2020-12-12	YES
hCoV-19/England/CAMC-C473AE/2020|EPI_ISL_718892|2020-12-10	YES
hCoV-19/England/ALDP-C48282/2020|EPI_ISL_718839|2020-12-11	YES
hCoV-19/England/CAMC-C43F44/2020|EPI_ISL_719320|2020-12-10	YES
hCoV-19/England/CAMC-C262F3/2020|EPI_ISL_733915|2020-12-08	YES
hCoV-19/England/MILK-CA6E42/2020|EPI_ISL_761573|2020-12-18	YES
hCoV-19/England/QEUH-CC7801/2020|EPI_ISL_760518|2020-12-21	YES
hCoV-19/England/QEUH-B81093/2020|EPI_ISL_661774|2020-11-14	YES
hCoV-19/England/QEUH-C669A7/2020|EPI_ISL_778364|2020-12-14	YES
hCoV-19/England/CAMC-C4798E/2020|EPI_ISL_718928|2020-12-10	YES
hCoV-19/Finland/91HEL/2020|EPI_ISL_766024|2020-12-22	YES
hCoV-19/England/CAMC-C42ACC/2020|EPI_ISL_719266|2020-12-10	YES
hCoV-19/England/MILK-C60ECC/2020|EPI_ISL_769509|2020-12-12	YES
hCoV-19/England/MILK-CA99D5/2020|EPI_ISL_762383|2020-12-16	YES
hCoV-19/England/QEUH-C669B6/2020|EPI_ISL_778506|2020-12-14	YES
hCoV-19/England/MILK-C507E2/2020|EPI_ISL_736630|2020-12-11	YES
hCoV-19/England/ALDP-C89337/2020|EPI_ISL_762902|2020-12-16	YES
hCoV-19/England/ALDP-C6BF0A/2020|EPI_ISL_778531|2020-12-14	YES
hCoV-19/England/CAMC-CB77BC/2020|EPI_ISL_777770|2020-12-18	YES
hCoV-19/England/ALDP-C895F5/2020|EPI_ISL_756533|2020-12-16	YES
hCoV-19/England/ALDP-C06912/2020|EPI_ISL_709529|2020-12-04	YES
hCoV-19/England/CAMC-BFB1BF/2020|EPI_ISL_709035|2020-12-04	YES
hCoV-19/England/CAMC-C83C7E/2020|EPI_ISL_762803|2020-12-17	YES
hCoV-19/England/CAMC-C8219E/2020|EPI_ISL_762718|2020-12-17	YES
hCoV-19/England/CAMC-BC0669/2020|EPI_ISL_705029|2020-11-22	YES
hCoV-19/England/ALDP-C583C8/2020|EPI_ISL_736126|2020-12-13	YES
hCoV-19/England/CAMC-C86121/2020|EPI_ISL_756424|2020-12-17	YES
hCoV-19/England/MILK-BFCEE4/2020|EPI_ISL_720721|2020-12-02	YES
hCoV-19/England/QEUH-CC7C9C/2020|EPI_ISL_760299|2020-12-21	YES
hCoV-19/England/MILK-BEE3C8/2020|EPI_ISL_708928|2020-11-30	YES
hCoV-19/England/QEUH-C7D460/2020|EPI_ISL_762950|2020-12-16	YES
hCoV-19/England/MILK-C7AC2F/2020|EPI_ISL_756708|2020-12-15	YES
hCoV-19/England/MILK-C62AE4/2020|EPI_ISL_735595|2020-12-13	YES
hCoV-19/England/CAMC-BFB8BA/2020|EPI_ISL_709262|2020-12-04	YES
hCoV-19/England/CAMC-CB7734/2020|EPI_ISL_777843|2020-12-19	YES
hCoV-19/England/CAMC-C8590C/2020|EPI_ISL_756607|2020-12-17	YES
hCoV-19/England/CAMC-C80585/2020|EPI_ISL_762660|2020-12-17	YES
hCoV-19/England/MILK-C62B4B/2020|EPI_ISL_735604|2020-12-13	YES
hCoV-19/England/MILK-BABF96/2020|EPI_ISL_720526|2020-11-18	YES
hCoV-19/England/MILK-C7BA8E/2020|EPI_ISL_757026|2020-12-15	YES
hCoV-19/England/MILK-B88C2F/2020|EPI_ISL_675773|2020-11-13	YES
hCoV-19/England/MILK-C637FB/2020|EPI_ISL_735703|2020-12-13	YES
hCoV-19/England/NORW-223102/2020|EPI_ISL_741560|2020-12-19	YES
hCoV-19/England/ALDP-C6B8E1/2020|EPI_ISL_778399|2020-12-14	YES
hCoV-19/England/MILK-C637BF/2020|EPI_ISL_735698|2020-12-13	YES
hCoV-19/England/CAMC-CBA35B/2020|EPI_ISL_777937|2020-12-18	YES
hCoV-19/England/QEUH-C9611F/2020|EPI_ISL_777364|2020-12-17	YES
hCoV-19/England/ALDP-C48246/2020|EPI_ISL_736535|2020-12-11	YES
hCoV-19/England/CAMC-C464AC/2020|EPI_ISL_719431|2020-12-10	YES
hCoV-19/England/CAMC-B98002/2020|EPI_ISL_675006|2020-11-15	YES
hCoV-19/England/ALDP-C3B1C1/2020|EPI_ISL_730688|2020-12-09	NO
hCoV-19/England/QEUH-CAD6AD/2020|EPI_ISL_761154|2020-12-20	YES
hCoV-19/England/MILK-C61D19/2020|EPI_ISL_735531|2020-12-13	YES
hCoV-19/England/MILK-C61C3A/2020|EPI_ISL_735786|2020-12-13	YES
hCoV-19/England/CAMC-BD1313/2020|EPI_ISL_702327|2020-11-29	YES
hCoV-19/England/MILK-CA6FA9/2020|EPI_ISL_761579|2020-12-18	YES
hCoV-19/England/QEUH-C344A1/2020|EPI_ISL_733982|2020-12-11	YES
hCoV-19/England/CAMC-C749D3/2020|EPI_ISL_769013|2020-12-15	YES
hCoV-19/England/QEUH-CABDF5/2020|EPI_ISL_760869|2020-12-20	YES
hCoV-19/England/205141142/2020|EPI_ISL_766225|2020-12-11	YES
hCoV-19/England/QEUH-C93024/2020|EPI_ISL_762107|2020-12-17	YES
hCoV-19/England/CAMC-CB7D6F/2020|EPI_ISL_777815|2020-12-18	YES
hCoV-19/England/OXON-F408B2/2020|EPI_ISL_763946|2020-12-10	YES
hCoV-19/England/MILK-C60D83/2020|EPI_ISL_769437|2020-12-13	YES
hCoV-19/England/MILK-C7827A/2020|EPI_ISL_756722|2020-12-15	YES
hCoV-19/England/CAMC-C4647F/2020|EPI_ISL_719352|2020-12-10	YES
hCoV-19/England/CAMC-C866C8/2020|EPI_ISL_756623|2020-12-17	YES
hCoV-19/England/CAMC-C261D8/2020|EPI_ISL_733773|2020-12-08	YES
hCoV-19/England/MILK-C5299F/2020|EPI_ISL_736453|2020-12-11	YES
hCoV-19/England/ALDP-C47E9E/2020|EPI_ISL_718890|2020-12-11	YES
hCoV-19/Wales/PHWC-495673/2020|EPI_ISL_726377|2020-11-23	YES
hCoV-19/England/QEUH-CC7968/2020|EPI_ISL_760385|2020-12-21	YES
hCoV-19/Uganda/UG106/2020|EPI_ISL_738013|2020-08-06	NO
hCoV-19/England/CAMC-C440E6/2020|EPI_ISL_718990|2020-12-10	YES
hCoV-19/England/MILK-CA6905/2020|EPI_ISL_761659|2020-12-18	YES
hCoV-19/England/MILK-BA9D34/2020|EPI_ISL_681491|2020-11-17	YES
hCoV-19/England/CAMC-BC0D28/2020|EPI_ISL_704924|2020-11-22	YES
hCoV-19/Finland/94HEL/2020|EPI_ISL_766026|2020-12-22	YES
hCoV-19/England/MILK-CA6C93/2020|EPI_ISL_761392|2020-12-18	YES
hCoV-19/England/MILK-CA374A/2020|EPI_ISL_762258|2020-12-15	YES
hCoV-19/England/CAMC-C71B67/2020|EPI_ISL_769105|2020-12-16	YES
hCoV-19/England/MILK-C63B2C/2020|EPI_ISL_735824|2020-12-13	YES
hCoV-19/England/ALDP-CB4EBA/2020|EPI_ISL_761760|2020-12-17	YES
hCoV-19/England/ALDP-C394AC/2020|EPI_ISL_731463|2020-12-09	YES
hCoV-19/England/CAMC-BC04E7/2020|EPI_ISL_704740|2020-11-22	YES
hCoV-19/England/MILK-C6CA80/2020|EPI_ISL_778480|2020-12-13	YES
hCoV-19/England/ALDP-BB3C76/2020|EPI_ISL_701759|2020-11-19	NO
hCoV-19/England/CAMC-CB737C/2020|EPI_ISL_778200|2020-12-18	YES
hCoV-19/England/CAMC-C74830/2020|EPI_ISL_768975|2020-12-15	YES
hCoV-19/England/CAMC-CB7B29/2020|EPI_ISL_777680|2020-12-18	YES
hCoV-19/Portugal/PT2114/2020|EPI_ISL_759761|2020-12-26	YES
hCoV-19/England/MILK-BDB57D/2020|EPI_ISL_709737|2020-11-26	YES
hCoV-19/England/MILK-C6CE57/2020|EPI_ISL_778587|2020-12-13	YES
hCoV-19/England/MILK-C7AB8C/2020|EPI_ISL_756764|2020-12-15	YES
hCoV-19/Scotland/QEUH-C4C251/2020|EPI_ISL_757092|2020-12-14	YES
hCoV-19/England/CAMC-C71C46/2020|EPI_ISL_769169|2020-12-16	YES
hCoV-19/Luxembourg/LNS4604656/2020|EPI_ISL_770881|2020-12-28	YES
hCoV-19/Pakistan/MU-NIH-K53/2020|EPI_ISL_757286|2020-12-28	YES
hCoV-19/Wales/PHWC-499615/2020|EPI_ISL_727332|2020-12-03	YES
hCoV-19/England/QEUH-B7F960/2020|EPI_ISL_668221|2020-11-14	YES
hCoV-19/England/MILK-B8D47D/2020|EPI_ISL_673942|2020-11-13	YES
hCoV-19/England/CAMC-C4331B/2020|EPI_ISL_719539|2020-12-10	YES
hCoV-19/England/MILK-B964AE/2020|EPI_ISL_675001|2020-11-14	YES
hCoV-19/England/CAMC-B7842A/2020|EPI_ISL_661844|2020-11-11	YES
hCoV-19/Denmark/DCGC-22580/2020|EPI_ISL_757451|2020-12-14	YES
hCoV-19/England/MILK-C5165D/2020|EPI_ISL_769762|2020-12-11	YES
hCoV-19/England/ALDP-CB4922/2020|EPI_ISL_761269|2020-12-19	YES
hCoV-19/England/ALDP-CC05B6/2020|EPI_ISL_760608|2020-12-19	YES
hCoV-19/England/CAMC-C456D4/2020|EPI_ISL_719458|2020-12-10	YES
hCoV-19/England/MILK-BDBD66/2020|EPI_ISL_709661|2020-11-26	YES
hCoV-19/England/MILK-CA6D09/2020|EPI_ISL_761540|2020-12-18	YES
hCoV-19/England/QEUH-CC2FB6/2020|EPI_ISL_760527|2020-12-21	YES
hCoV-19/England/CAMC-C468DD/2020|EPI_ISL_718519|2020-12-10	YES
hCoV-19/England/QEUH-C7FD27/2020|EPI_ISL_762954|2020-12-16	YES
hCoV-19/England/CAMC-C44F43/2020|EPI_ISL_719203|2020-12-10	YES
hCoV-19/England/QEUH-C93CC6/2020|EPI_ISL_762070|2020-12-17	YES
hCoV-19/England/CAMC-B366F5/2020|EPI_ISL_645436|2020-11-05	YES
hCoV-19/England/CAMC-C98EF8/2020|EPI_ISL_762166|2020-12-18	YES
hCoV-19/England/ALDP-CC001F/2020|EPI_ISL_760524|2020-12-20	YES
hCoV-19/England/CAMC-C3FE7B/2020|EPI_ISL_719408|2020-12-10	YES
hCoV-19/England/CAMC-C76E0F/2020|EPI_ISL_769019|2020-12-15	YES
hCoV-19/England/QEUH-CAD449/2020|EPI_ISL_760877|2020-12-20	YES
hCoV-19/England/CAMC-CBA151/2020|EPI_ISL_777977|2020-12-18	YES
hCoV-19/England/CAMC-C400EA/2020|EPI_ISL_719296|2020-12-10	YES
hCoV-19/England/ALDP-C3D9E5/2020|EPI_ISL_730734|2020-12-10	YES
hCoV-19/England/MILK-C62158/2020|EPI_ISL_735841|2020-12-13	YES
hCoV-19/England/QEUH-CC52F6/2020|EPI_ISL_760463|2020-12-21	YES
hCoV-19/England/CAMC-C98E34/2020|EPI_ISL_777645|2020-12-17	YES
hCoV-19/England/MILK-B9472F/2020|EPI_ISL_676177|2020-11-13	YES
hCoV-19/England/CAMC-C70CDE/2020|EPI_ISL_769098|2020-12-16	YES
hCoV-19/England/CAMC-C85AEB/2020|EPI_ISL_756501|2020-12-17	YES
hCoV-19/Denmark/DCGC-22294/2020|EPI_ISL_757890|2020-12-14	YES
hCoV-19/England/MILK-C7ACC5/2020|EPI_ISL_756968|2020-12-15	YES
hCoV-19/England/CAMC-BD14D4/2020|EPI_ISL_702037|2020-11-29	YES
hCoV-19/England/QEUH-B80A2D/2020|EPI_ISL_661707|2020-11-14	YES
hCoV-19/England/MILK-BE73A1/2020|EPI_ISL_721530|2020-11-28	YES
hCoV-19/England/CAMC-BD2A59/2020|EPI_ISL_702068|2020-11-28	YES
hCoV-19/England/CAMC-C84044/2020|EPI_ISL_756502|2020-12-17	YES
hCoV-19/England/MILK-BDC6E2/2020|EPI_ISL_709594|2020-11-27	YES
hCoV-19/England/MILK-CA4DDE/2020|EPI_ISL_762392|2020-12-15	YES
hCoV-19/England/CAMC-C9904C/2020|EPI_ISL_762114|2020-12-17	YES
hCoV-19/England/CAMC-BFB0B2/2020|EPI_ISL_709254|2020-12-04	YES
hCoV-19/England/MILK-C63782/2020|EPI_ISL_735597|2020-12-13	YES
hCoV-19/England/ALDP-B5C741/2020|EPI_ISL_655913|2020-11-08	YES
hCoV-19/England/MILK-B95D95/2020|EPI_ISL_676039|2020-11-13	YES
hCoV-19/England/MILK-C62079/2020|EPI_ISL_735664|2020-12-13	YES
hCoV-19/England/CAMC-B5462E/2020|EPI_ISL_658077|2020-11-08	YES
hCoV-19/England/ALDP-CBF5F6/2020|EPI_ISL_760558|2020-12-20	YES
hCoV-19/England/MILK-B8675D/2020|EPI_ISL_674155|2020-11-13	YES
hCoV-19/England/ALDP-C3AA12/2020|EPI_ISL_731842|2020-12-09	YES
hCoV-19/England/QEUH-C92C30/2020|EPI_ISL_762020|2020-12-17	YES
hCoV-19/New Zealand/20CV0238/2020|EPI_ISL_548120|2020-09-03	NO
hCoV-19/England/QEUH-CAB52A/2020|EPI_ISL_761004|2020-12-20	YES
hCoV-19/England/QEUH-CC48AA/2020|EPI_ISL_760800|2020-12-21	YES
hCoV-19/England/MILK-C537B2/2020|EPI_ISL_769637|2020-12-12	YES
hCoV-19/England/ALDP-C88D0D/2020|EPI_ISL_756455|2020-12-16	YES
hCoV-19/England/205141727/2020|EPI_ISL_766156|2020-12-16	YES
hCoV-19/England/CAMC-C45188/2020|EPI_ISL_719553|2020-12-10	YES
hCoV-19/England/ALDP-C58076/2020|EPI_ISL_735955|2020-12-10	YES
hCoV-19/England/MILK-B95A52/2020|EPI_ISL_673592|2020-11-13	YES
hCoV-19/England/CAMC-C46AF5/2020|EPI_ISL_718366|2020-12-10	YES
hCoV-19/England/ALDP-C8E6DF/2020|EPI_ISL_777336|2020-12-15	YES
hCoV-19/England/CAMC-C46FAB/2020|EPI_ISL_718443|2020-12-10	YES
hCoV-19/England/QEUH-C3179C/2020|EPI_ISL_730832|2020-12-11	YES
hCoV-19/England/CAMC-CB8CCB/2020|EPI_ISL_777969|2020-12-19	YES
hCoV-19/England/QEUH-CC5F59/2020|EPI_ISL_760307|2020-12-21	YES
hCoV-19/England/CAMC-BC065A/2020|EPI_ISL_704964|2020-11-22	YES
hCoV-19/England/CAMC-C4714A/2020|EPI_ISL_718731|2020-12-10	YES
hCoV-19/England/MILK-CA6F7C/2020|EPI_ISL_761530|2020-12-18	YES
hCoV-19/England/QEUH-B82751/2020|EPI_ISL_661750|2020-11-14	YES
hCoV-19/England/MILK-C62DEB/2020|EPI_ISL_735561|2020-12-13	YES
hCoV-19/England/MILK-C61599/2020|EPI_ISL_735519|2020-12-13	YES
hCoV-19/England/MILK-CA5C3A/2020|EPI_ISL_761596|2020-12-18	YES
hCoV-19/England/ALDP-CC07ED/2020|EPI_ISL_760769|2020-12-19	NO
hCoV-19/Scotland/EDB11148/2020|EPI_ISL_742241|2020-12-17	YES
hCoV-19/England/ALDP-BC652A/2020|EPI_ISL_721213|2020-11-20	YES
hCoV-19/England/MILK-B55793/2020|EPI_ISL_657661|2020-11-06	YES
hCoV-19/England/CAMC-B98846/2020|EPI_ISL_673622|2020-11-15	YES
hCoV-19/England/MILK-BDC354/2020|EPI_ISL_709616|2020-11-26	YES
hCoV-19/England/QEUH-C93006/2020|EPI_ISL_761972|2020-12-17	YES
hCoV-19/England/ALDP-CB4087/2020|EPI_ISL_761237|2020-12-18	YES
hCoV-19/England/CAMC-BFB577/2020|EPI_ISL_709197|2020-12-04	YES
hCoV-19/England/QEUH-C93A71/2020|EPI_ISL_777095|2020-12-15	YES
hCoV-19/England/MILK-C529F9/2020|EPI_ISL_736340|2020-12-11	YES
hCoV-19/England/MILK-C53688/2020|EPI_ISL_769601|2020-12-12	YES
hCoV-19/England/QEUH-C7D3AF/2020|EPI_ISL_762872|2020-12-16	YES
hCoV-19/England/MILK-B8617D/2020|EPI_ISL_673948|2020-11-13	YES
hCoV-19/England/MILK-C4FF57/2020|EPI_ISL_769704|2020-12-11	YES
hCoV-19/Denmark/DCGC-18515/2020|EPI_ISL_749292|2020-12-07	YES
hCoV-19/England/MILK-C53907/2020|EPI_ISL_769742|2020-12-12	YES
hCoV-19/England/CAMC-BD3A76/2020|EPI_ISL_702207|2020-11-28	YES
hCoV-19/England/CAMC-C44B6D/2020|EPI_ISL_718560|2020-12-10	YES
hCoV-19/England/MILK-B94BAB/2020|EPI_ISL_673676|2020-11-14	YES
hCoV-19/England/CAMC-CB9F76/2020|EPI_ISL_777983|2020-12-18	YES
hCoV-19/England/CAMC-C85016/2020|EPI_ISL_756513|2020-12-17	YES
hCoV-19/England/CAMC-C6FDC0/2020|EPI_ISL_769040|2020-12-15	YES
hCoV-19/England/OXON-F3FFA2/2020|EPI_ISL_764085|2020-12-15	YES
hCoV-19/England/MILK-BAA97B/2020|EPI_ISL_681445|2020-11-18	YES
hCoV-19/England/CAMC-C46925/2020|EPI_ISL_718545|2020-12-10	YES
hCoV-19/England/CAMC-CB7181/2020|EPI_ISL_778020|2020-12-18	YES
hCoV-19/England/MILK-B94B32/2020|EPI_ISL_676074|2020-11-13	YES
hCoV-19/England/ALDP-C58313/2020|EPI_ISL_735929|2020-12-13	YES
hCoV-19/Scotland/QEUH-C01B8A/2020|EPI_ISL_757245|2020-12-05	YES
hCoV-19/England/MILK-CA3F42/2020|EPI_ISL_762263|2020-12-16	YES
hCoV-19/England/MILK-C52D75/2020|EPI_ISL_736440|2020-12-12	YES
hCoV-19/England/ALDP-C49C29/2020|EPI_ISL_718787|2020-12-11	YES
hCoV-19/England/ALDP-C39B6B/2020|EPI_ISL_730654|2020-12-08	YES
hCoV-19/England/MILK-CA553F/2020|EPI_ISL_762462|2020-12-15	YES
hCoV-19/England/MILK-CA95C2/2020|EPI_ISL_762212|2020-12-17	YES
hCoV-19/England/CAMC-C42E1B/2020|EPI_ISL_719131|2020-12-10	YES
hCoV-19/England/CAMC-C262A8/2020|EPI_ISL_733767|2020-12-08	YES
hCoV-19/England/CAMC-B7B445/2020|EPI_ISL_724008|2020-11-12	YES
hCoV-19/England/MILK-C621EF/2020|EPI_ISL_735788|2020-12-13	YES
hCoV-19/England/CAMC-C3F9E3/2020|EPI_ISL_718628|2020-12-10	YES
hCoV-19/England/MILK-C7BA15/2020|EPI_ISL_756948|2020-12-15	YES
hCoV-19/England/MILK-C5015D/2020|EPI_ISL_769755|2020-12-11	YES
hCoV-19/England/MILK-C528FC/2020|EPI_ISL_736274|2020-12-08	YES
hCoV-19/England/ALDP-CB45E2/2020|EPI_ISL_760853|2020-12-19	YES
hCoV-19/England/QEUH-C4BEB8/2020|EPI_ISL_736737|2020-12-14	YES
hCoV-19/England/CAMC-BFB902/2020|EPI_ISL_709073|2020-12-04	YES
hCoV-19/England/CAMC-C2CF05/2020|EPI_ISL_733908|2020-12-08	YES
hCoV-19/England/MILK-BAB89B/2020|EPI_ISL_720437|2020-11-17	YES
hCoV-19/England/MILK-BFCD9C/2020|EPI_ISL_720693|2020-12-03	YES
hCoV-19/England/MILK-C6148D/2020|EPI_ISL_769456|2020-12-13	YES
hCoV-19/England/CAMC-C425DA/2020|EPI_ISL_719206|2020-12-10	YES
hCoV-19/England/ALDP-C06332/2020|EPI_ISL_709535|2020-12-05	YES
hCoV-19/England/CAMC-CB896A/2020|EPI_ISL_777807|2020-12-19	YES
hCoV-19/England/CAMC-CB7303/2020|EPI_ISL_778241|2020-12-18	YES
hCoV-19/England/ALDP-C88D76/2020|EPI_ISL_756441|2020-12-16	YES
hCoV-19/England/MILK-CA46A6/2020|EPI_ISL_762532|2020-12-16	YES
hCoV-19/England/MILK-BDC3CD/2020|EPI_ISL_709730|2020-11-26	YES
hCoV-19/England/MILK-CA7096/2020|EPI_ISL_761395|2020-12-18	YES
hCoV-19/England/CAMC-B36622/2020|EPI_ISL_645527|2020-11-05	YES
hCoV-19/Denmark/DCGC-21780/2020|EPI_ISL_757884|2020-12-21	YES
hCoV-19/England/ALDP-C8C932/2020|EPI_ISL_777294|2020-12-15	YES
hCoV-19/England/MILK-C7BE73/2020|EPI_ISL_756742|2020-12-15	YES
hCoV-19/England/CAMC-C455E6/2020|EPI_ISL_719371|2020-12-10	YES
hCoV-19/England/QEUH-CC7C23/2020|EPI_ISL_760304|2020-12-21	YES
hCoV-19/England/CAMC-C46EEA/2020|EPI_ISL_718776|2020-12-10	YES
hCoV-19/Denmark/DCGC-21298/2020|EPI_ISL_758871|2020-12-21	YES
hCoV-19/England/CAMC-C42A62/2020|EPI_ISL_719233|2020-12-10	YES
hCoV-19/England/QEUH-C64675/2020|EPI_ISL_778620|2020-12-14	YES
hCoV-19/England/PORT-2D2621/2020|EPI_ISL_764012|2020-12-19	YES
hCoV-19/England/MILK-CA9AD2/2020|EPI_ISL_762495|2020-12-18	YES
hCoV-19/England/ALDP-B83732/2020|EPI_ISL_675421|2020-11-14	YES
hCoV-19/England/CAMC-C80567/2020|EPI_ISL_762755|2020-12-17	YES
hCoV-19/England/CAMC-BC0748/2020|EPI_ISL_704941|2020-11-22	YES
hCoV-19/England/MILK-B3B784/2020|EPI_ISL_679768|2020-11-01	YES
hCoV-19/England/MILK-BDB522/2020|EPI_ISL_709660|2020-11-26	YES
hCoV-19/England/ALDP-C3C10C/2020|EPI_ISL_731010|2020-12-10	YES
hCoV-19/England/ALDP-C88F16/2020|EPI_ISL_756394|2020-12-17	YES
hCoV-19/England/CAMC-C44101/2020|EPI_ISL_719149|2020-12-10	YES
hCoV-19/England/MILK-C2FA10/2020|EPI_ISL_733842|2020-12-07	YES
hCoV-19/Scotland/EDB11120/2020|EPI_ISL_742216|2020-12-16	YES
hCoV-19/England/MILK-C6CC5D/2020|EPI_ISL_778440|2020-12-13	YES
hCoV-19/England/ALDP-C6BEB2/2020|EPI_ISL_778408|2020-12-14	YES
hCoV-19/England/CAMC-C44E91/2020|EPI_ISL_719185|2020-12-10	YES
hCoV-19/England/MILK-C6CF63/2020|EPI_ISL_778468|2020-12-13	YES
hCoV-19/England/CAMC-BFB683/2020|EPI_ISL_709093|2020-12-05	YES
hCoV-19/England/CAMC-CB8803/2020|EPI_ISL_777909|2020-12-18	YES
hCoV-19/England/ALDP-C3AC76/2020|EPI_ISL_730871|2020-12-08	YES
hCoV-19/England/ALDP-C8C5D4/2020|EPI_ISL_777195|2020-12-15	YES
hCoV-19/England/MILK-CA661D/2020|EPI_ISL_761472|2020-12-18	YES
hCoV-19/England/ALDP-C3A432/2020|EPI_ISL_731080|2020-12-09	YES
hCoV-19/England/NORW-221E0D/2020|EPI_ISL_763920|2020-12-18	YES
hCoV-19/England/CAMC-C2CB4D/2020|EPI_ISL_733717|2020-12-07	YES
hCoV-19/England/MILK-C61C67/2020|EPI_ISL_735724|2020-12-13	YES
hCoV-19/Italy/CAM-INMI-118/2020|EPI_ISL_736997|2020-12-20	YES
hCoV-19/England/MILK-C6C965/2020|EPI_ISL_778545|2020-12-13	YES
hCoV-19/England/CAMC-CB9EE2/2020|EPI_ISL_777903|2020-12-18	YES
hCoV-19/England/MILK-CA556C/2020|EPI_ISL_762208|2020-12-15	YES
hCoV-19/England/ALDP-C57E40/2020|EPI_ISL_735935|2020-12-13	YES
hCoV-19/England/MILK-C7B5F6/2020|EPI_ISL_756858|2020-12-15	YES
hCoV-19/England/MILK-BB0AAC/2020|EPI_ISL_720633|2020-11-18	YES
hCoV-19/England/QEUH-B810EE/2020|EPI_ISL_661662|2020-11-14	YES
hCoV-19/England/QEUH-CC2912/2020|EPI_ISL_760692|2020-12-20	YES
hCoV-19/England/CAMC-CB7E8A/2020|EPI_ISL_777756|2020-12-18	YES
hCoV-19/England/MILK-CA6C0C/2020|EPI_ISL_761566|2020-12-18	YES
hCoV-19/England/204960392/2020|EPI_ISL_754249|2020-12-02	YES
hCoV-19/England/MILK-C60C0E/2020|EPI_ISL_769235|2020-12-13	YES
hCoV-19/England/CAMC-C9955C/2020|EPI_ISL_762030|2020-12-18	YES
hCoV-19/England/CAMC-B088D8/2020|EPI_ISL_643836|2020-10-29	YES
hCoV-19/England/ALDP-C58410/2020|EPI_ISL_736075|2020-12-13	YES
hCoV-19/Wales/PHWC-4A65BE/2020|EPI_ISL_763997|2020-12-17	YES
hCoV-19/England/CAMC-CB6C90/2020|EPI_ISL_778180|2020-12-19	YES
hCoV-19/England/ALDP-C0652D/2020|EPI_ISL_709335|2020-12-04	YES
hCoV-19/England/CAMC-CB7DAB/2020|EPI_ISL_777771|2020-12-18	YES
hCoV-19/England/CAMC-BD1270/2020|EPI_ISL_702249|2020-11-29	YES
hCoV-19/England/OXON-F40ADA/2020|EPI_ISL_763950|2020-12-15	YES
hCoV-19/England/MILK-C7BDA3/2020|EPI_ISL_756846|2020-12-13	YES
hCoV-19/England/ALDP-C583AA/2020|EPI_ISL_735999|2020-12-13	YES
hCoV-19/England/CAMC-C99774/2020|EPI_ISL_777618|2020-12-18	YES
hCoV-19/England/ALDP-B5BD5F/2020|EPI_ISL_655610|2020-11-09	YES
hCoV-19/England/CAMC-C268A6/2020|EPI_ISL_733779|2020-12-08	YES
hCoV-19/England/ALDP-C39907/2020|EPI_ISL_730799|2020-12-08	YES
hCoV-19/England/MILK-CA6E9D/2020|EPI_ISL_761558|2020-12-18	YES
hCoV-19/England/ALDP-BB3BF1/2020|EPI_ISL_701932|2020-11-19	YES
hCoV-19/England/MILK-CA705A/2020|EPI_ISL_761461|2020-12-18	YES
hCoV-19/England/CAMC-C44CF1/2020|EPI_ISL_718369|2020-12-10	YES
hCoV-19/England/CAMC-C45874/2020|EPI_ISL_719329|2020-12-10	YES
hCoV-19/England/CAMC-C985E4/2020|EPI_ISL_777469|2020-12-18	YES
hCoV-19/England/ALDP-C8E6A2/2020|EPI_ISL_777530|2020-12-15	YES
hCoV-19/England/MILK-CA7290/2020|EPI_ISL_761487|2020-12-18	YES
hCoV-19/England/MILK-CA6F12/2020|EPI_ISL_761643|2020-12-18	YES
hCoV-19/England/QEUH-C3384C/2020|EPI_ISL_734069|2020-12-10	YES
hCoV-19/England/ALDP-B8487A/2020|EPI_ISL_675978|2020-11-14	YES
hCoV-19/England/MILK-C613CC/2020|EPI_ISL_769436|2020-12-13	YES
hCoV-19/England/ALDP-C8DA10/2020|EPI_ISL_777591|2020-12-15	YES
hCoV-19/England/ALDP-C58A2D/2020|EPI_ISL_735921|2020-12-13	YES
hCoV-19/England/OXON-F40C89/2020|EPI_ISL_764067|2020-12-15	YES
hCoV-19/England/MILK-CA5D28/2020|EPI_ISL_761405|2020-12-18	YES
hCoV-19/England/CAMC-CB86EB/2020|EPI_ISL_777786|2020-12-19	YES
hCoV-19/England/CAMC-BFB1CE/2020|EPI_ISL_708995|2020-12-04	YES
hCoV-19/England/ALDP-C485C5/2020|EPI_ISL_736589|2020-12-12	YES
hCoV-19/England/CAMC-B7BCD4/2020|EPI_ISL_724051|2020-11-13	YES
hCoV-19/England/CAMC-C72252/2020|EPI_ISL_768935|2020-12-15	YES
hCoV-19/England/CAMC-CB8988/2020|EPI_ISL_778032|2020-12-19	YES
hCoV-19/England/CAMC-CB788C/2020|EPI_ISL_777698|2020-12-18	YES
hCoV-19/England/CAMC-CBA2C7/2020|EPI_ISL_777888|2020-12-18	YES
hCoV-19/England/CAMC-CB744C/2020|EPI_ISL_778220|2020-12-19	YES
hCoV-19/England/ALDP-C3A11D/2020|EPI_ISL_730691|2020-12-09	YES
hCoV-19/England/CAMC-C3FDF6/2020|EPI_ISL_718461|2020-12-10	YES
hCoV-19/England/CAMC-BD22E8/2020|EPI_ISL_702239|2020-11-28	YES
hCoV-19/England/CAMB-1BD55D/2020|EPI_ISL_763848|2020-12-03	YES
hCoV-19/England/QEUH-C931E5/2020|EPI_ISL_762167|2020-12-17	YES
hCoV-19/England/MILK-C513FC/2020|EPI_ISL_769573|2020-12-12	YES
hCoV-19/England/MILK-BDC04E/2020|EPI_ISL_709620|2020-11-26	YES
hCoV-19/England/MILK-C6F5E6/2020|EPI_ISL_778613|2020-12-13	YES
hCoV-19/England/ALDP-C3A933/2020|EPI_ISL_730674|2020-12-08	YES
hCoV-19/England/CAMC-C26660/2020|EPI_ISL_733883|2020-12-02	YES
hCoV-19/England/ALDP-C3AA8B/2020|EPI_ISL_731655|2020-12-09	YES
hCoV-19/England/QEUH-C6547A/2020|EPI_ISL_778461|2020-12-14	YES
hCoV-19/England/MILK-C638F8/2020|EPI_ISL_735854|2020-12-13	YES
hCoV-19/England/QEUH-C33879/2020|EPI_ISL_734007|2020-12-10	YES
hCoV-19/England/MILK-C62273/2020|EPI_ISL_735719|2020-12-13	YES
hCoV-19/England/CAMC-C3E6DE/2020|EPI_ISL_719132|2020-12-10	YES
hCoV-19/England/MILK-CA6F9A/2020|EPI_ISL_761537|2020-12-18	YES
hCoV-19/England/MILK-C6256B/2020|EPI_ISL_735641|2020-12-13	YES
hCoV-19/England/MILK-B3BAA9/2020|EPI_ISL_679787|2020-11-02	YES
hCoV-19/England/ALDP-C39943/2020|EPI_ISL_730703|2020-12-08	YES
hCoV-19/England/ALDP-CC045F/2020|EPI_ISL_760733|2020-12-19	YES
hCoV-19/England/CAMC-B33467/2020|EPI_ISL_659249|2020-11-05	YES
hCoV-19/England/MILK-C61D55/2020|EPI_ISL_735704|2020-12-13	YES
hCoV-19/England/CAMC-BFB340/2020|EPI_ISL_709284|2020-12-04	YES
hCoV-19/England/QEUH-C933EF/2020|EPI_ISL_762006|2020-12-17	YES
hCoV-19/England/QEUH-CC7AA1/2020|EPI_ISL_760406|2020-12-21	YES
hCoV-19/England/CAMC-BF47B4/2020|EPI_ISL_709219|2020-12-05	YES
hCoV-19/England/CAMC-BD441D/2020|EPI_ISL_702088|2020-11-27	YES
hCoV-19/England/QEUH-B6C6AB/2020|EPI_ISL_661581|2020-11-10	YES
hCoV-19/England/MILK-C6F504/2020|EPI_ISL_778639|2020-12-13	YES
hCoV-19/England/CAMC-CB9F0D/2020|EPI_ISL_777932|2020-12-18	YES
hCoV-19/England/LOND-1251681/2020|EPI_ISL_679422|2020-11-20	YES
hCoV-19/England/MILK-C619BB/2020|EPI_ISL_769395|2020-12-13	YES
hCoV-19/England/ALDP-C063BA/2020|EPI_ISL_709381|2020-12-05	YES
hCoV-19/England/QEUH-CC5B28/2020|EPI_ISL_760426|2020-12-22	YES
hCoV-19/England/MILK-C61010/2020|EPI_ISL_769304|2020-12-13	YES
hCoV-19/England/OXON-F41532/2020|EPI_ISL_763971|2020-12-15	YES
hCoV-19/England/QEUH-BF0A64/2020|EPI_ISL_708991|2020-12-05	YES
hCoV-19/England/MILK-C7B839/2020|EPI_ISL_756913|2020-12-15	YES
hCoV-19/England/MILK-C613DB/2020|EPI_ISL_769516|2020-12-13	YES
hCoV-19/England/QEUH-C5B7AB/2020|EPI_ISL_736190|2020-12-14	YES
hCoV-19/England/QEUH-C65498/2020|EPI_ISL_778451|2020-12-14	YES
hCoV-19/England/ALDP-C48C57/2020|EPI_ISL_736595|2020-12-12	YES
hCoV-19/England/CAMC-C3E692/2020|EPI_ISL_719153|2020-12-10	YES
hCoV-19/England/MILK-CA6D36/2020|EPI_ISL_761602|2020-12-18	YES
hCoV-19/England/CAMC-C476F0/2020|EPI_ISL_718920|2020-12-10	YES
hCoV-19/England/MILK-C6D08D/2020|EPI_ISL_778339|2020-12-13	YES
hCoV-19/England/QEUH-9F4D3C/2020|EPI_ISL_600739|2020-09-25	NO
hCoV-19/England/CAMC-CB7A68/2020|EPI_ISL_777930|2020-12-18	YES
hCoV-19/England/MILK-C523BF/2020|EPI_ISL_736380|2020-12-08	YES
hCoV-19/Scotland/EDB11169/2020|EPI_ISL_764071|2020-12-14	YES
hCoV-19/England/CAMC-C42525/2020|EPI_ISL_719140|2020-12-10	YES
hCoV-19/England/CAMC-CB8D04/2020|EPI_ISL_777998|2020-12-19	YES
hCoV-19/England/QEUH-CC3DE8/2020|EPI_ISL_760563|2020-12-21	YES
hCoV-19/England/ALDP-BB358A/2020|EPI_ISL_703214|2020-11-19	YES
hCoV-19/England/CAMC-C82389/2020|EPI_ISL_762772|2020-12-17	YES
hCoV-19/England/CAMC-B79C03/2020|EPI_ISL_741039|2020-11-12	YES
hCoV-19/England/MILK-C52953/2020|EPI_ISL_736457|2020-12-11	YES
hCoV-19/Wales/PHWC-4A6527/2020|EPI_ISL_763995|2020-12-17	YES
hCoV-19/England/MILK-C52F06/2020|EPI_ISL_736291|2020-12-12	YES
hCoV-19/England/OXON-F40E47/2020|EPI_ISL_763959|2020-12-14	YES
hCoV-19/England/CAMC-B98B01/2020|EPI_ISL_673749|2020-11-15	YES
hCoV-19/England/MILK-C7B972/2020|EPI_ISL_756829|2020-12-15	YES
hCoV-19/England/MILK-CA4855/2020|EPI_ISL_762261|2020-12-16	YES
hCoV-19/England/QEUH-C7CB3F/2020|EPI_ISL_762694|2020-12-16	YES
hCoV-19/England/CAMC-BC0D73/2020|EPI_ISL_704873|2020-11-22	YES
hCoV-19/Finland/88HEL/2020|EPI_ISL_766021|2020-12-25	YES
hCoV-19/England/MILK-BB1786/2020|EPI_ISL_720106|2020-11-18	YES
hCoV-19/England/MILK-C61AF4/2020|EPI_ISL_735568|2020-12-13	YES
hCoV-19/England/CAMC-C84080/2020|EPI_ISL_756478|2020-12-17	YES
hCoV-19/England/MILK-C537A3/2020|EPI_ISL_769848|2020-12-12	YES
hCoV-19/England/ALDP-CB4F11/2020|EPI_ISL_761842|2020-12-17	YES
hCoV-19/England/ALDP-C8BFE6/2020|EPI_ISL_777186|2020-12-15	YES
hCoV-19/Italy/APU-POLBA01/2020|EPI_ISL_735504|2020-12-19	YES
hCoV-19/England/CAMC-C84F74/2020|EPI_ISL_756586|2020-12-17	YES
hCoV-19/England/CAMC-C46F7E/2020|EPI_ISL_718622|2020-12-10	YES
hCoV-19/England/MILK-CA9568/2020|EPI_ISL_762297|2020-12-17	YES
hCoV-19/England/ALDP-B847D7/2020|EPI_ISL_675422|2020-11-14	YES
hCoV-19/England/ALDP-C8871E/2020|EPI_ISL_762620|2020-12-17	YES
hCoV-19/England/MILK-C50551/2020|EPI_ISL_736601|2020-12-11	YES
hCoV-19/England/MILK-CA67ED/2020|EPI_ISL_761603|2020-12-17	YES
hCoV-19/England/QEUH-C7C59B/2020|EPI_ISL_762859|2020-12-16	YES
hCoV-19/England/CAMC-BD1DE8/2020|EPI_ISL_702130|2020-11-28	YES
hCoV-19/England/ALDP-CB5860/2020|EPI_ISL_761790|2020-12-17	YES
hCoV-19/England/CAMC-C71B1C/2020|EPI_ISL_768966|2020-12-16	YES
hCoV-19/England/CAMC-C43FCC/2020|EPI_ISL_719297|2020-12-10	YES
hCoV-19/England/205141695/2020|EPI_ISL_766151|2020-12-15	YES
hCoV-19/England/MILK-CA952C/2020|EPI_ISL_762302|2020-12-17	YES
hCoV-19/England/ALDP-BB3335/2020|EPI_ISL_703154|2020-11-20	YES
hCoV-19/Switzerland/GR-ETHZ-390442/2020|EPI_ISL_729085|2020-11-04	NO
hCoV-19/England/QEUH-C3188A/2020|EPI_ISL_731337|2020-12-10	YES
hCoV-19/England/MILK-C7BA24/2020|EPI_ISL_756919|2020-12-15	YES
hCoV-19/England/CAMC-C429DE/2020|EPI_ISL_719209|2020-12-10	YES
hCoV-19/England/ALDP-CB36E0/2020|EPI_ISL_761110|2020-12-20	YES
hCoV-19/England/QEUH-CC38F6/2020|EPI_ISL_760757|2020-12-21	YES
hCoV-19/England/MILK-C7B4F9/2020|EPI_ISL_756783|2020-12-15	YES
hCoV-19/England/MILK-BAB86E/2020|EPI_ISL_720422|2020-11-17	YES
hCoV-19/England/CAMC-C3EFB5/2020|EPI_ISL_719157|2020-12-10	YES
hCoV-19/England/ALDP-C3C37F/2020|EPI_ISL_731012|2020-12-10	YES
hCoV-19/England/CAMC-C45416/2020|EPI_ISL_718442|2020-12-10	YES
hCoV-19/England/CAMC-C425CB/2020|EPI_ISL_719021|2020-12-10	YES
hCoV-19/England/205261304/2020|EPI_ISL_754284|2020-12-18	YES
hCoV-19/England/MILK-CA6932/2020|EPI_ISL_761511|2020-12-18	YES
hCoV-19/England/MILK-CA4DCF/2020|EPI_ISL_762400|2020-12-15	YES
hCoV-19/England/MILK-C52AC9/2020|EPI_ISL_736369|2020-12-08	YES
hCoV-19/England/ALDP-C8BC2B/2020|EPI_ISL_777216|2020-12-15	YES
hCoV-19/Wales/PHWC-49C524/2020|EPI_ISL_742567|2020-12-13	YES
hCoV-19/England/MILK-CA638F/2020|EPI_ISL_761445|2020-12-18	YES
hCoV-19/England/CAMC-B532FE/2020|EPI_ISL_657468|2020-11-08	YES
hCoV-19/England/MILK-C615F3/2020|EPI_ISL_735607|2020-12-13	YES
hCoV-19/Germany/BW-ChVir21528/2020|EPI_ISL_754174|2020-12-21	YES
hCoV-19/England/QEUH-CC3683/2020|EPI_ISL_778127|2020-12-21	YES
hCoV-19/England/CAMC-C98A03/2020|EPI_ISL_777668|2020-12-18	YES
hCoV-19/England/ALDP-C58823/2020|EPI_ISL_736109|2020-12-13	YES
hCoV-19/England/CAMC-C75583/2020|EPI_ISL_769209|2020-12-15	YES
hCoV-19/England/CAMC-C8060A/2020|EPI_ISL_762658|2020-12-17	YES
hCoV-19/England/MILK-BDC4BB/2020|EPI_ISL_709568|2020-11-26	YES
hCoV-19/England/CAMC-C457FF/2020|EPI_ISL_719293|2020-12-10	YES
hCoV-19/England/CAMC-CB77E9/2020|EPI_ISL_777686|2020-12-19	YES
hCoV-19/England/ALDP-C3B2EC/2020|EPI_ISL_731721|2020-12-09	YES
hCoV-19/England/204991115/2020|EPI_ISL_754264|2020-12-05	YES
hCoV-19/England/MILK-B8D1A3/2020|EPI_ISL_674125|2020-11-13	YES
hCoV-19/England/MILK-C60460/2020|EPI_ISL_769424|2020-12-13	YES
hCoV-19/Wales/ALDP-C5A056/2020|EPI_ISL_767125|2020-12-13	YES
hCoV-19/England/NORW-F9DB8/2020|EPI_ISL_741599|2020-12-14	YES
hCoV-19/England/MILK-CA63F8/2020|EPI_ISL_761618|2020-12-16	YES
hCoV-19/England/ALDP-C48589/2020|EPI_ISL_736660|2020-12-12	YES
hCoV-19/England/CAMC-BD1CBE/2020|EPI_ISL_702047|2020-11-27	YES
hCoV-19/England/QEUH-C33800/2020|EPI_ISL_734010|2020-12-10	YES
hCoV-19/England/QEUH-C7CA32/2020|EPI_ISL_762657|2020-12-16	YES
hCoV-19/England/QEUH-C4B5C2/2020|EPI_ISL_769666|2020-12-13	YES
hCoV-19/England/CAMC-B7ABAB/2020|EPI_ISL_741168|2020-11-12	YES
hCoV-19/England/QEUH-C7FE42/2020|EPI_ISL_762785|2020-12-16	YES
hCoV-19/England/ALDP-CC0835/2020|EPI_ISL_760371|2020-12-19	YES
hCoV-19/England/MILK-CA4767/2020|EPI_ISL_762319|2020-12-16	YES
hCoV-19/England/205090686/2020|EPI_ISL_768804|2020-12-11	YES
hCoV-19/England/MILK-BB1E09/2020|EPI_ISL_720265|2020-11-18	YES
hCoV-19/England/CAMC-C47247/2020|EPI_ISL_718652|2020-12-10	YES
hCoV-19/England/CAMC-C475E4/2020|EPI_ISL_718659|2020-12-10	YES
hCoV-19/England/MILK-C7823E/2020|EPI_ISL_756939|2020-12-15	YES
hCoV-19/England/CAMC-C83C9C/2020|EPI_ISL_762697|2020-12-17	YES
hCoV-19/England/QEUH-BCDDC1/2020|EPI_ISL_704367|2020-11-26	YES
hCoV-19/England/QEUH-C54283/2020|EPI_ISL_736327|2020-12-11	YES
hCoV-19/England/MILK-C518DF/2020|EPI_ISL_769769|2020-12-11	YES
hCoV-19/England/QEUH-C339FE/2020|EPI_ISL_733938|2020-12-11	YES
hCoV-19/England/MILK-BAB8F5/2020|EPI_ISL_720469|2020-11-17	YES
hCoV-19/Sweden/20-53840/2020|EPI_ISL_766692|2020-12-22	YES
hCoV-19/England/NOTT-121841/2020|EPI_ISL_763926|2020-12-22	YES
hCoV-19/England/QEUH-C7D8DD/2020|EPI_ISL_756711|2020-12-16	YES
hCoV-19/England/MILK-C7A991/2020|EPI_ISL_756921|2020-12-15	YES
hCoV-19/England/CAMC-C4368B/2020|EPI_ISL_719047|2020-12-10	YES
hCoV-19/Sweden/20-53787/2020|EPI_ISL_738133|2020-12-20	YES
hCoV-19/England/MILK-C61FAA/2020|EPI_ISL_735670|2020-12-13	YES
hCoV-19/England/MILK-C6C66E/2020|EPI_ISL_778514|2020-12-13	YES
hCoV-19/England/MILK-C52935/2020|EPI_ISL_736298|2020-12-11	YES
hCoV-19/England/CAMC-C4407D/2020|EPI_ISL_719379|2020-12-10	YES
hCoV-19/England/MILK-B85F0B/2020|EPI_ISL_674112|2020-11-13	YES
hCoV-19/England/CAMC-B527F0/2020|EPI_ISL_657622|2020-11-08	YES
hCoV-19/England/CAMC-CB79F2/2020|EPI_ISL_777802|2020-12-19	YES
hCoV-19/Wales/PHWC-49E22B/2020|EPI_ISL_742971|2020-12-07	YES
hCoV-19/England/CAMC-B77898/2020|EPI_ISL_668385|2020-11-12	YES
hCoV-19/England/CAMC-B332B8/2020|EPI_ISL_659330|2020-11-05	YES
hCoV-19/England/QEUH-C7C856/2020|EPI_ISL_762986|2020-12-15	YES
hCoV-19/England/CAMC-BFBCDC/2020|EPI_ISL_709055|2020-12-04	YES
hCoV-19/England/CAMC-C75477/2020|EPI_ISL_769083|2020-12-15	YES
hCoV-19/England/CAMC-BD17AE/2020|EPI_ISL_702185|2020-11-27	YES
hCoV-19/England/CAMC-C745C0/2020|EPI_ISL_769165|2020-12-15	YES
hCoV-19/England/OXON-F41550/2020|EPI_ISL_763973|2020-12-15	YES
hCoV-19/England/CAMC-CB796B/2020|EPI_ISL_777917|2020-12-18	YES
hCoV-19/England/ALDP-C59A0E/2020|EPI_ISL_736156|2020-12-13	YES
hCoV-19/England/CAMC-C42E93/2020|EPI_ISL_719100|2020-12-10	YES
hCoV-19/England/MILK-CA45F4/2020|EPI_ISL_762339|2020-12-16	YES
hCoV-19/England/MILK-BEE2CB/2020|EPI_ISL_708945|2020-11-30	YES
hCoV-19/England/CAMC-C43FDB/2020|EPI_ISL_719441|2020-12-10	YES
hCoV-19/England/CAMC-C472DE/2020|EPI_ISL_718949|2020-12-10	YES
hCoV-19/England/QEUH-C9372F/2020|EPI_ISL_777130|2020-12-17	YES
hCoV-19/England/ALDP-C591AF/2020|EPI_ISL_735884|2020-12-13	YES
hCoV-19/England/CAMC-CB7260/2020|EPI_ISL_778267|2020-12-18	YES
hCoV-19/England/QEUH-C5BE1F/2020|EPI_ISL_769275|2020-12-14	YES
hCoV-19/England/ALDP-CBE0F6/2020|EPI_ISL_778246|2020-12-18	YES
hCoV-19/England/MILK-C61739/2020|EPI_ISL_735532|2020-12-13	YES
hCoV-19/England/MILK-CA6422/2020|EPI_ISL_761455|2020-12-16	YES
hCoV-19/England/QEUH-CAB593/2020|EPI_ISL_760981|2020-12-20	YES
hCoV-19/England/MILK-C60DA1/2020|EPI_ISL_769237|2020-12-13	YES
hCoV-19/England/CAMC-CB7330/2020|EPI_ISL_778175|2020-12-18	YES
hCoV-19/England/QEUH-C939FC/2020|EPI_ISL_777176|2020-12-16	YES
hCoV-19/England/CAMC-C738B9/2020|EPI_ISL_769069|2020-12-15	YES
hCoV-19/England/CAMC-B362D3/2020|EPI_ISL_645330|2020-11-05	YES
hCoV-19/England/CAMC-B778B6/2020|EPI_ISL_661845|2020-11-11	YES
hCoV-19/England/CAMC-B7A394/2020|EPI_ISL_741104|2020-11-12	YES
hCoV-19/England/MILK-C631C0/2020|EPI_ISL_735744|2020-12-13	YES
hCoV-19/England/MILK-C6D0BA/2020|EPI_ISL_778394|2020-12-13	YES
hCoV-19/England/MILK-C622A0/2020|EPI_ISL_735569|2020-12-13	YES
hCoV-19/England/MILK-C8F753/2020|EPI_ISL_777102|2020-12-08	YES
hCoV-19/England/CAMC-C770F9/2020|EPI_ISL_768945|2020-12-16	YES
hCoV-19/England/QEUH-C92EA3/2020|EPI_ISL_762032|2020-12-17	YES
hCoV-19/Scotland/EDB11152/2020|EPI_ISL_742242|2020-12-17	YES
hCoV-19/England/CAMC-C70D71/2020|EPI_ISL_769045|2020-12-16	YES
hCoV-19/England/CAMC-C3FC08/2020|EPI_ISL_719468|2020-12-10	YES
hCoV-19/England/QEUH-C92D97/2020|EPI_ISL_762040|2020-12-16	YES
hCoV-19/England/QEUH-C5D633/2020|EPI_ISL_735878|2020-12-14	YES
hCoV-19/England/MILK-C6F62F/2020|EPI_ISL_778320|2020-12-13	YES
hCoV-19/England/CAMC-BFB3D7/2020|EPI_ISL_709226|2020-12-04	YES
hCoV-19/England/CAMC-B36516/2020|EPI_ISL_645396|2020-11-05	YES
hCoV-19/England/CAMC-CB700C/2020|EPI_ISL_778188|2020-12-18	YES
hCoV-19/England/MILK-C52DA2/2020|EPI_ISL_736208|2020-12-12	YES
hCoV-19/England/ALDP-CB6AF0/2020|EPI_ISL_761729|2020-12-17	YES
hCoV-19/England/ALDP-CC02A0/2020|EPI_ISL_778259|2020-12-20	YES
hCoV-19/England/QEUH-C7C56E/2020|EPI_ISL_762567|2020-12-16	YES
hCoV-19/England/CAMC-C425E9/2020|EPI_ISL_719088|2020-12-10	YES
hCoV-19/England/CAMC-CB6F79/2020|EPI_ISL_778114|2020-12-19	YES
hCoV-19/England/CAMC-B32626/2020|EPI_ISL_659302|2020-11-05	YES
hCoV-19/England/CAMC-C84026/2020|EPI_ISL_756500|2020-12-17	YES
hCoV-19/England/MILK-CAA190/2020|EPI_ISL_768852|2020-12-18	YES
hCoV-19/Scotland/QEUH-C4BFE2/2020|EPI_ISL_757085|2020-12-14	YES
hCoV-19/England/ALDP-C48738/2020|EPI_ISL_736495|2020-12-12	YES
hCoV-19/England/MILK-B3B854/2020|EPI_ISL_679778|2020-11-01	YES
hCoV-19/England/MILK-C51480/2020|EPI_ISL_769790|2020-12-11	YES
hCoV-19/England/QEUH-CC7B17/2020|EPI_ISL_760417|2020-12-21	YES
hCoV-19/England/QEUH-CAD203/2020|EPI_ISL_760965|2020-12-20	YES
hCoV-19/England/MILK-BDBFD9/2020|EPI_ISL_709683|2020-11-26	YES
hCoV-19/England/ALDP-C0629F/2020|EPI_ISL_709338|2020-12-05	YES
hCoV-19/England/QEUH-CC3B75/2020|EPI_ISL_760478|2020-12-21	YES
hCoV-19/England/MILK-CA4776/2020|EPI_ISL_762353|2020-12-16	YES
hCoV-19/England/MILK-CA4178/2020|EPI_ISL_762337|2020-12-16	YES
hCoV-19/England/CAMC-C42349/2020|EPI_ISL_719018|2020-12-10	YES
hCoV-19/England/MILK-B88A8F/2020|EPI_ISL_675836|2020-11-14	YES
hCoV-19/England/QEUH-C653F5/2020|EPI_ISL_778419|2020-12-14	YES
hCoV-19/England/PORT-2D230C/2020|EPI_ISL_764009|2020-12-19	YES
hCoV-19/England/QEUH-C5BF0D/2020|EPI_ISL_769236|2020-12-14	YES
hCoV-19/England/MILK-CAA28E/2020|EPI_ISL_768874|2020-12-18	YES
hCoV-19/England/CAMC-C736CE/2020|EPI_ISL_769014|2020-12-15	YES
hCoV-19/England/ALDP-C8B8EB/2020|EPI_ISL_756463|2020-12-16	YES
hCoV-19/England/ALDP-B5B41E/2020|EPI_ISL_655504|2020-11-08	YES
hCoV-19/England/CAMC-C6FDDF/2020|EPI_ISL_769088|2020-12-15	YES
hCoV-19/England/MILK-C62DBE/2020|EPI_ISL_735631|2020-12-13	YES
hCoV-19/England/MILK-CA9F4C/2020|EPI_ISL_761403|2020-12-17	YES
hCoV-19/England/CAMC-C77062/2020|EPI_ISL_769005|2020-12-16	YES
hCoV-19/England/CAMC-C4359D/2020|EPI_ISL_719591|2020-12-10	YES
hCoV-19/England/NORW-F87CA/2020|EPI_ISL_725366|2020-12-12	YES
hCoV-19/England/MILK-CA6FD6/2020|EPI_ISL_761597|2020-12-18	YES
hCoV-19/England/CAMC-BFB674/2020|EPI_ISL_709158|2020-12-05	YES
hCoV-19/England/CAMC-CB7321/2020|EPI_ISL_778010|2020-12-18	YES
hCoV-19/England/CAMC-C3E568/2020|EPI_ISL_719252|2020-12-10	YES
hCoV-19/England/MILK-C6CDA5/2020|EPI_ISL_778581|2020-12-13	YES
hCoV-19/England/CAMC-BFB0C1/2020|EPI_ISL_709071|2020-12-04	YES
hCoV-19/England/ALDP-C23C43/2020|EPI_ISL_733819|2020-12-06	YES
hCoV-19/England/MILK-BDC363/2020|EPI_ISL_709799|2020-11-26	YES
hCoV-19/England/CAMC-C987B1/2020|EPI_ISL_777476|2020-12-18	YES
hCoV-19/England/CAMC-B99951/2020|EPI_ISL_673572|2020-11-15	YES
hCoV-19/England/CAMC-BC0B4C/2020|EPI_ISL_704835|2020-11-22	YES
hCoV-19/England/QEUH-B827CA/2020|EPI_ISL_661896|2020-11-14	YES
hCoV-19/England/CAMC-CB7725/2020|EPI_ISL_777877|2020-12-19	YES
hCoV-19/England/ALDP-BB3C3A/2020|EPI_ISL_701675|2020-11-19	YES
hCoV-19/England/204980821/2020|EPI_ISL_754253|2020-12-04	YES
hCoV-19/England/MILK-C53749/2020|EPI_ISL_769785|2020-12-12	YES
hCoV-19/England/ALDP-CC004C/2020|EPI_ISL_760432|2020-12-20	YES
hCoV-19/Wales/ALDP-C3A70C/2020|EPI_ISL_731370|2020-12-09	YES
hCoV-19/England/ALDP-C8BCC1/2020|EPI_ISL_777175|2020-12-15	YES
hCoV-19/England/CAMC-BC20C3/2020|EPI_ISL_704944|2020-11-22	YES
hCoV-19/England/CAMC-C45407/2020|EPI_ISL_718458|2020-12-10	YES
hCoV-19/Scotland/EDB11162/2020|EPI_ISL_763901|2020-12-16	YES
hCoV-19/England/CAMC-C98B2E/2020|EPI_ISL_777647|2020-12-17	YES
hCoV-19/England/ALDP-B844A3/2020|EPI_ISL_675465|2020-11-14	YES
hCoV-19/England/ALDP-C8B99D/2020|EPI_ISL_756541|2020-12-16	YES
hCoV-19/England/MILK-B86016/2020|EPI_ISL_673878|2020-11-13	YES
hCoV-19/England/ALDP-C57EB9/2020|EPI_ISL_736170|2020-12-13	YES
hCoV-19/Denmark/DCGC-5127/2020|EPI_ISL_621665|2020-09-21	NO
hCoV-19/England/CAMC-CB7BA1/2020|EPI_ISL_777835|2020-12-18	YES
hCoV-19/England/ALDP-C89838/2020|EPI_ISL_762712|2020-12-16	YES
hCoV-19/England/QEUH-CAD8C5/2020|EPI_ISL_760966|2020-12-20	YES
hCoV-19/England/CAMC-C82064/2020|EPI_ISL_762675|2020-12-17	YES
hCoV-19/USA/MA-MGH-03288/2020|EPI_ISL_765774|2020-10-26	NO
hCoV-19/England/CAMC-C441E3/2020|EPI_ISL_719318|2020-12-10	YES
hCoV-19/England/CAMC-BD143E/2020|EPI_ISL_702197|2020-11-29	YES
hCoV-19/England/MILK-CA6E24/2020|EPI_ISL_761546|2020-12-18	YES
hCoV-19/England/CAMC-C267F4/2020|EPI_ISL_733816|2020-12-08	YES
hCoV-19/England/MILK-CAA154/2020|EPI_ISL_768869|2020-12-18	YES
hCoV-19/England/CAMC-C4431A/2020|EPI_ISL_719335|2020-12-10	YES
hCoV-19/England/CAMC-C9872A/2020|EPI_ISL_777599|2020-12-18	YES
hCoV-19/Switzerland/VD-UZH-IMV143/2020|EPI_ISL_766589|2020-12-22	YES
hCoV-19/England/MILK-B9649F/2020|EPI_ISL_674912|2020-11-14	YES
hCoV-19/England/CAMC-C429ED/2020|EPI_ISL_718995|2020-12-10	YES
hCoV-19/England/CAMC-BF47D2/2020|EPI_ISL_709014|2020-12-05	YES
hCoV-19/England/CAMC-CB6D42/2020|EPI_ISL_778141|2020-12-19	YES
hCoV-19/England/CAMC-C468FB/2020|EPI_ISL_718342|2020-12-10	YES
hCoV-19/India/TG-CCMB-OM27/2020|EPI_ISL_644721|2020-09-20	NO
hCoV-19/England/CAMC-C71E13/2020|EPI_ISL_768967|2020-12-15	YES
hCoV-19/England/MILK-C62D36/2020|EPI_ISL_735771|2020-12-13	YES
hCoV-19/England/MILK-BDC12D/2020|EPI_ISL_709600|2020-11-26	YES
hCoV-19/England/ALDP-C8C5A7/2020|EPI_ISL_777198|2020-12-15	YES
hCoV-19/Portugal/PT2105/2020|EPI_ISL_738104|2020-12-17	YES
hCoV-19/England/QEUH-CC77F5/2020|EPI_ISL_760378|2020-12-21	YES
hCoV-19/England/ALDP-C3B4AA/2020|EPI_ISL_731792|2020-12-09	YES
hCoV-19/England/CAMC-C82F2B/2020|EPI_ISL_762546|2020-12-17	YES
hCoV-19/England/ALDP-C8E88E/2020|EPI_ISL_777274|2020-12-15	YES
hCoV-19/England/MILK-B93B7F/2020|EPI_ISL_676066|2020-11-13	YES
hCoV-19/England/CAMC-BD22BB/2020|EPI_ISL_702132|2020-11-28	YES
hCoV-19/England/QEUH-C5C35B/2020|EPI_ISL_769370|2020-12-14	YES
hCoV-19/England/CAMC-B216B1/2020|EPI_ISL_647148|2020-11-01	YES
hCoV-19/England/MILK-CA62BF/2020|EPI_ISL_761390|2020-12-18	YES
hCoV-19/England/CAMC-C433B1/2020|EPI_ISL_719362|2020-12-10	YES
hCoV-19/England/CAMC-BD443B/2020|EPI_ISL_702265|2020-11-27	YES
hCoV-19/England/CAMC-C82082/2020|EPI_ISL_762688|2020-12-17	YES
hCoV-19/England/205180029/2020|EPI_ISL_766182|2020-12-17	YES
hCoV-19/England/CAMC-C98C2B/2020|EPI_ISL_762065|2020-12-17	YES
hCoV-19/England/ALDP-C6B9EE/2020|EPI_ISL_778494|2020-12-14	YES
hCoV-19/England/MILK-BB0F61/2020|EPI_ISL_720307|2020-11-18	YES
hCoV-19/England/ALDP-CB3501/2020|EPI_ISL_761198|2020-12-20	YES
hCoV-19/England/MILK-B87A35/2020|EPI_ISL_724823|2020-11-13	YES
hCoV-19/Denmark/DCGC-18316/2020|EPI_ISL_749287|2020-12-07	YES
hCoV-19/England/MILK-CA41C3/2020|EPI_ISL_762230|2020-12-16	YES
hCoV-19/England/CAMC-BC0757/2020|EPI_ISL_704996|2020-11-22	YES
hCoV-19/England/MILK-BAFBDA/2020|EPI_ISL_720367|2020-11-17	YES
hCoV-19/England/MILK-C60406/2020|EPI_ISL_769479|2020-12-13	YES
hCoV-19/England/ALDP-C3B56B/2020|EPI_ISL_730816|2020-12-09	YES
hCoV-19/England/CAMC-CB7BDE/2020|EPI_ISL_777806|2020-12-18	YES
hCoV-19/England/CAMC-C86130/2020|EPI_ISL_756416|2020-12-17	YES
hCoV-19/England/MILK-C61A6D/2020|EPI_ISL_735708|2020-12-13	YES
hCoV-19/England/MILK-BABFD2/2020|EPI_ISL_720488|2020-11-18	YES
hCoV-19/England/ALDP-C88963/2020|EPI_ISL_762709|2020-12-17	YES
hCoV-19/Spain/MD-5148742/2020|EPI_ISL_756272|2020-12-21	YES
hCoV-19/England/MILK-C6CE66/2020|EPI_ISL_778501|2020-12-13	YES
hCoV-19/England/ALDP-BB99D3/2020|EPI_ISL_702962|2020-11-20	YES
hCoV-19/England/CAMC-B9A4AA/2020|EPI_ISL_673243|2020-11-15	YES
hCoV-19/England/CAMC-C3FED5/2020|EPI_ISL_719595|2020-12-10	YES
hCoV-19/England/CAMC-C3FE99/2020|EPI_ISL_719419|2020-12-10	YES
hCoV-19/England/ALDP-C6BA90/2020|EPI_ISL_778417|2020-12-14	YES
hCoV-19/England/ALDP-C47D73/2020|EPI_ISL_718894|2020-12-11	YES
hCoV-19/England/QEUH-C5BADF/2020|EPI_ISL_769387|2020-12-14	YES
hCoV-19/England/MILK-C6CF09/2020|EPI_ISL_778609|2020-12-13	YES
hCoV-19/England/MILK-CA50F2/2020|EPI_ISL_762338|2020-12-17	YES
hCoV-19/England/CAMC-C40114/2020|EPI_ISL_719358|2020-12-10	YES
hCoV-19/England/CAMC-BF47E1/2020|EPI_ISL_709269|2020-12-05	YES
hCoV-19/England/ALDP-C586CF/2020|EPI_ISL_735874|2020-12-13	YES
hCoV-19/England/MILK-C61D82/2020|EPI_ISL_735659|2020-12-13	YES
hCoV-19/England/QEUH-C5C810/2020|EPI_ISL_769473|2020-12-14	YES
hCoV-19/Denmark/DCGC-21885/2020|EPI_ISL_757892|2020-12-21	YES
hCoV-19/England/MILK-CA4688/2020|EPI_ISL_762455|2020-12-16	YES
hCoV-19/England/OXON-F40AF8/2020|EPI_ISL_763844|2020-12-14	YES
hCoV-19/England/204980163/2020|EPI_ISL_754259|2020-12-03	YES
hCoV-19/England/ALDP-CBE16C/2020|EPI_ISL_778051|2020-12-18	YES
hCoV-19/Scotland/EDB11286/2020|EPI_ISL_763906|2020-12-18	YES
hCoV-19/England/MILK-C52470/2020|EPI_ISL_736392|2020-12-07	YES
hCoV-19/England/CAMC-CB9FD0/2020|EPI_ISL_777740|2020-12-18	YES
hCoV-19/Wales/PHWC-4A65AF/2020|EPI_ISL_763996|2020-12-17	YES
hCoV-19/England/CAMC-C267D6/2020|EPI_ISL_733691|2020-12-08	YES
hCoV-19/England/CAMC-C74A0D/2020|EPI_ISL_769180|2020-12-15	YES
hCoV-19/England/ALDP-CBE0E7/2020|EPI_ISL_778282|2020-12-18	YES
hCoV-19/England/ALDP-C57E7D/2020|EPI_ISL_735898|2020-12-13	YES
hCoV-19/England/QEUH-CAD6DA/2020|EPI_ISL_761133|2020-12-20	YES
hCoV-19/England/MILK-BB1C78/2020|EPI_ISL_720051|2020-11-18	YES
hCoV-19/Denmark/DCGC-20743/2020|EPI_ISL_758870|2020-12-21	YES
hCoV-19/England/MILK-C61D64/2020|EPI_ISL_735571|2020-12-13	YES
hCoV-19/Portugal/PT2091/2020|EPI_ISL_738094|2020-12-20	YES
hCoV-19/England/CAMC-C76713/2020|EPI_ISL_769152|2020-12-16	YES
hCoV-19/England/ALDP-C5838C/2020|EPI_ISL_735919|2020-12-13	YES
hCoV-19/England/ALDP-CC0431/2020|EPI_ISL_760790|2020-12-19	YES
hCoV-19/Wales/ALDP-C3BAA8/2020|EPI_ISL_767222|2020-12-10	YES
hCoV-19/England/CAMC-C2CB89/2020|EPI_ISL_733752|2020-12-07	YES
hCoV-19/England/QEUH-BA1121/2020|EPI_ISL_672757|2020-11-18	YES
hCoV-19/England/CAMC-BC054E/2020|EPI_ISL_704898|2020-11-22	YES
hCoV-19/England/QEUH-C93F72/2020|EPI_ISL_777346|2020-12-17	YES
hCoV-19/England/ALDP-C8C52F/2020|EPI_ISL_777529|2020-12-15	YES
hCoV-19/England/205090260/2020|EPI_ISL_728343|2020-12-12	YES
hCoV-19/England/NORW-F6CFA/2020|EPI_ISL_704744|2020-12-03	YES
hCoV-19/England/MILK-C6F7E0/2020|EPI_ISL_778391|2020-12-13	YES
hCoV-19/England/MILK-CAA066/2020|EPI_ISL_761436|2020-12-18	YES
hCoV-19/Wales/PHWC-48C581/2020|EPI_ISL_666443|2020-11-03	NO
hCoV-19/England/CAMC-C995C5/2020|EPI_ISL_762136|2020-12-18	YES
hCoV-19/England/CAMC-B7B67C/2020|EPI_ISL_724022|2020-11-11	YES
hCoV-19/England/QEUH-C93ABD/2020|EPI_ISL_777402|2020-12-17	YES
hCoV-19/England/QEUH-C7CB11/2020|EPI_ISL_762548|2020-12-16	YES
hCoV-19/England/205180019/2020|EPI_ISL_766181|2020-12-17	YES
hCoV-19/England/ALDP-CB698A/2020|EPI_ISL_761910|2020-12-18	YES
hCoV-19/England/CAMC-CB86FA/2020|EPI_ISL_777692|2020-12-19	YES
hCoV-19/England/QEUH-CAD50A/2020|EPI_ISL_760880|2020-12-20	YES
hCoV-19/England/CAMC-C45C4B/2020|EPI_ISL_718494|2020-12-10	YES
hCoV-19/England/CAMC-B526B7/2020|EPI_ISL_656927|2020-11-06	YES
hCoV-19/England/204820647/2020|EPI_ISL_683469|2020-11-24	YES
hCoV-19/England/CAMC-B9A598/2020|EPI_ISL_673681|2020-11-15	YES
hCoV-19/England/ALDP-C3C1C0/2020|EPI_ISL_731232|2020-12-10	YES
hCoV-19/England/MILK-CA699C/2020|EPI_ISL_761586|2020-12-18	YES
hCoV-19/England/205190983/2020|EPI_ISL_766201|2020-12-20	YES
hCoV-19/England/MILK-CA6CDF/2020|EPI_ISL_761462|2020-12-18	YES
hCoV-19/England/CAMC-B21095/2020|EPI_ISL_647592|2020-11-01	YES
hCoV-19/England/CAMC-C3F45B/2020|EPI_ISL_719427|2020-12-10	YES
hCoV-19/England/QEUH-C4BA4B/2020|EPI_ISL_769606|2020-12-13	YES
hCoV-19/England/ALDP-C397B2/2020|EPI_ISL_731350|2020-12-09	YES
hCoV-19/England/QEUH-C30AFE/2020|EPI_ISL_731357|2020-12-11	YES
[truncated: 2,367 more rows]
