# Supplementary material for: Deepening of In Silico Evaluation of SARS-CoV-2 Detection RT-qPCR Assays in the Context of New Variants
Source: Genes (Basel). 2021 Apr 13;12(4):565. doi: 10.3390/genes12040565 (PMC8069896; doi:10.3390/genes12040565)
Supplement: Supplementary file 1 [file genes-12-00565-s001.zip › Supplementary file S7.xlsx]

## Sheet: Mutation list
				Variants
Gene	Nucleotide change	Position in NC_045512	Amino acid	20I/501Y.V1 1	20H/501Y.V2 2	20J/501Y.V3 3
ORF1ab	T733C	733	Synonymous mutation			x
ORF1ab	C913T	913	Synonymous mutation	x
ORF1ab	C1059T	1059	T265I		x			x: a cross mark is present when the mutation is associated to a variant
ORF1ab	C2749T	2749	Synonymous mutation			x		NC_045512: NCBI SARS-CoV-2 Reference Sequence
ORF1ab	C3267T	3267	T1001I	x
ORF1ab	C3828T	3828	S1188L			x		Sources:	1: [30,32]
ORF1ab	G5230T	5230	K1655N		x				2: [33]
ORF1ab	C5388A	5388	A1708D	x					3: [34, 35]
ORF1ab	A5648C	5648	K1795Q			x
ORF1ab	C5986T	5986	Synonymous mutation	x				The mutations are in red bold when present in the amplicon sequence of evaluated oligonucleotide sets (see Table 4)
ORF1ab	A6319G	6319	Synonymous mutation			x
ORF1ab	A6613G	6613	Synonymous mutation			x
ORF1ab	T6954C	6954	I2230T	x
ORF1ab	C8660T	8660	H2799Y		x
ORF1ab	C8964T	8964	S2900L		x
ORF1ab	A10323G	10323	K3353R		x
ORF1ab	Δ11288-11296	11288-11296	SGF 3675-3677 deletion	x
ORF1ab	C12778T	12778	Synonymous mutation			x
ORF1ab	G13843T	13843	D4527Y		x
ORF1ab	C13860T	13860	Synonymous mutation			x
ORF1ab	C14408T1	144081	P4715L		x
ORF1ab	C14676T	14676	Synonymous mutation	x
ORF1ab	C15279T	15279	Synonymous mutation	x
ORF1ab	C16176T	16176	Synonymous mutation	x
ORF1ab	G17259T	17259	E1264D			x
ORF1ab	C17999T	17999	T5912I		x
S	C21614T	21614	L18F		x	x
S	C21621A	21621	T20N			x
S	C21638T	21638	P26S			x
S	Δ21765-21770	21765-21770	HV 69-70 deletion	x
S	A21801C	21801	D80A		x
S	G21974T	21974	D138Y			x
S	Δ21991-21993	21991-21993	Y144 deletion	x
S	G22132T	22132	R190S			x
S	A22206G	22206	D215G		x
S	T22287A	22287	L242H		x
S	Δ22286-22294	22286-22294	L242_244L deletion		x
S	G22299T	22299	R246I		x
S	A22812C	22812	K417T			x
S	G22813T	22813	K417N		x
S	G23012A	23012	E484K		x	x
S	A23063T	23063	N501Y	x	x	x
S	C23271A	23271	A570D	x
S	A23403G	23403	D614G		x	x
S	C23525T	23525	H655Y			x
S	C23604A	23604	P681H	x
S	G23664T	23664	A701V		x
S	C23709T	23709	T716I	x
S	T24506G	24506	S982A	x
S	C24642T	24642	T1027I			x
S	G24914C	24914	D1118H	x
S	G25088T	25088	V1176F			x
ORF3a	G25563T	25563	Q57H		x
ORF3a	C25904T	25904	S171L		x
ORF3a	T26149C	26149	S253P			x
E	C26456T	26456	P71L		x
M	T26801C	26801	Synonymous mutation	x
Orf8	C27972T	27972	Q27stop	x
Orf8	G28048T	28048	R52I	x
Orf8	A28111G	28111	Y73C	x
Orf8	G28167A	28167	E92K			x
ORF9b/N	C28512G	28512	N: P80R, ORF9b: Q77E			x
N	GAT28280CTA	28280	D3L	x
N	A28877T	28877	R203K			x
N	G28878C	28878	R203K			x
N	C28887T	28887	T205I		x
N	C28977T	28977	S235F	x
